# Supplementary material for: Unveiling the role of transgelin as a prognostic and therapeutic target in kidney fibrosis via a proteomic approach
Source: Exp Mol Med. 2024 Oct 7;56(10):2296–308. doi: 10.1038/s12276-024-01319-7 (PMC11542076; doi:10.1038/s12276-024-01319-7)
Supplement: Supplementary file 2 — Supplementary Table 1 [file 12276_2024_1319_MOESM2_ESM.xlsx]

## Sheet: demographics
Supplementary Table 1. Demographics of chronic kidney disease patients whose kidney biopsy sample was used for validation
	CKD stage 1/2	CKD stage 3	CKD stage 4/5	Total	p-value
No. of patients	11	20	8	39
Age (year)	35.4 ± 18.2	54.1 ± 17.3	41.9 ± 19.1	46.3 ± 19.4	0.023
Hypertension (n,%)	1 ( 9.1%)	13 (65.0%)	5 (62.5%)	19 (48.7%)	0.008
Diabetes mellitus (n,%)	0 ( 0.0%)	1 ( 5.0%)	1 (12.5%)	2 ( 5.1%)	0.475
BUN (mg/dL)	11.5 ± 2.5	27.4 ± 9.7	51.5 ± 19.0	27.9 ± 17.6	<0.001
Cr (mg/dL)	0.7 ± 0.2	1.5 ± 0.3	5.7 ± 3.8	2.2 ± 2.5	<0.001
eGFR (mL/min/1.73m2)	110.4 ± 20.7	45.5 ± 6.8	15.4 ± 9.8	57.7 ± 37.6	<0.001
Hemoglobin (g/dL)	12.5 ± 1.4	12.8 ± 2.6	9.1 ± 1.9	12.0 ± 2.6	0.001
Albumin (g/dL)	4.2 ± 0.4	3.9 ± 0.5	3.4 ± 0.6	3.9 ± 0.6	0.002
Urine PCR (g/g)	1.1 ± 0.6	2.8 ± 3.2	4.6 ± 3.3	2.7 ± 3.0	0.031
RAS blocker (n,%)	4 (36.4%)	17 (85.0%)	5 (62.5%)	26 (66.7%)	0.022
