# Supplementary material for: Unveiling the role of transgelin as a prognostic and therapeutic target in kidney fibrosis via a proteomic approach
Source: Exp Mol Med. 2024 Oct 7;56(10):2296–308. doi: 10.1038/s12276-024-01319-7 (PMC11542076; doi:10.1038/s12276-024-01319-7)
Supplement: Supplementary file 3 — Supplementary Table 2 [file 12276_2024_1319_MOESM3_ESM.xlsx]

## Sheet: Sheet1
Supplementary Table 2. Oligonucleotides for RT-PCR
Transpirt	Forward primer (5’-3’)	Reverse primer (5’-3’)	Tm
GAPDH(Rat)	ACTCCCATTCTTCCACCTTTG	CCCTGTTGCTGTAGCCATATT	60
Fibronectin (Rat)	CCAAGTACATTCTCAGGTGGAG	GGTCAGGCCTTTGATGGTATAG	60
TAGLN (Rat)	GGCTAGTGGAGTGGATTGTAATG	GTCAGTCTTCGTGACTCCATAATC	60
SPARC (Rat)	CAGGTGGAAATGGGAGAGTT	GGAAGAGTCGAAGGTCTTGTT	60
TUFM (Rat)	GTGGAGGCCCAGGTTTATATC	TCTTGTTGCCATCCCTCAAA	60
GFM (Rat)	ACTCTCTCACACCTACCTTCA	GTTTACCAGGACCAGAGCATAG	60
ACADM (Rat)	GCGATCTAACCCAGATCCTAAAG	AACCTGCTCCTTCACCAATTA	60
