# Supplementary material for: Unveiling the role of transgelin as a prognostic and therapeutic target in kidney fibrosis via a proteomic approach
Source: Exp Mol Med. 2024 Oct 7;56(10):2296–308. doi: 10.1038/s12276-024-01319-7 (PMC11542076; doi:10.1038/s12276-024-01319-7)
Supplement: Supplementary file 4 — Supplementary Table 3 [file 12276_2024_1319_MOESM4_ESM.xlsx]

## Sheet: Sheet1
Supplemental Table 3. List of antibioties used in immuohistochemistry and western blotting
Method	Antibody	Species	Company	Catalog	Dilution
IHC	Anti-SOD-1	Rat	Szabo-Scandic	OABB00304	1:100
IHC	Anti-Cytochrome C	Rat	Thermo Fisher Scientific	MA5-11674	1:200
IHC	Anti-NGAL	Rat	Santa Cruz Biotechnology	sc-515876	1:100
IHC	Anti-TAGLN	Rat	Proteintech	15502-1-AP	1:100
IHC	Anti-NGAL	Mouse	Santa Cruz Biotechnology	sc-515876	1:100
IHC	Anti-TAGLN	Mouse	Proteintech	15502-1-AP	1:100
IHC	Anti-TAGLN	Human	Proteintech	15502-1-AP	1:100
Western	Anti-COL1α1	Human	NOVUS	NBP1-30054	1:500
Western	Anti-αSMA	Human	Abcam	ab32575	1:1000
Western	Anti-TAGLN	Human	Abcam	ab14106	1:1000
Western	Anti-β-actin	Human	Sigma-Aldrich	A1978	1:10000
