# Supplementary material for: Unveiling the role of transgelin as a prognostic and therapeutic target in kidney fibrosis via a proteomic approach
Source: Exp Mol Med. 2024 Oct 7;56(10):2296–308. doi: 10.1038/s12276-024-01319-7 (PMC11542076; doi:10.1038/s12276-024-01319-7)
Supplement: Supplementary file 5 — Supplementary Table 4 [file 12276_2024_1319_MOESM5_ESM.xlsx]

## Sheet: Sheet1
Supplementary Table 4. TMT-labeled quantified proteome data of hTECs models
Accession	con1	con2	con3	tgfb_2ug_1	tgfb_2ug_2	tgfb_2ug_3	Description
F5GWR7	1.75047	-3.10326	-3.80602	-3.11095	-3.10173	-3.04731	Receptor-type tyrosine-protein phosphatase delta OS=Homo sapiens GN=PTPRD PE=4 SV=1
O14556	1.69791	-2.21316	-2.26312	-2.16893	-2.19181	-2.25997	Glyceraldehyde-3-phosphate dehydrogenase, testis-specific OS=Homo sapiens GN=GAPDHS PE=1 SV=2
P0C7W6	-0.603493	-4.51567	-3.93542	-4.39794	-4.45678	-4.25559	Coiled-coil domain-containing protein 172 OS=Homo sapiens GN=CCDC172 PE=2 SV=1
E5RI39	2.01391	-1.40504	-1.15723	-1.4615	-1.33096	-1.41566	Cyclin-C (Fragment) OS=Homo sapiens GN=CCNC PE=1 SV=1
Q14494	-0.828414	-3.84451	-4.14928	-3.70485	-3.55424	-3.70804	Nuclear factor erythroid 2-related factor 1 OS=Homo sapiens GN=NFE2L1 PE=1 SV=1
Q8NA47	-2.6834	-5.62623	-5.68711	-5.42835	-5.58316	-5.78514	Coiled-coil domain-containing protein 63 OS=Homo sapiens GN=CCDC63 PE=2 SV=1
Q99661	-3.18913	-6.10884	-6.06828	-6.07316	-5.95155	-5.78514	Kinesin-like protein KIF2C OS=Homo sapiens GN=KIF2C PE=1 SV=2
Q96L73	-0.190904	-2.65263	-2.60208	-2.71016	-2.6329	-2.60988	Histone-lysine N-methyltransferase, H3 lysine-36 and H4 lysine-20 specific OS=Homo sapiens GN=NSD1 PE=1 SV=1
P09871	-1.0354	-3.50775	-3.51708	-3.56313	-3.61527	-3.52435	Complement C1s subcomponent OS=Homo sapiens GN=C1S PE=1 SV=1
Q96HU8	-0.316276	-2.64625	-2.30806	-2.82977	-2.90636	-3.06735	GTP-binding protein Di-Ras2 OS=Homo sapiens GN=DIRAS2 PE=1 SV=1
Q7L590	-1.17849	-4.12159	-3.99272	-3.88218	-3.82602	-3.95167	Protein MCM10 homolog OS=Homo sapiens GN=MCM10 PE=1 SV=2
H0Y8X1	0.231089	-2.29006	-2.31506	-2.26923	-2.36222	-2.30353	Succinate dehydrogenase [ubiquinone] flavoprotein subunit, mitochondrial (Fragment) OS=Homo sapiens GN=SDHA PE=1 SV=1
Q9BYG4	-2.3157	-5.01669	-5.0439	-5.2445	-5.08545	-4.99704	Partitioning defective 6 homolog gamma OS=Homo sapiens GN=PARD6G PE=1 SV=1
O75128	0.778142	-1.53708	-1.6908	-1.70065	-1.67188	-1.72812	Protein cordon-bleu OS=Homo sapiens GN=COBL PE=1 SV=2
Q8TDW5	-0.266504	-2.41508	-2.53949	-2.49297	-2.48143	-2.4864	Synaptotagmin-like protein 5 OS=Homo sapiens GN=SYTL5 PE=1 SV=1
Q9H0C3	-2.48596	-4.75133	-4.43063	-4.62454	-4.69674	-4.75616	Transmembrane protein 117 OS=Homo sapiens GN=TMEM117 PE=2 SV=1
J3KR51	-0.082937	-2.17735	-2.25008	-2.2485	-2.08051	-2.26107	HCG1787564 OS=Homo sapiens GN=ZNF525 PE=4 SV=1
P49454	-1.44706	-3.43211	-3.23958	-3.57568	-3.57304	-3.56847	Centromere protein F OS=Homo sapiens GN=CENPF PE=1 SV=2
Q05C16	-2.22118	-4.30921	-4.43063	-4.64029	-4.37097	-4.39279	Leucine-rich repeat-containing protein 63 OS=Homo sapiens GN=LRRC63 PE=2 SV=2
F8WCT1	-1.87568	-2.74506	-2.14817	-3.00788	-3.16686	-2.68905	ADP-ribosylation factor-like protein 6-interacting protein 4 OS=Homo sapiens GN=ARL6IP4 PE=1 SV=1
Q9ULV0-2	-2.1913	-3.67212	-3.68124	-3.74825	-3.85333	-3.8542	Isoform 2 of Unconventional myosin-Vb OS=Homo sapiens GN=MYO5B
Q9NQ86	-1.29353	-2.93348	-3.1342	-2.95038	-2.94501	-2.9511	E3 ubiquitin-protein ligase TRIM36 OS=Homo sapiens GN=TRIM36 PE=2 SV=2
P33981	-1.89855	-3.23798	-3.17611	-3.4103	-3.47788	-3.38988	Dual specificity protein kinase TTK OS=Homo sapiens GN=TTK PE=1 SV=2
Q8N5J2	-0.335105	-1.92097	-1.99111	-1.95769	-1.81516	-1.91586	Protein FAM63A OS=Homo sapiens GN=FAM63A PE=1 SV=2
Q96HL8	-1.13242	-2.62603	-2.66334	-2.73597	-2.67221	-2.70767	SH3 domain-containing YSC84-like protein 1 OS=Homo sapiens GN=SH3YL1 PE=1 SV=1
H3BVF7	-0.218036	-1.83736	-1.84476	-1.8487	-1.82752	-1.76479	Transmembrane protein 62 (Fragment) OS=Homo sapiens GN=TMEM62 PE=4 SV=1
Q9UBC3	-1.37537	-2.96254	-3.06169	-2.91727	-3.02038	-2.98973	DNA (cytosine-5)-methyltransferase 3B OS=Homo sapiens GN=DNMT3B PE=1 SV=1
Q9Y2G9	-0.112973	-1.30675	-1.44393	-1.36781	-1.57083	-1.67206	Protein strawberry notch homolog 2 OS=Homo sapiens GN=SBNO2 PE=2 SV=3
Q9Y4B4	-0.04201	-1.49246	-1.60335	-1.50159	-1.46935	-1.50172	Helicase ARIP4 OS=Homo sapiens GN=RAD54L2 PE=1 SV=4
Q86TI0	0.745652	-0.660863	-0.230703	-0.755656	-0.792229	-0.776796	TBC1 domain family member 1 OS=Homo sapiens GN=TBC1D1 PE=1 SV=2
M0R0F2	-2.07212	-3.18424	-2.23185	-3.17252	-3.31084	-3.33108	MPN domain-containing protein (Fragment) OS=Homo sapiens GN=MPND PE=1 SV=1
Q5GJ75	-1.67762	-3.04413	-3.00319	-2.9935	-3.03768	-2.97885	Tumor necrosis factor alpha-induced protein 8-like protein 3 OS=Homo sapiens GN=TNFAIP8L3 PE=2 SV=1
Q5VYV7	-1.13329	-2.56459	-2.55488	-2.48704	-2.4714	-2.51236	Protein SLX4IP OS=Homo sapiens GN=SLX4IP PE=1 SV=1
G5E998	-4.7672	-5.79236	-5.68711	-6.02407	-6.08186	-5.86242	cAMP-responsive element modulator OS=Homo sapiens GN=CREM PE=1 SV=2
Q14CZ0	-5.81513	-7.39434	-6.99363	-7.04374	-6.99144	-6.84682	UPF0472 protein C16orf72 OS=Homo sapiens GN=C16orf72 PE=1 SV=1
A2VDJ0	-1.5891	-3.06869	-3.19322	-3.23285	-3.07202	-3.15649	Transmembrane protein 131-like OS=Homo sapiens GN=KIAA0922 PE=1 SV=2
Q96HP4	0.380061	-0.834743	-0.868437	-0.913233	-0.892525	-0.933381	Oxidoreductase NAD-binding domain-containing protein 1 OS=Homo sapiens GN=OXNAD1 PE=1 SV=1
Q8N8Q8	-1.01951	-2.1898	-2.22348	-2.20987	-2.34921	-2.35079	Mitochondrial inner membrane protein COX18 OS=Homo sapiens GN=COX18 PE=2 SV=1
P50749	-1.22421	-2.54845	-2.72048	-2.36067	-2.32087	-2.4284	Ras association domain-containing protein 2 OS=Homo sapiens GN=RASSF2 PE=1 SV=1
Q92535	-1.86875	-3.22079	-3.06563	-3.10821	-3.04466	-2.94579	Phosphatidylinositol N-acetylglucosaminyltransferase subunit C OS=Homo sapiens GN=PIGC PE=2 SV=1
Q86TJ5	-1.63268	-2.77468	-3.02753	-2.95693	-2.89844	-2.88948	Zinc finger protein 554 OS=Homo sapiens GN=ZNF554 PE=2 SV=1
O43913	1.30492	0.148147	0.052774	0.0657973	0.079669	0.0788837	Origin recognition complex subunit 5 OS=Homo sapiens GN=ORC5 PE=1 SV=1
Q2KJY2	-1.2666	-2.44908	-2.60437	-2.55495	-2.41719	-2.42038	Kinesin-like protein KIF26B OS=Homo sapiens GN=KIF26B PE=2 SV=1
Q8TEQ0	1.30262	0.0311287	0.0066454	0.00678445	0.021143	-0.00776656	Sorting nexin-29 OS=Homo sapiens GN=SNX29 PE=1 SV=3
F8VV32	-2.37542	-3.00439	-3.79161	-3.80181	-3.64677	-3.80223	Lysozyme C OS=Homo sapiens GN=LYZ PE=1 SV=1
Q9C0H6	-3.36726	-4.44054	-4.45727	-4.54581	-4.40873	-4.43909	Kelch-like protein 4 OS=Homo sapiens GN=KLHL4 PE=1 SV=2
P40763	-2.70595	-3.8155	-3.72662	-3.81664	-3.65342	-3.68431	Signal transducer and activator of transcription 3 OS=Homo sapiens GN=STAT3 PE=1 SV=2
Q9UBC1	-1.09714	-2.1977	-2.34152	-2.22906	-2.20299	-2.18963	NF-kappa-B inhibitor-like protein 1 OS=Homo sapiens GN=NFKBIL1 PE=1 SV=1
A0A087WW70	0.729638	-0.330917	-0.417633	-0.306215	-0.348395	-0.32626	WAS/WASL-interacting protein family member 1 OS=Homo sapiens GN=WIPF1 PE=1 SV=1
Q674X7	-0.766527	-1.53267	-1.62146	-1.88764	-1.85831	-1.8008	Kazrin OS=Homo sapiens GN=KAZN PE=1 SV=2
Q8IYF3	-3.03867	-4.08302	-3.83528	-4.37361	-4.20348	-4.07146	Testis-expressed sequence 11 protein OS=Homo sapiens GN=TEX11 PE=1 SV=3
H0Y6K6	-4.38586	-5.70422	-5.8734	-5.91139	-5.51859	-5.76645	Palmitoyltransferase (Fragment) OS=Homo sapiens GN=ZDHHC9 PE=3 SV=1
Q9BQT8	-3.93736	-5.1484	-4.78312	-5.09952	-4.76424	-5.00069	Mitochondrial 2-oxodicarboxylate carrier OS=Homo sapiens GN=SLC25A21 PE=1 SV=1
O95980	0.181672	-0.799441	-0.778787	-0.82648	-0.852369	-0.827474	Reversion-inducing cysteine-rich protein with Kazal motifs OS=Homo sapiens GN=RECK PE=1 SV=1
O00628	-2.49435	-3.53348	-3.25566	-3.49717	-3.43944	-3.36136	Peroxisomal targeting signal 2 receptor OS=Homo sapiens GN=PEX7 PE=1 SV=1
P06702	-2.87294	-3.78566	-3.80998	-3.82111	-3.74849	-3.69021	Protein S100-A9 OS=Homo sapiens GN=S100A9 PE=1 SV=1
O75891	-4.39209	-5.14477	-5.00406	-5.5822	-5.50891	-5.44073	Cytosolic 10-formyltetrahydrofolate dehydrogenase OS=Homo sapiens GN=ALDH1L1 PE=1 SV=2
Q9Y6H3	-2.47375	-3.31292	-3.29392	-3.4688	-3.45911	-3.43498	Mitochondrial inner membrane protease ATP23 homolog OS=Homo sapiens GN=XRCC6BP1 PE=1 SV=3
Q96P63	-3.72186	-4.12871	-4.58479	-4.80212	-4.65076	-4.70172	Serpin B12 OS=Homo sapiens GN=SERPINB12 PE=1 SV=1
Q3SXY8	-0.979338	-1.93293	-1.97586	-2.17893	-2.06447	-1.94212	ADP-ribosylation factor-like protein 13B OS=Homo sapiens GN=ARL13B PE=1 SV=1
Q7Z3B3	-0.948332	-1.85084	-1.82663	-1.82195	-1.80773	-1.91369	KAT8 regulatory NSL complex subunit 1 OS=Homo sapiens GN=KANSL1 PE=1 SV=2
O14576	-3.07338	-3.10852	-3.09427	-3.67348	-3.79774	-3.77067	Cytoplasmic dynein 1 intermediate chain 1 OS=Homo sapiens GN=DYNC1I1 PE=1 SV=2
G3V5P5	-3.06254	-3.76471	-3.45384	-3.96896	-3.79627	-3.90639	Feline leukemia virus subgroup C receptor-related protein 2 OS=Homo sapiens GN=FLVCR2 PE=4 SV=1
Q8TC05	-2.3749	-3.16584	-3.33511	-3.29582	-3.28376	-3.24278	Nuclear protein MDM1 OS=Homo sapiens GN=MDM1 PE=2 SV=2
J3KN13	-1.45937	-1.43624	-1.55558	-1.35022	-1.58793	-1.90075	MyoD family inhibitor domain-containing protein OS=Homo sapiens GN=MDFIC PE=1 SV=1
P04733	-0.123525	-1.13184	-1.03334	-0.942946	-1.06535	-1.07531	Metallothionein-1F OS=Homo sapiens GN=MT1F PE=1 SV=1
A0A087X1T7	-2.77575	-2.87708	-3.01227	-3.94433	-3.85947	-3.90126	Aggrecan core protein OS=Homo sapiens GN=ACAN PE=4 SV=1
Q4TT38	1.64086	0.878281	1.05327	0.727181	0.769425	0.738183	39S ribosomal protein L28, mitochondrial OS=Homo sapiens GN=MRPL28 PE=1 SV=1
Q16719	-1.01445	-1.75595	-1.77745	-1.83131	-1.89292	-1.84103	Kynureninase OS=Homo sapiens GN=KYNU PE=1 SV=1
Q96D53	0.445414	-0.315112	-0.394102	-0.397591	-0.449965	-0.4287	AarF domain-containing protein kinase 4 OS=Homo sapiens GN=ADCK4 PE=1 SV=2
Q9C0C4	-0.376112	-0.890502	-0.437605	-1.13282	-1.11177	-1.09487	Semaphorin-4C OS=Homo sapiens GN=SEMA4C PE=1 SV=2
Q96G75	-2.69367	-2.55381	-2.73231	-2.79929	-2.8081	-3.06447	Protein RMD5 homolog B OS=Homo sapiens GN=RMND5B PE=1 SV=1
H7C270	-4.93246	-6.3304	-5.91828	-5.90502	-6.10355	-5.92321	Carboxy-terminal domain RNA polymerase II polypeptide A small phosphatase 1 (Fragment) OS=Homo sapiens GN=CTDSP1 PE=4 SV=1
Q9NPR9	0.743392	-0.178246	-0.0924431	-0.089438	-0.100028	-0.0763082	Protein GPR108 OS=Homo sapiens GN=GPR108 PE=2 SV=3
Q9P2P6	-1.93469	-2.86295	-2.77417	-2.70809	-2.92153	-2.79892	StAR-related lipid transfer protein 9 OS=Homo sapiens GN=STARD9 PE=1 SV=3
Q96IQ9	-6.45338	-6.82897	-7.06758	-6.63269	-6.69949	-6.46977	Zinc finger protein 414 OS=Homo sapiens GN=ZNF414 PE=2 SV=2
P42702	-2.88758	-3.83138	-3.69093	-3.84219	-3.82602	-3.86582	Leukemia inhibitory factor receptor OS=Homo sapiens GN=LIFR PE=1 SV=1
Q9BX67	0.0431183	-0.710822	-0.694385	-0.62578	-0.665139	-0.730316	Junctional adhesion molecule C OS=Homo sapiens GN=JAM3 PE=1 SV=1
F8WAQ1	-1.54154	-2.56219	-2.42999	-2.57559	-2.55549	-2.45396	Sushi domain-containing protein 1 OS=Homo sapiens GN=SUSD1 PE=4 SV=1
Q8TF65	-5.07508	-5.14477	-4.93329	-4.98111	-5.14419	-5.78514	PDZ domain-containing protein GIPC2 OS=Homo sapiens GN=GIPC2 PE=1 SV=1
F8VSI7	-0.10724	-0.782457	-0.789144	-0.831728	-0.858696	-0.876811	Bax inhibitor 1 (Fragment) OS=Homo sapiens GN=TMBIM6 PE=3 SV=1
Q4G0X4	-0.422603	-1.17236	-1.18539	-1.22035	-1.08433	-1.15955	BTB/POZ domain-containing protein KCTD21 OS=Homo sapiens GN=KCTD21 PE=2 SV=1
O75508	0.659208	0.54893	0.598015	-0.279856	-0.295677	-0.250378	Claudin-11 OS=Homo sapiens GN=CLDN11 PE=1 SV=2
Q9Y6F1	-4.025	-4.67884	-4.59158	-4.72732	-4.76713	-4.71964	Poly [ADP-ribose] polymerase 3 OS=Homo sapiens GN=PARP3 PE=1 SV=3
P20039	-1.0064	-1.82832	-1.74683	-1.67716	-1.68715	-1.81086	HLA class II histocompatibility antigen, DRB1-11 beta chain OS=Homo sapiens GN=HLA-DRB1 PE=1 SV=1
Q9GZT8	1.92194	1.33178	1.33268	1.26679	1.31783	1.25502	Putative GTP cyclohydrolase 1 type 2 NIF3L1 OS=Homo sapiens GN=NIF3L1 PE=1 SV=2
G3V5V5	-6.12322	-5.85032	-5.81388	-6.27992	-6.52346	-6.68638	Kelch domain-containing protein 1 (Fragment) OS=Homo sapiens GN=KLHDC1 PE=4 SV=2
Q9Y2Y1	-2.82705	-3.42443	-3.17441	-3.43753	-3.43599	-3.49566	DNA-directed RNA polymerase III subunit RPC10 OS=Homo sapiens GN=POLR3K PE=1 SV=2
Q96BI1	0.232956	-0.28033	-0.16486	-0.522926	-0.479358	-0.539106	Solute carrier family 22 member 18 OS=Homo sapiens GN=SLC22A18 PE=1 SV=3
O60907	-0.368981	-0.249369	-0.421908	-0.457303	-0.58221	-0.751524	F-box-like/WD repeat-containing protein TBL1X OS=Homo sapiens GN=TBL1X PE=1 SV=3
Q5SXM2	-1.47983	-2.04198	-2.06514	-2.02744	-2.10401	-2.02766	snRNA-activating protein complex subunit 4 OS=Homo sapiens GN=SNAPC4 PE=1 SV=1
P81605	-0.563154	-1.3153	-1.33484	-1.38563	-1.46671	-1.39129	Dermcidin OS=Homo sapiens GN=DCD PE=1 SV=2
Q5PSV4	-0.155539	-0.74111	-0.760996	-0.708865	-0.717669	-0.782142	Breast cancer metastasis-suppressor 1-like protein OS=Homo sapiens GN=BRMS1L PE=1 SV=2
Q07820	-1.09394	-1.79943	-1.8263	-1.62348	-1.69742	-1.70544	Induced myeloid leukemia cell differentiation protein Mcl-1 OS=Homo sapiens GN=MCL1 PE=1 SV=3
Q96KB5	-1.00861	-1.15941	-1.14762	-1.6395	-1.60653	-1.7209	Lymphokine-activated killer T-cell-originated protein kinase OS=Homo sapiens GN=PBK PE=1 SV=3
E7EV10	0.509403	-0.180992	-0.224322	-0.182462	-0.13509	-0.179058	Metastasis-associated protein MTA3 OS=Homo sapiens GN=MTA3 PE=1 SV=1
Q7Z2K8	2.3347	1.73892	1.53495	1.65176	1.66914	1.70276	G protein-regulated inducer of neurite outgrowth 1 OS=Homo sapiens GN=GPRIN1 PE=2 SV=2
P04264	4.20291	3.71411	3.27864	3.31295	3.35456	3.33796	Keratin, type II cytoskeletal 1 OS=Homo sapiens GN=KRT1 PE=1 SV=6
Q9BUV8	-0.170123	-0.823953	-0.730578	-0.797585	-0.815165	-0.82686	Uncharacterized protein C20orf24 OS=Homo sapiens GN=C20orf24 PE=2 SV=1
O00755	-0.300151	-0.638015	-0.248231	-1.02775	-1.12512	-1.02965	Protein Wnt-7a OS=Homo sapiens GN=WNT7A PE=1 SV=2
Q6ZQN7	-2.11249	-2.56941	-2.59809	-2.88882	-2.94991	-2.88355	Solute carrier organic anion transporter family member 4C1 OS=Homo sapiens GN=SLCO4C1 PE=1 SV=1
Q9H4B0	-0.840542	-1.49303	-1.37671	-1.47025	-1.54309	-1.44796	Probable tRNA N6-adenosine threonylcarbamoyltransferase, mitochondrial OS=Homo sapiens GN=OSGEPL1 PE=2 SV=2
Q96E52	0.16612	-0.469194	-0.489305	-0.547844	-0.497494	-0.56893	Metalloendopeptidase OMA1, mitochondrial OS=Homo sapiens GN=OMA1 PE=1 SV=1
I3L0S7	-6.43623	-7.21546	-7.06758	-7.14516	-7.62438	-7.23343	Pyrin OS=Homo sapiens GN=MEFV PE=4 SV=1
Q99676	-3.50924	-4.00722	-3.97336	-3.91212	-4.08186	-4.15856	Zinc finger protein 184 OS=Homo sapiens GN=ZNF184 PE=1 SV=4
P40763-2	3.90007	3.22563	3.26586	3.24199	3.2629	3.25998	Isoform Del-701 of Signal transducer and activator of transcription 3 OS=Homo sapiens GN=STAT3
H0YIK5	-3.0667	-3.0291	-3.32376	-3.81366	-3.75993	-3.85917	Rac GTPase-activating protein 1 (Fragment) OS=Homo sapiens GN=RACGAP1 PE=1 SV=1
A0A087X1I0	-2.97008	-3.67864	-3.7467	-3.81515	-3.6062	-3.607	Cyclin-dependent kinase 11B OS=Homo sapiens GN=CDK11B PE=4 SV=1
O14910	-0.794362	-1.45113	-1.30387	-1.50129	-1.51102	-1.47715	Protein lin-7 homolog A OS=Homo sapiens GN=LIN7A PE=1 SV=2
Q9H9Y4	0.142923	-0.468354	-0.438878	-0.462961	-0.392781	-0.484304	GPN-loop GTPase 2 OS=Homo sapiens GN=GPN2 PE=1 SV=2
Q86X29	1.10089	0.526333	0.424428	0.444364	0.499287	0.520185	Lipolysis-stimulated lipoprotein receptor OS=Homo sapiens GN=LSR PE=1 SV=4
O14863	-2.56563	-3.23223	-3.12514	-3.19461	-3.13021	-3.25257	Zinc transporter 4 OS=Homo sapiens GN=SLC30A4 PE=2 SV=2
O75896	-1.05978	-1.7711	-1.68022	-1.65339	-1.63587	-1.6987	Tumor suppressor candidate 2 OS=Homo sapiens GN=TUSC2 PE=1 SV=3
Q4VC05	-1.51306	-1.81434	-1.89249	-1.9618	-1.96638	-1.95143	B-cell CLL/lymphoma 7 protein family member A OS=Homo sapiens GN=BCL7A PE=1 SV=1
P78357	1.66968	1.43248	1.42101	1.02376	0.996233	1.03246	Contactin-associated protein 1 OS=Homo sapiens GN=CNTNAP1 PE=1 SV=1
Q14511	0.478551	-0.166632	-0.21524	-0.175775	-0.147008	-0.102375	Enhancer of filamentation 1 OS=Homo sapiens GN=NEDD9 PE=1 SV=1
Q9BW30	-2.60021	-3.14138	-3.05855	-3.10821	-3.13393	-3.25367	Tubulin polymerization-promoting protein family member 3 OS=Homo sapiens GN=TPPP3 PE=1 SV=1
M0QZ66	-1.18734	-1.77318	-1.69933	-1.77422	-1.66279	-1.73538	Epithelial membrane protein 3 (Fragment) OS=Homo sapiens GN=EMP3 PE=4 SV=3
P49767	-4.42786	-4.98719	-4.53155	-5.11411	-5.38418	-4.98978	Vascular endothelial growth factor C OS=Homo sapiens GN=VEGFC PE=1 SV=1
Q9Y5E6	-3.80675	-4.22088	-4.28586	-4.20803	-4.11269	-4.33173	Protocadherin beta-3 OS=Homo sapiens GN=PCDHB3 PE=2 SV=1
E7EUI8	-3.8193	-3.88764	-3.84337	-4.17326	-4.23705	-4.21685	Glucose-6-phosphate 1-dehydrogenase (Fragment) OS=Homo sapiens GN=G6PD PE=1 SV=3
P48357	-5.86597	-5.98024	-6.22863	-6.86009	-6.54308	-6.64039	Leptin receptor OS=Homo sapiens GN=LEPR PE=1 SV=2
Q9BQF6	-5.4067	-5.88626	-5.48794	-5.65505	-5.93201	-5.63063	Sentrin-specific protease 7 OS=Homo sapiens GN=SENP7 PE=1 SV=4
Q9BY84	-3.53087	-3.88613	-4.02148	-4.00247	-3.90002	-3.98025	Dual specificity protein phosphatase 16 OS=Homo sapiens GN=DUSP16 PE=1 SV=1
Q96QD8	0.346669	-0.236096	-0.177875	-0.294139	-0.281054	-0.298721	Sodium-coupled neutral amino acid transporter 2 OS=Homo sapiens GN=SLC38A2 PE=1 SV=2
Q92520	3.35802	2.84956	2.85035	2.81657	2.7959	2.77689	Protein FAM3C OS=Homo sapiens GN=FAM3C PE=1 SV=1
Q5T7N3	-2.59539	-3.40057	-3.459	-2.41315	-2.55736	-2.90057	KN motif and ankyrin repeat domain-containing protein 4 OS=Homo sapiens GN=KANK4 PE=2 SV=1
E9PNT2	-3.75095	-4.05391	-4.02454	-4.03332	-3.92073	-4.07338	Rho GTPase-activating protein 27 OS=Homo sapiens GN=ARHGAP27 PE=4 SV=1
Q9Y619	0.284688	-0.170948	-0.177237	-0.254349	-0.222021	-0.255747	Mitochondrial ornithine transporter 1 OS=Homo sapiens GN=SLC25A15 PE=1 SV=1
Q9NQW6	0.881637	0.597125	0.603084	0.272547	0.236117	0.348987	Actin-binding protein anillin OS=Homo sapiens GN=ANLN PE=1 SV=2
H7C284	-2.29502	-2.77259	-2.93468	-3.08381	-2.82002	-3.08086	Major facilitator superfamily domain-containing protein 6 (Fragment) OS=Homo sapiens GN=MFSD6 PE=4 SV=1
A0A087WXK8	-5.57055	-5.62623	-5.62071	-5.89869	-5.72168	-5.92321	Chromosome 20 open reading frame 129 OS=Homo sapiens GN=FAM83D PE=1 SV=1
O00180	-6.57944	-7.1852	-6.83454	-6.88494	-7.133	-6.95518	Potassium channel subfamily K member 1 OS=Homo sapiens GN=KCNK1 PE=1 SV=1
Q14332	-0.598786	-1.34074	-1.28061	-1.25822	-1.2653	-1.21785	Frizzled-2 OS=Homo sapiens GN=FZD2 PE=2 SV=1
P33402	-4.18699	-4.45168	-4.38861	-4.62977	-4.54308	-4.55236	Guanylate cyclase soluble subunit alpha-2 OS=Homo sapiens GN=GUCY1A2 PE=1 SV=1
O43272	0.0945384	-0.462212	-0.382662	-0.469956	-0.513287	-0.535421	Proline dehydrogenase 1, mitochondrial OS=Homo sapiens GN=PRODH PE=1 SV=3
Q9UK96	-3.97271	-3.97478	-4.22297	-4.05601	-4.43599	-4.12827	F-box only protein 10 OS=Homo sapiens GN=FBXO10 PE=1 SV=3
P35527	3.55512	3.19597	2.75743	2.80683	2.7601	2.77039	Keratin, type I cytoskeletal 9 OS=Homo sapiens GN=KRT9 PE=1 SV=3
A0JNW5	1.36341	0.801037	0.756069	0.84807	0.826169	0.858943	UHRF1-binding protein 1-like OS=Homo sapiens GN=UHRF1BP1L PE=1 SV=2
G3V5S4	-5.57525	-5.71495	-5.61146	-5.96332	-5.76713	-5.748	Paired box protein Pax-2 (Fragment) OS=Homo sapiens GN=PAX2 PE=4 SV=2
P01893	-4.29949	-4.6401	-4.47811	-4.53105	-4.61138	-4.71964	Putative HLA class I histocompatibility antigen, alpha chain H OS=Homo sapiens GN=HLA-H PE=5 SV=3
Q7Z4L5	0.923205	0.370505	0.383475	0.346455	0.389918	0.40721	Tetratricopeptide repeat protein 21B OS=Homo sapiens GN=TTC21B PE=1 SV=2
Q9Y6A5	-4.62863	-4.84519	-4.84403	-4.91255	-5.08186	-5.05648	Transforming acidic coiled-coil-containing protein 3 OS=Homo sapiens GN=TACC3 PE=1 SV=1
K7EL21	-2.52039	-3.01999	-3.12022	-3.03362	-3.05079	-2.89289	Calcyphosin OS=Homo sapiens GN=CAPS PE=4 SV=1
Q96H55	0.345964	-0.256473	-0.311429	-0.227803	-0.222021	-0.202133	Unconventional myosin-XIX OS=Homo sapiens GN=MYO19 PE=2 SV=2
Q15051	-0.973436	-1.49646	-1.36286	-1.48791	-1.45272	-1.49035	IQ calmodulin-binding motif-containing protein 1 OS=Homo sapiens GN=IQCB1 PE=1 SV=1
Q53FP2	-2.85988	-3.57539	-3.52464	-3.5408	-3.38087	-3.45242	Transmembrane protein 35 OS=Homo sapiens GN=TMEM35 PE=2 SV=2
Q9NZC3	0.282477	-0.203618	-0.231807	-0.195323	-0.204455	-0.173705	Glycerophosphodiester phosphodiesterase 1 OS=Homo sapiens GN=GDE1 PE=1 SV=1
H3BTI0	-0.57563	-0.540792	-0.697887	-0.761367	-0.81144	-1.00909	Cysteine-rich secretory protein LCCL domain-containing 2 OS=Homo sapiens GN=CRISPLD2 PE=4 SV=1
Q08397	-5.895	-5.53315	-5.84063	-5.94362	-5.80217	-5.77265	Lysyl oxidase homolog 1 OS=Homo sapiens GN=LOXL1 PE=1 SV=2
Q8N350	-1.81829	-2.05585	-2.37577	-2.27025	-2.22511	-1.96888	Protein Dos OS=Homo sapiens GN=DOS PE=1 SV=2
Q9UPS8	-0.254145	-0.760863	-0.801378	-0.813071	-0.745112	-0.7378	Ankyrin repeat domain-containing protein 26 OS=Homo sapiens GN=ANKRD26 PE=1 SV=3
Q02108	-5.4151	-5.5379	-5.44217	-5.79506	-5.88742	-5.58623	Guanylate cyclase soluble subunit alpha-3 OS=Homo sapiens GN=GUCY1A3 PE=1 SV=2
Q8WVV5	-4.70914	-4.92062	-5.15026	-5.21667	-4.99482	-5.05269	Butyrophilin subfamily 2 member A2 OS=Homo sapiens GN=BTN2A2 PE=2 SV=2
Q16560	0.124111	-0.388104	-0.320201	-0.471125	-0.435133	-0.480595	U11/U12 small nuclear ribonucleoprotein 35 kDa protein OS=Homo sapiens GN=SNRNP35 PE=1 SV=1
Q8WVB3	-1.35198	-1.78432	-1.71499	-1.78219	-1.82039	-1.74114	Hexosaminidase D OS=Homo sapiens GN=HEXDC PE=2 SV=3
Q96Q05-3	1.78935	1.25458	1.28546	1.31004	1.30335	1.27053	Isoform 3 of Trafficking protein particle complex subunit 9 OS=Homo sapiens GN=TRAPPC9
Q9Y316	2.27472	1.76903	1.88858	1.76769	1.7764	1.78249	Protein MEMO1 OS=Homo sapiens GN=MEMO1 PE=1 SV=1
Q5JU85	-0.00492146	-0.421156	-0.502825	-0.542303	-0.552223	-0.482529	IQ motif and SEC7 domain-containing protein 2 OS=Homo sapiens GN=IQSEC2 PE=1 SV=1
P51884	-0.0266107	-0.00657871	-0.053503	-0.653223	-0.685274	-0.653535	Lumican OS=Homo sapiens GN=LUM PE=1 SV=2
Q9UI42	1.8302	1.80457	1.82988	1.19458	1.14806	1.21221	Carboxypeptidase A4 OS=Homo sapiens GN=CPA4 PE=1 SV=2
Q24JP5	-0.57772	-1.13251	-1.15325	-1.02538	-1.06004	-0.971532	Transmembrane protein 132A OS=Homo sapiens GN=TMEM132A PE=2 SV=1
P36404	0.657061	0.256648	0.27134	0.149258	0.176234	0.161422	ADP-ribosylation factor-like protein 2 OS=Homo sapiens GN=ARL2 PE=1 SV=4
Q92546	-0.0823001	-0.715134	-0.754956	-0.606219	-0.565962	-0.577344	RAB6A-GEF complex partner protein 2 OS=Homo sapiens GN=RGP1 PE=1 SV=1
Q6ZMV7	-4.92344	-5.27743	-4.93329	-5.00131	-4.94501	-5.24667	Leucine-, glutamate- and lysine-rich protein 1 OS=Homo sapiens GN=LEKR1 PE=2 SV=2
Q2TAZ0-3	-6.19356	-6.7384	-6.76113	-6.77636	-6.61397	-6.61793	Isoform 2 of Autophagy-related protein 2 homolog A OS=Homo sapiens GN=ATG2A
C9IY88	-5.28239	-5.30955	-5.38201	-5.53724	-5.34489	-5.29057	3-hydroxyanthranilate 3,4-dioxygenase (Fragment) OS=Homo sapiens GN=HAAO PE=4 SV=3
Q9BRU9	-0.432974	-0.892004	-0.925497	-0.974113	-0.917126	-0.892995	rRNA-processing protein UTP23 homolog OS=Homo sapiens GN=UTP23 PE=1 SV=2
E9PQK7	-3.22862	-3.67082	-3.69824	-3.69386	-3.62047	-3.6056	Heat shock cognate 71 kDa protein (Fragment) OS=Homo sapiens GN=HSPA8 PE=1 SV=1
P54803	1.51742	1.0329	1.06576	1.0108	1.03843	0.96407	Galactocerebrosidase OS=Homo sapiens GN=GALC PE=1 SV=2
O60784	-0.95355	-1.21805	-0.884139	-1.35993	-1.33336	-1.19262	Target of Myb protein 1 OS=Homo sapiens GN=TOM1 PE=1 SV=2
P51511	-1.42706	-1.73351	-1.46896	-1.90533	-1.84075	-1.85137	Matrix metalloproteinase-15 OS=Homo sapiens GN=MMP15 PE=1 SV=1
Q86TS9	-1.50312	-1.85524	-1.84544	-1.99383	-1.98178	-1.97745	39S ribosomal protein L52, mitochondrial OS=Homo sapiens GN=MRPL52 PE=2 SV=2
Q8WV24	0.129681	0.105852	0.0301698	-0.605577	-0.522086	-0.517134	Pleckstrin homology-like domain family A member 1 OS=Homo sapiens GN=PHLDA1 PE=1 SV=4
F8W6L0	-3.23328	-3.71566	-3.83932	-3.6153	-3.7161	-3.66097	Putative Ras GTPase-activating protein 4B OS=Homo sapiens GN=RASA4B PE=4 SV=1
P42695	-2.87148	-3.34568	-3.23958	-3.34977	-3.33417	-3.31846	Condensin-2 complex subunit D3 OS=Homo sapiens GN=NCAPD3 PE=1 SV=2
Q8TCT0	-6.2524	-6.18891	-6.29368	-6.04491	-5.98472	-6.08352	Ceramide kinase OS=Homo sapiens GN=CERK PE=1 SV=1
I3L4N8	-6.32158	-6.44201	-6.38525	-6.25543	-6.23306	-6.51058	Actin, cytoplasmic 2 (Fragment) OS=Homo sapiens GN=ACTG1 PE=1 SV=3
E9PCC0	-3.40883	-3.41245	-3.41316	-4.14117	-4.02038	-3.9893	Serine/threonine-protein kinase 32B OS=Homo sapiens GN=STK32B PE=4 SV=1
H3BPM8	-2.09834	-2.13347	-1.98217	-2.48941	-2.51798	-2.39722	Battenin OS=Homo sapiens GN=CLN3 PE=1 SV=1
Q9NQ34	0.30758	-0.183055	-0.0944482	-0.194357	-0.215979	-0.179582	Transmembrane protein 9B OS=Homo sapiens GN=TMEM9B PE=1 SV=1
Q9BYX7	-4.34908	-4.46967	-4.59841	-4.61933	-4.65076	-4.83534	Putative beta-actin-like protein 3 OS=Homo sapiens GN=POTEKP PE=5 SV=1
P26012	-1.02397	-0.979518	-1.09828	-1.68088	-1.69057	-1.68273	Integrin beta-8 OS=Homo sapiens GN=ITGB8 PE=1 SV=1
P57078	-1.54009	-2.11268	-2.03708	-2.02744	-2.02901	-2.03989	Receptor-interacting serine/threonine-protein kinase 4 OS=Homo sapiens GN=RIPK4 PE=1 SV=1
P11388	1.24004	1.07146	1.11709	0.713814	0.697935	0.67653	DNA topoisomerase 2-alpha OS=Homo sapiens GN=TOP2A PE=1 SV=3
O75145	-0.299658	-0.812532	-0.877907	-0.73514	-0.726057	-0.647016	Liprin-alpha-3 OS=Homo sapiens GN=PPFIA3 PE=1 SV=3
Q03113	0.916413	0.451225	0.470487	0.418652	0.449175	0.427478	Guanine nucleotide-binding protein subunit alpha-12 OS=Homo sapiens GN=GNA12 PE=1 SV=4
Q8NDZ2	-6.1721	-6.27371	-6.52581	-6.43633	-6.41098	-6.22082	SUMO-interacting motif-containing protein 1 OS=Homo sapiens GN=SIMC1 PE=1 SV=3
Q8N0Z9	-2.81581	-3.12619	-3.27284	-3.21802	-3.26327	-3.23953	V-set and immunoglobulin domain-containing protein 10 OS=Homo sapiens GN=VSIG10 PE=2 SV=1
Q8N5C6	1.82091	1.35799	1.38713	1.30349	1.36356	1.34725	S1 RNA-binding domain-containing protein 1 OS=Homo sapiens GN=SRBD1 PE=1 SV=2
Q8TCU4	-0.8409	-1.32289	-1.3434	-1.3837	-1.34974	-1.3614	Alstrom syndrome protein 1 OS=Homo sapiens GN=ALMS1 PE=1 SV=3
Q9P2K6	0.000199044	-0.524118	-0.478004	-0.458171	-0.413519	-0.42668	Kelch-like protein 42 OS=Homo sapiens GN=KLHL42 PE=1 SV=2
Q96MT3	-1.50425	-1.96665	-1.88935	-1.95441	-2.01053	-1.98699	Prickle-like protein 1 OS=Homo sapiens GN=PRICKLE1 PE=1 SV=2
O75897	-1.79318	-2.08743	-2.27127	-2.22856	-2.12281	-2.00533	Sulfotransferase 1C4 OS=Homo sapiens GN=SULT1C4 PE=1 SV=2
Q9BY66	-4.71692	-5.01669	-4.78571	-4.84103	-4.82002	-4.75001	Lysine-specific demethylase 5D OS=Homo sapiens GN=KDM5D PE=1 SV=2
Q9H777	-1.98038	-2.44465	-2.4706	-2.53338	-2.65543	-2.57869	Zinc phosphodiesterase ELAC protein 1 OS=Homo sapiens GN=ELAC1 PE=1 SV=2
H7C1Y9	-5.17503	-5.53315	-5.38594	-5.61816	-5.27348	-5.49103	Neuroblastoma-amplified sequence (Fragment) OS=Homo sapiens GN=NBAS PE=4 SV=1
Q08722	1.59394	1.26755	1.30146	1.08548	1.09448	1.06476	Leukocyte surface antigen CD47 OS=Homo sapiens GN=CD47 PE=1 SV=1
Q96CC6	0.303224	-0.0997211	-0.149248	-0.168884	-0.183004	-0.141993	Inactive rhomboid protein 1 OS=Homo sapiens GN=RHBDF1 PE=1 SV=2
Q6P4A8	0.162562	-0.308839	-0.297157	-0.288589	-0.317564	-0.318605	Phospholipase B-like 1 OS=Homo sapiens GN=PLBD1 PE=1 SV=2
H0YJW3	-1.243	-1.87595	-1.78391	-1.7735	-1.78783	-1.73041	Alpha-actinin-1 (Fragment) OS=Homo sapiens GN=ACTN1 PE=1 SV=1
P46013	2.00032	1.83976	1.86224	1.45654	1.44092	1.49741	Antigen KI-67 OS=Homo sapiens GN=MKI67 PE=1 SV=2
Q9ULY5	-1.40786	-1.52886	-1.41581	-1.93248	-2.00712	-1.96708	C-type lectin domain family 4 member E OS=Homo sapiens GN=CLEC4E PE=1 SV=1
Q6DN12	-2.84124	-3.13243	-3.10881	-3.30624	-3.23406	-3.13519	Multiple C2 and transmembrane domain-containing protein 2 OS=Homo sapiens GN=MCTP2 PE=1 SV=3
O75312	1.96817	1.45111	1.42684	1.48636	1.47864	1.5281	Zinc finger protein ZPR1 OS=Homo sapiens GN=ZPR1 PE=1 SV=1
Q9H8H2	0.747433	0.430126	0.391002	0.343718	0.373735	0.32877	Probable ATP-dependent RNA helicase DDX31 OS=Homo sapiens GN=DDX31 PE=1 SV=2
Q92819	-2.22071	-2.37342	-2.29507	-2.86552	-2.82227	-2.80692	Hyaluronan synthase 2 OS=Homo sapiens GN=HAS2 PE=2 SV=1
Q8WUJ3	-0.699356	-0.698127	-0.73167	-1.29893	-1.2975	-1.3353	Cell migration-inducing and hyaluronan-binding protein OS=Homo sapiens GN=CEMIP PE=1 SV=2
Q16647	2.21265	2.18147	2.10864	1.64404	1.64711	1.63479	Prostacyclin synthase OS=Homo sapiens GN=PTGIS PE=1 SV=1
Q9NS68-2	-2.93469	-3.22364	-3.18978	-3.34117	-3.31506	-3.41775	Isoform 2 of Tumor necrosis factor receptor superfamily member 19 OS=Homo sapiens GN=TNFRSF19
Q8TCA0	-1.335	-1.65475	-1.69202	-1.78655	-1.72028	-1.78843	Leucine-rich repeat-containing protein 20 OS=Homo sapiens GN=LRRC20 PE=2 SV=1
Q9NPI8	-5.82069	-5.74212	-6.20063	-6.07316	-5.81405	-5.86242	Fanconi anemia group F protein OS=Homo sapiens GN=FANCF PE=1 SV=1
Q9UQL6	-2.50392	-2.73351	-2.92894	-2.9117	-2.99989	-2.89972	Histone deacetylase 5 OS=Homo sapiens GN=HDAC5 PE=1 SV=2
Q9NR33	-4.15311	-4.25361	-4.37097	-4.31979	-4.38418	-4.44654	DNA polymerase epsilon subunit 4 OS=Homo sapiens GN=POLE4 PE=1 SV=2
Q9HCH5-6	-0.60669	-0.539028	-0.611059	-1.07699	-1.02728	-1.03696	Isoform 4 of Synaptotagmin-like protein 2 OS=Homo sapiens GN=SYTL2
Q96NY7	-2.73811	-3.10764	-2.66274	-3.19171	-3.20055	-3.10432	Chloride intracellular channel protein 6 OS=Homo sapiens GN=CLIC6 PE=2 SV=3
Q32P44	2.06622	1.58294	1.5869	1.6717	1.66657	1.663	Echinoderm microtubule-associated protein-like 3 OS=Homo sapiens GN=EML3 PE=1 SV=1
H0Y7G9	-5.46654	-5.4637	-5.97642	-5.8429	-5.76713	-5.87571	Serine protease HTRA1 (Fragment) OS=Homo sapiens GN=HTRA1 PE=4 SV=1
Q9ULI2	-3.0642	-3.40704	-3.54647	-3.56563	-3.54927	-3.54825	Beta-citrylglutamate synthase B OS=Homo sapiens GN=RIMKLB PE=2 SV=2
Q96PE6	-5.72371	-6.01962	-5.99433	-6.16142	-5.95155	-6.22082	Zinc finger imprinted 3 OS=Homo sapiens GN=ZIM3 PE=2 SV=1
Q8WWI5	-3.03052	-3.20662	-3.40317	-3.38468	-3.46729	-3.47134	Choline transporter-like protein 1 OS=Homo sapiens GN=SLC44A1 PE=1 SV=1
O95171-3	2.26637	2.24593	2.11373	1.78594	1.78979	1.79689	Isoform 3 of Sciellin OS=Homo sapiens GN=SCEL
O60239	-1.45006	-1.84317	-1.86004	-1.95359	-1.98262	-1.96798	SH3 domain-binding protein 5 OS=Homo sapiens GN=SH3BP5 PE=1 SV=2
Q9P0K8	-2.60141	-2.99381	-3.17356	-2.93252	-2.95401	-2.86005	Forkhead box protein J2 OS=Homo sapiens GN=FOXJ2 PE=1 SV=1
P48059-5	-5.06512	-4.54877	-4.66613	-5.09952	-5.20935	-5.08327	Isoform 5 of LIM and senescent cell antigen-like-containing domain protein 1 OS=Homo sapiens GN=LIMS1
P46019	0.143014	-0.308339	-0.244552	-0.368162	-0.373297	-0.276585	Phosphorylase b kinase regulatory subunit alpha, liver isoform OS=Homo sapiens GN=PHKA2 PE=1 SV=1
Q15773	-0.58641	-0.919693	-0.456824	-0.972249	-0.94664	-0.841046	Myeloid leukemia factor 2 OS=Homo sapiens GN=MLF2 PE=1 SV=1
Q96KN7	-1.08904	-1.35571	-1.23498	-1.51571	-1.63751	-1.66183	X-linked retinitis pigmentosa GTPase regulator-interacting protein 1 OS=Homo sapiens GN=RPGRIP1 PE=1 SV=2
P0C7M7	-2.19997	-2.60114	-2.54497	-2.64923	-2.56173	-2.49932	Acyl-coenzyme A synthetase ACSM4, mitochondrial OS=Homo sapiens GN=ACSM4 PE=2 SV=1
J3QLP7	-1.5709	-1.96111	-1.6108	-2.01757	-2.05431	-1.97609	Protein UBBP4 OS=Homo sapiens GN=UBBP4 PE=4 SV=1
Q9H0U9	-0.0686754	-0.303092	-0.229271	-0.344535	-0.366314	-0.382057	Testis-specific Y-encoded-like protein 1 OS=Homo sapiens GN=TSPYL1 PE=1 SV=3
P55058	-3.80121	-3.72777	-3.78122	-3.89471	-3.96473	-4.02049	Phospholipid transfer protein OS=Homo sapiens GN=PLTP PE=1 SV=1
Q99489	-0.936802	-1.26573	-1.36383	-1.35777	-1.34059	-1.26691	D-aspartate oxidase OS=Homo sapiens GN=DDO PE=2 SV=1
P78364	-4.26863	-4.95828	-5.21526	-4.77869	-4.82302	-4.6958	Polyhomeotic-like protein 1 OS=Homo sapiens GN=PHC1 PE=1 SV=3
P01023	1.88445	1.96959	1.90448	1.3043	1.29028	1.32065	Alpha-2-macroglobulin OS=Homo sapiens GN=A2M PE=1 SV=3
Q7L5Y9	0.717572	0.348663	0.362918	0.358592	0.33805	0.307615	Macrophage erythroblast attacher OS=Homo sapiens GN=MAEA PE=1 SV=1
R4GNB2	-4.6116	-4.53923	-4.66852	-4.65355	-4.68034	-4.71364	DENN domain-containing protein 4C OS=Homo sapiens GN=DENND4C PE=1 SV=1
Q9NRW7	2.43148	2.05283	2.04644	2.088	2.08894	2.04555	Vacuolar protein sorting-associated protein 45 OS=Homo sapiens GN=VPS45 PE=1 SV=1
E9PC90	-1.47233	-1.59563	-1.34938	-1.74597	-1.7798	-1.6972	G2/mitotic-specific cyclin-B1 (Fragment) OS=Homo sapiens GN=CCNB1 PE=1 SV=1
C9JWV9	1.10117	0.674761	0.723184	0.705373	0.708155	0.666406	Protein lifeguard 3 (Fragment) OS=Homo sapiens GN=TMBIM1 PE=1 SV=1
K7ESQ2	-3.16844	-3.35503	-3.24224	-3.7021	-3.67492	-3.57664	Kinetochore protein Spc24 (Fragment) OS=Homo sapiens GN=SPC24 PE=1 SV=1
C9JQN7	-5.77679	-5.71495	-5.89566	-5.54217	-5.72728	-5.52207	Eukaryotic translation initiation factor 3 subunit B (Fragment) OS=Homo sapiens GN=EIF3B PE=1 SV=1
E7ES21	-4.42148	-4.44499	-4.28954	-4.33894	-4.5857	-4.71065	Hephaestin OS=Homo sapiens GN=HEPH PE=4 SV=1
P19320	0.656934	0.733058	0.648511	0.0592348	0.104127	-0.00138803	Vascular cell adhesion protein 1 OS=Homo sapiens GN=VCAM1 PE=1 SV=1
Q6ZTQ3	-1.28085	-1.21358	-1.29508	-1.68223	-1.68442	-1.62942	Ras association domain-containing protein 6 OS=Homo sapiens GN=RASSF6 PE=1 SV=1
Q9NP87	-5.60375	-5.63638	-5.72648	-5.57714	-5.77871	-5.7419	DNA-directed DNA/RNA polymerase mu OS=Homo sapiens GN=POLM PE=1 SV=1
Q5T7W7	-2.04184	-2.62917	-2.5811	-2.51938	-2.57872	-2.48383	Thiosulfate sulfurtransferase/rhodanese-like domain-containing protein 2 OS=Homo sapiens GN=TSTD2 PE=1 SV=1
Q9BW04	1.37508	1.35295	1.3023	0.894607	0.900427	0.930255	Specifically androgen-regulated gene protein OS=Homo sapiens GN=SARG PE=1 SV=2
Q8NBI5	-2.11249	-2.11092	-2.11601	-2.71016	-2.62831	-2.73643	Solute carrier family 43 member 3 OS=Homo sapiens GN=SLC43A3 PE=1 SV=2
Q96GD4	-2.84838	-2.9366	-2.9748	-3.25791	-3.15832	-3.38868	Aurora kinase B OS=Homo sapiens GN=AURKB PE=1 SV=3
Q8TBN0	-5.72893	-5.91073	-5.98236	-6.37347	-5.93201	-6.0455	Guanine nucleotide exchange factor for Rab-3A OS=Homo sapiens GN=RAB3IL1 PE=1 SV=1
P29590-2	-4.81094	-5.00023	-5.05013	-5.02869	-5.04291	-4.81594	Isoform PML-5 of Protein PML OS=Homo sapiens GN=PML
Q06787-6	-4.2956	-4.71329	-4.56236	-4.68315	-4.70777	-4.65211	Isoform 5 of Fragile X mental retardation protein 1 OS=Homo sapiens GN=FMR1
Q01105	4.18191	3.8473	3.83444	3.7991	3.84257	3.78979	Protein SET OS=Homo sapiens GN=SET PE=1 SV=3
K7ER88	-5.82069	-5.59618	-5.72648	-5.59239	-5.64015	-5.77265	3-ketoacyl-CoA thiolase, mitochondrial (Fragment) OS=Homo sapiens GN=ACAA2 PE=1 SV=1
Q8IUX1	-2.04102	-2.32323	-2.24606	-2.2611	-2.34113	-2.34728	Complex I assembly factor TMEM126B, mitochondrial OS=Homo sapiens GN=TMEM126B PE=1 SV=2
Q93083	-6.81378	-6.78297	-6.24999	-6.67539	-7.34059	-7.10313	Metallothionein-1L OS=Homo sapiens GN=MT1L PE=2 SV=1
O75818	-0.331193	-0.679537	-0.604471	-0.594544	-0.590643	-0.653353	Ribonuclease P protein subunit p40 OS=Homo sapiens GN=RPP40 PE=1 SV=3
Q8TDB4	-0.567598	-0.486797	-0.564727	-0.95988	-0.988916	-0.945765	Protein MGARP OS=Homo sapiens GN=MGARP PE=1 SV=1
Q9NVE5	0.222144	-0.163913	-0.176493	-0.104323	-0.122	-0.131701	Ubiquitin carboxyl-terminal hydrolase 40 OS=Homo sapiens GN=USP40 PE=2 SV=3
O95568	-0.902378	-1.26598	-1.34651	-1.25017	-1.30874	-1.24955	Histidine protein methyltransferase 1 homolog OS=Homo sapiens GN=METTL18 PE=1 SV=1
Q53ET0	-0.14287	-0.347797	-0.149561	-0.481543	-0.447941	-0.346236	CREB-regulated transcription coactivator 2 OS=Homo sapiens GN=CRTC2 PE=1 SV=2
Q03169	3.09239	3.01317	3.06205	2.5518	2.57714	2.61439	Tumor necrosis factor alpha-induced protein 2 OS=Homo sapiens GN=TNFAIP2 PE=1 SV=2
Q8N474	-2.67512	-2.68955	-2.62279	-3.07577	-3.16021	-3.12217	Secreted frizzled-related protein 1 OS=Homo sapiens GN=SFRP1 PE=1 SV=1
Q7RTV5	-3.10039	-3.30686	-3.18549	-3.6375	-3.59208	-3.61398	Thioredoxin-like protein AAED1 OS=Homo sapiens GN=AAED1 PE=2 SV=1
Q9Y4P8-6	-3.39519	-3.79553	-3.86378	-3.9607	-3.82452	-3.84431	Isoform 6 of WD repeat domain phosphoinositide-interacting protein 2 OS=Homo sapiens GN=WIPI2
Q96LZ7	-0.861286	-1.05851	-1.05466	-1.12543	-1.11843	-1.1447	Regulator of microtubule dynamics protein 2 OS=Homo sapiens GN=RMDN2 PE=1 SV=2
P60002	-4.24967	-4.42291	-4.46765	-4.19829	-4.28583	-4.26435	Transcription elongation factor 1 homolog OS=Homo sapiens GN=ELOF1 PE=2 SV=1
P04259	-3.14716	-3.36235	-3.73914	-3.75394	-3.78454	-3.73825	Keratin, type II cytoskeletal 6B OS=Homo sapiens GN=KRT6B PE=1 SV=5
Q9H0H5	-5.57055	-5.98673	-5.70666	-6.10199	-5.83204	-6.00115	Rac GTPase-activating protein 1 OS=Homo sapiens GN=RACGAP1 PE=1 SV=1
O75380	0.0781053	-0.115721	-0.179257	-0.178518	-0.228711	-0.22964	NADH dehydrogenase [ubiquinone] iron-sulfur protein 6, mitochondrial OS=Homo sapiens GN=NDUFS6 PE=1 SV=1
Q5TC84	1.06097	0.980107	1.12119	0.695125	0.608053	0.609712	Opioid growth factor receptor-like protein 1 OS=Homo sapiens GN=OGFRL1 PE=2 SV=1
H3BRB6	-3.8984	-4.12159	-3.92967	-3.99402	-4.08186	-4.13227	E3 ubiquitin-protein ligase ZNRF1 OS=Homo sapiens GN=ZNRF1 PE=1 SV=1
P25101	-1.98589	-1.92674	-1.98068	-2.38033	-2.29516	-2.32755	Endothelin-1 receptor OS=Homo sapiens GN=EDNRA PE=1 SV=1
Q96FV9	1.90535	1.58836	1.62396	1.58801	1.58132	1.56033	THO complex subunit 1 OS=Homo sapiens GN=THOC1 PE=1 SV=1
P00374	-0.225515	-0.405941	-0.300856	-0.686282	-0.661782	-0.653717	Dihydrofolate reductase OS=Homo sapiens GN=DHFR PE=1 SV=2
Q9NZT1	-5.47091	-6.34702	-6.14622	-6.45481	-5.87493	-6.52096	Calmodulin-like protein 5 OS=Homo sapiens GN=CALML5 PE=1 SV=2
B8ZZF2	-1.00981	-1.2861	-1.32021	-1.35453	-1.3206	-1.37896	WD repeat, SAM and U-box domain-containing protein 1 OS=Homo sapiens GN=WDSUB1 PE=1 SV=2
H3BRV5	-5.64758	-5.98024	-6.02468	-5.7039	-5.93201	-5.68813	Exportin-6 (Fragment) OS=Homo sapiens GN=XPO6 PE=1 SV=1
Q9ULE3	-0.459852	-0.40487	-0.374232	-0.941729	-0.860234	-0.891496	DENN domain-containing protein 2A OS=Homo sapiens GN=DENND2A PE=2 SV=4
Q12805	-2.72555	-2.57002	-2.84542	-3.05717	-3.2025	-2.91174	EGF-containing fibulin-like extracellular matrix protein 1 OS=Homo sapiens GN=EFEMP1 PE=1 SV=2
Q9H7M9	-1.18075	-1.13073	-1.18154	-1.7782	-1.71715	-1.71749	Platelet receptor Gi24 OS=Homo sapiens GN=C10orf54 PE=1 SV=3
I3L2A9	-0.477867	-0.710987	-0.739651	-0.764411	-0.735024	-0.764987	Elongator complex protein 5 (Fragment) OS=Homo sapiens GN=ELP5 PE=4 SV=1
Q96A99	-3.30804	-3.17134	-3.41517	-3.28548	-3.31295	-3.5617	Pentraxin-4 OS=Homo sapiens GN=PTX4 PE=2 SV=2
Q96C10	-1.6789	-2.13793	-1.94983	-2.1524	-2.1865	-2.18911	Probable ATP-dependent RNA helicase DHX58 OS=Homo sapiens GN=DHX58 PE=1 SV=1
Q9H2X9	-3.90136	-4.34197	-4.27488	-4.20999	-4.42913	-4.16265	Solute carrier family 12 member 5 OS=Homo sapiens GN=SLC12A5 PE=2 SV=3
Q8NEM2	-2.68789	-2.79078	-2.76391	-3.0484	-3.0316	-3.01453	SHC SH2 domain-binding protein 1 OS=Homo sapiens GN=SHCBP1 PE=1 SV=3
P19075	-4.18879	-4.0744	-4.22649	-4.82594	-4.84113	-5.00069	Tetraspanin-8 OS=Homo sapiens GN=TSPAN8 PE=1 SV=1
A0A087X2C4	-2.49828	-2.54429	-2.54771	-2.95529	-2.95977	-2.99795	Protocadherin-7 (Fragment) OS=Homo sapiens GN=PCDH7 PE=1 SV=1
P82914	2.15245	1.92626	1.94369	1.80221	1.81124	1.74135	28S ribosomal protein S15, mitochondrial OS=Homo sapiens GN=MRPS15 PE=1 SV=1
Q9H257	-3.46254	-3.8155	-3.88171	-3.74541	-3.76424	-3.81023	Caspase recruitment domain-containing protein 9 OS=Homo sapiens GN=CARD9 PE=1 SV=2
H7C3G6	-3.5505	-3.94934	-4.01385	-4.14866	-3.91593	-3.98748	Myosin phosphatase Rho-interacting protein (Fragment) OS=Homo sapiens GN=MPRIP PE=1 SV=2
Q9Y253	-3.09614	-3.21605	-3.17696	-3.24985	-3.26123	-3.35197	DNA polymerase eta OS=Homo sapiens GN=POLH PE=1 SV=1
Q9BS16	-4.76451	-4.77353	-5.0377	-5.2566	-4.87182	-5.13039	Centromere protein K OS=Homo sapiens GN=CENPK PE=1 SV=1
P06493	0.667951	0.515931	0.601355	0.335219	0.29586	0.272289	Cyclin-dependent kinase 1 OS=Homo sapiens GN=CDK1 PE=1 SV=3
O95436-2	-0.142427	-0.124394	-0.0693869	-0.606219	-0.561263	-0.585461	Isoform 2 of Sodium-dependent phosphate transport protein 2B OS=Homo sapiens GN=SLC34A2
Q6ZMZ0	-6.06271	-5.8622	-6.30854	-5.62338	-6.02555	-5.68227	E3 ubiquitin-protein ligase RNF19B OS=Homo sapiens GN=RNF19B PE=1 SV=2
Q8NDN9	-1.70794	-2.04743	-2.03207	-2.10347	-2.05211	-2.1534	RCC1 and BTB domain-containing protein 1 OS=Homo sapiens GN=RCBTB1 PE=2 SV=1
Q9Y496	1.45229	1.02548	1.05733	1.11238	1.13678	1.10751	Kinesin-like protein KIF3A OS=Homo sapiens GN=KIF3A PE=1 SV=4
Q9NXD2	0.529495	0.310937	0.467778	0.127708	0.0894623	0.0984865	Myotubularin-related protein 10 OS=Homo sapiens GN=MTMR10 PE=1 SV=3
Q8NBN7	0.715206	0.427713	0.436671	0.329778	0.316599	0.346543	Retinol dehydrogenase 13 OS=Homo sapiens GN=RDH13 PE=1 SV=2
P05120	-2.43447	-2.26104	-2.39	-2.68141	-2.69811	-2.84185	Plasminogen activator inhibitor 2 OS=Homo sapiens GN=SERPINB2 PE=1 SV=2
Q9Y5J6	-0.240943	-0.554391	-0.647402	-0.581858	-0.642797	-0.560224	Mitochondrial import inner membrane translocase subunit Tim10 B OS=Homo sapiens GN=TIMM10B PE=1 SV=1
Q8WXX5	1.62503	1.36191	1.36117	1.35232	1.29931	1.29421	DnaJ homolog subfamily C member 9 OS=Homo sapiens GN=DNAJC9 PE=1 SV=1
Q6UX53	-0.317398	-0.594449	-0.537598	-0.580279	-0.631262	-0.703015	Methyltransferase-like protein 7B OS=Homo sapiens GN=METTL7B PE=2 SV=2
B1AKS7	-2.62455	-3.02578	-3.05074	-2.88725	-2.83885	-3.04731	Zinc finger protein 25 OS=Homo sapiens GN=ZNF25 PE=4 SV=1
Q92692-2	-0.903875	-1.1806	-1.18475	-1.02904	-1.13067	-1.10128	Isoform Alpha of Nectin-2 OS=Homo sapiens GN=PVRL2
Q9NVI1	-2.17411	-2.21363	-2.27354	-2.53644	-2.52346	-2.50192	Fanconi anemia group I protein OS=Homo sapiens GN=FANCI PE=1 SV=4
P61601	-4.83896	-4.74583	-4.62837	-5.03909	-5.01181	-5.09102	Neurocalcin-delta OS=Homo sapiens GN=NCALD PE=2 SV=2
A6NNY8	-2.69045	-2.71203	-2.6078	-2.92207	-2.85409	-3.12516	Ubiquitin carboxyl-terminal hydrolase 27 OS=Homo sapiens GN=USP27X PE=2 SV=3
O75570	-1.08776	-1.3272	-1.33105	-1.45281	-1.41719	-1.36971	Peptide chain release factor 1, mitochondrial OS=Homo sapiens GN=MTRF1 PE=1 SV=2
P55199	-1.57149	-1.95283	-1.8223	-1.92284	-1.90279	-1.90247	RNA polymerase II elongation factor ELL OS=Homo sapiens GN=ELL PE=1 SV=1
P84022	0.502526	0.416192	0.496899	0.0856058	0.0215607	0.0304273	Mothers against decapentaplegic homolog 3 OS=Homo sapiens GN=SMAD3 PE=1 SV=1
P51946	1.30439	1.106	1.21811	1.03876	1.03098	0.906976	Cyclin-H OS=Homo sapiens GN=CCNH PE=1 SV=1
Q52LW3	3.57062	3.63094	3.5648	3.31538	3.28339	3.23285	Rho GTPase-activating protein 29 OS=Homo sapiens GN=ARHGAP29 PE=1 SV=2
P25942	-0.935081	-0.980517	-0.912876	-1.16417	-1.16781	-1.23619	Tumor necrosis factor receptor superfamily member 5 OS=Homo sapiens GN=CD40 PE=1 SV=1
P63313	0.329083	0.161279	-0.00310396	0.317311	-0.120156	-0.0361697	Thymosin beta-10 OS=Homo sapiens GN=TMSB10 PE=1 SV=2
O95183	-0.498793	-0.59277	-0.564866	-0.764948	-0.81144	-0.816465	Vesicle-associated membrane protein 5 OS=Homo sapiens GN=VAMP5 PE=1 SV=1
Q96BN2	-1.09885	-1.25095	-1.29623	-1.35156	-1.31585	-1.48197	Transcriptional adapter 1 OS=Homo sapiens GN=TADA1 PE=1 SV=1
Q9P021	-2.62946	-2.73419	-2.7069	-2.71987	-2.8495	-2.74026	Cysteine-rich PDZ-binding protein OS=Homo sapiens GN=CRIPT PE=1 SV=1
Q9BY43	-0.799227	-1.07037	-1.02051	-1.0527	-1.03507	-1.0998	Charged multivesicular body protein 4a OS=Homo sapiens GN=CHMP4A PE=1 SV=3
O60318	1.35026	1.11724	1.09801	1.06246	1.06546	1.05187	Germinal-center associated nuclear protein OS=Homo sapiens GN=MCM3AP PE=1 SV=2
Q9BZD4	-0.36459	-0.451804	-0.455406	-0.835488	-0.875511	-0.887651	Kinetochore protein Nuf2 OS=Homo sapiens GN=NUF2 PE=1 SV=2
O75582	-0.427846	-0.442293	-0.495652	-0.648916	-0.643127	-0.728022	Ribosomal protein S6 kinase alpha-5 OS=Homo sapiens GN=RPS6KA5 PE=1 SV=1
Q9Y227	-0.55622	-1.06188	-0.902471	-0.92982	-0.893115	-0.867524	Ectonucleoside triphosphate diphosphohydrolase 4 OS=Homo sapiens GN=ENTPD4 PE=1 SV=1
Q9BPX3	0.671084	0.431106	0.515641	0.324148	0.309434	0.319848	Condensin complex subunit 3 OS=Homo sapiens GN=NCAPG PE=1 SV=1
Q86U28	-1.28134	-1.61321	-1.60478	-1.66405	-1.71575	-1.49944	Iron-sulfur cluster assembly 2 homolog, mitochondrial OS=Homo sapiens GN=ISCA2 PE=1 SV=2
Q8WTR4	-5.961	-6.16663	-6.11323	-6.36471	-6.52346	-6.58488	Glycerophosphodiester phosphodiesterase domain-containing protein 5 OS=Homo sapiens GN=GDPD5 PE=2 SV=2
O75817	-0.358028	-0.721291	-0.684986	-0.644622	-0.73027	-0.68065	Ribonuclease P protein subunit p20 OS=Homo sapiens GN=POP7 PE=1 SV=2
Q9NX02	1.89663	1.57313	1.54791	1.60091	1.60475	1.68778	NACHT, LRR and PYD domains-containing protein 2 OS=Homo sapiens GN=NLRP2 PE=1 SV=1
F5H0K7	-3.46692	-3.49161	-3.40716	-3.56939	-3.48974	-3.43498	Roundabout homolog 3 OS=Homo sapiens GN=ROBO3 PE=1 SV=1
P04183	-2.74276	-2.88007	-2.76839	-3.27726	-3.31611	-3.17086	Thymidine kinase, cytosolic OS=Homo sapiens GN=TK1 PE=1 SV=2
E7EQ34	-0.344231	-0.788736	-0.85053	-0.738833	-0.689028	-0.64991	Golgi SNAP receptor complex member 2 OS=Homo sapiens GN=GOSR2 PE=3 SV=2
P05109	-3.67677	-3.94148	-4.08237	-4.17326	-3.94501	-4.12428	Protein S100-A8 OS=Homo sapiens GN=S100A8 PE=1 SV=1
P80217	1.41719	1.21721	1.18547	1.02531	1.05515	1.06525	Interferon-induced 35 kDa protein OS=Homo sapiens GN=IFI35 PE=1 SV=5
Q8ND76	-0.210481	-0.488782	-0.520511	-0.468788	-0.532471	-0.494026	Cyclin-Y OS=Homo sapiens GN=CCNY PE=1 SV=2
Q9BUA3	-2.58103	-2.41075	-2.59524	-2.57496	-2.72518	-2.68241	Uncharacterized protein C11orf84 OS=Homo sapiens GN=C11orf84 PE=1 SV=3
Q9UN70	-0.201351	-0.489066	-0.498436	-0.484492	-0.547569	-0.462983	Protocadherin gamma-C3 OS=Homo sapiens GN=PCDHGC3 PE=1 SV=1
Q96JB6	-2.10991	-2.1532	-2.15653	-2.55681	-2.52528	-2.55489	Lysyl oxidase homolog 4 OS=Homo sapiens GN=LOXL4 PE=1 SV=1
Q9H9R9	-2.25311	-2.12946	-2.34677	-2.46938	-2.40873	-2.47359	Dysbindin domain-containing protein 1 OS=Homo sapiens GN=DBNDD1 PE=2 SV=2
Q9NXV6	1.90922	1.78505	1.70023	1.58014	1.55952	1.59213	CDKN2A-interacting protein OS=Homo sapiens GN=CDKN2AIP PE=1 SV=3
Q6ZRQ5	-4.31518	-4.3255	-4.47601	-4.60124	-4.48498	-4.53638	Protein MMS22-like OS=Homo sapiens GN=MMS22L PE=1 SV=3
P57682	-4.51569	-4.60486	-4.53155	-4.52373	-4.40199	-4.54169	Krueppel-like factor 3 OS=Homo sapiens GN=KLF3 PE=1 SV=1
P49736	2.03865	1.9341	1.98578	1.68898	1.69037	1.71331	DNA replication licensing factor MCM2 OS=Homo sapiens GN=MCM2 PE=1 SV=4
P35520	2.3976	2.13984	2.12819	2.11966	2.11986	2.13749	Cystathionine beta-synthase OS=Homo sapiens GN=CBS PE=1 SV=2
Q13077	-0.202157	-0.256352	-0.209143	-0.565218	-0.529255	-0.546505	TNF receptor-associated factor 1 OS=Homo sapiens GN=TRAF1 PE=1 SV=1
Q06547	-0.884176	-1.1374	-0.907224	-1.17199	-1.17952	-1.11146	GA-binding protein subunit beta-1 OS=Homo sapiens GN=GABPB1 PE=1 SV=2
H0YNS4	-0.602428	-0.902183	-0.825661	-0.862666	-0.631426	-0.816871	TM2 domain-containing protein 3 OS=Homo sapiens GN=TM2D3 PE=4 SV=1
Q15024	0.935029	0.725461	0.700183	0.723611	0.713076	0.716966	Exosome complex component RRP42 OS=Homo sapiens GN=EXOSC7 PE=1 SV=3
Q6ZS86	-3.55166	-3.79979	-3.66086	-3.64146	-3.9016	-3.79427	Putative glycerol kinase 5 OS=Homo sapiens GN=GK5 PE=2 SV=2
Q9Y6W6	-4.95375	-5.17034	-5.10094	-5.37904	-5.14795	-5.19569	Dual specificity protein phosphatase 10 OS=Homo sapiens GN=DUSP10 PE=1 SV=1
Q8NCW6	-0.055698	-0.394999	-0.284969	-0.378133	-0.40901	-0.373804	Polypeptide N-acetylgalactosaminyltransferase 11 OS=Homo sapiens GN=GALNT11 PE=1 SV=2
Q13111	-1.3004	-1.3323	-1.28473	-1.59099	-1.57525	-1.59148	Chromatin assembly factor 1 subunit A OS=Homo sapiens GN=CHAF1A PE=1 SV=2
Q96CT2	-4.24967	-4.51567	-4.64713	-4.74708	-4.73856	-4.40967	Kelch-like protein 29 OS=Homo sapiens GN=KLHL29 PE=2 SV=3
P52306	-1.4023	-1.71908	-1.70637	-1.75841	-1.76137	-1.73003	Rap1 GTPase-GDP dissociation stimulator 1 OS=Homo sapiens GN=RAP1GDS1 PE=1 SV=3
B1AHF5	-5.97953	-6.68456	-6.31603	-6.18435	-6.2817	-5.85582	Proline-rich protein 5 OS=Homo sapiens GN=PRR5 PE=4 SV=1
Q08623	0.264085	-0.0285572	0.0130739	0.0234788	0.0636377	0.00884118	Pseudouridine-5'-monophosphatase OS=Homo sapiens GN=HDHD1 PE=1 SV=3
H0YAG5	-0.572203	-0.757951	-0.683324	-0.793008	-0.850457	-0.890855	28S ribosomal protein S18c, mitochondrial (Fragment) OS=Homo sapiens GN=MRPS18C PE=1 SV=1
Q9BZL4	-3.1498	-3.43541	-2.88171	-3.44788	-3.57683	-3.56712	Protein phosphatase 1 regulatory subunit 12C OS=Homo sapiens GN=PPP1R12C PE=1 SV=1
Q9NWX5	-0.460679	-0.776031	-0.716918	-0.792276	-0.732909	-0.705646	Ankyrin repeat and SOCS box protein 6 OS=Homo sapiens GN=ASB6 PE=1 SV=1
Q5VTB9-3	-1.12085	-1.39062	-1.43348	-1.44791	-1.46759	-1.40984	Isoform 2 of E3 ubiquitin-protein ligase RNF220 OS=Homo sapiens GN=RNF220
Q6J9G0	-2.94997	-3.08156	-2.94406	-3.3052	-3.33523	-3.359	Tyrosine-protein kinase STYK1 OS=Homo sapiens GN=STYK1 PE=1 SV=4
Q9BUT1	2.52642	2.30484	2.27165	2.24184	2.24629	2.21168	3-hydroxybutyrate dehydrogenase type 2 OS=Homo sapiens GN=BDH2 PE=1 SV=2
Q96TA2-2	2.23485	1.98377	2.00296	1.93617	1.97768	1.91867	Isoform 2 of ATP-dependent zinc metalloprotease YME1L1 OS=Homo sapiens GN=YME1L1
A8MUP8	-2.5996	-2.67584	-2.8054	-2.68616	-2.8726	-2.80933	Retinoic acid receptor alpha OS=Homo sapiens GN=RARA PE=3 SV=1
M0R2B7	0.940749	0.738852	0.704215	0.600227	0.592748	0.633816	DNA polymerase OS=Homo sapiens GN=POLD1 PE=1 SV=1
Q2KHT3	0.54269	0.195459	0.233316	0.239265	0.249372	0.269712	Protein CLEC16A OS=Homo sapiens GN=CLEC16A PE=2 SV=2
Q99541	-2.13858	-2.11355	-2.16832	-2.47114	-2.51798	-2.61128	Perilipin-2 OS=Homo sapiens GN=PLIN2 PE=1 SV=2
O15160	0.928501	0.593696	0.628283	0.590321	0.594433	0.617992	DNA-directed RNA polymerases I and III subunit RPAC1 OS=Homo sapiens GN=POLR1C PE=1 SV=1
F8W6M3	-1.46294	-1.68346	-1.63017	-1.75913	-1.76785	-1.83979	Palmitoyltransferase OS=Homo sapiens GN=ZDHHC3 PE=1 SV=1
Q9H4I9	-2.48485	-2.2174	-2.42948	-2.58063	-2.55549	-2.67947	Essential MCU regulator, mitochondrial OS=Homo sapiens GN=SMDT1 PE=1 SV=1
P08172	-4.22909	-4.07097	-4.07283	-4.89985	-5.13672	-4.96821	Muscarinic acetylcholine receptor M2 OS=Homo sapiens GN=CHRM2 PE=1 SV=1
B3KVZ3	-3.60018	-3.68649	-3.54977	-3.88374	-3.97136	-3.95698	Centromere protein H OS=Homo sapiens GN=CENPH PE=1 SV=1
O95229	-2.94078	-2.90882	-2.90126	-3.0928	-3.18891	-3.20955	ZW10 interactor OS=Homo sapiens GN=ZWINT PE=1 SV=2
Q5T7F6	-1.99461	-2.00974	-1.97994	-2.13096	-2.17162	-2.17659	Coiled-coil domain-containing protein 167 (Fragment) OS=Homo sapiens GN=CCDC167 PE=1 SV=1
P38432	0.269801	0.00263767	0.0160454	-0.00026386	0.0342407	0.0237589	Coilin OS=Homo sapiens GN=COIL PE=1 SV=1
Q0VF96	1.40314	1.361	1.3004	1.06114	1.07987	1.08559	Cingulin-like protein 1 OS=Homo sapiens GN=CGNL1 PE=1 SV=2
Q9Y483	-2.77099	-2.94441	-2.95935	-2.91648	-2.93201	-2.87427	Metal-response element-binding transcription factor 2 OS=Homo sapiens GN=MTF2 PE=1 SV=2
O00308	0.488388	0.255033	0.262142	0.120549	0.179699	0.175972	NEDD4-like E3 ubiquitin-protein ligase WWP2 OS=Homo sapiens GN=WWP2 PE=1 SV=2
O60675	-4.40881	-4.37126	-4.20897	-4.38904	-4.15359	-4.46407	Transcription factor MafK OS=Homo sapiens GN=MAFK PE=1 SV=1
Q5R3F8	-3.74163	-3.57782	-3.77606	-4.19247	-3.92234	-3.8476	Protein phosphatase 1 regulatory subunit 29 OS=Homo sapiens GN=ELFN2 PE=1 SV=1
O43150-2	-2.81931	-3.10326	-3.08306	-3.11369	-3.04553	-3.15649	Isoform 2 of Arf-GAP with SH3 domain, ANK repeat and PH domain-containing protein 2 OS=Homo sapiens GN=ASAP2
O94973-2	-2.19403	-1.96546	-2.20993	-2.29129	-2.4138	-2.38277	Isoform 2 of AP-2 complex subunit alpha-2 OS=Homo sapiens GN=AP2A2
Q9NTM9	-0.764147	-1.03466	-1.152	-1.16511	-1.09221	-1.00168	Copper homeostasis protein cutC homolog OS=Homo sapiens GN=CUTC PE=1 SV=1
Q9NZH0	-2.91581	-3.0391	-3.02753	-3.22492	-3.29932	-3.31162	G-protein coupled receptor family C group 5 member B OS=Homo sapiens GN=GPRC5B PE=2 SV=2
Q92784-2	-1.19922	-1.25772	-1.31248	-1.48466	-1.51647	-1.46407	Isoform 2 of Zinc finger protein DPF3 OS=Homo sapiens GN=DPF3
K7EKC0	-6.37778	-6.06697	-6.37739	-6.56088	-6.42913	-6.50027	Tubulin polyglutamylase complex subunit 2 OS=Homo sapiens GN=TPGS2 PE=4 SV=1
Q9H6X4	-6.17922	-6.28168	-6.17999	-6.45481	-6.57304	-6.24646	Transmembrane protein 134 OS=Homo sapiens GN=TMEM134 PE=2 SV=1
E7EVH7	-2.24412	-2.43418	-2.39791	-2.429	-2.53262	-2.52618	Kinesin light chain 1 OS=Homo sapiens GN=KLC1 PE=4 SV=1
Q8IWU6	1.47055	1.52594	1.4948	1.09399	1.10122	1.11429	Extracellular sulfatase Sulf-1 OS=Homo sapiens GN=SULF1 PE=1 SV=1
K7ENE3	-4.64092	-5.04007	-4.95357	-5.15125	-4.89686	-4.95048	Vacuolar protein-sorting-associated protein 25 (Fragment) OS=Homo sapiens GN=VPS25 PE=1 SV=1
Q8NI60	-2.87439	-2.75395	-2.84948	-2.97427	-2.93687	-3.13017	Chaperone activity of bc1 complex-like, mitochondrial OS=Homo sapiens GN=ADCK3 PE=1 SV=1
P25774	-0.0392261	0.00981343	-0.0418496	-0.239955	-0.225858	-0.315153	Cathepsin S OS=Homo sapiens GN=CTSS PE=1 SV=3
Q15011	-0.389431	-0.62127	-0.421908	-0.671084	-0.720634	-0.68065	Homocysteine-responsive endoplasmic reticulum-resident ubiquitin-like domain member 1 protein OS=Homo sapiens GN=HERPUD1 PE=1 SV=1
O00625	0.392414	0.23058	0.24871	0.216945	0.173418	0.199733	Pirin OS=Homo sapiens GN=PIR PE=1 SV=1
Q99683	0.126579	0.0597506	0.0348474	-0.205379	-0.162105	-0.211334	Mitogen-activated protein kinase kinase kinase 5 OS=Homo sapiens GN=MAP3K5 PE=1 SV=1
Q9TNN7	-1.62774	-1.599	-1.71129	-1.79532	-1.8495	-1.81449	HLA class I histocompatibility antigen, Cw-5 alpha chain OS=Homo sapiens GN=HLA-C PE=2 SV=1
Q9BXS6	-3.80537	-3.94304	-3.75939	-4.05425	-4.27964	-4.38323	Nucleolar and spindle-associated protein 1 OS=Homo sapiens GN=NUSAP1 PE=1 SV=1
Q8WV07	-1.41769	-1.66984	-1.69354	-1.64247	-1.67966	-1.66183	Oral cancer-overexpressed protein 1 OS=Homo sapiens GN=ORAOV1 PE=1 SV=2
O15514	0.0394365	-0.0171679	-0.021011	-0.0767051	-0.0875883	-0.203064	DNA-directed RNA polymerase II subunit RPB4 OS=Homo sapiens GN=POLR2D PE=1 SV=1
P08910	-1.88155	-2.29205	-2.19952	-2.1524	-2.24206	-2.26769	Abhydrolase domain-containing protein 2 OS=Homo sapiens GN=ABHD2 PE=2 SV=1
Q9BX66	-1.15828	-1.2157	-1.41506	-1.44906	-1.3875	-1.41137	Sorbin and SH3 domain-containing protein 1 OS=Homo sapiens GN=SORBS1 PE=1 SV=3
H0Y4N1	-0.935081	-0.819481	-0.876008	-0.89017	-0.947865	-1.11195	Succinate--hydroxymethylglutarate CoA-transferase (Fragment) OS=Homo sapiens GN=SUGCT PE=4 SV=1
Q96MW1	-0.625712	-0.741788	-0.549379	-0.682722	-0.777259	-0.801512	Coiled-coil domain-containing protein 43 OS=Homo sapiens GN=CCDC43 PE=1 SV=2
Q9UII4	-1.50879	-1.53796	-1.55282	-1.82531	-1.77799	-1.83979	E3 ISG15--protein ligase HERC5 OS=Homo sapiens GN=HERC5 PE=1 SV=2
O95239	-1.44136	-1.55186	-1.58264	-1.77494	-1.72728	-1.74191	Chromosome-associated kinesin KIF4A OS=Homo sapiens GN=KIF4A PE=1 SV=3
A9QM74	-2.1518	-2.15773	-2.27354	-2.27791	-2.41211	-2.30808	Importin subunit alpha-8 OS=Homo sapiens GN=KPNA7 PE=1 SV=1
P68871	-2.71899	-2.7087	-2.78516	-2.75582	-2.76424	-2.86338	Hemoglobin subunit beta OS=Homo sapiens GN=HBB PE=1 SV=2
Q9UGK3	-0.630816	-0.755217	-0.725751	-0.885095	-0.94358	-0.972211	Signal-transducing adaptor protein 2 OS=Homo sapiens GN=STAP2 PE=1 SV=2
Q9NS87	-2.43932	-2.57183	-2.55267	-2.60549	-2.68442	-2.63888	Kinesin-like protein KIF15 OS=Homo sapiens GN=KIF15 PE=1 SV=1
X6R3G6	-3.12272	-3.23991	-3.40816	-3.40918	-3.27553	-3.40072	Lactadherin OS=Homo sapiens GN=MFGE8 PE=4 SV=1
Q8NBN3	1.89356	1.61618	1.64906	1.64444	1.66152	1.63916	Transmembrane protein 87A OS=Homo sapiens GN=TMEM87A PE=1 SV=3
Q01973	0.0521848	-0.192607	-0.205996	-0.268888	-0.292949	-0.208794	Tyrosine-protein kinase transmembrane receptor ROR1 OS=Homo sapiens GN=ROR1 PE=1 SV=2
Q9UHI8	1.6407	1.50751	1.54429	1.32471	1.33074	1.33702	A disintegrin and metalloproteinase with thrombospondin motifs 1 OS=Homo sapiens GN=ADAMTS1 PE=1 SV=4
P19387	0.49837	0.25894	0.19344	0.291791	0.238185	0.232355	DNA-directed RNA polymerase II subunit RPB3 OS=Homo sapiens GN=POLR2C PE=1 SV=2
P40818-2	-4.56636	-4.63247	-4.79092	-4.59355	-4.73009	-4.58486	Isoform 2 of Ubiquitin carboxyl-terminal hydrolase 8 OS=Homo sapiens GN=USP8
F5GXK8	-2.52611	-2.5132	-2.5275	-2.5593	-2.60427	-2.76266	DnaJ homolog subfamily B member 11 OS=Homo sapiens GN=DNAJB11 PE=4 SV=1
A0A096LPC5	-0.167307	-0.336649	-0.459794	-0.366394	-0.387088	-0.377549	WASH complex subunit FAM21C OS=Homo sapiens GN=FAM21C PE=4 SV=1
H0YCK3	-5.63282	-6.08775	-5.80859	-5.87985	-6.25718	-6.06819	Double-stranded RNA-specific adenosine deaminase (Fragment) OS=Homo sapiens GN=ADAR PE=1 SV=1
Q9NY74	-4.88204	-4.95511	-4.87409	-5.04958	-5.08905	-4.92255	Ewing's tumor-associated antigen 1 OS=Homo sapiens GN=ETAA1 PE=1 SV=2
H3BTX7	-3.354	-3.46887	-3.39226	-3.50195	-3.46028	-3.54691	RING finger protein 166 OS=Homo sapiens GN=RNF166 PE=4 SV=1
Q5VUM1	-1.60692	-1.68281	-1.75157	-1.76594	-1.74316	-1.89006	Succinate dehydrogenase assembly factor 4, mitochondrial OS=Homo sapiens GN=SDHAF4 PE=2 SV=1
Q13568	-1.81022	-2.02784	-1.96041	-2.15899	-2.1182	-2.14626	Interferon regulatory factor 5 OS=Homo sapiens GN=IRF5 PE=1 SV=2
Q15746-8	-3.73501	-3.92899	-3.99122	-3.92331	-3.87493	-3.88259	Isoform 6 of Myosin light chain kinase, smooth muscle OS=Homo sapiens GN=MYLK
Q5JVM0	-1.91914	-2.00729	-1.87998	-2.26516	-2.25718	-2.22841	Unconventional myosin-VI (Fragment) OS=Homo sapiens GN=MYO6 PE=1 SV=1
Q96S99	-1.80812	-1.96744	-1.91289	-2.1144	-2.10629	-2.1683	Pleckstrin homology domain-containing family F member 1 OS=Homo sapiens GN=PLEKHF1 PE=2 SV=3
P21399	3.59639	3.36993	3.35777	3.29518	3.32639	3.30069	Cytoplasmic aconitate hydratase OS=Homo sapiens GN=ACO1 PE=1 SV=3
Q96GV9	-3.49462	-3.701	-3.55529	-3.58962	-3.68852	-3.65231	UNC119-binding protein C5orf30 OS=Homo sapiens GN=C5orf30 PE=1 SV=1
Q92854	-1.10164	-1.0864	-1.12653	-1.24491	-1.19521	-1.23972	Semaphorin-4D OS=Homo sapiens GN=SEMA4D PE=1 SV=1
Q9Y3Q8	0.743808	0.528306	0.432995	0.49535	0.460616	0.559481	TSC22 domain family protein 4 OS=Homo sapiens GN=TSC22D4 PE=1 SV=2
Q6UWI4	-3.61591	-3.51007	-3.65848	-4.01439	-3.72869	-3.87418	Protein shisa-2 homolog OS=Homo sapiens GN=SHISA2 PE=1 SV=1
O00212	-3.87931	-4.15393	-4.15934	-4.17326	-4.23506	-4.3044	Rho-related GTP-binding protein RhoD OS=Homo sapiens GN=RHOD PE=1 SV=2
O15015	-4.41302	-4.55116	-4.51423	-4.58083	-4.52834	-4.50236	Zinc finger protein 646 OS=Homo sapiens GN=ZNF646 PE=1 SV=1
C9JMB4	-3.55283	-3.83574	-3.89425	-3.81813	-3.83053	-3.83939	Histone-lysine N-methyltransferase SUV39H2 (Fragment) OS=Homo sapiens GN=SUV39H2 PE=4 SV=3
Q9H3Q1	0.443511	0.315596	0.251311	0.0308253	0.0466051	0.0345934	Cdc42 effector protein 4 OS=Homo sapiens GN=CDC42EP4 PE=1 SV=1
Q5T321	0.955874	0.743895	0.75051	0.716702	0.71107	0.727788	Neurobeachin OS=Homo sapiens GN=NBEA PE=1 SV=1
Q9UKE5-4	-3.89988	-3.84451	-4.01537	-3.98897	-4.15171	-4.12827	Isoform 4 of TRAF2 and NCK-interacting protein kinase OS=Homo sapiens GN=TNIK
Q53EZ4	-1.9454	-2.12946	-2.01905	-2.28356	-2.3056	-2.27102	Centrosomal protein of 55 kDa OS=Homo sapiens GN=CEP55 PE=1 SV=3
Q8N264	-0.125383	-0.421292	-0.398059	-0.402881	-0.390835	-0.406032	Rho GTPase-activating protein 24 OS=Homo sapiens GN=ARHGAP24 PE=1 SV=2
P98082	2.33939	2.19461	2.03713	2.02149	2.02453	2.09208	Disabled homolog 2 OS=Homo sapiens GN=DAB2 PE=1 SV=3
C9JTK4	-4.78891	-4.94562	-4.91897	-4.57578	-4.67221	-4.89177	AP-2 complex subunit mu (Fragment) OS=Homo sapiens GN=AP2M1 PE=1 SV=1
Q15398-1	-3.40567	-3.5229	-3.47043	-3.68024	-3.77581	-3.64657	Isoform 2 of Disks large-associated protein 5 OS=Homo sapiens GN=DLGAP5
Q9NRZ9	-3.16844	-3.11116	-3.1592	-3.42385	-3.48974	-3.56441	Lymphoid-specific helicase OS=Homo sapiens GN=HELLS PE=1 SV=1
Q9BPY3	0.228199	0.2636	0.244124	0.0307215	0.0176935	-0.0320272	Protein FAM118B OS=Homo sapiens GN=FAM118B PE=1 SV=1
P51649	0.954024	0.909985	0.867743	0.764133	0.74295	0.686585	Succinate-semialdehyde dehydrogenase, mitochondrial OS=Homo sapiens GN=ALDH5A1 PE=1 SV=2
P19838	2.28215	2.00726	2.00032	2.01934	2.0004	2.03356	Nuclear factor NF-kappa-B p105 subunit OS=Homo sapiens GN=NFKB1 PE=1 SV=2
Q6ZN79	-4.21431	-4.23235	-4.01385	-4.59611	-4.53569	-4.71364	Zinc finger protein 705A OS=Homo sapiens GN=ZNF705A PE=2 SV=1
P50579	-2.16024	-2.24266	-2.20082	-2.27791	-2.37811	-2.28215	Methionine aminopeptidase 2 OS=Homo sapiens GN=METAP2 PE=1 SV=1
Q5VTT5	-5.4067	-5.62623	-5.20828	-5.50803	-5.58316	-5.68813	Myomesin-3 OS=Homo sapiens GN=MYOM3 PE=2 SV=1
P17482	-1.09202	-1.26622	-1.26924	-1.21912	-1.23306	-1.31338	Homeobox protein Hox-B9 OS=Homo sapiens GN=HOXB9 PE=1 SV=2
Q9H9A6	2.75543	2.47651	2.46227	2.48841	2.50467	2.50374	Leucine-rich repeat-containing protein 40 OS=Homo sapiens GN=LRRC40 PE=1 SV=1
O95436	-3.50698	-3.58636	-3.32564	-3.88687	-3.83809	-3.99293	Sodium-dependent phosphate transport protein 2B OS=Homo sapiens GN=SLC34A2 PE=1 SV=3
H3BPS5	-1.5462	-1.6027	-1.52983	-1.62673	-1.71158	-1.84516	Interferon regulatory factor 8 OS=Homo sapiens GN=IRF8 PE=4 SV=1
Q96NT0	-0.804284	-1.11683	-1.08605	-1.03898	-1.08815	-0.984704	Coiled-coil domain-containing protein 115 OS=Homo sapiens GN=CCDC115 PE=1 SV=1
Q96DX4	-0.354951	-0.553946	-0.613358	-0.524442	-0.530632	-0.487699	RING finger and SPRY domain-containing protein 1 OS=Homo sapiens GN=RSPRY1 PE=2 SV=1
P02656	-2.46603	-3.09802	-2.7774	-2.97012	-2.83129	-2.70393	Apolipoprotein C-III OS=Homo sapiens GN=APOC3 PE=1 SV=1
Q9HB65	-2.02836	-2.20097	-2.13241	-2.19674	-2.26836	-2.33796	RNA polymerase II elongation factor ELL3 OS=Homo sapiens GN=ELL3 PE=1 SV=2
Q5VV17	-5.22587	-5.26951	-5.18068	-5.25255	-5.36659	-5.3637	OTU domain-containing protein 1 OS=Homo sapiens GN=OTUD1 PE=1 SV=1
Q6IQ21	-3.34086	-3.15946	-3.40916	-3.28445	-3.29204	-3.40921	Zinc finger protein 770 OS=Homo sapiens GN=ZNF770 PE=2 SV=1
Q9H4E7	-3.76571	-3.73998	-3.94409	-3.85744	-3.91753	-3.83449	Differentially expressed in FDCP 6 homolog OS=Homo sapiens GN=DEF6 PE=1 SV=1
P62328	1.03476	0.993487	0.836867	1.0687	0.596187	0.9245	Thymosin beta-4 OS=Homo sapiens GN=TMSB4X PE=1 SV=2
Q9BX46	-3.82772	-3.6286	-3.66921	-3.67213	-3.786	-3.85751	RNA-binding protein 24 OS=Homo sapiens GN=RBM24 PE=1 SV=1
A0A087WUK8	-4.90259	-5.06041	-4.87409	-5.12515	-5.01523	-4.92949	HCG2036609, isoform CRA_a OS=Homo sapiens GN=SLC35E2B PE=4 SV=1
I3L172	-2.94614	-2.86963	-2.94117	-3.01812	-3.13952	-3.04826	Protein FAM195A OS=Homo sapiens GN=FAM195A PE=1 SV=1
H3BPS8	-5.71333	-6.03972	-6.02468	-5.99001	-5.73291	-5.99389	Fructose-bisphosphate aldolase A (Fragment) OS=Homo sapiens GN=ALDOA PE=1 SV=1
Q08554	-3.46692	-3.63873	-3.81262	-3.55814	-3.81703	-4.05807	Desmocollin-1 OS=Homo sapiens GN=DSC1 PE=1 SV=2
Q86YT6	1.68301	1.404	1.39904	1.41342	1.42976	1.46184	E3 ubiquitin-protein ligase MIB1 OS=Homo sapiens GN=MIB1 PE=1 SV=1
Q9NYG5	-2.88244	-3.18794	-3.07511	-3.12656	-2.96555	-3.10728	Anaphase-promoting complex subunit 11 OS=Homo sapiens GN=ANAPC11 PE=1 SV=1
Q5SWA1	-6.37778	-6.38084	-6.47462	-6.62221	-6.20935	-6.20398	Protein phosphatase 1 regulatory subunit 15B OS=Homo sapiens GN=PPP1R15B PE=1 SV=1
Q7Z6I8	-1.3617	-1.29229	-1.47443	-1.27524	-1.41663	-1.47619	UPF0461 protein C5orf24 OS=Homo sapiens GN=C5orf24 PE=1 SV=1
Q02833	-0.922896	-1.19398	-1.13497	-1.21153	-1.17545	-1.11644	Ras association domain-containing protein 7 OS=Homo sapiens GN=RASSF7 PE=1 SV=1
Q13356	0.416361	0.160189	0.189416	0.1626	0.17182	0.181568	Peptidyl-prolyl cis-trans isomerase-like 2 OS=Homo sapiens GN=PPIL2 PE=1 SV=1
Q7Z3D4	-4.6583	-4.80177	-4.89636	-4.8686	-4.84417	-4.89516	LysM and putative peptidoglycan-binding domain-containing protein 3 OS=Homo sapiens GN=LYSMD3 PE=1 SV=2
O60437	2.7486	2.6811	2.62795	2.47507	2.48681	2.52367	Periplakin OS=Homo sapiens GN=PPL PE=1 SV=4
P18887	1.71992	1.54871	1.512	1.53601	1.5244	1.53674	DNA repair protein XRCC1 OS=Homo sapiens GN=XRCC1 PE=1 SV=2
Q9HB09	-0.987244	-1.3622	-1.17325	-1.23742	-1.2866	-1.26996	Bcl-2-like protein 12 OS=Homo sapiens GN=BCL2L12 PE=1 SV=1
A6NK58	-5.88332	-6.11594	-6.08737	-6.12399	-5.8081	-5.84925	Putative lipoyltransferase 2, mitochondrial OS=Homo sapiens GN=LIPT2 PE=3 SV=1
Q8N3P4	1.9546	1.73901	1.76459	1.72003	1.71169	1.68194	Vacuolar protein sorting-associated protein 8 homolog OS=Homo sapiens GN=VPS8 PE=1 SV=3
O14777	-0.882885	-0.90749	-0.918195	-1.26633	-1.27527	-1.22645	Kinetochore protein NDC80 homolog OS=Homo sapiens GN=NDC80 PE=1 SV=1
Q9H649	-2.67766	-2.92341	-2.82527	-2.90298	-2.93363	-3.01175	Putative methyltransferase NSUN3 OS=Homo sapiens GN=NSUN3 PE=2 SV=1
Q99712	-1.86402	-1.7711	-1.6718	-1.99551	-2.03942	-1.95678	ATP-sensitive inward rectifier potassium channel 15 OS=Homo sapiens GN=KCNJ15 PE=1 SV=2
O00762	-1.37046	-1.40343	-1.38086	-1.61214	-1.6817	-1.66584	Ubiquitin-conjugating enzyme E2 C OS=Homo sapiens GN=UBE2C PE=1 SV=1
Q1W6H9	-3.17112	-3.30586	-3.29576	-3.18881	-3.26836	-3.24278	Protein FAM110C OS=Homo sapiens GN=FAM110C PE=1 SV=2
Q9NV31	0.642709	0.412001	0.419249	0.399521	0.414693	0.354493	U3 small nucleolar ribonucleoprotein protein IMP3 OS=Homo sapiens GN=IMP3 PE=1 SV=1
P25205	2.13312	2.04572	2.03624	1.85413	1.83635	1.84335	DNA replication licensing factor MCM3 OS=Homo sapiens GN=MCM3 PE=1 SV=3
Q969E4	1.48772	1.28242	1.24289	1.29351	1.30043	1.25801	Transcription elongation factor A protein-like 3 OS=Homo sapiens GN=TCEAL3 PE=1 SV=1
Q96BQ5	-0.658823	-0.766877	-0.785899	-0.886459	-0.917126	-0.932501	Coiled-coil domain-containing protein 127 OS=Homo sapiens GN=CCDC127 PE=1 SV=1
Q5VUA4	0.111617	0.218241	0.149133	-0.111938	-0.0913086	0.00310574	Zinc finger protein 318 OS=Homo sapiens GN=ZNF318 PE=1 SV=2
Q8NG68	-0.891021	-1.0946	-0.974342	-0.999625	-1.09041	-1.02683	Tubulin--tyrosine ligase OS=Homo sapiens GN=TTL PE=1 SV=2
Q8N543	1.47069	1.29792	1.48417	1.35055	1.31447	1.30805	Prolyl 3-hydroxylase OGFOD1 OS=Homo sapiens GN=OGFOD1 PE=1 SV=1
O94875-8	-4.18879	-4.36915	-4.41649	-4.31557	-4.43141	-4.33865	Isoform 8 of Sorbin and SH3 domain-containing protein 2 OS=Homo sapiens GN=SORBS2
Q9P1U0	-4.47111	-4.74309	-5.04701	-4.64823	-4.76137	-4.79997	DNA-directed RNA polymerase I subunit RPA12 OS=Homo sapiens GN=ZNRD1 PE=1 SV=1
Q9P241	0.816097	0.544898	0.546003	0.503254	0.532852	0.568209	Probable phospholipid-transporting ATPase VD OS=Homo sapiens GN=ATP10D PE=2 SV=3
P54750	-1.56527	-1.62223	-1.56084	-1.86515	-1.81591	-1.89475	Calcium/calmodulin-dependent 3',5'-cyclic nucleotide phosphodiesterase 1A OS=Homo sapiens GN=PDE1A PE=2 SV=2
P49716	-4.08427	-3.94304	-4.35739	-4.33466	-4.10538	-4.00756	CCAAT/enhancer-binding protein delta OS=Homo sapiens GN=CEBPD PE=1 SV=2
Q9NPF0	-1.66808	-1.75595	-1.65927	-1.87093	-1.82527	-1.90764	CD320 antigen OS=Homo sapiens GN=CD320 PE=1 SV=1
Q9H2G2	-5.07841	-5.15568	-5.1841	-5.11411	-5.15548	-5.30401	STE20-like serine/threonine-protein kinase OS=Homo sapiens GN=SLK PE=1 SV=1
P83111	3.04835	2.92584	2.92115	2.8261	2.80487	2.78552	Serine beta-lactamase-like protein LACTB, mitochondrial OS=Homo sapiens GN=LACTB PE=1 SV=2
Q8NG27	-1.50539	-1.74163	-1.92605	-1.58496	-1.68102	-1.68236	E3 ubiquitin-protein ligase Praja-1 OS=Homo sapiens GN=PJA1 PE=1 SV=2
O15162	0.261426	0.0344033	0.127146	-0.0165956	-0.0238256	-0.0261294	Phospholipid scramblase 1 OS=Homo sapiens GN=PLSCR1 PE=1 SV=1
P61952	-3.11066	-3.09541	-3.19322	-3.38799	-3.40985	-3.44118	Guanine nucleotide-binding protein G(I)/G(S)/G(O) subunit gamma-11 OS=Homo sapiens GN=GNG11 PE=1 SV=1
H7C433	-3.0192	-3.18887	-2.21647	-3.17156	-3.21033	-3.1688	Mitochondrial fission factor (Fragment) OS=Homo sapiens GN=MFF PE=1 SV=1
Q5K651	2.27981	2.01543	2.10032	2.03722	2.01665	2.00333	Sterile alpha motif domain-containing protein 9 OS=Homo sapiens GN=SAMD9 PE=1 SV=1
Q6B0J5	-4.60437	-4.7904	-4.64477	-4.93181	-4.78162	-4.67234	HFE protein OS=Homo sapiens GN=HFE PE=2 SV=1
P34810	-6.61756	-6.74942	-6.94636	-6.48297	-6.69949	-6.80819	Macrosialin OS=Homo sapiens GN=CD68 PE=1 SV=2
Q9H1K0	1.20988	0.995782	0.999192	1.01179	1.00951	0.988371	Rabenosyn-5 OS=Homo sapiens GN=ZFYVE20 PE=1 SV=2
Q9NZJ6	-6.18637	-6.06697	-5.81919	-6.01035	-6.06757	-6.30812	Hexaprenyldihydroxybenzoate methyltransferase, mitochondrial OS=Homo sapiens GN=COQ3 PE=1 SV=3
P04732	0.249737	0.102735	0.330849	0.0978734	-0.107543	0.00034487	Metallothionein-1E OS=Homo sapiens GN=MT1E PE=1 SV=1
Q9Y243	1.3767	1.22053	1.1913	1.26635	1.22954	1.22759	RAC-gamma serine/threonine-protein kinase OS=Homo sapiens GN=AKT3 PE=1 SV=1
Q9H5K3	-1.13988	-1.29378	-1.25346	-1.26506	-1.31269	-1.35903	Protein O-mannose kinase OS=Homo sapiens GN=POMK PE=1 SV=1
Q16762	2.22241	2.06162	2.08095	1.97	1.98693	1.95894	Thiosulfate sulfurtransferase OS=Homo sapiens GN=TST PE=1 SV=4
K7EJB5	-2.238	-2.19817	-2.14318	-2.29699	-2.27861	-2.41058	Small nuclear ribonucleoprotein Sm D2 OS=Homo sapiens GN=SNRPD2 PE=1 SV=1
Q9H6A0	-1.32546	-1.31606	-1.36552	-1.513	-1.54093	-1.50107	DENN domain-containing protein 2D OS=Homo sapiens GN=DENND2D PE=1 SV=2
P11169	0.922838	0.901852	0.910732	0.648827	0.610831	0.668073	Solute carrier family 2, facilitated glucose transporter member 3 OS=Homo sapiens GN=SLC2A3 PE=1 SV=1
Q14686	-0.491455	-0.703554	-0.672797	-0.68832	-0.759571	-0.734533	Nuclear receptor coactivator 6 OS=Homo sapiens GN=NCOA6 PE=1 SV=3
Q9BVK8	-3.55983	-3.83866	-3.74039	-3.75537	-3.78017	-3.87083	Transmembrane protein 147 OS=Homo sapiens GN=TMEM147 PE=1 SV=1
Q5JPE7	-2.09493	-2.2141	-2.26673	-2.25151	-2.26225	-2.2928	Nodal modulator 2 OS=Homo sapiens GN=NOMO2 PE=1 SV=1
Q00839-2	-0.513152	-0.513397	-0.565143	-0.511753	-0.596879	-0.674745	Isoform Short of Heterogeneous nuclear ribonucleoprotein U OS=Homo sapiens GN=HNRNPU
Q9BX10	0.332729	0.16264	0.124911	0.165423	0.15088	0.104391	GTP-binding protein 2 OS=Homo sapiens GN=GTPBP2 PE=1 SV=1
Q8WV41	0.243688	0.119372	0.0883247	0.00783422	0.0027523	0.0454595	Sorting nexin-33 OS=Homo sapiens GN=SNX33 PE=1 SV=1
P00973	-3.20828	-3.27595	-3.28839	-3.42499	-3.36659	-3.50733	2'-5'-oligoadenylate synthase 1 OS=Homo sapiens GN=OAS1 PE=1 SV=4
Q9H1U4	-1.51591	-1.55454	-1.49178	-1.8145	-1.76244	-1.78923	Multiple epidermal growth factor-like domains protein 9 OS=Homo sapiens GN=MEGF9 PE=2 SV=3
P04626	1.22286	0.994049	0.975523	0.977635	0.978328	1.00798	Receptor tyrosine-protein kinase erbB-2 OS=Homo sapiens GN=ERBB2 PE=1 SV=1
H7C560	-5.14676	-5.17773	-5.42184	-5.24049	-5.09991	-5.17085	Serine/threonine-protein kinase B-raf (Fragment) OS=Homo sapiens GN=BRAF PE=1 SV=1
Q9GZP1	-2.43878	-2.54488	-2.61355	-2.61388	-2.54432	-2.57664	Neurensin-2 OS=Homo sapiens GN=NRSN2 PE=2 SV=1
Q6SPF0	-0.748263	-1.04069	-1.13249	-1.04659	-1.05519	-0.971984	Atherin OS=Homo sapiens GN=SAMD1 PE=1 SV=1
Q969H4	-3.10552	-3.28684	-3.48511	-3.41143	-3.44635	-3.38868	Connector enhancer of kinase suppressor of ras 1 OS=Homo sapiens GN=CNKSR1 PE=1 SV=1
G3V3B0	-2.78464	-2.97129	-2.7774	-2.9285	-2.90557	-3.06927	Apoptotic chromatin condensation inducer in the nucleus OS=Homo sapiens GN=ACIN1 PE=1 SV=1
Q15291-2	-4.7753	-4.86592	-4.79876	-4.98445	-5.08905	-4.94696	Isoform 2 of Retinoblastoma-binding protein 5 OS=Homo sapiens GN=RBBP5
Q9H6R6	0.0251043	-0.209448	-0.155514	-0.216608	-0.197634	-0.163575	Palmitoyltransferase ZDHHC6 OS=Homo sapiens GN=ZDHHC6 PE=1 SV=1
Q8N488	-0.657245	-0.752316	-0.775082	-0.772678	-0.799587	-0.870261	RING1 and YY1-binding protein OS=Homo sapiens GN=RYBP PE=1 SV=2
Q9BQJ4	-2.43125	-2.64944	-2.67832	-2.78393	-2.81479	-2.87848	Transmembrane protein 47 OS=Homo sapiens GN=TMEM47 PE=1 SV=1
Q15004	-2.55331	-2.64054	-2.54606	-3.00873	-2.9016	-2.93874	PCNA-associated factor OS=Homo sapiens GN=KIAA0101 PE=1 SV=1
Q9BQE4	0.395752	0.119839	0.5817	0.285751	0.268059	0.222419	Selenoprotein S OS=Homo sapiens GN=VIMP PE=1 SV=3
Q32MN6	-1.36556	-1.65827	-1.63308	-1.65206	-1.59048	-1.62303	TATA-box-binding protein OS=Homo sapiens GN=TBP PE=1 SV=1
Q8N4T8	-0.828237	-0.978919	-0.96587	-1.13166	-1.10652	-1.16781	Carbonyl reductase family member 4 OS=Homo sapiens GN=CBR4 PE=1 SV=3
Q13642-5	2.35761	2.34562	2.33699	2.14027	2.09862	2.10865	Isoform 5 of Four and a half LIM domains protein 1 OS=Homo sapiens GN=FHL1
Q9Y547	-1.25702	-1.47658	-1.38184	-1.45918	-1.5471	-1.48809	Intraflagellar transport protein 25 homolog OS=Homo sapiens GN=HSPB11 PE=1 SV=1
H0Y786	-4.76451	-4.62489	-4.77278	-4.67231	-4.65877	-4.88501	Nebulin (Fragment) OS=Homo sapiens GN=NEB PE=4 SV=1
Q9NTJ5	3.07126	2.95689	2.94123	2.91928	2.92568	2.87276	Phosphatidylinositide phosphatase SAC1 OS=Homo sapiens GN=SACM1L PE=1 SV=2
Q9UMS6	1.43221	1.51851	1.36226	1.09142	1.00787	1.10569	Synaptopodin-2 OS=Homo sapiens GN=SYNPO2 PE=1 SV=2
P21741	-4.26291	-4.32345	-4.31742	-4.58337	-4.54803	-4.55504	Midkine OS=Homo sapiens GN=MDK PE=1 SV=1
Q9BR77	-3.3879	-3.38027	-3.14581	-3.32944	-3.48498	-3.33338	Coiled-coil domain-containing protein 77 OS=Homo sapiens GN=CCDC77 PE=2 SV=1
A0A087WWL5	-3.1314	-2.92033	-3.09668	-3.0883	-3.10264	-3.30821	Uncharacterized protein C19orf68 OS=Homo sapiens GN=C19orf68 PE=4 SV=1
Q7Z739	2.28894	2.03229	2.02689	2.05957	2.08667	2.0843	YTH domain-containing family protein 3 OS=Homo sapiens GN=YTHDF3 PE=1 SV=1
Q9H6R3	1.03913	0.936342	0.950877	0.824166	0.831597	0.825924	Acyl-CoA synthetase short-chain family member 3, mitochondrial OS=Homo sapiens GN=ACSS3 PE=1 SV=1
Q8WUT4	0.189823	0.213607	0.220334	-0.152851	-0.144312	-0.111085	Leucine-rich repeat neuronal protein 4 OS=Homo sapiens GN=LRRN4 PE=1 SV=3
Q58FF8	0.220263	0.0877211	0.254302	0.0610552	0.16503	-0.000231259	Putative heat shock protein HSP 90-beta 2 OS=Homo sapiens GN=HSP90AB2P PE=1 SV=2
Q9BT25	-1.67379	-1.70017	-1.80709	-1.78001	-1.82564	-1.86094	HAUS augmin-like complex subunit 8 OS=Homo sapiens GN=HAUS8 PE=1 SV=3
Q02539	-0.380147	-0.340996	-0.331746	-0.480218	-0.573984	-0.610791	Histone H1.1 OS=Homo sapiens GN=HIST1H1A PE=1 SV=3
Q6PL18	-2.94767	-3.08501	-3.00696	-3.0607	-3.10446	-3.13419	ATPase family AAA domain-containing protein 2 OS=Homo sapiens GN=ATAD2 PE=1 SV=1
P08603	-1.47816	-1.48706	-1.50987	-1.80119	-1.73644	-1.78486	Complement factor H OS=Homo sapiens GN=CFH PE=1 SV=4
B0QY70	-3.88223	-4.03874	-4.03839	-4.16375	-4.20153	-4.00389	Transcription factor MafF (Fragment) OS=Homo sapiens GN=MAFF PE=4 SV=3
Q12955	1.56173	1.54871	1.51597	1.30092	1.27482	1.34116	Ankyrin-3 OS=Homo sapiens GN=ANK3 PE=1 SV=3
P00750	1.18841	1.23584	1.16285	0.722653	0.775628	0.756026	Tissue-type plasminogen activator OS=Homo sapiens GN=PLAT PE=1 SV=1
Q8WXD5	-0.846285	-0.935482	-0.98826	-0.940919	-1.00733	-0.963866	Gem-associated protein 6 OS=Homo sapiens GN=GEMIN6 PE=1 SV=1
Q96A29	-1.76206	-1.85707	-1.91466	-1.94829	-1.92073	-1.78685	GDP-fucose transporter 1 OS=Homo sapiens GN=SLC35C1 PE=1 SV=1
P52926-2	-2.7066	-2.683	-2.76711	-2.92608	-3.0221	-3.00254	Isoform 2 of High mobility group protein HMGI-C OS=Homo sapiens GN=HMGA2
P49643	-2.52267	-2.65391	-2.62453	-2.71918	-2.65276	-2.73033	DNA primase large subunit OS=Homo sapiens GN=PRIM2 PE=1 SV=2
Q6TDP4	-6.12322	-6.15196	-6.30854	-6.38229	-6.51374	-6.58488	Kelch-like protein 17 OS=Homo sapiens GN=KLHL17 PE=2 SV=1
W0Z7M9	0.0668227	-0.305213	-0.323844	-0.170425	-0.192418	-0.185614	MKL/myocardin-like protein 1 OS=Homo sapiens GN=mkl1 PE=1 SV=1
P16234	-0.93317	-0.93123	-0.95053	-1.2891	-1.33283	-1.36525	Platelet-derived growth factor receptor alpha OS=Homo sapiens GN=PDGFRA PE=1 SV=1
Q96RW7	-3.14628	-3.31698	-3.07988	-3.20237	-3.25212	-3.12516	Hemicentin-1 OS=Homo sapiens GN=HMCN1 PE=1 SV=2
Q9NS15	-0.3964	-0.406477	-0.405882	-0.637384	-0.585227	-0.554281	Latent-transforming growth factor beta-binding protein 3 OS=Homo sapiens GN=LTBP3 PE=1 SV=4
P31431	-0.832861	-0.904645	-0.760359	-1.0848	-1.03052	-1.147	Syndecan-4 OS=Homo sapiens GN=SDC4 PE=1 SV=2
Q9H8V3	-3.24078	-3.19259	-3.24046	-3.30311	-3.42116	-3.53227	Protein ECT2 OS=Homo sapiens GN=ECT2 PE=1 SV=4
H7BZ37	-3.85185	-4.20761	-4.20029	-4.14491	-4.14795	-4.23394	BCL-6 corepressor (Fragment) OS=Homo sapiens GN=BCOR PE=1 SV=1
P49757	1.58783	1.41334	1.32141	1.38858	1.37606	1.39293	Protein numb homolog OS=Homo sapiens GN=NUMB PE=1 SV=2
Q9BW19	-0.876078	-0.977124	-0.955808	-1.16488	-1.12465	-1.10847	Kinesin-like protein KIFC1 OS=Homo sapiens GN=KIFC1 PE=1 SV=2
Q7Z7M9	-2.3682	-2.54192	-2.43304	-2.65189	-2.65009	-2.67727	Polypeptide N-acetylgalactosaminyltransferase 5 OS=Homo sapiens GN=GALNT5 PE=1 SV=1
Q3B726	-0.985065	-1.16212	-1.05779	-1.16535	-1.12096	-1.0998	DNA-directed RNA polymerase I subunit RPA43 OS=Homo sapiens GN=TWISTNB PE=1 SV=1
O43281	-1.68562	-1.84026	-1.88553	-1.98921	-1.98262	-1.81449	Embryonal Fyn-associated substrate OS=Homo sapiens GN=EFS PE=2 SV=1
A0A087X119	-2.47319	-2.6154	-2.54167	-2.75012	-2.67019	-2.68241	Contactin-associated protein-like 3B OS=Homo sapiens GN=CNTNAP3B PE=4 SV=1
P35442	0.272774	0.120306	0.136391	-0.00787579	-0.00764942	0.0864967	Thrombospondin-2 OS=Homo sapiens GN=THBS2 PE=1 SV=2
Q96AP4	-6.10955	-6.23455	-6.23571	-6.26355	-6.31506	-6.68638	Zinc finger with UFM1-specific peptidase domain protein OS=Homo sapiens GN=ZUFSP PE=1 SV=1
O15519	-3.42474	-3.30284	-3.41618	-3.47114	-3.62177	-3.64657	CASP8 and FADD-like apoptosis regulator OS=Homo sapiens GN=CFLAR PE=1 SV=1
P43116	-1.76681	-1.61787	-1.77874	-1.8814	-1.78162	-1.80442	Prostaglandin E2 receptor EP2 subtype OS=Homo sapiens GN=PTGER2 PE=2 SV=2
F8WF27	-1.01829	-0.944221	-1.00119	-1.3331	-1.34651	-1.38226	Transmembrane 4 L6 family member 1 OS=Homo sapiens GN=TM4SF1 PE=1 SV=1
P54278	-1.09223	-1.19028	-1.20997	-1.31986	-1.41267	-1.33037	Mismatch repair endonuclease PMS2 OS=Homo sapiens GN=PMS2 PE=1 SV=2
C9K0I9	-1.49776	-1.53708	-1.5032	-1.57927	-1.6017	-1.71749	Unconventional myosin-Ib (Fragment) OS=Homo sapiens GN=MYO1B PE=4 SV=1
P16403	0.788792	0.883687	0.845808	0.608614	0.58415	0.466179	Histone H1.2 OS=Homo sapiens GN=HIST1H1C PE=1 SV=2
Q460N5	3.08387	3.05693	3.05394	2.81391	2.86444	2.8621	Poly [ADP-ribose] polymerase 14 OS=Homo sapiens GN=PARP14 PE=1 SV=3
Q5T946	-3.49686	-3.58392	-3.55198	-3.65072	-3.72448	-3.74744	Glyoxylate reductase/hydroxypyruvate reductase OS=Homo sapiens GN=GRHPR PE=1 SV=1
Q9P2P1	-1.51563	-1.86408	-1.84172	-1.72348	-1.81442	-1.7984	Protein NYNRIN OS=Homo sapiens GN=NYNRIN PE=2 SV=3
Q92624	-0.462609	-0.455265	-0.374598	-0.691724	-0.662285	-0.662274	Amyloid protein-binding protein 2 OS=Homo sapiens GN=APPBP2 PE=1 SV=2
Q8N4N3	0.377225	0.434717	0.366849	0.297721	0.307295	0.187547	Kelch-like protein 36 OS=Homo sapiens GN=KLHL36 PE=1 SV=1
Q8IVW8	-1.93393	-1.82257	-1.76397	-2.22017	-2.23207	-2.21608	Protein spinster homolog 2 OS=Homo sapiens GN=SPNS2 PE=1 SV=2
P56385	1.45853	1.33057	1.34729	1.2588	1.31698	1.24251	ATP synthase subunit e, mitochondrial OS=Homo sapiens GN=ATP5I PE=1 SV=2
Q5T749	-4.36124	-4.22278	-4.71228	-5.01493	-4.74422	-4.51796	Keratinocyte proline-rich protein OS=Homo sapiens GN=KPRP PE=1 SV=1
O43524	-0.651418	-0.760349	-0.708446	-0.804386	-0.843596	-0.80453	Forkhead box protein O3 OS=Homo sapiens GN=FOXO3 PE=1 SV=1
P42025	0.761959	0.551773	0.64234	0.57321	0.594152	0.575571	Beta-centractin OS=Homo sapiens GN=ACTR1B PE=1 SV=1
G3V4A5	0.0727121	-0.0742936	0.134768	-0.0222595	-0.100482	-0.154672	Mediator of RNA polymerase II transcription subunit 6 OS=Homo sapiens GN=MED6 PE=1 SV=1
P47974	-4.28205	-4.10042	-4.01385	-4.38462	-4.36004	-4.49205	Zinc finger protein 36, C3H1 type-like 2 OS=Homo sapiens GN=ZFP36L2 PE=1 SV=3
Q9Y5Y6	-1.26612	-1.4037	-1.36746	-1.46209	-1.47199	-1.48744	Suppressor of tumorigenicity 14 protein OS=Homo sapiens GN=ST14 PE=1 SV=2
Q9H819	-3.83336	-3.87262	-3.92681	-3.88843	-3.89528	-3.96054	DnaJ homolog subfamily C member 18 OS=Homo sapiens GN=DNAJC18 PE=2 SV=1
Q9H8E8	-0.838216	-0.962254	-1.04106	-1.02538	-1.0052	-0.998456	Cysteine-rich protein 2-binding protein OS=Homo sapiens GN=CSRP2BP PE=1 SV=3
Q9BTC0	2.29568	2.14353	2.11875	2.11821	2.10371	2.12246	Death-inducer obliterator 1 OS=Homo sapiens GN=DIDO1 PE=1 SV=5
P33993	1.80116	1.74618	1.76354	1.57251	1.54034	1.55908	DNA replication licensing factor MCM7 OS=Homo sapiens GN=MCM7 PE=1 SV=4
Q05397-2	-4.8418	-4.92372	-5.11067	-5.02869	-5.0221	-4.89855	Isoform 2 of Focal adhesion kinase 1 OS=Homo sapiens GN=PTK2
O15085-2	1.17197	1.0336	0.988564	0.976296	0.988083	1.01278	Isoform 2 of Rho guanine nucleotide exchange factor 11 OS=Homo sapiens GN=ARHGEF11
P00749	1.67405	1.64553	1.68081	1.33564	1.40888	1.32332	Urokinase-type plasminogen activator OS=Homo sapiens GN=PLAU PE=1 SV=2
O14770	-2.54225	-2.50915	-2.56765	-2.66456	-2.66951	-2.72047	Homeobox protein Meis2 OS=Homo sapiens GN=MEIS2 PE=1 SV=2
Q96MP8	-5.97953	-6.21917	-6.31603	-6.26355	-6.01181	-6.03057	BTB/POZ domain-containing protein KCTD7 OS=Homo sapiens GN=KCTD7 PE=1 SV=1
Q5JYT7	-1.3403	-1.43405	-1.38405	-1.45021	-1.41776	-1.44013	Uncharacterized protein KIAA1755 OS=Homo sapiens GN=KIAA1755 PE=2 SV=2
A0A087WYY4	-1.21978	-1.36899	-1.44521	-1.31407	-1.34732	-1.38106	Tubby-related protein 3 OS=Homo sapiens GN=TULP3 PE=4 SV=1
B2RNG4	-1.26756	-1.27282	-1.45188	-1.4885	-1.45098	-1.22215	Protein TRIM6-TRIM34 OS=Homo sapiens GN=TRIM6-TRIM34 PE=2 SV=1
Q9P2N7	-1.2075	-1.11464	-1.12181	-1.51843	-1.536	-1.48422	Kelch-like protein 13 OS=Homo sapiens GN=KLHL13 PE=1 SV=3
P61024	-1.72532	-1.82688	-1.87238	-2.08498	-1.99186	-2.02251	Cyclin-dependent kinases regulatory subunit 1 OS=Homo sapiens GN=CKS1B PE=1 SV=1
Q53S58	-3.91625	-3.94776	-3.88866	-3.99065	-3.95812	-3.95344	Transmembrane protein 177 OS=Homo sapiens GN=TMEM177 PE=2 SV=1
Q8IWP9	-5.87173	-6.15196	-6.15291	-6.08032	-6.29828	-6.05303	Coiled-coil domain-containing protein 28A OS=Homo sapiens GN=CCDC28A PE=2 SV=1
Q02413	-3.14364	-3.26416	-3.38045	-3.34869	-3.29308	-3.31503	Desmoglein-1 OS=Homo sapiens GN=DSG1 PE=1 SV=2
O75071	-1.20427	-1.36821	-1.38724	-1.35912	-1.39724	-1.38858	EF-hand calcium-binding domain-containing protein 14 OS=Homo sapiens GN=EFCAB14 PE=2 SV=1
Q6V1X1	0.995833	0.760419	0.771026	0.779132	0.768555	0.75848	Dipeptidyl peptidase 8 OS=Homo sapiens GN=DPP8 PE=1 SV=1
Q6P1M0	2.00124	1.81677	1.81889	1.7882	1.79536	1.82503	Long-chain fatty acid transport protein 4 OS=Homo sapiens GN=SLC27A4 PE=1 SV=1
O75881	-4.75647	-4.89301	-4.61447	-4.58845	-4.62438	-4.85831	25-hydroxycholesterol 7-alpha-hydroxylase OS=Homo sapiens GN=CYP7B1 PE=1 SV=2
Q9Y3M9	-3.65286	-3.67342	-3.67281	-3.72289	-3.72308	-3.70505	Zinc finger protein 337 OS=Homo sapiens GN=ZNF337 PE=2 SV=2
Q86XI2	-1.92936	-1.95874	-1.93537	-2.08632	-2.05343	-2.03235	Condensin-2 complex subunit G2 OS=Homo sapiens GN=NCAPG2 PE=1 SV=1
Q6PJ61	-3.57158	-3.63746	-3.57087	-3.6244	-3.51495	-3.58486	F-box only protein 46 OS=Homo sapiens GN=FBXO46 PE=1 SV=3
E9PSH4	-1.34689	-1.42722	-1.57702	-1.46325	-1.53416	-1.51844	Repressor of RNA polymerase III transcription MAF1 homolog OS=Homo sapiens GN=MAF1 PE=1 SV=1
O14924	-1.98077	-2.43858	-2.27764	-2.24099	-2.31242	-2.23164	Regulator of G-protein signaling 12 OS=Homo sapiens GN=RGS12 PE=1 SV=1
E9PMS6	0.734856	0.787271	0.572969	0.59591	0.553071	0.57263	LIM domain only protein 7 OS=Homo sapiens GN=LMO7 PE=1 SV=1
P54762	-0.868572	-0.905403	-0.760996	-1.09355	-1.12789	-1.17899	Ephrin type-B receptor 1 OS=Homo sapiens GN=EPHB1 PE=1 SV=1
Q9UHG0	2.59655	2.60751	2.62667	2.28299	2.30322	2.29591	Doublecortin domain-containing protein 2 OS=Homo sapiens GN=DCDC2 PE=1 SV=2
P31350	-1.76511	-1.90491	-1.82697	-2.10211	-2.0747	-2.09431	Ribonucleoside-diphosphate reductase subunit M2 OS=Homo sapiens GN=RRM2 PE=1 SV=1
Q12929	2.35728	2.34706	2.27236	2.10672	2.08682	2.10569	Epidermal growth factor receptor kinase substrate 8 OS=Homo sapiens GN=EPS8 PE=1 SV=1
Q5TGY1	-1.44462	-1.45308	-1.4622	-1.61666	-1.69949	-1.72014	Transmembrane and coiled-coil domain-containing protein 4 OS=Homo sapiens GN=TMCO4 PE=2 SV=1
Q9BZV3	-4.57577	-4.74309	-4.49712	-4.53841	-4.66413	-4.75925	Interphotoreceptor matrix proteoglycan 2 OS=Homo sapiens GN=IMPG2 PE=1 SV=3
P49790	3.09621	2.98009	2.85998	2.95257	2.92628	2.95163	Nuclear pore complex protein Nup153 OS=Homo sapiens GN=NUP153 PE=1 SV=2
P57729	-2.3073	-2.22498	-2.30387	-2.42332	-2.47199	-2.50844	Ras-related protein Rab-38 OS=Homo sapiens GN=RAB38 PE=1 SV=1
Q14112	1.05968	1.08283	1.02924	0.767727	0.827842	0.828585	Nidogen-2 OS=Homo sapiens GN=NID2 PE=1 SV=3
Q49MG5	0.45337	0.290496	0.295531	0.294631	0.298706	0.25067	Microtubule-associated protein 9 OS=Homo sapiens GN=MAP9 PE=1 SV=3
E9PGN7	-0.0856998	-0.142791	-0.175962	-0.302179	-0.281698	-0.314866	Plasma protease C1 inhibitor OS=Homo sapiens GN=SERPING1 PE=3 SV=1
Q96T23	2.80657	2.63317	2.56955	2.64008	2.65482	2.63639	Remodeling and spacing factor 1 OS=Homo sapiens GN=RSF1 PE=1 SV=2
E5RJR5	3.06095	2.82157	2.86126	2.8852	2.86226	2.85118	S-phase kinase-associated protein 1 OS=Homo sapiens GN=SKP1 PE=1 SV=1
Q92628	-3.60741	-3.37603	-3.78511	-3.5408	-3.53938	-3.32074	Uncharacterized protein KIAA0232 OS=Homo sapiens GN=KIAA0232 PE=1 SV=5
Q14432	-2.02471	-1.977	-1.99823	-2.25605	-2.30298	-2.30524	cGMP-inhibited 3',5'-cyclic phosphodiesterase A OS=Homo sapiens GN=PDE3A PE=1 SV=3
Q5TBA9	-3.73369	-3.62106	-3.65018	-4.08265	-4.04816	-4.01125	Protein furry homolog OS=Homo sapiens GN=FRY PE=1 SV=1
Q9UJC3	1.43762	1.36049	1.33026	1.21264	1.25097	1.26407	Protein Hook homolog 1 OS=Homo sapiens GN=HOOK1 PE=1 SV=2
Q96JJ7	2.89225	2.68807	2.65884	2.67043	2.68582	2.69633	Protein disulfide-isomerase TMX3 OS=Homo sapiens GN=TMX3 PE=1 SV=2
Q96JW4	-3.02	-3.22364	-3.34082	-3.21311	-3.06137	-3.31389	Solute carrier family 41 member 2 OS=Homo sapiens GN=SLC41A2 PE=1 SV=2
G3V5T0	-1.74057	-1.89544	-1.79921	-1.92886	-1.90002	-1.98653	Maleylacetoacetate isomerase OS=Homo sapiens GN=GSTZ1 PE=1 SV=1
Q8NCF5	-4.65083	-4.88392	-4.80928	-4.99792	-4.81405	-4.8716	NFATC2-interacting protein OS=Homo sapiens GN=NFATC2IP PE=1 SV=1
Q14566	2.7387	2.72452	2.69909	2.53601	2.51752	2.51934	DNA replication licensing factor MCM6 OS=Homo sapiens GN=MCM6 PE=1 SV=1
Q8IZU8	-1.90004	-1.8726	-1.86038	-2.13188	-2.1503	-2.09922	Dermatan-sulfate epimerase-like protein OS=Homo sapiens GN=DSEL PE=2 SV=2
Q5EB52	0.944791	0.910686	0.944271	0.701749	0.70224	0.725421	Mesoderm-specific transcript homolog protein OS=Homo sapiens GN=MEST PE=2 SV=2
P13611-2	-1.2475	-1.27919	-1.28588	-1.29453	-1.25819	-1.35844	Isoform V1 of Versican core protein OS=Homo sapiens GN=VCAN
P61964	1.14038	0.945867	1.00942	0.913134	0.892571	0.859452	WD repeat-containing protein 5 OS=Homo sapiens GN=WDR5 PE=1 SV=1
Q16678	-3.59657	-3.50775	-3.51277	-3.59599	-3.76568	-3.66387	Cytochrome P450 1B1 OS=Homo sapiens GN=CYP1B1 PE=1 SV=2
Q9NR00	-4.26291	-4.43833	-4.48231	-4.54087	-4.66413	-4.45904	Uncharacterized protein C8orf4 OS=Homo sapiens GN=C8orf4 PE=1 SV=2
P25116	-0.502901	-0.510657	-0.422411	-0.742711	-0.757599	-0.745129	Proteinase-activated receptor 1 OS=Homo sapiens GN=F2R PE=1 SV=2
P22694-2	-4.29172	-4.28711	-4.48442	-4.62454	-4.66145	-4.75616	Isoform 2 of cAMP-dependent protein kinase catalytic subunit beta OS=Homo sapiens GN=PRKACB
Q8WUX2	-3.43222	-3.42006	-3.57647	-3.54204	-3.57304	-3.65519	Cation transport regulator-like protein 2 OS=Homo sapiens GN=CHAC2 PE=2 SV=1
O95154	-1.80081	-1.8012	-1.71406	-1.70408	-1.85218	-2.038	Aflatoxin B1 aldehyde reductase member 3 OS=Homo sapiens GN=AKR7A3 PE=1 SV=2
P09601	1.73106	1.57361	1.60159	1.51634	1.47909	1.48417	Heme oxygenase 1 OS=Homo sapiens GN=HMOX1 PE=1 SV=1
O60925	1.12274	1.06166	0.952717	0.997454	0.949098	1.005	Prefoldin subunit 1 OS=Homo sapiens GN=PFDN1 PE=1 SV=2
Q13336	-2.31322	-2.27819	-2.20906	-2.40866	-2.39473	-2.55894	Urea transporter 1 OS=Homo sapiens GN=SLC14A1 PE=1 SV=2
P35869	0.382815	0.336492	0.345977	0.178524	0.158685	0.163892	Aryl hydrocarbon receptor OS=Homo sapiens GN=AHR PE=1 SV=2
H3BNI4	-1.57297	-1.67696	-1.65039	-1.77169	-1.7161	-1.82139	ATPase, H+ transporting, lysosomal 16kDa, V0 subunit c OS=Homo sapiens GN=ATP6V0C PE=3 SV=1
P55345	-2.36358	-2.43473	-2.53294	-2.5876	-2.57746	-2.54013	Protein arginine N-methyltransferase 2 OS=Homo sapiens GN=PRMT2 PE=1 SV=1
P10643	-5.25952	-5.42798	-5.45865	-5.46998	-5.20935	-5.60826	Complement component C7 OS=Homo sapiens GN=C7 PE=1 SV=2
O95670	-5.05195	-5.17403	-5.11393	-5.40124	-5.133	-5.14644	V-type proton ATPase subunit G 2 OS=Homo sapiens GN=ATP6V1G2 PE=1 SV=1
Q9BVC6	1.15257	0.941218	1.01156	0.922836	0.896675	0.906116	Transmembrane protein 109 OS=Homo sapiens GN=TMEM109 PE=1 SV=1
O95164	0.238965	0.0244572	0.00916407	0.125004	0.147631	0.0762641	Ubiquitin-like protein 3 OS=Homo sapiens GN=UBL3 PE=1 SV=1
Q9BQI5-5	-1.69334	-1.64806	-1.66165	-1.84566	-1.85793	-1.87817	Isoform 5 of SH3-containing GRB2-like protein 3-interacting protein 1 OS=Homo sapiens GN=SGIP1
Q5VUR7	-2.53589	-2.44189	-2.41136	-2.89038	-3.00669	-3.01545	Ankyrin repeat domain-containing protein 20A3 OS=Homo sapiens GN=ANKRD20A3 PE=3 SV=1
H7C0J3	-4.44932	-4.4251	-4.35546	-4.24567	-4.34705	-4.49205	Chromodomain-helicase-DNA-binding protein 3 (Fragment) OS=Homo sapiens GN=CHD3 PE=1 SV=1
Q9P2H3	-5.22218	-5.32999	-5.21876	-5.36588	-5.3363	-5.32211	Intraflagellar transport protein 80 homolog OS=Homo sapiens GN=IFT80 PE=1 SV=3
P54725	0.699892	0.655675	0.5526	0.54575	0.538991	0.518658	UV excision repair protein RAD23 homolog A OS=Homo sapiens GN=RAD23A PE=1 SV=1
O95294-3	0.915884	0.845923	0.842208	0.64728	0.644301	0.690516	Isoform 3 of RasGAP-activating-like protein 1 OS=Homo sapiens GN=RASAL1
Q86VQ1	-2.97946	-2.98896	-3.13502	-3.01214	-2.98892	-3.0407	Glucocorticoid-induced transcript 1 protein OS=Homo sapiens GN=GLCCI1 PE=1 SV=1
O94886	0.36791	0.186922	0.210561	0.157504	0.162477	0.157194	CSC1-like protein 1 OS=Homo sapiens GN=TMEM63A PE=2 SV=3
P49642	-2.9492	-3.11556	-3.036	-3.34977	-3.24507	-3.18122	DNA primase small subunit OS=Homo sapiens GN=PRIM1 PE=1 SV=1
Q99720	-0.221304	-0.364617	-0.356318	-0.44232	-0.348665	-0.422496	Sigma non-opioid intracellular receptor 1 OS=Homo sapiens GN=SIGMAR1 PE=1 SV=1
Q09472	0.961716	0.900165	0.914514	0.829631	0.859957	0.816077	Histone acetyltransferase p300 OS=Homo sapiens GN=EP300 PE=1 SV=2
Q8NBK3	-0.903687	-1.04027	-1.03565	-1.11419	-1.13276	-1.03696	Sulfatase-modifying factor 1 OS=Homo sapiens GN=SUMF1 PE=1 SV=3
Q9BUL9	-1.74524	-1.80049	-1.76973	-1.7811	-1.90081	-1.92456	Ribonuclease P protein subunit p25 OS=Homo sapiens GN=RPP25 PE=1 SV=1
P35670	-2.77848	-2.88909	-2.84002	-2.93333	-2.80069	-2.83365	Copper-transporting ATPase 2 OS=Homo sapiens GN=ATP7B PE=1 SV=4
Q12834	-3.50022	-3.5766	-3.49781	-3.76396	-3.64545	-3.54558	Cell division cycle protein 20 homolog OS=Homo sapiens GN=CDC20 PE=1 SV=2
H0YJ75	-3.35909	-3.51356	-3.46835	-3.32625	-3.38418	-3.465	Serine/threonine-protein phosphatase 2A 56 kDa regulatory subunit gamma isoform (Fragment) OS=Homo sapiens GN=PPP2R5C PE=4 SV=1
Q00613	0.416137	0.231704	0.233076	0.239533	0.228269	0.221629	Heat shock factor protein 1 OS=Homo sapiens GN=HSF1 PE=1 SV=1
Q9H008	0.343923	0.161642	0.215173	0.165141	0.200136	0.123124	Phospholysine phosphohistidine inorganic pyrophosphate phosphatase OS=Homo sapiens GN=LHPP PE=1 SV=2
P33991	1.60065	1.51787	1.5277	1.33506	1.35782	1.36864	DNA replication licensing factor MCM4 OS=Homo sapiens GN=MCM4 PE=1 SV=5
O95479	2.24967	2.14224	2.10513	2.05684	2.06351	2.07574	GDH/6PGL endoplasmic bifunctional protein OS=Homo sapiens GN=H6PD PE=1 SV=2
Q6PID6	-1.81197	-1.90415	-1.82697	-1.95359	-2.0303	-1.98744	Tetratricopeptide repeat protein 33 OS=Homo sapiens GN=TTC33 PE=1 SV=2
O15047	0.869039	0.693535	0.731843	0.654997	0.671102	0.637079	Histone-lysine N-methyltransferase SETD1A OS=Homo sapiens GN=SETD1A PE=1 SV=3
P07332	-1.57179	-1.62943	-1.60049	-1.64148	-1.69057	-1.75738	Tyrosine-protein kinase Fes/Fps OS=Homo sapiens GN=FES PE=1 SV=3
A0A087WZ65	-5.56587	-5.41919	-5.32803	-5.68743	-5.65076	-5.3684	Ankyrin-3 (Fragment) OS=Homo sapiens GN=ANK3 PE=1 SV=1
P26358	1.81118	1.67448	1.70955	1.65508	1.63972	1.62582	DNA (cytosine-5)-methyltransferase 1 OS=Homo sapiens GN=DNMT1 PE=1 SV=2
Q9P0L0-2	-1.36376	-1.51547	-1.48597	-1.49355	-1.55176	-1.55788	Isoform 2 of Vesicle-associated membrane protein-associated protein A OS=Homo sapiens GN=VAPA
Q5T160	2.12408	1.96076	2.05024	1.93353	1.93151	1.90341	Probable arginine--tRNA ligase, mitochondrial OS=Homo sapiens GN=RARS2 PE=1 SV=1
Q9H903	-0.897714	-0.865575	-0.893189	-0.855202	-0.960595	-1.04431	Probable bifunctional methylenetetrahydrofolate dehydrogenase/cyclohydrolase 2 OS=Homo sapiens GN=MTHFD2L PE=2 SV=3
P51610	-4.81094	-5.10902	-4.58253	-4.42269	-4.21918	-4.84514	Host cell factor 1 OS=Homo sapiens GN=HCFC1 PE=1 SV=2
P11532-6	-3.01839	-2.98976	-3.04529	-2.98427	-3.01695	-3.14936	Isoform 6 of Dystrophin OS=Homo sapiens GN=DMD
Q9BSY9	-3.1622	-3.11468	-3.2149	-3.06423	-3.22017	-3.1906	Desumoylating isopeptidase 2 OS=Homo sapiens GN=DESI2 PE=1 SV=1
E9PHR9	-1.5927	-1.55544	-1.57646	-1.83772	-1.82489	-1.84433	Phospholipid scramblase 4 OS=Homo sapiens GN=PLSCR4 PE=4 SV=1
Q63HR2	1.15583	1.02254	1.03245	0.943035	0.949482	0.93249	Tensin-like C1 domain-containing phosphatase OS=Homo sapiens GN=TENC1 PE=1 SV=2
O43663	-3.15687	-3.03409	-3.2088	-3.50435	-3.40536	-3.41653	Protein regulator of cytokinesis 1 OS=Homo sapiens GN=PRC1 PE=1 SV=2
Q86XP1	0.582163	0.416801	0.467507	0.451396	0.460924	0.436017	Diacylglycerol kinase eta OS=Homo sapiens GN=DGKH PE=1 SV=1
P13798	3.09567	3.00863	2.96305	2.90841	2.92412	2.91884	Acylamino-acid-releasing enzyme OS=Homo sapiens GN=APEH PE=1 SV=4
Q9Y5X0	-2.56681	-2.5858	-2.54716	-2.60357	-2.66279	-2.6482	Sorting nexin-10 OS=Homo sapiens GN=SNX10 PE=1 SV=2
Q9NSC5	1.30906	1.0889	1.1832	1.13217	1.1163	1.17962	Homer protein homolog 3 OS=Homo sapiens GN=HOMER3 PE=1 SV=2
Q8NCA9	-3.66792	-3.71031	-3.8166	-3.80624	-3.74707	-3.76444	Zinc finger protein 784 OS=Homo sapiens GN=ZNF784 PE=2 SV=1
H7BZB3	-2.13902	-2.22926	-2.25501	-2.29129	-2.24658	-2.34611	CAD protein (Fragment) OS=Homo sapiens GN=CAD PE=1 SV=3
Q0ZGT2-2	-3.97739	-4.41853	-4.17456	-3.99065	-4.20739	-3.90297	Isoform 2 of Nexilin OS=Homo sapiens GN=NEXN
Q15054	-0.220603	-0.23574	-0.233131	-0.288461	-0.304419	-0.398402	DNA polymerase delta subunit 3 OS=Homo sapiens GN=POLD3 PE=1 SV=2
O60244	0.63111	0.49093	0.466896	0.480168	0.469214	0.448985	Mediator of RNA polymerase II transcription subunit 14 OS=Homo sapiens GN=MED14 PE=1 SV=2
Q9Y5Y0	-2.53531	-2.85483	-2.71615	-2.75939	-2.72869	-2.71745	Feline leukemia virus subgroup C receptor-related protein 1 OS=Homo sapiens GN=FLVCR1 PE=1 SV=1
Q96GX5	-2.87804	-2.84749	-2.8831	-3.13582	-3.04553	-3.09352	Serine/threonine-protein kinase greatwall OS=Homo sapiens GN=MASTL PE=1 SV=1
P06241	-1.30557	-1.29427	-1.31085	-1.51149	-1.56706	-1.52671	Tyrosine-protein kinase Fyn OS=Homo sapiens GN=FYN PE=1 SV=3
E7EVM7	-0.451066	-0.480717	-0.50469	-0.690873	-0.696564	-0.735877	Piezo-type mechanosensitive ion channel component 2 OS=Homo sapiens GN=PIEZO2 PE=4 SV=2
Q14691	-3.39102	-3.4038	-3.34655	-3.7784	-3.68852	-3.69464	DNA replication complex GINS protein PSF1 OS=Homo sapiens GN=GINS1 PE=1 SV=1
V9GYF9	-2.96619	-3.18054	-3.2088	-3.26298	-3.23008	-3.1362	Small integral membrane protein 8 OS=Homo sapiens GN=SMIM8 PE=4 SV=1
Q8IUQ4	-2.62393	-2.69942	-2.79884	-2.6413	-2.69605	-2.71594	E3 ubiquitin-protein ligase SIAH1 OS=Homo sapiens GN=SIAH1 PE=1 SV=2
P20591	2.14826	2.01963	2.03318	1.92554	1.99171	2.03392	Interferon-induced GTP-binding protein Mx1 OS=Homo sapiens GN=MX1 PE=1 SV=4
P49789	-0.0661548	-0.203968	-0.172358	-0.203435	-0.195569	-0.214011	Bis(5'-adenosyl)-triphosphatase OS=Homo sapiens GN=FHIT PE=1 SV=3
Q9UKU9	-2.91206	-2.91495	-3.03137	-3.01812	-3.12096	-3.0994	Angiopoietin-related protein 2 OS=Homo sapiens GN=ANGPTL2 PE=2 SV=1
P17036	-4.47771	-4.57532	-4.52937	-4.52373	-4.44059	-4.55773	Zinc finger protein 3 OS=Homo sapiens GN=ZNF3 PE=1 SV=3
Q86WH2	-1.10464	-1.15196	-1.07373	-1.24941	-1.20935	-1.25999	Ras association domain-containing protein 3 OS=Homo sapiens GN=RASSF3 PE=1 SV=1
Q5T0W9	-1.02723	-0.892568	-0.960007	-1.40255	-1.35543	-1.31481	Protein FAM83B OS=Homo sapiens GN=FAM83B PE=1 SV=1
Q8IWY8	-3.1498	-3.16219	-3.32188	-3.24383	-3.37536	-3.29804	Zinc finger and SCAN domain-containing protein 29 OS=Homo sapiens GN=ZSCAN29 PE=1 SV=2
P15121	5.11723	5.16767	5.18498	4.82506	4.84223	4.83877	Aldose reductase OS=Homo sapiens GN=AKR1B1 PE=1 SV=3
P35813-2	-3.11754	-3.10239	-3.16004	-3.24884	-3.19861	-3.17707	Isoform Alpha-2 of Protein phosphatase 1A OS=Homo sapiens GN=PPM1A
P18858	0.211853	0.0964822	0.139119	0.0151559	0.0266666	0.00884118	DNA ligase 1 OS=Homo sapiens GN=LIG1 PE=1 SV=1
O60218	-0.716681	-0.689128	-0.57421	-0.99289	-0.88116	-1.0033	Aldo-keto reductase family 1 member B10 OS=Homo sapiens GN=AKR1B10 PE=1 SV=2
Q643R3	-0.974025	-1.09958	-1.12345	-1.22602	-1.19836	-1.18212	Lysophospholipid acyltransferase LPCAT4 OS=Homo sapiens GN=LPCAT4 PE=1 SV=1
Q9BYG5	-1.44027	-1.36638	-1.43348	-1.69448	-1.61819	-1.67206	Partitioning defective 6 homolog beta OS=Homo sapiens GN=PARD6B PE=1 SV=1
A0A087X240	-3.68568	-3.71566	-3.86378	-3.80181	-3.84721	-3.77849	Ephrin-A5 OS=Homo sapiens GN=EFNA5 PE=4 SV=1
Q8IX30	-0.190676	0.0123317	-0.230703	-0.413798	-0.463345	-0.363219	Signal peptide, CUB and EGF-like domain-containing protein 3 OS=Homo sapiens GN=SCUBE3 PE=1 SV=1
Q7Z6B7-2	-5.64264	-5.39314	-5.46696	-5.42835	-5.43829	-5.35902	Isoform 2 of SLIT-ROBO Rho GTPase-activating protein 1 OS=Homo sapiens GN=SRGAP1
P05156	-1.63609	-1.69326	-1.68022	-1.84642	-1.8882	-1.82261	Complement factor I OS=Homo sapiens GN=CFI PE=1 SV=2
Q8N7B6	-4.62863	-4.6529	-4.72717	-5.02524	-4.90002	-4.67525	PACRG-like protein OS=Homo sapiens GN=PACRGL PE=1 SV=2
Q9UKI2	-0.506737	-0.527612	-0.626356	-0.825919	-0.817777	-0.723823	Cdc42 effector protein 3 OS=Homo sapiens GN=CDC42EP3 PE=1 SV=1
O14732	-0.923086	-0.793114	-0.789957	-1.12589	-1.18457	-1.24818	Inositol monophosphatase 2 OS=Homo sapiens GN=IMPA2 PE=1 SV=1
P62633	1.70964	1.53751	1.53699	1.53579	1.44933	1.4489	Cellular nucleic acid-binding protein OS=Homo sapiens GN=CNBP PE=1 SV=1
O60343	1.39373	1.28701	1.31702	1.17203	1.15202	1.17957	TBC1 domain family member 4 OS=Homo sapiens GN=TBC1D4 PE=1 SV=2
Q9H741	-5.49741	-5.59123	-5.434	-5.30601	-5.28583	-5.24667	UPF0454 protein C12orf49 OS=Homo sapiens GN=C12orf49 PE=2 SV=1
P02795	1.65256	1.46004	1.62754	1.50328	1.31541	1.40054	Metallothionein-2 OS=Homo sapiens GN=MT2A PE=1 SV=1
Q96Q07	-1.76749	-1.81256	-1.82463	-1.90731	-1.76173	-1.7992	BTB/POZ domain-containing protein 9 OS=Homo sapiens GN=BTBD9 PE=2 SV=2
Q6BCY4	-1.29524	-1.46926	-1.4317	-1.49771	-1.43256	-1.44201	NADH-cytochrome b5 reductase 2 OS=Homo sapiens GN=CYB5R2 PE=1 SV=1
Q5SY20	-3.70884	-3.71566	-3.76194	-3.82261	-3.83658	-3.63231	Zinc finger and BTB domain-containing protein 48 (Fragment) OS=Homo sapiens GN=ZBTB48 PE=4 SV=1
H3BNK2	-0.790723	-0.950664	-0.873939	-0.618312	-0.951755	-0.712625	LYR motif-containing protein 1 OS=Homo sapiens GN=LYRM1 PE=4 SV=1
P55290	-2.38839	-2.26886	-2.32022	-2.55185	-2.52224	-2.48769	Cadherin-13 OS=Homo sapiens GN=CDH13 PE=1 SV=1
Q13112	-2.68917	-2.77956	-2.67231	-2.90931	-2.90319	-2.87764	Chromatin assembly factor 1 subunit B OS=Homo sapiens GN=CHAF1B PE=1 SV=1
Q15428	1.72622	1.81585	1.6756	1.68188	1.67953	1.6508	Splicing factor 3A subunit 2 OS=Homo sapiens GN=SF3A2 PE=1 SV=2
Q9H7F0	1.33143	1.25466	1.29063	1.26596	1.21851	1.16089	Probable cation-transporting ATPase 13A3 OS=Homo sapiens GN=ATP13A3 PE=1 SV=4
E9PCX8	-4.16372	-4.10218	-4.03376	-4.0264	-4.24708	-4.13428	Tensin-3 (Fragment) OS=Homo sapiens GN=TNS3 PE=1 SV=3
Q9BYN0	-0.742393	-0.864285	-0.812725	-0.875384	-0.908348	-0.864162	Sulfiredoxin-1 OS=Homo sapiens GN=SRXN1 PE=1 SV=2
Q14012	-0.379756	-0.544032	-0.529708	-0.53098	-0.542776	-0.615381	Calcium/calmodulin-dependent protein kinase type 1 OS=Homo sapiens GN=CAMK1 PE=1 SV=1
O95347	2.30699	2.174	2.21428	2.12196	2.11806	2.10097	Structural maintenance of chromosomes protein 2 OS=Homo sapiens GN=SMC2 PE=1 SV=2
Q13257	-0.468831	-0.487647	-0.480099	-0.650075	-0.635865	-0.682501	Mitotic spindle assembly checkpoint protein MAD2A OS=Homo sapiens GN=MAD2L1 PE=1 SV=1
O75864	0.483193	0.382861	0.482613	0.281941	0.289719	0.319663	Protein phosphatase 1 regulatory subunit 37 OS=Homo sapiens GN=PPP1R37 PE=1 SV=4
Q8IXI1	1.54019	1.6125	1.54612	1.5303	1.51101	1.44124	Mitochondrial Rho GTPase 2 OS=Homo sapiens GN=RHOT2 PE=1 SV=2
E9PR14	-3.0692	-2.93115	-2.93756	-3.53712	-3.37316	-3.36371	Serum amyloid A protein OS=Homo sapiens GN=SAA2 PE=3 SV=1
Q8TE73	-0.478983	-0.670492	-0.560701	-0.544763	-0.57999	-0.626383	Dynein heavy chain 5, axonemal OS=Homo sapiens GN=DNAH5 PE=1 SV=3
O95236	-1.63609	-1.51924	-1.49973	-1.92645	-1.98934	-1.99521	Apolipoprotein L3 OS=Homo sapiens GN=APOL3 PE=2 SV=3
Q9H7Z6	-0.150191	-0.148938	-0.157504	-0.237094	-0.240556	-0.313429	Histone acetyltransferase KAT8 OS=Homo sapiens GN=KAT8 PE=1 SV=2
Q5JTJ3	-1.78079	-1.74809	-1.78358	-1.93369	-1.95155	-1.87817	Cytochrome c oxidase assembly factor 6 homolog OS=Homo sapiens GN=COA6 PE=1 SV=1
Q8TAQ2	-4.05269	-4.19074	-4.05708	-4.0755	-4.11086	-4.01125	SWI/SNF complex subunit SMARCC2 OS=Homo sapiens GN=SMARCC2 PE=1 SV=1
Q8N720	-2.39781	-2.30304	-2.40437	-2.41597	-2.39584	-2.38157	Zinc finger protein 655 OS=Homo sapiens GN=ZNF655 PE=1 SV=3
Q13472	-2.39728	-2.35251	-2.40636	-2.4829	-2.52224	-2.38697	DNA topoisomerase 3-alpha OS=Homo sapiens GN=TOP3A PE=1 SV=1
Q96AZ6	-1.98906	-1.98864	-1.90336	-2.1713	-2.18168	-2.25338	Interferon-stimulated gene 20 kDa protein OS=Homo sapiens GN=ISG20 PE=1 SV=2
Q53FZ2	-2.90833	-2.86814	-2.82594	-3.03969	-2.9573	-2.96535	Acyl-coenzyme A synthetase ACSM3, mitochondrial OS=Homo sapiens GN=ACSM3 PE=1 SV=2
P12110-2	-4.43641	-4.43611	-4.5381	-4.60124	-4.60363	-4.28424	Isoform 2C2A of Collagen alpha-2(VI) chain OS=Homo sapiens GN=COL6A2
Q15021	0.883582	0.816346	0.843356	0.68323	0.72633	0.693439	Condensin complex subunit 1 OS=Homo sapiens GN=NCAPD2 PE=1 SV=3
Q05639	0.395979	0.165901	0.192374	0.205105	0.182036	0.14485	Elongation factor 1-alpha 2 OS=Homo sapiens GN=EEF1A2 PE=1 SV=1
Q9ULW5	-0.113949	-0.0169636	-0.132876	-0.127288	-0.116705	-0.279947	Ras-related protein Rab-26 OS=Homo sapiens GN=RAB26 PE=1 SV=3
Q9NP84	-0.722777	-0.874826	-0.87067	-0.724642	-0.753841	-0.689369	Tumor necrosis factor receptor superfamily member 12A OS=Homo sapiens GN=TNFRSF12A PE=1 SV=1
P0CJ78	-2.68404	-2.80777	-2.80409	-2.81037	-2.70017	-2.72501	Zinc finger protein 865 OS=Homo sapiens GN=ZNF865 PE=3 SV=1
Q8IZF2	-1.07718	-1.08619	-1.04998	-1.35561	-1.34974	-1.31281	Probable G-protein coupled receptor 116 OS=Homo sapiens GN=GPR116 PE=1 SV=3
A0A096LNZ9	1.18622	0.963323	0.98284	0.989729	1.01061	0.99295	Ubiquitin-like protein ISG15 (Fragment) OS=Homo sapiens GN=ISG15 PE=4 SV=1
Q9Y3B7	1.84632	1.73009	1.77181	1.68944	1.65005	1.62339	39S ribosomal protein L11, mitochondrial OS=Homo sapiens GN=MRPL11 PE=1 SV=1
P21580	0.479695	0.502947	0.47123	0.32852	0.321186	0.320863	Tumor necrosis factor alpha-induced protein 3 OS=Homo sapiens GN=TNFAIP3 PE=1 SV=1
P09913	0.348941	0.435242	0.438193	0.104459	0.125558	0.165638	Interferon-induced protein with tetratricopeptide repeats 2 OS=Homo sapiens GN=IFIT2 PE=1 SV=1
P82933	2.09331	2.01661	2.04631	1.93262	1.91739	1.87357	28S ribosomal protein S9, mitochondrial OS=Homo sapiens GN=MRPS9 PE=1 SV=2
Q6IN84	-2.44528	-2.44133	-2.47845	-2.65588	-2.62112	-2.66703	rRNA methyltransferase 1, mitochondrial OS=Homo sapiens GN=MRM1 PE=1 SV=1
Q86UE8	0.471741	0.371211	0.341692	0.369321	0.385139	0.361324	Serine/threonine-protein kinase tousled-like 2 OS=Homo sapiens GN=TLK2 PE=1 SV=2
K7EIG9	-4.97846	-5.06041	-4.91045	-4.98445	-5.05695	-4.72869	R3H domain-containing protein 4 OS=Homo sapiens GN=R3HDM4 PE=1 SV=1
Q9UGM6	0.503229	0.406725	0.507685	0.307294	0.326181	0.261568	Tryptophan--tRNA ligase, mitochondrial OS=Homo sapiens GN=WARS2 PE=1 SV=1
Q9H4L7	0.791212	0.669279	0.692376	0.719585	0.737369	0.708462	SWI/SNF-related matrix-associated actin-dependent regulator of chromatin subfamily A containing DEAD/H box 1 OS=Homo sapiens GN=SMARCAD1 PE=1 SV=2
Q96BT3	-5.00043	-4.94562	-5.11067	-4.92215	-5.04641	-4.90879	Centromere protein T OS=Homo sapiens GN=CENPT PE=1 SV=2
Q8NFH8	-4.88204	-4.83057	-5.18068	-4.93828	-4.77581	-4.76544	RalBP1-associated Eps domain-containing protein 2 OS=Homo sapiens GN=REPS2 PE=1 SV=2
P56559	-0.293138	-0.229803	-0.187901	-0.557281	-0.545248	-0.644488	ADP-ribosylation factor-like protein 4C OS=Homo sapiens GN=ARL4C PE=1 SV=1
Q9Y6R9	-1.6124	-1.92481	-1.90794	-1.88257	-1.83771	-1.86471	Coiled-coil domain-containing protein 61 OS=Homo sapiens GN=CCDC61 PE=1 SV=3
E9PK67	0.703261	0.715536	0.684176	0.513848	0.510116	0.540443	Poly [ADP-ribose] polymerase 10 OS=Homo sapiens GN=PARP10 PE=1 SV=1
G3V4C1	-1.75632	-1.78327	-1.6739	-1.65604	-1.66111	-2.02766	Heterogeneous nuclear ribonucleoproteins C1/C2 OS=Homo sapiens GN=HNRNPC PE=1 SV=1
Q08AE8	0.248562	0.0511547	0.102109	0.105047	0.100376	0.0282827	Protein spire homolog 1 OS=Homo sapiens GN=SPIRE1 PE=1 SV=3
Q9P2I0	2.3884	2.43702	2.34468	2.4031	2.36993	2.31354	Cleavage and polyadenylation specificity factor subunit 2 OS=Homo sapiens GN=CPSF2 PE=1 SV=2
Q9NWQ8	-1.68851	-1.70083	-1.70606	-1.84112	-1.79774	-1.77735	Phosphoprotein associated with glycosphingolipid-enriched microdomains 1 OS=Homo sapiens GN=PAG1 PE=1 SV=2
P54646	0.81898	0.665505	0.700068	0.623603	0.641315	0.600397	5'-AMP-activated protein kinase catalytic subunit alpha-2 OS=Homo sapiens GN=PRKAA2 PE=1 SV=2
Q9P2G9	-0.65993	-0.825387	-0.87067	-0.855966	-0.832608	-0.859341	Kelch-like protein 8 OS=Homo sapiens GN=KLHL8 PE=1 SV=4
K7EMI9	-4.23281	-4.21328	-4.36707	-4.34108	-4.34274	-4.32257	Coiled-coil domain-containing protein 106 OS=Homo sapiens GN=CCDC106 PE=4 SV=1
P27694	2.6168	2.52804	2.51771	2.47283	2.47611	2.43644	Replication protein A 70 kDa DNA-binding subunit OS=Homo sapiens GN=RPA1 PE=1 SV=2
Q5VV42	0.828549	0.6813	0.673816	0.683886	0.631021	0.681279	Threonylcarbamoyladenosine tRNA methylthiotransferase OS=Homo sapiens GN=CDKAL1 PE=1 SV=1
Q8IV56	-0.944093	-0.987726	-0.987328	-1.18369	-1.21524	-1.13809	Proline-rich protein 15 OS=Homo sapiens GN=PRR15 PE=2 SV=1
Q6UX04	0.830062	0.684147	0.655311	0.736951	0.645386	0.633222	Peptidyl-prolyl cis-trans isomerase CWC27 homolog OS=Homo sapiens GN=CWC27 PE=1 SV=1
Q9H074-2	-3.00237	-2.90424	-3.16509	-3.06335	-3.03507	-2.93435	Isoform 2 of Polyadenylate-binding protein-interacting protein 1 OS=Homo sapiens GN=PAIP1
Q6NT16	-4.08427	-3.9197	-4.08556	-4.15807	-4.22313	-4.44654	MFS-type transporter SLC18B1 OS=Homo sapiens GN=SLC18B1 PE=1 SV=1
Q8NF37	1.28614	1.1425	1.1598	1.15775	1.13533	1.09274	Lysophosphatidylcholine acyltransferase 1 OS=Homo sapiens GN=LPCAT1 PE=1 SV=2
C9J4P0	-2.17681	-2.09132	-2.07027	-2.10801	-2.28376	-2.4167	Claudin (Fragment) OS=Homo sapiens GN=CLDN12 PE=3 SV=1
P50591	-0.89028	-0.94617	-0.911284	-1.07921	-1.09696	-1.12471	Tumor necrosis factor ligand superfamily member 10 OS=Homo sapiens GN=TNFSF10 PE=1 SV=1
Q96L93-5	-3.25303	-3.136	-3.22103	-3.35625	-3.37316	-3.47515	Isoform 4 of Kinesin-like protein KIF16B OS=Homo sapiens GN=KIF16B
O00712	-1.15828	-1.10982	-1.14595	-1.33522	-1.36277	-1.38166	Nuclear factor 1 B-type OS=Homo sapiens GN=NFIB PE=1 SV=2
Q969S0	-3.56335	-3.58636	-3.50956	-3.59727	-3.52467	-3.68138	UDP-xylose and UDP-N-acetylglucosamine transporter OS=Homo sapiens GN=SLC35B4 PE=2 SV=1
Q00577	1.4318	1.34393	1.49832	1.296	1.27758	1.23788	Transcriptional activator protein Pur-alpha OS=Homo sapiens GN=PURA PE=1 SV=2
Q9Y4B5	3.04508	2.96674	2.8941	2.86689	2.87298	2.89263	Microtubule cross-linking factor 1 OS=Homo sapiens GN=MTCL1 PE=1 SV=5
Q9H098	-1.36607	-1.36325	-1.4113	-1.54529	-1.60847	-1.57733	Protein FAM107B OS=Homo sapiens GN=FAM107B PE=1 SV=1
Q15637-6	-2.24601	-2.25618	-2.40039	-2.39471	-2.43657	-2.38697	Isoform 6 of Splicing factor 1 OS=Homo sapiens GN=SF1
O43791	-4.49323	-4.49479	-4.34586	-4.51161	-4.54803	-4.33404	Speckle-type POZ protein OS=Homo sapiens GN=SPOP PE=1 SV=1
Q2NKX8	-0.73905	-0.846523	-0.828162	-0.891148	-0.896267	-0.886585	DNA excision repair protein ERCC-6-like OS=Homo sapiens GN=ERCC6L PE=1 SV=1
P32249	-4.89081	-4.88997	-4.89076	-4.97443	-4.79039	-4.78417	G-protein coupled receptor 183 OS=Homo sapiens GN=GPR183 PE=1 SV=3
Q14116	-1.34893	-1.51924	-1.4279	-1.59545	-1.58602	-1.53702	Interleukin-18 OS=Homo sapiens GN=IL18 PE=1 SV=1
Q8TBP0	-0.383801	-0.604256	-0.633629	-0.550467	-0.588888	-0.559374	TBC1 domain family member 16 OS=Homo sapiens GN=TBC1D16 PE=2 SV=1
Q53HL2	-2.31322	-2.51494	-2.31413	-2.54628	-2.5071	-2.59039	Borealin OS=Homo sapiens GN=CDCA8 PE=1 SV=2
Q9H6L5-2	-1.92368	-1.96229	-2.05729	-1.99341	-2.04641	-1.94168	Isoform 2 of Protein FAM134B OS=Homo sapiens GN=FAM134B
Q9ULW0	-0.526789	-0.479167	-0.515935	-0.699926	-0.677796	-0.686766	Targeting protein for Xklp2 OS=Homo sapiens GN=TPX2 PE=1 SV=2
B4DHJ7	-0.335357	-0.304838	-0.376305	-0.501115	-0.492864	-0.547854	BCL2/adenovirus E1B 19 kDa protein-interacting protein 3 OS=Homo sapiens GN=BNIP3 PE=1 SV=1
Q8WU17	-2.07506	-2.06219	-2.08416	-2.07604	-2.09855	-2.20544	E3 ubiquitin-protein ligase RNF139 OS=Homo sapiens GN=RNF139 PE=1 SV=1
Q5T4D3	-1.87349	-2.055	-1.98291	-2.05263	-1.9822	-2.1101	Transmembrane and TPR repeat-containing protein 4 OS=Homo sapiens GN=TMTC4 PE=2 SV=2
Q6UUV9	-2.43555	-2.67584	-2.55378	-2.47465	-2.61138	-2.60498	CREB-regulated transcription coactivator 1 OS=Homo sapiens GN=CRTC1 PE=1 SV=2
O95455	-2.33215	-2.61914	-2.45711	-2.47231	-2.39529	-2.41364	dTDP-D-glucose 4,6-dehydratase OS=Homo sapiens GN=TGDS PE=2 SV=1
Q9Y5G1	-4.25722	-4.12159	-4.17797	-4.40914	-4.24306	-4.33404	Protocadherin gamma-B3 OS=Homo sapiens GN=PCDHGB3 PE=2 SV=3
P09914	1.64201	1.60122	1.64601	1.38821	1.44599	1.46573	Interferon-induced protein with tetratricopeptide repeats 1 OS=Homo sapiens GN=IFIT1 PE=1 SV=2
Q96T88	-0.131847	-0.140227	-0.146749	-0.295821	-0.325509	-0.293332	E3 ubiquitin-protein ligase UHRF1 OS=Homo sapiens GN=UHRF1 PE=1 SV=1
Q6TFL4	-2.8664	-2.98653	-2.89915	-2.84564	-2.94746	-3.13923	Kelch-like protein 24 OS=Homo sapiens GN=KLHL24 PE=2 SV=1
Q14687	-0.70587	-0.681969	-0.738553	-0.828165	-0.851413	-0.82196	Genetic suppressor element 1 OS=Homo sapiens GN=GSE1 PE=1 SV=3
Q9ULD0	-3.03052	-2.84603	-2.84136	-3.32837	-3.38087	-3.43004	2-oxoglutarate dehydrogenase-like, mitochondrial OS=Homo sapiens GN=OGDHL PE=1 SV=3
O00399	-0.281646	-0.37861	-0.343263	-0.328688	-0.364676	-0.390812	Dynactin subunit 6 OS=Homo sapiens GN=DCTN6 PE=1 SV=1
Q9P0P8	-0.720138	-0.718459	-0.711675	-0.84664	-0.834685	-0.949545	Uncharacterized protein C6orf203 OS=Homo sapiens GN=C6orf203 PE=1 SV=1
P16455	0.285669	0.205354	0.263862	0.186698	0.125654	0.139214	Methylated-DNA--protein-cysteine methyltransferase OS=Homo sapiens GN=MGMT PE=1 SV=1
Q9NQ31	-3.00876	-2.98331	-3.09507	-3.06423	-3.03334	-2.99703	A-kinase-interacting protein 1 OS=Homo sapiens GN=AKIP1 PE=1 SV=2
Q13522	-3.66918	-3.57296	-3.57535	-3.71732	-3.69674	-3.63942	Protein phosphatase 1 regulatory subunit 1A OS=Homo sapiens GN=PPP1R1A PE=1 SV=2
Q9UJ68	0.82135	0.742743	0.807779	0.669315	0.653088	0.674223	Mitochondrial peptide methionine sulfoxide reductase OS=Homo sapiens GN=MSRA PE=1 SV=1
Q96J84-2	-5.51085	-5.45468	-5.85147	-5.83079	-5.75563	-5.61941	Isoform 2 of Kin of IRRE-like protein 1 OS=Homo sapiens GN=KIRREL
Q13416	0.208319	0.166896	0.0976457	0.0856058	0.0836744	0.0649678	Origin recognition complex subunit 2 OS=Homo sapiens GN=ORC2 PE=1 SV=2
E7EWD9	-2.19951	-2.23738	-2.30016	-2.23999	-2.29412	-2.32928	Steroid hormone receptor ERR2 (Fragment) OS=Homo sapiens GN=ESRRB PE=3 SV=1
Q9BRG1	1.24105	1.08584	1.1251	1.09172	1.09105	1.10221	Vacuolar protein-sorting-associated protein 25 OS=Homo sapiens GN=VPS25 PE=1 SV=1
J3KNN5	1.7772	1.62649	1.63611	1.66015	1.68814	1.65972	Probable ATP-dependent RNA helicase DDX41 (Fragment) OS=Homo sapiens GN=DDX41 PE=1 SV=1
Q9Y6I4	-0.930309	-1.08554	-1.04396	-1.13629	-1.08186	-1.10203	Ubiquitin carboxyl-terminal hydrolase 3 OS=Homo sapiens GN=USP3 PE=1 SV=2
Q2L6I5	0.626148	0.553297	0.659292	0.495276	0.496586	0.459913	HLA class I histocompatibility antigen, alpha chain E OS=Homo sapiens GN=HLA-E PE=1 SV=1
Q9NPF4	0.530943	0.372938	0.43098	0.369321	0.38587	0.336362	Probable tRNA N6-adenosine threonylcarbamoyltransferase OS=Homo sapiens GN=OSGEP PE=1 SV=1
Q9NX38	-3.33584	-3.30183	-3.40816	-3.39021	-3.31717	-3.59589	Protein Simiate OS=Homo sapiens GN=FAM206A PE=2 SV=1
Q6GMV2	0.879364	0.73483	0.78697	0.726989	0.695517	0.770077	SET and MYND domain-containing protein 5 OS=Homo sapiens GN=SMYD5 PE=1 SV=2
P01024	-0.729895	-0.709828	-0.766102	-1.11146	-0.980529	-0.982423	Complement C3 OS=Homo sapiens GN=C3 PE=1 SV=2
Q9NTJ3	1.91736	1.85783	1.83971	1.76763	1.76045	1.79675	Structural maintenance of chromosomes protein 4 OS=Homo sapiens GN=SMC4 PE=1 SV=2
Q8NCE0	-0.731555	-0.686684	-0.718618	-0.773399	-0.772545	-0.803121	tRNA-splicing endonuclease subunit Sen2 OS=Homo sapiens GN=TSEN2 PE=2 SV=2
A1L020	-3.87349	-3.86665	-4.04149	-4.02124	-4.03247	-3.87922	RNA-binding protein MEX3A OS=Homo sapiens GN=MEX3A PE=1 SV=1
Q9UI10	-4.21431	-4.384	-4.37487	-4.41139	-4.22313	-4.29316	Translation initiation factor eIF-2B subunit delta OS=Homo sapiens GN=EIF2B4 PE=1 SV=2
Q9HB71	3.23773	3.15581	3.20183	3.0515	3.05387	3.03147	Calcyclin-binding protein OS=Homo sapiens GN=CACYBP PE=1 SV=2
E9PIX7	-6.04309	-6.31398	-6.31603	-5.81282	-6.06048	-6.22082	Serine/threonine-protein kinase Nek5 OS=Homo sapiens GN=NEK5 PE=4 SV=2
Q96MT8	-1.82498	-1.91368	-1.91395	-1.89744	-1.94093	-1.92456	Centrosomal protein of 63 kDa OS=Homo sapiens GN=CEP63 PE=1 SV=1
P40937	0.943341	0.87291	0.948403	0.82232	0.82981	0.763985	Replication factor C subunit 5 OS=Homo sapiens GN=RFC5 PE=1 SV=1
Q86UP3	-1.831	-1.93953	-1.85323	-1.86823	-1.86293	-1.96573	Zinc finger homeobox protein 4 OS=Homo sapiens GN=ZFHX4 PE=1 SV=1
Q96LL9	-1.18984	-1.2995	-1.31693	-1.39754	-1.38834	-1.43296	DnaJ homolog subfamily C member 30 OS=Homo sapiens GN=DNAJC30 PE=1 SV=3
P03897	-3.21472	-3.43983	-3.48511	-3.48884	-3.45678	-3.59174	NADH-ubiquinone oxidoreductase chain 3 OS=Homo sapiens GN=MT-ND3 PE=1 SV=1
Q86W34	-1.00118	-1.20445	-1.02184	-1.12405	-1.13765	-1.14674	Archaemetzincin-2 OS=Homo sapiens GN=AMZ2 PE=1 SV=2
H0YJE8	-4.07924	-3.962	-4.12773	-4.21981	-4.18794	-4.15448	Actin-related protein 10 (Fragment) OS=Homo sapiens GN=ACTR10 PE=4 SV=1
Q5TC82	0.279442	0.235762	0.183235	0.218758	0.214637	0.170558	Roquin-1 OS=Homo sapiens GN=RC3H1 PE=1 SV=1
Q9NQX4	0.89627	0.778238	0.804671	0.726225	0.732402	0.718997	Unconventional myosin-Vc OS=Homo sapiens GN=MYO5C PE=1 SV=2
Q9Y2I2	-1.8264	-1.83374	-1.94947	-2.03478	-1.9389	-1.86387	Netrin-G1 OS=Homo sapiens GN=NTNG1 PE=1 SV=3
Q6PI48	1.69529	1.68533	1.67642	1.55953	1.5629	1.49435	Aspartate--tRNA ligase, mitochondrial OS=Homo sapiens GN=DARS2 PE=1 SV=1
Q9UFC0	0.39893	0.433213	0.351279	0.393275	0.347575	0.307987	Leucine-rich repeat and WD repeat-containing protein 1 OS=Homo sapiens GN=LRWD1 PE=1 SV=2
Q86UV5	1.41618	1.25078	1.24214	1.27025	1.2725	1.31061	Ubiquitin carboxyl-terminal hydrolase 48 OS=Homo sapiens GN=USP48 PE=1 SV=1
Q9Y2S0-2	-0.360599	-0.439	-0.387817	-0.372388	-0.479358	-0.445425	Isoform 2 of DNA-directed RNA polymerases I and III subunit RPAC2 OS=Homo sapiens GN=POLR1D
P24468	0.226326	0.266556	0.225076	0.0250335	0.0346546	0.00815335	COUP transcription factor 2 OS=Homo sapiens GN=NR2F2 PE=1 SV=1
O14879	1.47761	1.43188	1.4359	1.25594	1.23724	1.25522	Interferon-induced protein with tetratricopeptide repeats 3 OS=Homo sapiens GN=IFIT3 PE=1 SV=1
Q70EK8	-2.30237	-2.22071	-2.41236	-2.50252	-2.60105	-2.60358	Inactive ubiquitin carboxyl-terminal hydrolase 53 OS=Homo sapiens GN=USP53 PE=2 SV=2
Q8NER1	-4.77801	-4.83057	-4.88518	-4.74993	-4.86254	-4.85831	Transient receptor potential cation channel subfamily V member 1 OS=Homo sapiens GN=TRPV1 PE=1 SV=2
Q86WK9	-4.76183	-4.65547	-4.73217	-4.70783	-4.627	-4.56042	Membrane progestin receptor alpha OS=Homo sapiens GN=PAQR7 PE=2 SV=1
Q9HCU0	-1.97253	-2.01137	-1.99074	-2.11669	-2.11498	-2.07094	Endosialin OS=Homo sapiens GN=CD248 PE=1 SV=1
Q68EM7	1.1814	1.01038	1.00988	1.0429	1.00502	1.04133	Rho GTPase-activating protein 17 OS=Homo sapiens GN=ARHGAP17 PE=1 SV=1
Q13618	3.25508	3.0469	3.06176	3.08846	3.09629	3.07594	Cullin-3 OS=Homo sapiens GN=CUL3 PE=1 SV=2
M0R165	-3.64292	-3.65661	-3.98673	-3.73551	-3.8796	-3.57938	Epidermal growth factor receptor substrate 15-like 1 OS=Homo sapiens GN=EPS15L1 PE=4 SV=1
E7ESP4	-1.43244	-1.46534	-1.47234	-1.44935	-1.45562	-1.57424	Integrin alpha-2 OS=Homo sapiens GN=ITGA2 PE=1 SV=1
O15503	-2.46548	-2.66806	-2.48686	-2.62166	-2.66078	-2.61338	Insulin-induced gene 1 protein OS=Homo sapiens GN=INSIG1 PE=1 SV=3
Q9Y221	1.75139	1.6534	1.66835	1.60801	1.58666	1.58235	60S ribosome subunit biogenesis protein NIP7 homolog OS=Homo sapiens GN=NIP7 PE=1 SV=1
Q96HR3	-2.43447	-2.44964	-2.36652	-2.49893	-2.4632	-2.5163	Mediator of RNA polymerase II transcription subunit 30 OS=Homo sapiens GN=MED30 PE=1 SV=1
Q9NRY2	-2.53877	-2.69678	-2.56821	-2.72965	-2.6851	-2.6736	SOSS complex subunit C OS=Homo sapiens GN=INIP PE=1 SV=1
P01344	-3.58581	-3.59989	-3.75049	-3.91372	-3.7315	-3.81344	Insulin-like growth factor II OS=Homo sapiens GN=IGF2 PE=1 SV=1
Q9BRC7	-3.06005	-2.9809	-2.89494	-3.21507	-3.11728	-3.21167	1-phosphatidylinositol 4,5-bisphosphate phosphodiesterase delta-4 OS=Homo sapiens GN=PLCD4 PE=1 SV=1
F8VVY2	-1.62066	-1.72309	-1.67001	-1.79642	-1.82077	-1.74152	E3 ubiquitin-protein ligase NRDP1 OS=Homo sapiens GN=RNF41 PE=4 SV=1
Q6PJT7-3	-4.81929	-4.67101	-4.69267	-4.94805	-4.8081	-4.90196	Isoform 3 of Zinc finger CCCH domain-containing protein 14 OS=Homo sapiens GN=ZC3H14
O14713	-2.16917	-2.10917	-2.14775	-2.27382	-2.314	-2.32352	Integrin beta-1-binding protein 1 OS=Homo sapiens GN=ITGB1BP1 PE=1 SV=1
O14920	1.16235	1.05722	1.10717	0.92783	0.977843	0.994743	Inhibitor of nuclear factor kappa-B kinase subunit beta OS=Homo sapiens GN=IKBKB PE=1 SV=1
Q8N9M5	-0.825752	-0.989735	-0.916775	-1.01447	-0.961213	-0.973795	Transmembrane protein 102 OS=Homo sapiens GN=TMEM102 PE=1 SV=1
Q16666	3.16017	3.1241	3.13048	2.99439	3.01788	2.95665	Gamma-interferon-inducible protein 16 OS=Homo sapiens GN=IFI16 PE=1 SV=3
Q15849	-3.91326	-3.84891	-3.80471	-3.85744	-3.96638	-4.01125	Urea transporter 2 OS=Homo sapiens GN=SLC14A2 PE=1 SV=3
J3KPS0	0.122189	-0.0789806	-0.0615217	-0.0178758	-0.0460806	0.00620528	DnaJ (Hsp40) homolog, subfamily B, member 12, isoform CRA_c OS=Homo sapiens GN=DNAJB12 PE=1 SV=1
Q6UB99	0.466557	0.442135	0.398418	0.445294	0.405522	0.39841	Ankyrin repeat domain-containing protein 11 OS=Homo sapiens GN=ANKRD11 PE=1 SV=3
G3V3U8	-3.88516	-3.93055	-4.0477	-3.99909	-3.9697	-4.03353	Kelch domain-containing protein 2 OS=Homo sapiens GN=KLHDC2 PE=1 SV=1
Q86V97	-2.63935	-2.65519	-2.73544	-2.82902	-2.79922	-2.86005	Kelch repeat and BTB domain-containing protein 6 OS=Homo sapiens GN=KBTBD6 PE=1 SV=1
Q9BV35	0.0669179	-0.0479512	-0.0551622	-0.0220452	-0.0291138	-0.0436562	Calcium-binding mitochondrial carrier protein SCaMC-3 OS=Homo sapiens GN=SLC25A23 PE=1 SV=2
Q06643	-2.99127	-2.84822	-2.88032	-3.34439	-3.37646	-3.23306	Lymphotoxin-beta OS=Homo sapiens GN=LTB PE=1 SV=1
Q8IV03	-3.14804	-3.14048	-3.22983	-3.13768	-3.34813	-3.22339	Leucine rich adaptor protein 1-like OS=Homo sapiens GN=LURAP1L PE=1 SV=2
Q9NNX1-2	-4.75113	-4.92995	-5.02231	-4.91255	-4.75849	-4.75308	Isoform 2 of Tuftelin OS=Homo sapiens GN=TUFT1
Q8N371	-1.92368	-2.00199	-1.97143	-2.05088	-2.15595	-2.02953	Lysine-specific demethylase 8 OS=Homo sapiens GN=KDM8 PE=1 SV=1
Q96H96	-3.03215	-3.00521	-3.00243	-3.18978	-3.07559	-3.19584	4-hydroxybenzoate polyprenyltransferase, mitochondrial OS=Homo sapiens GN=COQ2 PE=1 SV=1
Q96SQ9	-1.23922	-1.19677	-1.13952	-1.50189	-1.54	-1.43514	Cytochrome P450 2S1 OS=Homo sapiens GN=CYP2S1 PE=2 SV=2
Q9GZP8	0.161582	0.0969568	0.071105	0.0305157	-0.0089283	0.0482461	Immortalization up-regulated protein OS=Homo sapiens GN=IMUP PE=1 SV=1
V9GY67	-5.24821	-5.2814	-5.287	-5.53233	-5.57809	-5.44568	Rho-related GTP-binding protein RhoF OS=Homo sapiens GN=RHOF PE=4 SV=1
Q6N022	-0.1094	-0.0629595	-0.112823	-0.0250457	-0.114983	-0.216425	Teneurin-4 OS=Homo sapiens GN=TENM4 PE=1 SV=2
P04921	-0.855846	-0.811822	-0.762909	-1.05973	-0.954216	-1.14419	Glycophorin-C OS=Homo sapiens GN=GYPC PE=1 SV=1
Q9H6W3	0.536107	0.342831	0.402466	0.379485	0.441782	0.364905	Bifunctional lysine-specific demethylase and histidyl-hydroxylase NO66 OS=Homo sapiens GN=NO66 PE=1 SV=2
Q16890	0.33873	0.240153	0.238492	0.100138	0.111993	0.166767	Tumor protein D53 OS=Homo sapiens GN=TPD52L1 PE=1 SV=1
P16402	3.16534	3.16505	3.20868	3.05103	3.02691	2.9423	Histone H1.3 OS=Homo sapiens GN=HIST1H1D PE=1 SV=2
Q9UG56	0.229474	0.285257	0.301097	-0.00395885	0.00476074	0.0397565	Phosphatidylserine decarboxylase proenzyme OS=Homo sapiens GN=PISD PE=2 SV=4
Q86SQ4	-1.2532	-1.32771	-1.26584	-1.36591	-1.38917	-1.42367	G-protein coupled receptor 126 OS=Homo sapiens GN=GPR126 PE=1 SV=3
Q9UDX5	-0.675508	-0.82252	-0.765464	-0.936469	-0.901009	-0.920448	Mitochondrial fission process protein 1 OS=Homo sapiens GN=MTFP1 PE=1 SV=1
H0Y5B0	-2.58401	-2.53425	-2.63268	-2.70189	-2.55424	-2.78383	Band 4.1-like protein 2 (Fragment) OS=Homo sapiens GN=EPB41L2 PE=1 SV=1
Q15814	1.37543	1.23243	1.17049	1.22608	1.22926	1.24125	Tubulin-specific chaperone C OS=Homo sapiens GN=TBCC PE=1 SV=2
Q9HBM1	-1.24537	-1.22112	-1.31927	-1.27065	-1.29308	-1.29348	Kinetochore protein Spc25 OS=Homo sapiens GN=SPC25 PE=1 SV=1
Q9H8X2	-3.59657	-3.49505	-3.59455	-3.66407	-3.59336	-3.57664	Inositol-pentakisphosphate 2-kinase OS=Homo sapiens GN=IPPK PE=1 SV=1
O75955	2.61144	2.58184	2.51999	2.42306	2.46747	2.43457	Flotillin-1 OS=Homo sapiens GN=FLOT1 PE=1 SV=3
J3KPT4	0.382663	0.281419	0.249183	0.230217	0.25151	0.209229	TraB domain-containing protein OS=Homo sapiens GN=TRABD PE=1 SV=1
Q9NUQ7	1.33495	1.1447	1.16578	1.15766	1.21605	1.18094	Ufm1-specific protease 2 OS=Homo sapiens GN=UFSP2 PE=1 SV=3
E9PN41	-1.91012	-1.9548	-1.90477	-2.09487	-2.11177	-2.18911	Tetraspanin-4 (Fragment) OS=Homo sapiens GN=TSPAN4 PE=4 SV=1
K7EP07	-4.20149	-4.13587	-4.10325	-4.31979	-4.19569	-4.57123	Tubulin-folding cofactor B (Fragment) OS=Homo sapiens GN=TBCB PE=1 SV=3
K7EP08	-5.46654	-5.2538	-5.39384	-5.49365	-5.52346	-5.2597	Signal transducer and activator of transcription 3 (Fragment) OS=Homo sapiens GN=STAT3 PE=1 SV=1
Q9NWB6	1.27177	1.19652	1.17398	1.11875	1.16115	1.11902	Arginine and glutamate-rich protein 1 OS=Homo sapiens GN=ARGLU1 PE=1 SV=1
Q8N184-1	-2.391	-2.414	-2.45659	-2.57056	-2.54185	-2.6396	Isoform 1 of Zinc finger protein 567 OS=Homo sapiens GN=ZNF567
Q86XE5	-0.74139	-0.591551	-0.664729	-0.952919	-1.00797	-0.975606	4-hydroxy-2-oxoglutarate aldolase, mitochondrial OS=Homo sapiens GN=HOGA1 PE=1 SV=1
Q01081	2.1811	2.01599	2.07358	2.04869	2.02255	2.05068	Splicing factor U2AF 35 kDa subunit OS=Homo sapiens GN=U2AF1 PE=1 SV=3
Q8N567	-0.170123	-0.14793	-0.144254	-0.301528	-0.387088	-0.317598	Zinc finger CCHC domain-containing protein 9 OS=Homo sapiens GN=ZCCHC9 PE=2 SV=2
Q9BST9	1.90104	1.76655	1.75467	1.7838	1.79426	1.78195	Rhotekin OS=Homo sapiens GN=RTKN PE=1 SV=2
O95822	0.629952	0.579562	0.613412	0.50422	0.47799	0.436953	Malonyl-CoA decarboxylase, mitochondrial OS=Homo sapiens GN=MLYCD PE=1 SV=3
Q969M1	-1.32546	-1.37529	-1.33318	-1.45599	-1.44318	-1.40922	Mitochondrial import receptor subunit TOM40B OS=Homo sapiens GN=TOMM40L PE=2 SV=1
P52566	1.17845	1.14663	1.19932	1.03922	1.01266	0.963066	Rho GDP-dissociation inhibitor 2 OS=Homo sapiens GN=ARHGDIB PE=1 SV=3
Q9BSK0	-1.0884	-1.08211	-1.06859	-1.1585	-1.15761	-1.22888	MARVEL domain-containing protein 1 OS=Homo sapiens GN=MARVELD1 PE=1 SV=1
Q6GPH4	-1.97762	-2.00525	-2.02938	-2.06849	-2.01438	-2.03141	XIAP-associated factor 1 OS=Homo sapiens GN=XAF1 PE=1 SV=1
Q86TX2	1.7014	1.54874	1.55481	1.54452	1.55715	1.586	Acyl-coenzyme A thioesterase 1 OS=Homo sapiens GN=ACOT1 PE=1 SV=1
Q96HA9	-2.30483	-2.41779	-2.3254	-2.3875	-2.46086	-2.41242	Peroxisomal membrane protein 11C OS=Homo sapiens GN=PEX11G PE=1 SV=1
P50213	3.03422	2.96585	2.94446	2.80236	2.84402	2.85016	Isocitrate dehydrogenase [NAD] subunit alpha, mitochondrial OS=Homo sapiens GN=IDH3A PE=1 SV=1
Q5BKZ1	1.78118	1.70046	1.62052	1.67431	1.6654	1.64189	DBIRD complex subunit ZNF326 OS=Homo sapiens GN=ZNF326 PE=1 SV=2
O94875-12	-4.08595	-3.99741	-4.08077	-4.20218	-4.24306	-4.21897	Isoform 12 of Sorbin and SH3 domain-containing protein 2 OS=Homo sapiens GN=SORBS2
O15075	-0.886393	-0.81841	-0.874802	-1.0848	-1.06314	-1.06177	Serine/threonine-protein kinase DCLK1 OS=Homo sapiens GN=DCLK1 PE=1 SV=2
Q9UDX4	-5.39835	-5.35073	-5.19097	-5.30601	-5.1072	-5.20827	SEC14-like protein 3 OS=Homo sapiens GN=SEC14L3 PE=1 SV=1
Q8N1A6	-3.01196	-2.86591	-2.85423	-3.17156	-2.97802	-2.95376	UPF0462 protein C4orf33 OS=Homo sapiens GN=C4orf33 PE=1 SV=2
P53611	0.790061	0.601482	0.677453	0.672426	0.6388	0.630843	Geranylgeranyl transferase type-2 subunit beta OS=Homo sapiens GN=RABGGTB PE=1 SV=2
Q9BVQ7	0.917204	0.836681	0.798921	0.805597	0.805219	0.844775	Spermatogenesis-associated protein 5-like protein 1 OS=Homo sapiens GN=SPATA5L1 PE=1 SV=2
P48307	-1.85461	-2.01015	-2.18192	-2.07249	-1.99313	-1.83692	Tissue factor pathway inhibitor 2 OS=Homo sapiens GN=TFPI2 PE=1 SV=1
Q8N5A5	0.389222	0.302729	0.232039	0.249677	0.207037	0.229902	Zinc finger CCCH-type with G patch domain-containing protein OS=Homo sapiens GN=ZGPAT PE=1 SV=3
D6R9B6	-1.70663	-1.81648	-1.66791	-1.76486	-1.66547	-1.81288	40S ribosomal protein S3a OS=Homo sapiens GN=RPS3A PE=1 SV=1
Q6ZRP7	2.12648	2.00041	2.01472	2.00706	2.01751	1.9939	Sulfhydryl oxidase 2 OS=Homo sapiens GN=QSOX2 PE=1 SV=3
Q6PD62	2.54949	2.46941	2.45939	2.43322	2.42761	2.39215	RNA polymerase-associated protein CTR9 homolog OS=Homo sapiens GN=CTR9 PE=1 SV=1
Q02241	-1.31673	-1.33408	-1.2706	-1.54314	-1.47434	-1.40647	Kinesin-like protein KIF23 OS=Homo sapiens GN=KIF23 PE=1 SV=3
Q9HC38-2	3.26571	3.17611	3.17445	3.15547	3.1536	3.138	Isoform 2 of Glyoxalase domain-containing protein 4 OS=Homo sapiens GN=GLOD4
Q9Y2I1	1.04619	1.07893	1.04067	1.09098	1.07238	1.01717	Nischarin OS=Homo sapiens GN=NISCH PE=1 SV=3
O14578	-1.2456	-1.30325	-1.30596	-1.52206	-1.44001	-1.46884	Citron Rho-interacting kinase OS=Homo sapiens GN=CIT PE=1 SV=2
Q96Q89	-2.56857	-2.50626	-2.57044	-2.53155	-2.59336	-2.67873	Kinesin-like protein KIF20B OS=Homo sapiens GN=KIF20B PE=1 SV=3
Q15139	-0.475359	-0.277632	-0.515263	-0.580122	-0.549273	-0.504142	Serine/threonine-protein kinase D1 OS=Homo sapiens GN=PRKD1 PE=1 SV=2
Q9UBR5	-1.07845	-1.14859	-1.16269	-1.15262	-1.1159	-1.19974	Chemokine-like factor OS=Homo sapiens GN=CKLF PE=2 SV=1
E7ETE0	-0.63594	-0.600418	-0.62868	-0.814184	-0.770374	-0.744162	Methyltransferase-like protein 8 OS=Homo sapiens GN=METTL8 PE=4 SV=2
Q8NHV4	0.48853	0.422646	0.41363	0.432308	0.39943	0.381092	Protein NEDD1 OS=Homo sapiens GN=NEDD1 PE=1 SV=1
Q9BZG1	1.52515	1.29568	1.34666	1.34363	1.33947	1.32691	Ras-related protein Rab-34 OS=Homo sapiens GN=RAB34 PE=1 SV=1
Q9H4L4	0.376534	0.187101	0.220737	0.217217	0.220923	0.191486	Sentrin-specific protease 3 OS=Homo sapiens GN=SENP3 PE=1 SV=2
O94988	-4.09778	-4.16122	-4.19166	-4.02468	-3.95483	-4.11435	Protein FAM13A OS=Homo sapiens GN=FAM13A PE=1 SV=2
Q9H910-2	-4.458	-4.55837	-4.64949	-4.3802	-4.71054	-4.47926	Isoform 2 of Hematological and neurological expressed 1-like protein OS=Homo sapiens GN=HN1L
Q12872	0.722592	0.625512	0.672287	0.62374	0.592115	0.582586	Splicing factor, suppressor of white-apricot homolog OS=Homo sapiens GN=SFSWAP PE=1 SV=3
Q8NC60	-0.843949	-1.07804	-0.985838	-1.02045	-1.01652	-1.06225	Nitric oxide-associated protein 1 OS=Homo sapiens GN=NOA1 PE=1 SV=2
Q6FIF0	-0.990815	-1.06527	-1.0572	-1.00873	-0.997988	-1.07701	AN1-type zinc finger protein 6 OS=Homo sapiens GN=ZFAND6 PE=1 SV=2
Q9BWT7	-0.298056	-0.477053	-0.550892	-0.559766	-0.577143	-0.504142	Caspase recruitment domain-containing protein 10 OS=Homo sapiens GN=CARD10 PE=2 SV=2
Q6ZN55	-1.18007	-1.25047	-1.23919	-1.20713	-1.29412	-1.09709	Zinc finger protein 574 OS=Homo sapiens GN=ZNF574 PE=1 SV=2
Q8IUC6	-1.26852	-1.42504	-0.986211	-1.30257	-1.38529	-1.31596	TIR domain-containing adapter molecule 1 OS=Homo sapiens GN=TICAM1 PE=1 SV=1
Q9Y6U3	3.18942	3.21376	3.2148	2.98267	2.99646	2.99975	Adseverin OS=Homo sapiens GN=SCIN PE=1 SV=4
Q6AZZ1	-2.22211	-2.33293	-2.36168	-2.3986	-2.44174	-2.36314	E3 ubiquitin-protein ligase TRIM68 OS=Homo sapiens GN=TRIM68 PE=1 SV=1
Q9Y248	-3.40989	-3.52056	-3.49251	-3.68976	-3.72728	-3.58623	DNA replication complex GINS protein PSF2 OS=Homo sapiens GN=GINS2 PE=1 SV=1
Q9UIF7	-4.26672	-4.57776	-4.56014	-4.74993	-4.4945	-4.49205	A/G-specific adenine DNA glycosylase OS=Homo sapiens GN=MUTYH PE=1 SV=1
Q9H6D7	-0.931644	-0.999823	-0.935529	-0.984723	-1.0221	-1.00007	HAUS augmin-like complex subunit 4 OS=Homo sapiens GN=HAUS4 PE=1 SV=1
Q9UPQ8	-4.00417	-4.04042	-4.0984	-3.91531	-4.05343	-4.00389	Dolichol kinase OS=Homo sapiens GN=DOLK PE=1 SV=1
O00165	0.305888	0.172672	0.17943	0.152771	0.169843	0.155333	HCLS1-associated protein X-1 OS=Homo sapiens GN=HAX1 PE=1 SV=2
Q7Z5Q1	-3.58105	-3.59004	-3.66682	-3.6816	-3.61138	-3.54959	Cytoplasmic polyadenylation element-binding protein 2 OS=Homo sapiens GN=CPEB2 PE=2 SV=3
C9J480	-1.42143	-1.75218	-1.73676	-1.59099	-1.58475	-1.57801	Type 2 lactosamine alpha-2,3-sialyltransferase (Fragment) OS=Homo sapiens GN=ST3GAL6 PE=4 SV=1
Q15555	1.71417	1.59157	1.6162	1.48384	1.51279	1.50616	Microtubule-associated protein RP/EB family member 2 OS=Homo sapiens GN=MAPRE2 PE=1 SV=1
Q8IWW6-4	-3.38271	-3.58636	-3.40916	-3.61401	-3.69399	-3.68431	Isoform 4 of Rho GTPase-activating protein 12 OS=Homo sapiens GN=ARHGAP12
Q6P1K1	-3.09529	-3.07811	-3.10719	-3.34977	-3.28376	-3.36371	Heme transporter HRG1 OS=Homo sapiens GN=SLC48A1 PE=1 SV=1
P82675	2.63389	2.59784	2.5494	2.46771	2.49215	2.44379	28S ribosomal protein S5, mitochondrial OS=Homo sapiens GN=MRPS5 PE=1 SV=2
Q5VV41	-0.51501	-0.618006	-0.65345	-0.682045	-0.579041	-0.634422	Rho guanine nucleotide exchange factor 16 OS=Homo sapiens GN=ARHGEF16 PE=1 SV=1
Q9Y217	2.07314	1.93809	1.89937	1.95327	1.9433	1.96344	Myotubularin-related protein 6 OS=Homo sapiens GN=MTMR6 PE=1 SV=3
Q5T3J3	-1.04713	-1.12189	-1.22198	-1.15098	-1.1316	-1.14368	Ligand-dependent nuclear receptor-interacting factor 1 OS=Homo sapiens GN=LRIF1 PE=1 SV=1
Q8IVH8	0.792939	0.737634	0.789899	0.664071	0.672764	0.688087	Mitogen-activated protein kinase kinase kinase kinase 3 OS=Homo sapiens GN=MAP4K3 PE=1 SV=1
Q9Y2S7	1.66482	1.6072	1.61638	1.50566	1.50952	1.50104	Polymerase delta-interacting protein 2 OS=Homo sapiens GN=POLDIP2 PE=1 SV=1
A0A087WYN0	-0.138671	-0.0987472	-0.0975617	-0.350842	-0.366314	-0.376499	Sodium- and chloride-dependent taurine transporter OS=Homo sapiens GN=SLC6A6 PE=4 SV=1
F8W950	-2.56033	-2.51436	-2.45041	-2.65189	-2.72658	-2.76266	Aminoacyl tRNA synthase complex-interacting multifunctional protein 2 OS=Homo sapiens GN=AIMP2 PE=1 SV=1
Q96AH8	-4.14082	-4.0421	-4.14928	-4.23966	-4.14983	-4.14233	Ras-related protein Rab-7b OS=Homo sapiens GN=RAB7B PE=2 SV=1
Q12851	-1.3403	-1.25844	-1.35106	-1.34163	-1.37618	-1.38948	Mitogen-activated protein kinase kinase kinase kinase 2 OS=Homo sapiens GN=MAP4K2 PE=1 SV=2
Q86UU0	0.961716	0.820609	0.672522	0.882028	0.867236	0.985755	B-cell CLL/lymphoma 9-like protein OS=Homo sapiens GN=BCL9L PE=1 SV=1
Q99988	-4.458	-4.39041	-4.46141	-4.66424	-4.41098	-4.46911	Growth/differentiation factor 15 OS=Homo sapiens GN=GDF15 PE=1 SV=3
Q8N4Q0	0.239219	0.280918	0.260969	0.125004	0.150307	0.0908288	Zinc-binding alcohol dehydrogenase domain-containing protein 2 OS=Homo sapiens GN=ZADH2 PE=1 SV=1
P41182	-3.80398	-3.64509	-3.81925	-3.9026	-3.7161	-3.61539	B-cell lymphoma 6 protein OS=Homo sapiens GN=BCL6 PE=1 SV=1
A0A087WVU5	-2.48374	-2.66871	-2.76519	-2.60807	-2.53754	-2.72957	B-cell CLL/lymphoma 9 protein OS=Homo sapiens GN=BCL9 PE=1 SV=1
Q67FW5	-2.70595	-2.68366	-2.78127	-2.73668	-2.75063	-2.80291	UDP-GlcNAc:betaGal beta-1,3-N-acetylglucosaminyltransferase-like protein 1 OS=Homo sapiens GN=B3GNTL1 PE=2 SV=2
F8WD88	-2.65368	-2.73216	-2.68073	-2.77667	-2.85333	-2.82306	Histone H3-like centromeric protein A OS=Homo sapiens GN=CENPA PE=1 SV=1
O75521	0.963199	0.898149	0.889296	0.807826	0.792856	0.804714	Enoyl-CoA delta isomerase 2, mitochondrial OS=Homo sapiens GN=ECI2 PE=1 SV=4
Q13907	1.39661	1.11175	1.21594	1.34002	1.35364	1.25719	Isopentenyl-diphosphate Delta-isomerase 1 OS=Homo sapiens GN=IDI1 PE=1 SV=2
E9PG82	-4.87043	-5.07068	-4.99502	-4.95789	-4.93849	-4.99704	Sorcin OS=Homo sapiens GN=SRI PE=4 SV=1
Q9NRH2	-1.27335	-1.36899	-1.26494	-1.39559	-1.40115	-1.47876	SNF-related serine/threonine-protein kinase OS=Homo sapiens GN=SNRK PE=1 SV=2
Q9NTX5	2.04708	1.91344	1.93425	1.88042	1.90233	1.88528	Ethylmalonyl-CoA decarboxylase OS=Homo sapiens GN=ECHDC1 PE=1 SV=2
Q13976	0.610309	0.526826	0.570131	0.431761	0.404802	0.448056	cGMP-dependent protein kinase 1 OS=Homo sapiens GN=PRKG1 PE=1 SV=3
Q8IXK2	-0.985264	-1.08511	-1.15702	-1.23792	-1.21622	-1.09339	Polypeptide N-acetylgalactosaminyltransferase 12 OS=Homo sapiens GN=GALNT12 PE=1 SV=3
Q9Y2S2	0.958746	0.846884	0.834872	0.80915	0.822159	0.784326	Lambda-crystallin homolog OS=Homo sapiens GN=CRYL1 PE=1 SV=3
Q9BT30	-2.10604	-2.2019	-2.15109	-2.18516	-2.18939	-2.15443	Alpha-ketoglutarate-dependent dioxygenase alkB homolog 7, mitochondrial OS=Homo sapiens GN=ALKBH7 PE=1 SV=1
C9JJQ5	-5.6575	-5.40177	-5.53085	-5.66576	-5.8081	-5.81684	Ras-related protein Rab-19 (Fragment) OS=Homo sapiens GN=RAB19 PE=3 SV=1
Q99733-2	2.5699	2.43912	2.4295	2.44378	2.43882	2.41197	Isoform 2 of Nucleosome assembly protein 1-like 4 OS=Homo sapiens GN=NAP1L4
O43615	2.70785	2.67702	2.64321	2.55884	2.57139	2.53392	Mitochondrial import inner membrane translocase subunit TIM44 OS=Homo sapiens GN=TIMM44 PE=1 SV=2
P15954	-0.000300708	0.00324504	-0.0240654	-0.150742	-0.11659	-0.124251	Cytochrome c oxidase subunit 7C, mitochondrial OS=Homo sapiens GN=COX7C PE=1 SV=1
Q86Y56	1.90564	1.7673	1.84149	1.76664	1.80094	1.73773	HEAT repeat-containing protein 2 OS=Homo sapiens GN=HEATR2 PE=1 SV=4
P16035	0.495474	0.459298	0.450251	0.372338	0.323897	0.337092	Metalloproteinase inhibitor 2 OS=Homo sapiens GN=TIMP2 PE=1 SV=2
Q86VY9	0.159352	0.150344	0.143966	-0.0878682	-0.0760374	-0.0486683	Transmembrane protein 200A OS=Homo sapiens GN=TMEM200A PE=1 SV=1
Q7Z3K6	-4.33702	-4.55116	-3.98524	-4.4688	-4.47081	-4.4121	Mesoderm induction early response protein 3 OS=Homo sapiens GN=MIER3 PE=1 SV=2
Q8N8J7	-3.99466	-4.2095	-4.32118	-4.37142	-4.15737	-4.12827	Uncharacterized protein C4orf32 OS=Homo sapiens GN=C4orf32 PE=2 SV=2
Q9GZT8-3	-1.94694	-1.97301	-1.92891	-2.01843	-1.93606	-2.11109	Isoform 3 of Putative GTP cyclohydrolase 1 type 2 NIF3L1 OS=Homo sapiens GN=NIF3L1
Q7Z7B1	-2.57271	-2.7234	-2.63384	-2.52484	-2.67221	-2.69128	Phosphatidylinositol-glycan biosynthesis class W protein OS=Homo sapiens GN=PIGW PE=2 SV=1
Q6KCM7-3	-0.835001	-0.915296	-0.834686	-0.859599	-0.914726	-0.872793	Isoform 3 of Calcium-binding mitochondrial carrier protein SCaMC-2 OS=Homo sapiens GN=SLC25A25
Q8WU40	-2.64183	-2.61042	-2.70813	-2.56617	-2.70916	-2.4819	CAMK2G protein (Fragment) OS=Homo sapiens GN=CAMK2G PE=1 SV=2
O95810	1.04744	1.0845	1.08963	0.816049	0.80734	0.829687	Serum deprivation-response protein OS=Homo sapiens GN=SDPR PE=1 SV=3
Q00796	1.76241	1.74676	1.75661	1.64713	1.65753	1.65043	Sorbitol dehydrogenase OS=Homo sapiens GN=SORD PE=1 SV=4
P30405	2.10538	2.10137	2.04363	1.87529	1.90074	1.93108	Peptidyl-prolyl cis-trans isomerase F, mitochondrial OS=Homo sapiens GN=PPIF PE=1 SV=1
Q9NUL5	0.76372	0.568031	0.595536	0.568172	0.616026	0.603965	UPF0515 protein C19orf66 OS=Homo sapiens GN=C19orf66 PE=1 SV=2
O43361	-3.16042	-3.23032	-3.27649	-3.23584	-3.26938	-3.24495	Zinc finger protein 749 OS=Homo sapiens GN=ZNF749 PE=1 SV=2
P61925	-5.24821	-4.93307	-5.20133	-5.09589	-4.88116	-5.15453	cAMP-dependent protein kinase inhibitor alpha OS=Homo sapiens GN=PKIA PE=1 SV=2
Q92917	1.18648	1.1255	1.15762	1.11009	1.10211	1.06057	G patch domain and KOW motifs-containing protein OS=Homo sapiens GN=GPKOW PE=1 SV=2
Q6NUM6	-2.56327	-2.35251	-2.468	-2.45309	-2.58443	-2.80853	S-adenosyl-L-methionine-dependent tRNA 4-demethylwyosine synthase OS=Homo sapiens GN=TYW1B PE=2 SV=3
Q8NHG8	-2.96386	-2.95779	-3.00319	-3.0563	-3.08545	-3.05491	E3 ubiquitin-protein ligase ZNRF2 OS=Homo sapiens GN=ZNRF2 PE=1 SV=1
Q8TCX5	-5.9127	-5.78669	-5.97642	-6.3302	-6.09628	-6.22082	Rhophilin-1 OS=Homo sapiens GN=RHPN1 PE=2 SV=1
Q9BSH5	0.238797	0.154272	0.210237	0.0117085	0.0950289	0.0833475	Haloacid dehalogenase-like hydrolase domain-containing protein 3 OS=Homo sapiens GN=HDHD3 PE=1 SV=1
A0A087X1K6	-3.09274	-3.09367	-3.13585	-3.24383	-3.18216	-3.29242	Krueppel-like factor 13 OS=Homo sapiens GN=KLF13 PE=4 SV=1
H0YNA2	-4.81372	-4.94878	-4.87962	-5.0566	-5.07113	-4.84842	Signal peptide peptidase-like 2A (Fragment) OS=Homo sapiens GN=SPPL2A PE=4 SV=1
P37173	0.445195	0.417865	0.466692	0.187716	0.225371	0.208531	TGF-beta receptor type-2 OS=Homo sapiens GN=TGFBR2 PE=1 SV=2
Q63HN8-4	4.60314	4.54865	4.54243	4.42206	4.46183	4.46492	Isoform 2 of E3 ubiquitin-protein ligase RNF213 OS=Homo sapiens GN=RNF213
Q06710	-0.268554	-0.205016	-0.290935	-0.475665	-0.427418	-0.370665	Paired box protein Pax-8 OS=Homo sapiens GN=PAX8 PE=1 SV=2
O94856	-2.32515	-2.45967	-2.36846	-2.40474	-2.38087	-2.48062	Neurofascin OS=Homo sapiens GN=NFASC PE=1 SV=4
O43520	0.495474	0.516783	0.520746	0.299178	0.259675	0.364547	Phospholipid-transporting ATPase IC OS=Homo sapiens GN=ATP8B1 PE=1 SV=3
Q6RW13-2	0.158994	0.147323	0.127489	0.141728	0.123322	0.0886641	Isoform 2 of Type-1 angiotensin II receptor-associated protein OS=Homo sapiens GN=AGTRAP
P41227	2.45257	2.32948	2.34613	2.34243	2.34006	2.34032	N-alpha-acetyltransferase 10 OS=Homo sapiens GN=NAA10 PE=1 SV=1
Q9UL42	-1.01506	-0.862444	-0.97841	-1.13097	-1.18939	-1.1217	Paraneoplastic antigen Ma2 OS=Homo sapiens GN=PNMA2 PE=1 SV=2
J3QRU1	2.25893	2.15421	2.11916	2.13446	2.12089	2.13198	Tyrosine-protein kinase Yes OS=Homo sapiens GN=YES1 PE=1 SV=1
O43837	1.79119	1.71781	1.68553	1.62306	1.6463	1.63542	Isocitrate dehydrogenase [NAD] subunit beta, mitochondrial OS=Homo sapiens GN=IDH3B PE=1 SV=2
J3KS15	1.40031	1.34228	1.35883	1.22599	1.22632	1.23284	Peptidyl-tRNA hydrolase ICT1, mitochondrial (Fragment) OS=Homo sapiens GN=ICT1 PE=1 SV=1
H0YAA8	-2.2785	-2.29654	-2.34342	-2.37539	-2.49271	-2.42963	Mediator of RNA polymerase II transcription subunit 28 (Fragment) OS=Homo sapiens GN=MED28 PE=1 SV=1
O75446	-0.990021	-1.07313	-1.07611	-1.0781	-1.15501	-1.10872	Histone deacetylase complex subunit SAP30 OS=Homo sapiens GN=SAP30 PE=1 SV=1
Q8TEK3	-4.31518	-4.27916	-4.4347	-4.34108	-4.28583	-4.18949	Histone-lysine N-methyltransferase, H3 lysine-79 specific OS=Homo sapiens GN=DOT1L PE=1 SV=2
O96017	-0.40327	-0.406209	-0.37777	-0.5065	-0.482759	-0.601306	Serine/threonine-protein kinase Chk2 OS=Homo sapiens GN=CHEK2 PE=1 SV=1
Q96LD8	0.531909	0.468207	0.463976	0.447305	0.414137	0.432095	Sentrin-specific protease 8 OS=Homo sapiens GN=SENP8 PE=1 SV=1
Q16739	-0.968537	-0.854736	-0.858518	-1.02259	-0.991232	-1.02331	Ceramide glucosyltransferase OS=Homo sapiens GN=UGCG PE=1 SV=1
Q9BT23	-0.500492	-0.470734	-0.582068	-0.538161	-0.558764	-0.56893	LIM domain-containing protein 2 OS=Homo sapiens GN=LIMD2 PE=1 SV=1
Q96EN8	0.153269	0.134155	0.110474	-0.038194	-0.0258741	-0.0131224	Molybdenum cofactor sulfurase OS=Homo sapiens GN=MOCOS PE=1 SV=2
A0A087WVF4	-4.58524	-4.65547	-4.65422	-4.76712	-4.83809	-4.68402	Chromodomain-helicase-DNA-binding protein 1 (Fragment) OS=Homo sapiens GN=CHD1 PE=1 SV=1
O75208	-0.24985	-0.150058	-0.243774	-0.34735	-0.317827	-0.379952	Ubiquinone biosynthesis protein COQ9, mitochondrial OS=Homo sapiens GN=COQ9 PE=1 SV=1
Q8N961	0.115671	0.106418	0.113252	-0.0416622	-0.0556297	-0.0615172	Ankyrin repeat and BTB/POZ domain-containing protein 2 OS=Homo sapiens GN=ABTB2 PE=2 SV=2
Q8IVI9	-1.79942	-1.89243	-1.94874	-1.99804	-1.9573	-1.92369	Nostrin OS=Homo sapiens GN=NOSTRIN PE=1 SV=2
P43005	-0.78313	-0.875754	-0.750048	-0.943352	-0.981993	-1.00492	Excitatory amino acid transporter 3 OS=Homo sapiens GN=SLC1A1 PE=1 SV=2
Q9NP74	-1.89299	-1.92366	-1.96078	-2.05922	-2.0416	-2.0432	Palmdelphin OS=Homo sapiens GN=PALMD PE=1 SV=1
Q8NFJ9	-0.167195	-0.336904	-0.276293	-0.321684	-0.34543	-0.335703	Bardet-Biedl syndrome 1 protein OS=Homo sapiens GN=BBS1 PE=1 SV=1
P24468-2	-3.53662	-3.57296	-3.65967	-3.50076	-3.58698	-3.66823	Isoform 2 of COUP transcription factor 2 OS=Homo sapiens GN=NR2F2
O76075	-2.54283	-2.67649	-2.66274	-2.59205	-2.73291	-2.67287	DNA fragmentation factor subunit beta OS=Homo sapiens GN=DFFB PE=1 SV=1
F8W8D3	-1.23993	-0.815558	-0.885354	-1.16204	-1.34894	-1.15083	Histone RNA hairpin-binding protein OS=Homo sapiens GN=SLBP PE=1 SV=1
Q9NUL7	0.0646313	0.133045	0.0634063	-0.0139312	0.010663	-0.0556194	Probable ATP-dependent RNA helicase DDX28 OS=Homo sapiens GN=DDX28 PE=1 SV=2
O43298	-4.27437	-4.60984	-4.60756	-4.48057	-4.31295	-4.49977	Zinc finger and BTB domain-containing protein 43 OS=Homo sapiens GN=ZBTB43 PE=1 SV=1
O75084	-0.901445	-0.754192	-0.802197	-1.05577	-1.04641	-0.905037	Frizzled-7 OS=Homo sapiens GN=FZD7 PE=1 SV=2
F8VUA0	-3.63181	-3.70765	-3.76322	-3.48292	-3.81852	-3.62665	Maestro heat-like repeat-containing protein family member 2A OS=Homo sapiens GN=MROH2A PE=4 SV=2
P82970	-0.0736246	-0.137225	-0.108157	-0.153672	-0.189394	-0.213877	High mobility group nucleosome-binding domain-containing protein 5 OS=Homo sapiens GN=HMGN5 PE=1 SV=1
Q6ZMP0	-2.53185	-2.58336	-2.69894	-1.43987	-2.61008	-1.52174	Thrombospondin type-1 domain-containing protein 4 OS=Homo sapiens GN=THSD4 PE=2 SV=2
Q9HBG4	-1.49889	-1.6789	-1.56528	-1.74349	-1.63422	-1.66438	V-type proton ATPase 116 kDa subunit a isoform 4 OS=Homo sapiens GN=ATP6V0A4 PE=1 SV=2
H7BXE3	-4.458	-4.53923	-4.64006	-4.59611	-4.66682	-4.62935	SAFB-like transcription modulator (Fragment) OS=Homo sapiens GN=SLTM PE=1 SV=1
Q5T7Y7	-3.48015	-3.34776	-3.40317	-3.5719	-3.47906	-3.55093	Chromatin target of PRMT1 protein OS=Homo sapiens GN=CHTOP PE=1 SV=1
P45973	1.78797	1.75536	1.72404	1.69768	1.65241	1.64878	Chromobox protein homolog 5 OS=Homo sapiens GN=CBX5 PE=1 SV=1
P46100	2.29012	2.20179	2.19581	2.18695	2.2014	2.18237	Transcriptional regulator ATRX OS=Homo sapiens GN=ATRX PE=1 SV=5
Q5SSJ5	3.68008	3.55996	3.56036	3.5785	3.56888	3.51023	Heterochromatin protein 1-binding protein 3 OS=Homo sapiens GN=HP1BP3 PE=1 SV=1
O95619	0.971147	0.912254	1.00378	0.858916	0.857853	0.802536	YEATS domain-containing protein 4 OS=Homo sapiens GN=YEATS4 PE=1 SV=1
Q5TGJ6	-2.17321	-2.01178	-1.98403	-2.13745	-2.2653	-2.21982	Hepatoma-derived growth factor-like protein 1 OS=Homo sapiens GN=HDGFL1 PE=2 SV=1
A8MXZ4	-0.275813	-0.271642	-0.284168	-0.456868	-0.429272	-0.427457	G-protein-coupled receptor family C group 5 member C (Fragment) OS=Homo sapiens GN=GPRC5C PE=1 SV=2
O75376	1.52722	1.46337	1.38251	1.39652	1.38704	1.43051	Nuclear receptor corepressor 1 OS=Homo sapiens GN=NCOR1 PE=1 SV=2
J3KNQ6	-3.45381	-3.41245	-3.44356	-3.4841	-3.44982	-3.43251	Zinc finger protein 410 OS=Homo sapiens GN=ZNF410 PE=4 SV=1
Q9HCU8	-3.69592	-3.70499	-3.8113	-3.8498	-3.79774	-3.8476	DNA polymerase delta subunit 4 OS=Homo sapiens GN=POLD4 PE=1 SV=1
C9JWJ8	-1.1556	-1.17533	-1.08985	-1.30962	-1.28583	-1.39947	Nuclear factor 1 OS=Homo sapiens GN=NFIX PE=1 SV=2
Q9UI26	2.10323	2.01034	2.02996	1.98521	1.98166	1.97242	Importin-11 OS=Homo sapiens GN=IPO11 PE=1 SV=1
Q13098-7	-1.71709	-1.66051	-1.81071	-1.72522	-1.84683	-1.69534	Isoform 2 of COP9 signalosome complex subunit 1 OS=Homo sapiens GN=GPS1
Q7Z5P9	-1.81758	-1.76351	-1.8273	-1.84112	-1.86872	-1.95232	Mucin-19 OS=Homo sapiens GN=MUC19 PE=1 SV=2
P53816	-1.84276	-1.84937	-1.78035	-1.85595	-1.91553	-1.9029	HRAS-like suppressor 3 OS=Homo sapiens GN=PLA2G16 PE=1 SV=2
P33316	0.118705	0.124502	0.0951899	-0.0856287	-0.124655	-0.0139392	Deoxyuridine 5'-triphosphate nucleotidohydrolase, mitochondrial OS=Homo sapiens GN=DUT PE=1 SV=4
Q96MD7-1	-2.45289	-2.4959	-2.47792	-2.54999	-2.69262	-2.52486	Isoform 2 of Uncharacterized protein C9orf85 OS=Homo sapiens GN=C9orf85
Q96IR2	-0.460128	-0.544179	-0.462381	-0.623341	-0.609757	-0.584076	Zinc finger protein 845 OS=Homo sapiens GN=ZNF845 PE=2 SV=3
Q7L3S4	-4.28591	-4.41853	-4.47811	-4.50199	-4.48498	-4.39039	Zinc finger protein 771 OS=Homo sapiens GN=ZNF771 PE=1 SV=1
Q03001-3	-3.6717	-3.58636	-3.56084	-3.70072	-3.6481	-3.78006	Isoform 3 of Dystonin OS=Homo sapiens GN=DST
I3L3Y9	-0.0174497	-0.0218768	-0.0569205	-0.161317	-0.173293	-0.15931	G protein pathway suppressor 2 (Fragment) OS=Homo sapiens GN=GPS2 PE=4 SV=1
Q9Y5I7	-2.13114	-2.06092	-2.08217	-2.46063	-2.4337	-2.43459	Claudin-16 OS=Homo sapiens GN=CLDN16 PE=1 SV=1
Q1ED39	0.522436	0.352009	0.342062	0.359742	0.368902	0.408773	Lysine-rich nucleolar protein 1 OS=Homo sapiens GN=KNOP1 PE=1 SV=1
Q8WXH0	3.78979	3.83004	3.79308	3.62123	3.65316	3.63929	Nesprin-2 OS=Homo sapiens GN=SYNE2 PE=1 SV=3
O43819	-0.641705	-0.694029	-0.725751	-0.793738	-0.770737	-0.746096	Protein SCO2 homolog, mitochondrial OS=Homo sapiens GN=SCO2 PE=1 SV=3
O14668	-1.56823	-1.57615	-1.58913	-1.74561	-1.80402	-1.71825	Transmembrane gamma-carboxyglutamic acid protein 1 OS=Homo sapiens GN=PRRG1 PE=1 SV=1
Q9UDY8	1.7871	1.69755	1.69356	1.60832	1.6512	1.65556	Mucosa-associated lymphoid tissue lymphoma translocation protein 1 OS=Homo sapiens GN=MALT1 PE=1 SV=1
Q49A92	-4.24403	-4.29511	-4.32684	-4.14117	-4.46145	-4.28201	Uncharacterized protein C8orf34 OS=Homo sapiens GN=C8orf34 PE=2 SV=2
P07585	1.18521	1.24582	1.25094	1.03001	1.0302	1.00178	Decorin OS=Homo sapiens GN=DCN PE=1 SV=1
B8ZZY4	-1.3576	-1.33792	-1.34078	-1.55209	-1.56111	-1.59252	Solute carrier family 35 member F5 OS=Homo sapiens GN=SLC35F5 PE=4 SV=1
J3QQT0	-4.95069	-4.92062	-4.81723	-4.69956	-4.93849	-4.88165	Protein-methionine sulfoxide oxidase MICAL3 (Fragment) OS=Homo sapiens GN=MICAL3 PE=4 SV=3
P46087	-3.40778	-3.42006	-3.36583	-3.35517	-3.45098	-3.3708	Probable 28S rRNA (cytosine(4447)-C(5))-methyltransferase OS=Homo sapiens GN=NOP2 PE=1 SV=2
P32019	-0.0102624	-0.217884	-0.163175	-0.188697	-0.167569	-0.139573	Type II inositol 1,4,5-trisphosphate 5-phosphatase OS=Homo sapiens GN=INPP5B PE=1 SV=4
P32456	1.84327	1.87345	1.91456	1.72287	1.71414	1.66979	Interferon-induced guanylate-binding protein 2 OS=Homo sapiens GN=GBP2 PE=1 SV=3
Q92540	-0.537937	-0.702401	-0.661604	-0.629366	-0.609757	-0.610439	Protein SMG7 OS=Homo sapiens GN=SMG7 PE=1 SV=2
O43900	-3.85042	-3.74271	-3.83932	-4.03332	-4.06048	-3.75978	Prickle-like protein 3 OS=Homo sapiens GN=PRICKLE3 PE=1 SV=2
J3KS94	-2.30237	-2.20237	-2.27581	-2.45714	-2.47552	-2.26991	Myelin basic protein (Fragment) OS=Homo sapiens GN=MBP PE=1 SV=1
Q9NQS3	-0.400228	-0.450421	-0.433664	-0.560077	-0.52788	-0.538938	Nectin-3 OS=Homo sapiens GN=PVRL3 PE=1 SV=1
P28328	-1.3078	-1.28092	-1.2845	-1.41179	-1.36468	-1.39886	Peroxisome biogenesis factor 2 OS=Homo sapiens GN=PEX2 PE=1 SV=2
Q03135	4.14044	4.10787	4.14842	3.98801	3.99075	3.92718	Caveolin-1 OS=Homo sapiens GN=CAV1 PE=1 SV=4
Q9UKT7	-1.60388	-1.71941	-1.76877	-1.67311	-1.71924	-1.71296	F-box/LRR-repeat protein 3 OS=Homo sapiens GN=FBXL3 PE=1 SV=1
Q9NPH3	-1.11868	-1.05219	-1.06682	-1.11694	-1.13393	-1.17612	Interleukin-1 receptor accessory protein OS=Homo sapiens GN=IL1RAP PE=1 SV=2
F8VQX6	-1.49438	-1.56471	-1.54868	-1.70305	-1.61073	-1.66037	Methyltransferase-like protein 7A (Fragment) OS=Homo sapiens GN=METTL7A PE=1 SV=1
O14786	0.392643	0.412612	0.444614	0.18178	0.204832	0.172194	Neuropilin-1 OS=Homo sapiens GN=NRP1 PE=1 SV=3
Q8N490-2	-2.96231	-2.99625	-3.07194	-3.10185	-3.26429	-3.26353	Isoform 2 of Probable hydrolase PNKD OS=Homo sapiens GN=PNKD
Q9NWD8	-2.627	-2.66548	-2.67591	-2.65788	-2.65209	-2.76422	Transmembrane protein 248 OS=Homo sapiens GN=TMEM248 PE=2 SV=1
Q9Y605	-4.44285	-4.59741	-4.48652	-4.4735	-4.44059	-4.40725	MORF4 family-associated protein 1 OS=Homo sapiens GN=MRFAP1 PE=1 SV=1
F8WBQ1	-4.51117	-4.37338	-4.22649	-4.66424	-4.37316	-4.52583	Islet cell autoantigen 1-like protein OS=Homo sapiens GN=ICA1L PE=4 SV=1
Q9H0Q0	-0.654249	-0.662463	-0.608908	-0.83004	-0.790029	-0.818904	Protein FAM49A OS=Homo sapiens GN=FAM49A PE=1 SV=1
Q7KYR7-1	0.695838	0.474579	0.520288	0.667989	0.631773	0.647779	Isoform 2 of Butyrophilin subfamily 2 member A1 OS=Homo sapiens GN=BTN2A1
Q5T5P2	2.71392	2.75553	2.69519	2.57773	2.58066	2.57273	Sickle tail protein homolog OS=Homo sapiens GN=KIAA1217 PE=1 SV=2
P26583	1.02054	1.0123	1.06348	0.906966	0.899178	0.84002	High mobility group protein B2 OS=Homo sapiens GN=HMGB2 PE=1 SV=2
Q86XE3	-0.0941283	-0.0317543	-0.11384	-0.165095	-0.17904	-0.117215	Calcium uptake protein 3, mitochondrial OS=Homo sapiens GN=MICU3 PE=2 SV=1
Q9UKE5-2	1.21581	1.16551	1.15476	1.07956	1.09205	1.13914	Isoform 2 of TRAF2 and NCK-interacting protein kinase OS=Homo sapiens GN=TNIK
A0A087WWL9	-0.568933	-0.580922	-0.589261	-0.719074	-0.742628	-0.66593	HLA class I histocompatibility antigen, Cw-14 alpha chain OS=Homo sapiens GN=HLA-C PE=4 SV=1
Q9P0J1	1.15051	1.09505	1.0709	0.967002	1.00111	0.978114	[Pyruvate dehydrogenase [acetyl-transferring]]-phosphatase 1, mitochondrial OS=Homo sapiens GN=PDP1 PE=1 SV=3
Q9NRM2	-0.598937	-0.514552	-0.534737	-0.547844	-0.604592	-0.607975	Zinc finger protein 277 OS=Homo sapiens GN=ZNF277 PE=1 SV=2
P51648	0.778839	0.703237	0.697701	0.646001	0.688235	0.653648	Fatty aldehyde dehydrogenase OS=Homo sapiens GN=ALDH3A2 PE=1 SV=1
O43172	-3.07338	-3.08587	-3.28839	-3.17156	-3.08815	-3.28905	U4/U6 small nuclear ribonucleoprotein Prp4 OS=Homo sapiens GN=PRPF4 PE=1 SV=2
P46734-2	1.62758	1.62514	1.65013	1.50484	1.49298	1.45122	Isoform 1 of Dual specificity mitogen-activated protein kinase kinase 3 OS=Homo sapiens GN=MAP2K3
Q9H6X2	0.135773	0.0979061	0.134341	0.062065	0.0375481	-0.047115	Anthrax toxin receptor 1 OS=Homo sapiens GN=ANTXR1 PE=1 SV=2
Q96PP9	-3.27594	-3.29782	-3.25836	-3.44788	-3.60234	-3.37912	Guanylate-binding protein 4 OS=Homo sapiens GN=GBP4 PE=1 SV=2
Q86WV6	-0.131847	-0.157025	-0.202965	-0.334261	-0.282213	-0.262382	Stimulator of interferon genes protein OS=Homo sapiens GN=TMEM173 PE=1 SV=1
Q9Y2I6	-3.30804	-3.52407	-3.35231	-3.64014	-3.61008	-3.51516	Ninein-like protein OS=Homo sapiens GN=NINL PE=1 SV=2
Q9NUB1	-0.536339	-0.541675	-0.574491	-0.792093	-0.739971	-0.788902	Acetyl-coenzyme A synthetase 2-like, mitochondrial OS=Homo sapiens GN=ACSS1 PE=1 SV=2
Q2NL82	1.35284	1.22892	1.22478	1.20192	1.2317	1.23876	Pre-rRNA-processing protein TSR1 homolog OS=Homo sapiens GN=TSR1 PE=1 SV=1
Q9BZ29-4	-2.89052	-2.87037	-2.77482	-3.01898	-3.04117	-3.05968	Isoform 4 of Dedicator of cytokinesis protein 9 OS=Homo sapiens GN=DOCK9
H0YDG6	-5.4109	-5.44573	-5.29437	-5.24049	-5.37536	-5.67064	LIM domain only protein 7 (Fragment) OS=Homo sapiens GN=LMO7 PE=1 SV=1
P14317	-0.417378	-0.47354	-0.623748	-0.458171	-0.544011	-0.470002	Hematopoietic lineage cell-specific protein OS=Homo sapiens GN=HCLS1 PE=1 SV=3
Q15847	-0.057575	-0.0523427	-0.0851487	-0.0757049	-0.132648	-0.0984095	Adipogenesis regulatory factor OS=Homo sapiens GN=ADIRF PE=1 SV=1
Q96EK5	2.69004	2.54416	2.58498	2.58305	2.58669	2.55054	KIF1-binding protein OS=Homo sapiens GN=KIAA1279 PE=1 SV=1
Q9Y6I9	0.569327	0.536311	0.491574	0.516429	0.485579	0.474162	Testis-expressed sequence 264 protein OS=Homo sapiens GN=TEX264 PE=1 SV=1
Q8WXB1	-2.10176	-2.15185	-2.11357	-1.96139	-2.14045	-2.20174	Protein N-lysine methyltransferase METTL21A OS=Homo sapiens GN=METTL21A PE=1 SV=2
P53370	-1.17194	-1.16144	-1.29185	-1.41714	-1.38307	-1.38858	Nucleoside diphosphate-linked moiety X motif 6 OS=Homo sapiens GN=NUDT6 PE=1 SV=2
Q96GA7	1.057	0.865012	0.887727	0.935893	0.926027	0.909676	Serine dehydratase-like OS=Homo sapiens GN=SDSL PE=1 SV=1
Q7Z7K0	-0.387595	-0.339332	-0.352473	-0.443897	-0.469493	-0.468244	COX assembly mitochondrial protein homolog OS=Homo sapiens GN=CMC1 PE=1 SV=1
Q5T9A4	0.591188	0.508312	0.460506	0.50667	0.486789	0.452777	ATPase family AAA domain-containing protein 3B OS=Homo sapiens GN=ATAD3B PE=1 SV=1
P36959	-0.237513	-0.277265	-0.312595	-0.371842	-0.36413	-0.408942	GMP reductase 1 OS=Homo sapiens GN=GMPR PE=1 SV=1
Q9Y2Q0	-3.09105	-3.05255	-3.08626	-3.17061	-3.04728	-3.19584	Phospholipid-transporting ATPase IA OS=Homo sapiens GN=ATP8A1 PE=1 SV=1
Q9NSI6-2	-0.412304	-0.507491	-0.454118	-0.492631	-0.503039	-0.512681	Isoform B of Bromodomain and WD repeat-containing protein 1 OS=Homo sapiens GN=BRWD1
Q9NXG0	-2.93926	-3.01834	-3.08706	-2.9693	-3.13021	-3.07892	Centlein OS=Homo sapiens GN=CNTLN PE=2 SV=5
Q8N806	-0.00633019	-0.0321667	-0.0688941	-0.115589	-0.126851	-0.0995241	Putative E3 ubiquitin-protein ligase UBR7 OS=Homo sapiens GN=UBR7 PE=1 SV=2
Q9UK33	-4.92344	-4.8779	-4.93329	-4.93181	-4.82302	-4.63217	Zinc finger protein 580 OS=Homo sapiens GN=ZNF580 PE=1 SV=1
Q9H8M2	-1.4776	-1.53678	-1.56389	-1.51964	-1.55549	-1.75933	Bromodomain-containing protein 9 OS=Homo sapiens GN=BRD9 PE=1 SV=2
Q9P1Y5	-0.693842	-0.837091	-0.849853	-0.852724	-0.82002	-0.757557	Calmodulin-regulated spectrin-associated protein 3 OS=Homo sapiens GN=CAMSAP3 PE=1 SV=2
Q9BX74	-2.4334	-2.43473	-2.40337	-2.47759	-2.44635	-2.40936	TM2 domain-containing protein 1 OS=Homo sapiens GN=TM2D1 PE=1 SV=1
H0YJX0	-3.79569	-3.88011	-3.84743	-3.73692	-3.78308	-3.98748	Tetratricopeptide repeat protein 8 (Fragment) OS=Homo sapiens GN=TTC8 PE=4 SV=1
Q8N9R8	-0.162028	-0.1638	-0.0766021	-0.197256	-0.187342	-0.257955	Protein SCAI OS=Homo sapiens GN=SCAI PE=1 SV=2
F5H0R1	0.109771	0.00456101	0.0451581	0.0112903	-0.0251188	-0.0320272	Speckle targeted PIP5K1A-regulated poly(A) polymerase OS=Homo sapiens GN=TUT1 PE=4 SV=1
Q68D91	-0.115576	-0.216592	-0.200155	-0.294656	-0.280025	-0.246261	Metallo-beta-lactamase domain-containing protein 2 OS=Homo sapiens GN=MBLAC2 PE=1 SV=3
E9PDF6	4.35212	4.26661	4.27605	4.2171	4.21445	4.21565	Unconventional myosin-Ib OS=Homo sapiens GN=MYO1B PE=1 SV=1
P48426	1.48641	1.41989	1.43354	1.36157	1.35853	1.34462	Phosphatidylinositol 5-phosphate 4-kinase type-2 alpha OS=Homo sapiens GN=PIP4K2A PE=1 SV=2
Q86X53	-0.0772158	-0.168561	-0.115366	-0.147819	-0.127198	-0.167203	Glutamate-rich protein 1 OS=Homo sapiens GN=ERICH1 PE=1 SV=1
Q9C005	-0.255221	-0.223182	-0.256514	-0.380191	-0.346104	-0.351089	Protein dpy-30 homolog OS=Homo sapiens GN=DPY30 PE=1 SV=1
Q02078-6	-2.78807	-2.74233	-2.86516	-2.73176	-2.81554	-2.68905	Isoform 6 of Myocyte-specific enhancer factor 2A OS=Homo sapiens GN=MEF2A
E7EQ69	2.11623	1.97018	2.03818	1.99144	2.00167	1.96456	N-alpha-acetyltransferase 50 OS=Homo sapiens GN=NAA50 PE=1 SV=1
O15194	-1.41237	-1.45224	-1.38847	-1.53149	-1.58507	-1.5407	CTD small phosphatase-like protein OS=Homo sapiens GN=CTDSPL PE=1 SV=2
Q13242	2.41643	2.28298	2.25233	2.2612	2.25149	2.31806	Serine/arginine-rich splicing factor 9 OS=Homo sapiens GN=SRSF9 PE=1 SV=1
Q9HC35	-2.22676	-2.24314	-2.17171	-2.3418	-2.25212	-2.30751	Echinoderm microtubule-associated protein-like 4 OS=Homo sapiens GN=EML4 PE=1 SV=3
Q8N6H7	2.25826	2.17538	2.1004	2.16773	2.13297	2.19378	ADP-ribosylation factor GTPase-activating protein 2 OS=Homo sapiens GN=ARFGAP2 PE=1 SV=1
Q6ZUX7	-1.38004	-1.41636	-1.31342	-1.38508	-1.43027	-1.49392	Lipoma HMGIC fusion partner-like 2 protein OS=Homo sapiens GN=LHFPL2 PE=2 SV=2
Q9NPR2	-0.207238	-0.195033	-0.227289	-0.345338	-0.34988	-0.391872	Semaphorin-4B OS=Homo sapiens GN=SEMA4B PE=1 SV=3
P55196-2	-3.86624	-3.79553	-3.96599	-3.84219	-3.94991	-4.03541	Isoform 1 of Afadin OS=Homo sapiens GN=MLLT4
P21953	0.263089	0.323244	0.250996	0.1189	0.146291	0.116765	2-oxoisovalerate dehydrogenase subunit beta, mitochondrial OS=Homo sapiens GN=BCKDHB PE=1 SV=2
P51800	-0.0672044	-0.123513	-0.081167	-0.0637531	-0.0653543	-0.16967	Chloride channel protein ClC-Ka OS=Homo sapiens GN=CLCNKA PE=1 SV=1
V9GYT2	-3.622	-3.54176	-3.63607	-3.77117	-3.63488	-3.50084	Ankyrin repeat domain-containing protein 29 OS=Homo sapiens GN=ANKRD29 PE=4 SV=1
Q5JQC9	-3.95724	-4.1092	-4.20897	-4.05425	-3.97469	-3.98748	A-kinase anchor protein 4 OS=Homo sapiens GN=AKAP4 PE=1 SV=1
Q8NCN5	2.18452	2.12644	2.12168	2.05886	2.05014	2.03006	Pyruvate dehydrogenase phosphatase regulatory subunit, mitochondrial OS=Homo sapiens GN=PDPR PE=1 SV=2
P32519	-1.30557	-1.49047	-1.52603	-1.49652	-1.56706	-1.52339	ETS-related transcription factor Elf-1 OS=Homo sapiens GN=ELF1 PE=1 SV=2
U3KQB3	-1.18756	-1.19491	-1.14616	-1.25595	-1.1788	-1.23321	Casein kinase I isoform gamma-1 OS=Homo sapiens GN=CSNK1G1 PE=3 SV=1
F6VCX5	-4.01055	-3.85185	-3.80339	-3.89471	-3.95319	-4.05807	Phosphorylase b kinase gamma catalytic chain, skeletal muscle/heart isoform OS=Homo sapiens GN=PHKG1 PE=4 SV=1
Q9Y3B4	1.35809	1.25249	1.27914	1.24482	1.25498	1.25048	Splicing factor 3B subunit 6 OS=Homo sapiens GN=SF3B6 PE=1 SV=1
B1AKN7	-1.64355	-1.75526	-1.6908	-1.69653	-1.69674	-1.84516	Nuclear factor 1 OS=Homo sapiens GN=NFIA PE=1 SV=1
O15264	0.369608	0.428015	0.416723	0.399761	0.39943	0.303888	Mitogen-activated protein kinase 13 OS=Homo sapiens GN=MAPK13 PE=1 SV=1
Q9H936	1.84374	1.825	1.8567	1.6826	1.68968	1.66856	Mitochondrial glutamate carrier 1 OS=Homo sapiens GN=SLC25A22 PE=1 SV=1
Q9Y4C4	-1.17985	-1.12785	-1.16965	-1.17009	-1.22759	-1.26635	Malignant fibrous histiocytoma-amplified sequence 1 OS=Homo sapiens GN=MFHAS1 PE=1 SV=2
Q9HAU0	2.53616	2.56543	2.5077	2.40896	2.42058	2.45952	Pleckstrin homology domain-containing family A member 5 OS=Homo sapiens GN=PLEKHA5 PE=1 SV=1
Q29RF7	2.68348	2.73582	2.70736	2.67869	2.67572	2.60163	Sister chromatid cohesion protein PDS5 homolog A OS=Homo sapiens GN=PDS5A PE=1 SV=1
O43149-3	-3.09784	-3.18054	-3.10557	-3.12841	-3.19084	-2.99155	Isoform 3 of Zinc finger ZZ-type and EF-hand domain-containing protein 1 OS=Homo sapiens GN=ZZEF1
O95163	2.9183	2.8216	2.78421	2.83428	2.84131	2.81473	Elongator complex protein 1 OS=Homo sapiens GN=IKBKAP PE=1 SV=3
Q9NZJ5	-0.432028	-0.476632	-0.46796	-0.456723	-0.487803	-0.477537	Eukaryotic translation initiation factor 2-alpha kinase 3 OS=Homo sapiens GN=EIF2AK3 PE=1 SV=3
Q9BZQ8	2.55634	2.51955	2.52573	2.45369	2.45142	2.39852	Protein Niban OS=Homo sapiens GN=FAM129A PE=1 SV=1
P0C2Y1	-3.60984	-3.55488	-3.516	-3.57568	-3.5077	-3.61398	Putative neuroblastoma breakpoint family member 7 OS=Homo sapiens GN=NBPF7 PE=5 SV=1
Q9H0R5	-3.4857	-3.40272	-3.34177	-3.44788	-3.40648	-3.56712	Guanylate-binding protein 3 OS=Homo sapiens GN=GBP3 PE=1 SV=3
Q6ZTN6	-3.13751	-3.31394	-3.13916	-3.21606	-3.17545	-3.14733	Ankyrin repeat domain-containing protein 13D OS=Homo sapiens GN=ANKRD13D PE=1 SV=2
Q16656	-1.39651	-1.26768	-1.34031	-1.4146	-1.39752	-1.43826	Nuclear respiratory factor 1 OS=Homo sapiens GN=NRF1 PE=1 SV=1
H0Y2S1	-0.864014	-0.964821	-0.918195	-1.07899	-1.07202	-1.06877	Putative GTP-binding protein 6 OS=Homo sapiens GN=GTPBP6 PE=4 SV=2
Q8N6T7	-1.21699	-1.2411	-1.25728	-1.26633	-1.25768	-1.3269	NAD-dependent protein deacetylase sirtuin-6 OS=Homo sapiens GN=SIRT6 PE=1 SV=2
Q9UBB9	1.48321	1.3564	1.37137	1.34081	1.3514	1.34743	Tuftelin-interacting protein 11 OS=Homo sapiens GN=TFIP11 PE=1 SV=1
P49419-2	3.31511	3.27507	3.26186	3.15875	3.17832	3.16122	Isoform 2 of Alpha-aminoadipic semialdehyde dehydrogenase OS=Homo sapiens GN=ALDH7A1
E5RIH3	-0.151748	-0.151291	-0.106638	-0.308826	-0.263141	-0.281209	PH and SEC7 domain-containing protein 3 (Fragment) OS=Homo sapiens GN=PSD3 PE=4 SV=1
Q8N111	-3.19185	-3.18702	-3.32282	-3.18016	-3.25718	-3.11024	Cell cycle exit and neuronal differentiation protein 1 OS=Homo sapiens GN=CEND1 PE=2 SV=1
O95620	-3.43329	-3.50891	-3.41618	-3.43296	-3.64412	-3.54157	tRNA-dihydrouridine(20a/20b) synthase [NAD(P)+]-like OS=Homo sapiens GN=DUS4L PE=2 SV=2
Q9H7Z7	2.01285	2.01546	2.00219	1.93656	1.9322	1.90732	Prostaglandin E synthase 2 OS=Homo sapiens GN=PTGES2 PE=1 SV=1
Q9HCJ6	-1.18802	-1.17579	-1.1856	-1.35615	-1.33283	-1.27413	Synaptic vesicle membrane protein VAT-1 homolog-like OS=Homo sapiens GN=VAT1L PE=1 SV=2
O60683	-1.92065	-2.09478	-2.1002	-2.17368	-2.2496	-2.04842	Peroxisome biogenesis factor 10 OS=Homo sapiens GN=PEX10 PE=1 SV=1
Q9C0K1	-2.75077	-2.71003	-2.74866	-2.77378	-2.87571	-2.83038	Zinc transporter ZIP8 OS=Homo sapiens GN=SLC39A8 PE=2 SV=1
Q8TC07	1.99259	1.90724	1.87981	1.86443	1.89183	1.86831	TBC1 domain family member 15 OS=Homo sapiens GN=TBC1D15 PE=1 SV=2
Q9UL68	-3.73106	-3.58147	-3.62558	-3.83765	-3.62177	-3.69316	Myelin transcription factor 1-like protein OS=Homo sapiens GN=MYT1L PE=2 SV=3
O75475	2.63682	2.64275	2.62975	2.53222	2.53185	2.44533	PC4 and SFRS1-interacting protein OS=Homo sapiens GN=PSIP1 PE=1 SV=1
Q9P0V3	2.86688	2.86445	2.828	2.67604	2.66847	2.67793	SH3 domain-binding protein 4 OS=Homo sapiens GN=SH3BP4 PE=1 SV=1
P10124	-4.25533	-4.33371	-4.43063	-4.19635	-4.28583	-4.23609	Serglycin OS=Homo sapiens GN=SRGN PE=1 SV=3
O75712	-5.76066	-5.72575	-5.80332	-6.13884	-6.12558	-5.8824	Gap junction beta-3 protein OS=Homo sapiens GN=GJB3 PE=1 SV=1
Q9Y5W9	-1.20243	-1.23918	-1.26788	-1.21667	-1.27297	-1.32488	Sorting nexin-11 OS=Homo sapiens GN=SNX11 PE=1 SV=2
Q96A70	-3.72842	-3.87411	-3.77219	-3.78422	-3.78162	-3.92191	Antizyme inhibitor 2 OS=Homo sapiens GN=AZIN2 PE=1 SV=1
P35269	2.08672	1.9943	2.04481	1.98651	1.98758	2.00591	General transcription factor IIF subunit 1 OS=Homo sapiens GN=GTF2F1 PE=1 SV=2
Q99942	-1.38681	-1.47743	-1.49046	-1.39726	-1.42173	-1.54171	E3 ubiquitin-protein ligase RNF5 OS=Homo sapiens GN=RNF5 PE=1 SV=1
Q3KRA9	-2.09025	-2.00118	-1.98589	-1.91445	-2.01738	-2.17815	Alpha-ketoglutarate-dependent dioxygenase alkB homolog 6 OS=Homo sapiens GN=ALKBH6 PE=1 SV=2
U3KQB0	-1.04012	-0.976526	-1.08925	-1.08167	-1.06935	-1.05314	DNA-directed RNA polymerases I, II, and III subunit RPABC2 OS=Homo sapiens GN=POLR2F PE=4 SV=1
P78537	-0.124727	-0.131237	-0.144462	-0.156373	-0.197756	-0.216023	Biogenesis of lysosome-related organelles complex 1 subunit 1 OS=Homo sapiens GN=BLOC1S1 PE=1 SV=2
Q5VUC7	1.86824	1.89132	1.93594	1.70735	1.72039	1.69032	Glycylpeptide N-tetradecanoyltransferase OS=Homo sapiens GN=NMT2 PE=1 SV=1
P23378	2.85181	2.90208	2.85669	2.6591	2.68047	2.66991	Glycine dehydrogenase (decarboxylating), mitochondrial OS=Homo sapiens GN=GLDC PE=1 SV=2
O95503	-1.48345	-1.47997	-1.40481	-1.46996	-1.43915	-1.57424	Chromobox protein homolog 6 OS=Homo sapiens GN=CBX6 PE=1 SV=1
O43820	-4.56168	-4.97749	-4.97119	-5.00131	-4.97469	-4.80953	Hyaluronidase-3 OS=Homo sapiens GN=HYAL3 PE=2 SV=1
Q9NX76	-1.43109	-1.50968	-1.50987	-1.60441	-1.60847	-1.59217	CKLF-like MARVEL transmembrane domain-containing protein 6 OS=Homo sapiens GN=CMTM6 PE=1 SV=1
P33992	1.32632	1.26574	1.2899	1.12634	1.13649	1.15826	DNA replication licensing factor MCM5 OS=Homo sapiens GN=MCM5 PE=1 SV=5
Q6UB35	-2.46109	-2.50107	-2.45659	-2.42729	-2.51495	-2.5835	Monofunctional C1-tetrahydrofolate synthase, mitochondrial OS=Homo sapiens GN=MTHFD1L PE=1 SV=1
P01009	2.4496	2.40758	2.36369	2.30249	2.32983	2.2987	Alpha-1-antitrypsin OS=Homo sapiens GN=SERPINA1 PE=1 SV=3
Q9UHB4	-2.14473	-2.16454	-2.15067	-2.3179	-2.22908	-2.26107	NADPH-dependent diflavin oxidoreductase 1 OS=Homo sapiens GN=NDOR1 PE=1 SV=1
Q8IV48	0.241329	0.00940947	0.0860286	0.242299	0.0382709	0.26933	3'-5' exoribonuclease 1 OS=Homo sapiens GN=ERI1 PE=1 SV=3
Q8IW52	-0.00120379	-0.0475332	-0.0203439	0.0110816	-0.0687952	-0.0102094	SLIT and NTRK-like protein 4 OS=Homo sapiens GN=SLITRK4 PE=2 SV=1
Q9P215	-1.47344	-1.47799	-1.38577	-1.55953	-1.50589	-1.51087	Pogo transposable element with KRAB domain OS=Homo sapiens GN=POGK PE=1 SV=2
Q9NW75	-3.01196	-3.13243	-3.13999	-3.19074	-3.16495	-3.17811	G patch domain-containing protein 2 OS=Homo sapiens GN=GPATCH2 PE=1 SV=1
O00254	-4.14257	-4.21328	-4.29877	-4.42269	-4.4155	-4.38323	Proteinase-activated receptor 3 OS=Homo sapiens GN=F2RL2 PE=1 SV=1
C9JYY6	-1.12629	-1.145	-0.97545	-1.26887	-1.26913	-1.16136	Neuronal cell adhesion molecule OS=Homo sapiens GN=NRCAM PE=4 SV=3
Q9H9L3	0.332491	0.262162	0.309445	0.221743	0.181569	0.18532	Interferon-stimulated 20 kDa exonuclease-like 2 OS=Homo sapiens GN=ISG20L2 PE=1 SV=1
C9JMV9	-4.2088	-4.10393	-4.05708	-4.42269	-4.41324	-4.33865	Protein ABHD14A-ACY1 OS=Homo sapiens GN=ABHD14A-ACY1 PE=4 SV=1
Q6UXH8	-2.20409	-2.26397	-2.23583	-2.24149	-2.23406	-2.25832	Collagen and calcium-binding EGF domain-containing protein 1 OS=Homo sapiens GN=CCBE1 PE=1 SV=1
Q9C002	-1.00399	-0.96403	-1.08485	-0.926608	-0.90002	-0.970176	Normal mucosa of esophagus-specific gene 1 protein OS=Homo sapiens GN=NMES1 PE=2 SV=1
Q92576	1.44294	1.3868	1.35547	1.38681	1.35455	1.43325	PHD finger protein 3 OS=Homo sapiens GN=PHF3 PE=1 SV=3
Q53H80	-4.70914	-4.86294	-4.59613	-4.64293	-4.75849	-5.01167	Akirin-2 OS=Homo sapiens GN=AKIRIN2 PE=1 SV=2
H0YI08	1.13204	1.14865	1.13979	0.961223	0.956489	0.993182	Protein MRVI1 OS=Homo sapiens GN=MRVI1 PE=4 SV=1
P23921	2.22658	2.12306	2.17576	2.13223	2.15033	2.13599	Ribonucleoside-diphosphate reductase large subunit OS=Homo sapiens GN=RRM1 PE=1 SV=1
P14136	-3.77111	-3.6579	-3.76322	-3.94107	-3.83204	-3.92191	Glial fibrillary acidic protein OS=Homo sapiens GN=GFAP PE=1 SV=1
Q86VI3	0.855778	0.826979	0.827976	0.719713	0.72921	0.81044	Ras GTPase-activating-like protein IQGAP3 OS=Homo sapiens GN=IQGAP3 PE=1 SV=2
Q7Z2T5	1.9535	1.91209	1.90438	1.86078	1.8634	1.80459	TRMT1-like protein OS=Homo sapiens GN=TRMT1L PE=1 SV=2
Q9H1B5	-0.773693	-0.763781	-0.821835	-0.806229	-0.851413	-0.855788	Xylosyltransferase 2 OS=Homo sapiens GN=XYLT2 PE=2 SV=2
Q9BRT8	-4.13559	-4.28711	-4.20202	-4.24969	-4.05167	-4.16674	COBW domain-containing protein 1 OS=Homo sapiens GN=CBWD1 PE=1 SV=1
P48059-3	3.59039	3.38184	3.43106	3.46726	3.47329	3.49653	Isoform 3 of LIM and senescent cell antigen-like-containing domain protein 1 OS=Homo sapiens GN=LIMS1
Q96QF0	-3.85472	-3.93678	-3.88171	-3.78568	-3.90477	-3.96232	Rab-3A-interacting protein OS=Homo sapiens GN=RAB3IP PE=1 SV=1
P11234	0.809802	0.617325	0.698221	0.673946	0.682964	0.620391	Ras-related protein Ral-B OS=Homo sapiens GN=RALB PE=1 SV=1
P30479	0.299747	0.272621	0.30952	0.154288	0.0960207	0.099347	HLA class I histocompatibility antigen, B-41 alpha chain OS=Homo sapiens GN=HLA-B PE=1 SV=1
Q13015	-3.27498	-3.20945	-3.47356	-3.17156	-3.27245	-3.29242	Protein AF1q OS=Homo sapiens GN=MLLT11 PE=1 SV=1
Q9BV57	1.11885	1.0798	1.0624	1.02236	0.987816	1.03403	1,2-dihydroxy-3-keto-5-methylthiopentene dioxygenase OS=Homo sapiens GN=ADI1 PE=1 SV=1
O15173	3.21094	2.99645	3.0045	3.10479	3.10583	3.13864	Membrane-associated progesterone receptor component 2 OS=Homo sapiens GN=PGRMC2 PE=1 SV=1
H7C2U6	-6.0366	-5.89234	-6.24283	-6.15385	-6.24106	-6.10683	Protein NipSnap homolog 1 (Fragment) OS=Homo sapiens GN=NIPSNAP1 PE=1 SV=1
Q14289	0.829894	0.708655	0.763539	0.67685	0.665032	0.679913	Protein-tyrosine kinase 2-beta OS=Homo sapiens GN=PTK2B PE=1 SV=2
Q4G0P3	-1.99223	-1.88904	-1.88553	-2.1199	-2.07827	-2.11656	Hydrocephalus-inducing protein homolog OS=Homo sapiens GN=HYDIN PE=1 SV=3
P30491	0.242678	0.238174	0.275219	0.174139	0.164085	0.15202	HLA class I histocompatibility antigen, B-53 alpha chain OS=Homo sapiens GN=HLA-B PE=1 SV=1
Q15345	0.963709	0.915596	0.918236	0.88551	0.917189	0.896247	Leucine-rich repeat-containing protein 41 OS=Homo sapiens GN=LRRC41 PE=1 SV=3
Q9BQG2	0.778549	0.68073	0.740057	0.662607	0.644843	0.67415	Peroxisomal NADH pyrophosphatase NUDT12 OS=Homo sapiens GN=NUDT12 PE=1 SV=1
Q14934	-0.738549	-0.707514	-0.711213	-0.718901	-0.771641	-0.71698	Nuclear factor of activated T-cells, cytoplasmic 4 OS=Homo sapiens GN=NFATC4 PE=1 SV=2
Q16637	1.13363	0.993437	1.02708	1.12649	1.07816	1.02274	Survival motor neuron protein OS=Homo sapiens GN=SMN1 PE=1 SV=1
Q5HYI7	0.307097	0.2374	0.221139	0.210582	0.184929	0.205738	Metaxin-3 OS=Homo sapiens GN=MTX3 PE=1 SV=2
Q5U5X0	-0.269882	-0.218472	-0.240329	-0.314453	-0.271941	-0.328434	Complex III assembly factor LYRM7 OS=Homo sapiens GN=LYRM7 PE=1 SV=1
P39748	1.023	1.00771	1.02441	0.944733	0.946351	0.900449	Flap endonuclease 1 OS=Homo sapiens GN=FEN1 PE=1 SV=1
Q9H3J6	-1.46349	-1.40746	-1.46739	-1.52297	-1.52987	-1.59843	Probable peptide chain release factor C12orf65, mitochondrial OS=Homo sapiens GN=C12orf65 PE=2 SV=1
Q8IY92	-3.13314	-3.11998	-3.18635	-3.25791	-3.22313	-3.19794	Structure-specific endonuclease subunit SLX4 OS=Homo sapiens GN=SLX4 PE=1 SV=3
Q9NRR3	-1.97449	-2.07027	-2.04948	-2.01416	-2.12419	-2.04842	CDC42 small effector protein 2 OS=Homo sapiens GN=CDC42SE2 PE=1 SV=1
Q9ULX3	1.37831	1.32287	1.30024	1.33902	1.29991	1.26976	RNA-binding protein NOB1 OS=Homo sapiens GN=NOB1 PE=1 SV=1
P78549	-4.41724	-4.30315	-4.39652	-4.43637	-4.40873	-4.50495	Endonuclease III-like protein 1 OS=Homo sapiens GN=NTHL1 PE=1 SV=2
Q8IXM6	0.47023	0.408486	0.388211	0.366626	0.391455	0.352239	Nurim OS=Homo sapiens GN=NRM PE=1 SV=1
O94906	3.32965	3.23909	3.207	3.23019	3.23083	3.21839	Pre-mRNA-processing factor 6 OS=Homo sapiens GN=PRPF6 PE=1 SV=1
Q6ZP29	-3.62567	-3.72912	-3.87479	-4.03678	-3.84874	-3.82474	Lysosomal amino acid transporter 1 homolog OS=Homo sapiens GN=PQLC2 PE=1 SV=1
Q9C0B0	0.230325	0.140708	0.0876186	0.171051	0.154692	0.167485	RING finger protein unkempt homolog OS=Homo sapiens GN=UNK PE=1 SV=2
Q4G176	1.26221	1.31583	1.28092	1.15681	1.15479	1.17197	Acyl-CoA synthetase family member 3, mitochondrial OS=Homo sapiens GN=ACSF3 PE=1 SV=3
Q5VT66	-1.5927	-1.48053	-1.5897	-1.58306	-1.6428	-1.6868	Mitochondrial amidoxime-reducing component 1 OS=Homo sapiens GN=MARC1 PE=1 SV=1
Q9UBT7	0.0131007	0.0982852	0.0230791	-0.166277	-0.201772	-0.252991	Alpha-catulin OS=Homo sapiens GN=CTNNAL1 PE=1 SV=2
P47989	1.29692	1.30912	1.31571	1.13232	1.15288	1.13484	Xanthine dehydrogenase/oxidase OS=Homo sapiens GN=XDH PE=1 SV=4
Q8NC44	-0.183716	-0.269204	-0.31856	-0.254727	-0.24043	-0.283598	Protein FAM134A OS=Homo sapiens GN=FAM134A PE=1 SV=3
P23258	1.37842	1.19874	1.19601	1.18414	1.22283	1.22024	Tubulin gamma-1 chain OS=Homo sapiens GN=TUBG1 PE=1 SV=2
Q14103-4	0.104031	0.146497	0.131604	0.141537	0.0634346	-0.087808	Isoform 4 of Heterogeneous nuclear ribonucleoprotein D0 OS=Homo sapiens GN=HNRNPD
P52594	1.82347	1.792	1.7706	1.78743	1.75166	1.82918	Arf-GAP domain and FG repeat-containing protein 1 OS=Homo sapiens GN=AGFG1 PE=1 SV=2
P50416	1.99798	2.02723	2.02868	1.87014	1.88151	1.85333	Carnitine O-palmitoyltransferase 1, liver isoform OS=Homo sapiens GN=CPT1A PE=1 SV=2
H7C003	-3.20461	-3.21889	-3.17526	-3.24282	-3.27758	-3.18956	Protein phosphatase 1 regulatory subunit 7 (Fragment) OS=Homo sapiens GN=PPP1R7 PE=1 SV=1
P26374	-0.323527	-0.290924	-0.280739	-0.298542	-0.355428	-0.305842	Rab proteins geranylgeranyltransferase component A 2 OS=Homo sapiens GN=CHML PE=1 SV=2
Q9H1N7	-2.03734	-2.05711	-2.12337	-2.06894	-2.05387	-2.10267	Adenosine 3'-phospho 5'-phosphosulfate transporter 2 OS=Homo sapiens GN=SLC35B3 PE=1 SV=1
H7BY16	-3.68695	-3.80834	-3.82458	-3.83916	-3.73856	-3.79269	Nucleolin (Fragment) OS=Homo sapiens GN=NCL PE=1 SV=3
E7EV59	-3.15865	-2.96333	-3.00243	-3.16681	-3.11086	-3.21061	V-type proton ATPase subunit C 1 OS=Homo sapiens GN=ATP6V1C1 PE=1 SV=1
O95476	-2.40254	-2.53778	-2.52913	-2.55309	-2.56863	-2.74103	CTD nuclear envelope phosphatase 1 OS=Homo sapiens GN=CTDNEP1 PE=1 SV=2
Q969W3	-2.15224	-2.1861	-2.19779	-2.22559	-2.15218	-2.15699	Protein FAM104A OS=Homo sapiens GN=FAM104A PE=2 SV=2
A1L0T0	1.26088	1.11803	1.16795	1.12528	1.17252	1.13122	Acetolactate synthase-like protein OS=Homo sapiens GN=ILVBL PE=1 SV=2
P36542-2	3.75874	3.73443	3.71155	3.65001	3.64748	3.61227	Isoform Heart of ATP synthase subunit gamma, mitochondrial OS=Homo sapiens GN=ATP5C1
B1ANB7	-3.68313	-3.84012	-3.73788	-3.88687	-3.74849	-3.84267	Mucolipin 3, isoform CRA_d OS=Homo sapiens GN=MCOLN3 PE=4 SV=1
P19021	1.19738	1.24633	1.24	1.09438	1.05198	1.05359	Peptidyl-glycine alpha-amidating monooxygenase OS=Homo sapiens GN=PAM PE=1 SV=2
Q9UBX3	1.25943	1.18914	1.20432	1.08468	1.08976	1.0669	Mitochondrial dicarboxylate carrier OS=Homo sapiens GN=SLC25A10 PE=1 SV=2
Q9H0A8	1.03048	0.979952	1.03903	0.953246	0.936584	0.895814	COMM domain-containing protein 4 OS=Homo sapiens GN=COMMD4 PE=1 SV=1
Q96LU5	-4.9847	-5.0502	-5.10742	-5.31441	-5.12188	-5.19987	Mitochondrial inner membrane protease subunit 1 OS=Homo sapiens GN=IMMP1L PE=2 SV=1
Q9H2X6	-2.18087	-2.1514	-2.03553	-2.18949	-2.13765	-2.26438	Homeodomain-interacting protein kinase 2 OS=Homo sapiens GN=HIPK2 PE=1 SV=2
P42224	4.06686	4.06987	4.04908	3.93139	3.92677	3.95031	Signal transducer and activator of transcription 1-alpha/beta OS=Homo sapiens GN=STAT1 PE=1 SV=2
Q9NW81	-0.25546	0.0339077	-0.201668	-0.317736	-0.33283	-0.370814	ATP synthase subunit s-like protein OS=Homo sapiens GN=ATP5SL PE=2 SV=3
Q13530	0.650918	0.541274	0.57259	0.515767	0.465459	0.509707	Serine incorporator 3 OS=Homo sapiens GN=SERINC3 PE=2 SV=2
Q9NQL2	-2.77985	-2.68431	-2.63618	-2.79709	-2.79627	-2.9861	Ras-related GTP-binding protein D OS=Homo sapiens GN=RRAGD PE=1 SV=1
Q96HA1	-2.74809	-2.85851	-2.7392	-2.76585	-2.76137	-2.88948	Nuclear envelope pore membrane protein POM 121 OS=Homo sapiens GN=POM121 PE=1 SV=2
Q02224	-0.720467	-0.781239	-0.760837	-0.853105	-0.838849	-0.930522	Centromere-associated protein E OS=Homo sapiens GN=CENPE PE=1 SV=2
Q5T045	-3.96341	-4.01051	-3.92395	-3.91372	-4.0342	-3.98567	Cysteine-rich protein 3 (Fragment) OS=Homo sapiens GN=CRIP3 PE=4 SV=1
Q9H2W6	1.73223	1.65721	1.72834	1.6514	1.6109	1.57196	39S ribosomal protein L46, mitochondrial OS=Homo sapiens GN=MRPL46 PE=1 SV=1
Q86V85	-1.22795	-1.30725	-1.26246	-1.2327	-1.20446	-1.30767	Integral membrane protein GPR180 OS=Homo sapiens GN=GPR180 PE=2 SV=1
Q9BY42	0.414567	0.370662	0.483284	0.37193	0.379775	0.329962	Protein RTF2 homolog OS=Homo sapiens GN=RTFDC1 PE=1 SV=3
Q96FN4	-0.236805	-0.296002	-0.315751	-0.352592	-0.322856	-0.324089	Copine-2 OS=Homo sapiens GN=CPNE2 PE=1 SV=3
Q14527	1.12242	1.05101	1.08103	1.00855	1.02146	1.02036	Helicase-like transcription factor OS=Homo sapiens GN=HLTF PE=1 SV=2
A0A096LP01	-1.97645	-2.07198	-2.00388	-2.19287	-2.21131	-2.12656	Protein LINC00493 OS=Homo sapiens GN=LINC00493 PE=4 SV=1
Q13185	1.78895	1.79478	1.77123	1.75791	1.71126	1.6875	Chromobox protein homolog 3 OS=Homo sapiens GN=CBX3 PE=1 SV=4
Q01831	1.36503	1.35358	1.31458	1.19048	1.2023	1.21727	DNA repair protein complementing XP-C cells OS=Homo sapiens GN=XPC PE=1 SV=4
Q8TCX1	-1.55585	-1.61569	-1.56028	-1.68054	-1.63323	-1.62409	Cytoplasmic dynein 2 light intermediate chain 1 OS=Homo sapiens GN=DYNC2LI1 PE=1 SV=1
Q9NWM3	-1.52536	-1.50133	-1.59083	-1.6238	-1.60427	-1.68088	CUE domain-containing protein 1 OS=Homo sapiens GN=CUEDC1 PE=1 SV=1
Q96BR5	0.713749	0.686737	0.658342	0.495425	0.503927	0.581817	Cytochrome c oxidase assembly factor 7 OS=Homo sapiens GN=COA7 PE=1 SV=2
P41567	0.994583	0.786153	0.853555	0.860484	0.869732	0.885063	Eukaryotic translation initiation factor 1 OS=Homo sapiens GN=EIF1 PE=1 SV=1
Q8IXQ6-2	2.23812	2.19812	2.21164	2.09395	2.12963	2.08449	Isoform 2 of Poly [ADP-ribose] polymerase 9 OS=Homo sapiens GN=PARP9
E9PMP7	-1.35965	-1.3369	-1.4093	-1.51239	-1.46876	-1.4868	LIM domain only protein 7 (Fragment) OS=Homo sapiens GN=LMO7 PE=1 SV=3
Q16363	-0.345248	-0.292408	-0.305378	-0.50995	-0.518438	-0.493214	Laminin subunit alpha-4 OS=Homo sapiens GN=LAMA4 PE=1 SV=4
Q6UWP2	-0.465925	-0.50118	-0.532968	-0.520805	-0.591281	-0.582865	Dehydrogenase/reductase SDR family member 11 OS=Homo sapiens GN=DHRS11 PE=1 SV=1
Q4G0I0	-1.26132	-1.24998	-1.28932	-1.34753	-1.34408	-1.37896	Protein CCSMST1 OS=Homo sapiens GN=CCSMST1 PE=2 SV=1
Q8NFJ5	-0.307571	-0.283032	-0.303869	-0.56678	-0.619493	-0.530411	Retinoic acid-induced protein 3 OS=Homo sapiens GN=GPRC5A PE=1 SV=2
O60303	0.144728	-0.0288659	-0.0308642	0.0106625	-0.0012722	-0.015458	Uncharacterized protein KIAA0556 OS=Homo sapiens GN=KIAA0556 PE=1 SV=4
M0QXQ4	-5.28624	-5.15933	-5.51784	-5.3102	-5.34489	-5.3969	Numb-like protein (Fragment) OS=Homo sapiens GN=NUMBL PE=4 SV=1
O75943	-0.250684	-0.287466	-0.292776	-0.310001	-0.32604	-0.301139	Cell cycle checkpoint protein RAD17 OS=Homo sapiens GN=RAD17 PE=1 SV=2
Q9BRK4	1.3027	1.30538	1.2455	1.21087	1.21404	1.26066	Leucine zipper putative tumor suppressor 2 OS=Homo sapiens GN=LZTS2 PE=1 SV=2
B1AVT0	-3.71013	-3.61355	-3.65373	-3.63225	-3.71889	-3.8215	Dual-specificity protein kinase CLK2 OS=Homo sapiens GN=CLK2 PE=1 SV=1
F8VWL3	2.41593	2.36783	2.36734	2.29153	2.27296	2.29058	FYVE, RhoGEF and PH domain-containing protein 4 OS=Homo sapiens GN=FGD4 PE=4 SV=1
Q13769	1.50883	1.49332	1.55885	1.44382	1.45386	1.41599	THO complex subunit 5 homolog OS=Homo sapiens GN=THOC5 PE=1 SV=2
O60262	-3.54007	-3.33331	-3.38635	-3.40134	-3.54803	-3.57392	Guanine nucleotide-binding protein G(I)/G(S)/G(O) subunit gamma-7 OS=Homo sapiens GN=GNG7 PE=1 SV=1
Q8N7H5	1.59084	1.54593	1.47089	1.52584	1.48031	1.48791	RNA polymerase II-associated factor 1 homolog OS=Homo sapiens GN=PAF1 PE=1 SV=2
Q9BYX4	-0.102497	-0.0797274	-0.0427197	-0.149222	-0.149944	-0.207326	Interferon-induced helicase C domain-containing protein 1 OS=Homo sapiens GN=IFIH1 PE=1 SV=3
K7EP59	-2.60262	-2.56821	-2.73544	-2.68956	-2.56612	-2.75335	Serine/threonine-protein kinase STK11 OS=Homo sapiens GN=STK11 PE=1 SV=2
Q3MIN7	-4.12345	-4.35863	-4.15263	-4.20023	-4.09086	-4.35725	Ral guanine nucleotide dissociation stimulator-like 3 OS=Homo sapiens GN=RGL3 PE=1 SV=2
Q96SI9	0.97794	1.03052	0.995721	0.926223	0.927978	0.890542	Spermatid perinuclear RNA-binding protein OS=Homo sapiens GN=STRBP PE=1 SV=1
O15226	2.47586	2.34568	2.34791	2.40381	2.38144	2.37599	NF-kappa-B-repressing factor OS=Homo sapiens GN=NKRF PE=1 SV=2
Q9BZ29-5	2.79194	2.80712	2.8123	2.63168	2.64186	2.64273	Isoform 2 of Dedicator of cytokinesis protein 9 OS=Homo sapiens GN=DOCK9
Q16610	-0.0475942	-0.0434676	-0.00253882	-0.155433	-0.125926	-0.126015	Extracellular matrix protein 1 OS=Homo sapiens GN=ECM1 PE=1 SV=2
Q7L5Y6	-5.12591	-5.34656	-5.33943	-5.08148	-5.01523	-5.11451	DET1 homolog OS=Homo sapiens GN=DET1 PE=1 SV=2
Q96CB9	0.712412	0.651608	0.658936	0.611307	0.569943	0.556352	5-methylcytosine rRNA methyltransferase NSUN4 OS=Homo sapiens GN=NSUN4 PE=1 SV=2
Q53EL6	1.86843	1.87667	1.88845	1.72695	1.75938	1.72684	Programmed cell death protein 4 OS=Homo sapiens GN=PDCD4 PE=1 SV=2
Q8IY21	1.47238	1.46881	1.48571	1.32458	1.38806	1.3836	Probable ATP-dependent RNA helicase DDX60 OS=Homo sapiens GN=DDX60 PE=1 SV=3
Q99871	-2.04226	-2.00037	-2.01372	-2.03868	-2.06624	-2.19068	HAUS augmin-like complex subunit 7 OS=Homo sapiens GN=HAUS7 PE=1 SV=3
Q9NPA5	-2.10133	-2.03614	-2.12624	-2.09532	-2.10446	-2.15238	Zinc finger protein 64 homolog, isoforms 1 and 2 OS=Homo sapiens GN=ZFP64 PE=1 SV=3
Q8NBI2	-5.49741	-5.55706	-5.32049	-5.5177	-5.65609	-5.21248	Cytochrome b ascorbate-dependent protein 3 OS=Homo sapiens GN=CYB561A3 PE=2 SV=1
Q12846	0.819827	0.74892	0.845131	0.763823	0.713981	0.701679	Syntaxin-4 OS=Homo sapiens GN=STX4 PE=1 SV=2
Q5RGS4	-2.81301	-2.7107	-2.62163	-2.82004	-2.86023	-2.8255	Pleckstrin homology domain-containing family A member 1 OS=Homo sapiens GN=PLEKHA1 PE=4 SV=1
Q96FC9	-4.54773	-4.52976	-4.58931	-4.76136	-4.98472	-4.89855	Probable ATP-dependent RNA helicase DDX11 OS=Homo sapiens GN=DDX11 PE=1 SV=1
Q5JPH6	1.10826	1.16288	1.12398	1.09394	1.10398	1.09382	Probable glutamate--tRNA ligase, mitochondrial OS=Homo sapiens GN=EARS2 PE=1 SV=2
Q00059	2.61949	2.66362	2.65493	2.49868	2.49602	2.44078	Transcription factor A, mitochondrial OS=Homo sapiens GN=TFAM PE=1 SV=1
P04731	-5.00995	-5.33412	-4.98306	-5.22854	-5.24507	-5.02646	Metallothionein-1A OS=Homo sapiens GN=MT1A PE=1 SV=2
P56589	1.10289	1.06283	1.13796	1.04168	1.02771	1.0109	Peroxisomal biogenesis factor 3 OS=Homo sapiens GN=PEX3 PE=1 SV=1
Q9NY61	0.380291	0.342991	0.319699	0.314602	0.311997	0.22064	Protein AATF OS=Homo sapiens GN=AATF PE=1 SV=1
Q92567	-3.02081	-3.01505	-3.27375	-3.12011	-3.27348	-3.02942	Protein FAM168A OS=Homo sapiens GN=FAM168A PE=1 SV=2
Q86W92-2	3.75321	3.7284	3.70195	3.63856	3.65616	3.65268	Isoform 2 of Liprin-beta-1 OS=Homo sapiens GN=PPFIBP1
Q8NDD1	-0.173396	-0.179733	-0.153631	-0.226568	-0.207511	-0.257265	Uncharacterized protein C1orf131 OS=Homo sapiens GN=C1orf131 PE=1 SV=3
E9PLX2	-1.69754	-1.69688	-1.59594	-1.82831	-1.86486	-1.76596	RING finger protein 141 (Fragment) OS=Homo sapiens GN=RNF141 PE=4 SV=1
Q6ZV89	-3.35909	-3.32614	-3.30969	-3.60369	-3.46378	-3.53492	SH2 domain-containing protein 5 OS=Homo sapiens GN=SH2D5 PE=1 SV=2
P26022	-1.65513	-1.42504	-1.57562	-1.8849	-1.84531	-1.87564	Pentraxin-related protein PTX3 OS=Homo sapiens GN=PTX3 PE=1 SV=3
O15091	0.781798	0.801328	0.76133	0.671897	0.685865	0.669378	Mitochondrial ribonuclease P protein 3 OS=Homo sapiens GN=KIAA0391 PE=1 SV=2
O43427	0.393932	0.360259	0.375764	0.314348	0.291538	0.30715	Acidic fibroblast growth factor intracellular-binding protein OS=Homo sapiens GN=FIBP PE=1 SV=3
Q8WXE1	-1.32646	-1.38479	-1.38503	-1.40983	-1.44751	-1.41535	ATR-interacting protein OS=Homo sapiens GN=ATRIP PE=1 SV=1
P30039	-0.930118	-0.836367	-0.920506	-0.966876	-0.90002	-0.991793	Phenazine biosynthesis-like domain-containing protein OS=Homo sapiens GN=PBLD PE=1 SV=2
P52732	-0.724099	-0.790486	-0.663687	-0.90768	-0.891345	-0.896425	Kinesin-like protein KIF11 OS=Homo sapiens GN=KIF11 PE=1 SV=2
Q13557-10	2.93464	2.93085	2.9752	2.81502	2.81199	2.77934	Isoform Delta 10 of Calcium/calmodulin-dependent protein kinase type II subunit delta OS=Homo sapiens GN=CAMK2D
Q96J88	-6.32948	-6.08079	-6.18684	-6.27992	-6.76713	-6.02316	Epithelial-stromal interaction protein 1 OS=Homo sapiens GN=EPSTI1 PE=2 SV=2
Q9UGU0	0.510103	0.588236	0.472041	0.506819	0.477914	0.452524	Transcription factor 20 OS=Homo sapiens GN=TCF20 PE=1 SV=3
Q8IYU8	-0.143866	-0.254542	-0.104819	-0.293492	-0.266068	-0.293898	Calcium uptake protein 2, mitochondrial OS=Homo sapiens GN=MICU2 PE=1 SV=2
A3KFI1	-1.77055	-1.77145	-1.84273	-1.88412	-1.97011	-1.91109	Neuroblastoma suppressor of tumorigenicity 1 (Fragment) OS=Homo sapiens GN=NBL1 PE=4 SV=1
Q9UGH3	-1.86366	-1.977	-2.07224	-1.92805	-1.94868	-1.91629	Solute carrier family 23 member 2 OS=Homo sapiens GN=SLC23A2 PE=1 SV=1
Q7L014	3.76061	3.70478	3.71321	3.71294	3.71313	3.67298	Probable ATP-dependent RNA helicase DDX46 OS=Homo sapiens GN=DDX46 PE=1 SV=2
Q9BX73	-2.21979	-2.24362	-2.09336	-2.15428	-2.20543	-2.26825	TM2 domain-containing protein 2 OS=Homo sapiens GN=TM2D2 PE=2 SV=1
P46926	2.71545	2.67741	2.73502	2.55839	2.55907	2.52477	Glucosamine-6-phosphate isomerase 1 OS=Homo sapiens GN=GNPDA1 PE=1 SV=1
Q16626	-2.75681	-2.71737	-2.80343	-2.85555	-2.88899	-2.74563	Male-enhanced antigen 1 OS=Homo sapiens GN=MEA1 PE=1 SV=2
Q9NPJ6	0.275411	0.287837	0.195489	0.222015	0.2129	0.217672	Mediator of RNA polymerase II transcription subunit 4 OS=Homo sapiens GN=MED4 PE=1 SV=1
Q96EW2	-3.6454	-3.72777	-3.53333	-3.62571	-3.79627	-3.70654	HSPB1-associated protein 1 OS=Homo sapiens GN=HSPBAP1 PE=1 SV=1
E7EST9	-5.20022	-5.17403	-5.29808	-5.4794	-5.32777	-5.20827	Ubiquitin carboxyl-terminal hydrolase OS=Homo sapiens GN=USP19 PE=1 SV=1
Q8WWI1-3	4.97485	4.97905	4.88964	4.86819	4.83131	4.86567	Isoform 3 of LIM domain only protein 7 OS=Homo sapiens GN=LMO7
Q6PIU2	2.78531	2.79485	2.82696	2.62201	2.65677	2.63245	Neutral cholesterol ester hydrolase 1 OS=Homo sapiens GN=NCEH1 PE=1 SV=3
Q9NXF8	-0.882148	-0.944805	-0.909164	-0.971214	-0.947252	-1.02636	Palmitoyltransferase ZDHHC7 OS=Homo sapiens GN=ZDHHC7 PE=2 SV=2
Q6JQN1	-0.237868	-0.224362	-0.213168	-0.33041	-0.376183	-0.308272	Acyl-CoA dehydrogenase family member 10 OS=Homo sapiens GN=ACAD10 PE=2 SV=1
Q15418	3.25925	3.23598	3.23218	3.14849	3.13512	3.11918	Ribosomal protein S6 kinase alpha-1 OS=Homo sapiens GN=RPS6KA1 PE=1 SV=2
Q13442	2.70485	2.61729	2.5899	2.66578	2.60384	2.63483	28 kDa heat- and acid-stable phosphoprotein OS=Homo sapiens GN=PDAP1 PE=1 SV=1
A0A087WT80	-0.941979	-0.929493	-0.942017	-1.08928	-1.06868	-1.08432	1-phosphatidylinositol 4,5-bisphosphate phosphodiesterase beta-1 OS=Homo sapiens GN=PLCB1 PE=4 SV=1
P98174	-0.320772	-0.31952	-0.325373	-0.403857	-0.354885	-0.371561	FYVE, RhoGEF and PH domain-containing protein 1 OS=Homo sapiens GN=FGD1 PE=1 SV=2
P62633-4	-3.76436	-3.64254	-3.66921	-3.85744	-3.72588	-3.67844	Isoform 4 of Cellular nucleic acid-binding protein OS=Homo sapiens GN=CNBP
A0A096LPI6	1.99271	2.04996	2.01176	1.8888	1.90445	1.87956	Uncharacterized protein OS=Homo sapiens PE=4 SV=1
Q969Z4	-4.45365	-4.35028	-4.3118	-4.42042	-4.27758	-4.38323	Tumor necrosis factor receptor superfamily member 19L OS=Homo sapiens GN=RELT PE=1 SV=1
Q96EY1	1.67801	1.59934	1.57426	1.53848	1.54169	1.51142	DnaJ homolog subfamily A member 3, mitochondrial OS=Homo sapiens GN=DNAJA3 PE=1 SV=2
B5MDL5	-0.847903	-0.829698	-0.865181	-0.965433	-0.979484	-0.963641	Mitogen-activated protein kinase 12 OS=Homo sapiens GN=MAPK12 PE=1 SV=1
B5ME49	-3.8925	-3.79553	-3.71421	-3.95249	-3.79627	-3.80382	Mucin-16 OS=Homo sapiens GN=MUC16 PE=4 SV=2
P78314-4	-0.3717	-0.514552	-0.450902	-0.451665	-0.40648	-0.425285	Isoform 4 of SH3 domain-binding protein 2 OS=Homo sapiens GN=SH3BP2
G3V325	1.52065	1.48731	1.46535	1.41568	1.42309	1.40455	Protein ATP5J2-PTCD1 OS=Homo sapiens GN=ATP5J2-PTCD1 PE=4 SV=1
Q53HC0	-1.16857	-1.21288	-1.23012	-1.30596	-1.25212	-1.28083	Coiled-coil domain-containing protein 92 OS=Homo sapiens GN=CCDC92 PE=1 SV=2
Q9HBH0	-0.361113	-0.297367	-0.306424	-0.5685	-0.498092	-0.557334	Rho-related GTP-binding protein RhoF OS=Homo sapiens GN=RHOF PE=1 SV=1
Q6GPG7	-1.92519	-1.82149	-1.84882	-2.13142	-2.09357	-2.047	LPAR1 protein OS=Homo sapiens GN=LPAR1 PE=2 SV=1
Q5MIZ7	-1.48401	-1.48167	-1.50693	-1.54868	-1.55114	-1.59808	Serine/threonine-protein phosphatase 4 regulatory subunit 3B OS=Homo sapiens GN=SMEK2 PE=1 SV=2
O14686	-0.539391	-0.620804	-0.692713	-0.684246	-0.631426	-0.631379	Histone-lysine N-methyltransferase 2D OS=Homo sapiens GN=KMT2D PE=1 SV=2
Q8IZQ1	2.00255	2.03931	2.01925	2.00142	1.97983	1.93401	WD repeat and FYVE domain-containing protein 3 OS=Homo sapiens GN=WDFY3 PE=1 SV=2
B3KPJ4	0.320808	0.279831	0.307628	0.146403	0.143224	0.105783	Polyhomeotic-like protein 2 OS=Homo sapiens GN=PHC2 PE=1 SV=1
O75752	-2.27368	-2.44908	-2.27718	-2.41091	-2.36277	-2.53613	UDP-GalNAc:beta-1,3-N-acetylgalactosaminyltransferase 1 OS=Homo sapiens GN=B3GALNT1 PE=2 SV=1
O76082	-2.91356	-2.82858	-2.71121	-3.03016	-3.05519	-3.05587	Solute carrier family 22 member 5 OS=Homo sapiens GN=SLC22A5 PE=1 SV=1
Q9P086	-3.13926	-3.24956	-3.155	-3.11278	-3.133	-3.20638	Mediator of RNA polymerase II transcription subunit 11 OS=Homo sapiens GN=MED11 PE=1 SV=2
Q8WUA7	0.410899	0.351292	0.41918	0.344963	0.336792	0.337365	TBC1 domain family member 22A OS=Homo sapiens GN=TBC1D22A PE=1 SV=2
Q9NQR1	-1.36839	-1.37476	-1.37964	-1.39587	-1.3283	-1.33182	N-lysine methyltransferase SETD8 OS=Homo sapiens GN=SETD8 PE=1 SV=3
Q9NRN5	-2.70595	-2.64435	-2.6078	-2.76011	-2.81628	-2.87595	Olfactomedin-like protein 3 OS=Homo sapiens GN=OLFML3 PE=2 SV=1
P56524	-0.807782	-0.90294	-0.911284	-0.95947	-0.925554	-0.868576	Histone deacetylase 4 OS=Homo sapiens GN=HDAC4 PE=1 SV=3
Q09666	8.13339	8.21429	7.98311	8.0249	8.01197	8.05771	Neuroblast differentiation-associated protein AHNAK OS=Homo sapiens GN=AHNAK PE=1 SV=2
Q6PJG2	0.931481	0.970911	0.934992	0.83661	0.860423	0.883378	ELM2 and SANT domain-containing protein 1 OS=Homo sapiens GN=ELMSAN1 PE=1 SV=2
P61018	-0.349709	-0.446696	-0.388555	-0.474199	-0.550515	-0.436335	Ras-related protein Rab-4B OS=Homo sapiens GN=RAB4B PE=1 SV=1
E9PJ04	-2.21608	-2.1691	-2.48002	-2.22214	-2.24156	-2.26769	Splicing factor 3B subunit 2 (Fragment) OS=Homo sapiens GN=SF3B2 PE=1 SV=3
O95278	-3.73898	-3.72507	-3.77477	-3.72429	-3.88585	-3.87754	Laforin OS=Homo sapiens GN=EPM2A PE=1 SV=2
Q5TBP9	-2.31026	-2.29953	-2.35204	-2.39359	-2.51677	-2.42901	Protein LSM14 homolog B (Fragment) OS=Homo sapiens GN=LSM14B PE=1 SV=1
J3KR97	2.73208	2.68562	2.69581	2.61658	2.6656	2.63604	Tubulin-specific chaperone D OS=Homo sapiens GN=TBCD PE=1 SV=1
Q86T24	-2.19677	-2.24603	-2.26357	-2.25101	-2.3347	-2.26714	Transcriptional regulator Kaiso OS=Homo sapiens GN=ZBTB33 PE=1 SV=2
Q16549	-2.24459	-2.30254	-2.22348	-2.25454	-2.2988	-2.34553	Proprotein convertase subtilisin/kexin type 7 OS=Homo sapiens GN=PCSK7 PE=1 SV=2
Q14693-7	1.62681	1.56257	1.55967	1.54841	1.57586	1.55088	Isoform 7 of Phosphatidate phosphatase LPIN1 OS=Homo sapiens GN=LPIN1
P27707	-0.318147	-0.279593	-0.252702	-0.27054	-0.340995	-0.353005	Deoxycytidine kinase OS=Homo sapiens GN=DCK PE=1 SV=1
P25445	1.79593	1.80547	1.81171	1.70928	1.69653	1.67301	Tumor necrosis factor receptor superfamily member 6 OS=Homo sapiens GN=FAS PE=1 SV=1
J3KNW5	0.100037	-0.00222236	0.00262429	-0.0347333	0.00232983	-0.0290749	Clusterin-associated protein 1 OS=Homo sapiens GN=CLUAP1 PE=1 SV=1
Q8TDH9	0.161047	0.106795	0.211696	0.0449982	0.0912542	0.165432	Biogenesis of lysosome-related organelles complex 1 subunit 5 OS=Homo sapiens GN=BLOC1S5 PE=1 SV=1
Q8IWR0	2.51644	2.44908	2.43403	2.43981	2.45747	2.45264	Zinc finger CCCH domain-containing protein 7A OS=Homo sapiens GN=ZC3H7A PE=1 SV=1
P62253	0.633939	0.457302	0.466761	0.539309	0.475401	0.536715	Ubiquitin-conjugating enzyme E2 G1 OS=Homo sapiens GN=UBE2G1 PE=1 SV=3
Q9Y4E8-3	-2.83413	-2.72475	-2.7569	-2.79782	-2.74422	-2.6861	Isoform 3 of Ubiquitin carboxyl-terminal hydrolase 15 OS=Homo sapiens GN=USP15
O95197-3	-2.20409	-2.30856	-2.1751	-2.33273	-2.30141	-2.32007	Isoform 3 of Reticulon-3 OS=Homo sapiens GN=RTN3
P35610	1.64793	1.66515	1.6695	1.53128	1.51164	1.49623	Sterol O-acyltransferase 1 OS=Homo sapiens GN=SOAT1 PE=1 SV=3
H0YK59	-4.10118	-3.95407	-4.1228	-3.91053	-4.06402	-4.22323	CD276 antigen (Fragment) OS=Homo sapiens GN=CD276 PE=1 SV=1
Q9H892	0.1486	0.127944	0.106995	-0.00883026	0.0952272	0.0294122	Tetratricopeptide repeat protein 12 OS=Homo sapiens GN=TTC12 PE=2 SV=2
Q8N5L8	-0.695786	-0.839443	-0.876526	-0.843229	-0.932616	-0.793093	Ribonuclease P protein subunit p25-like protein OS=Homo sapiens GN=RPP25L PE=1 SV=1
P05204	1.45196	1.38147	1.39658	1.40502	1.31468	1.38466	Non-histone chromosomal protein HMG-17 OS=Homo sapiens GN=HMGN2 PE=1 SV=3
Q6ZN54	-1.44652	-1.50076	-1.38995	-1.44158	-1.42429	-1.54809	Differentially expressed in FDCP 8 homolog OS=Homo sapiens GN=DEF8 PE=1 SV=2
Q13671	0.301042	0.238863	0.33234	0.0776353	0.117277	0.104498	Ras and Rab interactor 1 OS=Homo sapiens GN=RIN1 PE=1 SV=4
Q8TDR0	-0.572649	-0.628914	-0.601758	-0.669406	-0.638007	-0.607447	TRAF3-interacting protein 1 OS=Homo sapiens GN=TRAF3IP1 PE=1 SV=1
Q9NUX5	-2.99919	-2.76359	-2.88032	-2.82527	-2.94664	-3.01824	Protection of telomeres protein 1 OS=Homo sapiens GN=POT1 PE=1 SV=1
Q13480	0.225217	0.196256	0.131005	0.121616	0.0269785	0.0929896	GRB2-associated-binding protein 1 OS=Homo sapiens GN=GAB1 PE=1 SV=2
A6NIX2	-2.90758	-2.97929	-2.97999	-2.9826	-2.99566	-2.96894	Wilms tumor protein 1-interacting protein OS=Homo sapiens GN=WTIP PE=1 SV=3
Q96BR1	-2.33667	-2.42051	-2.4366	-2.41372	-2.41267	-2.38697	Serine/threonine-protein kinase Sgk3 OS=Homo sapiens GN=SGK3 PE=1 SV=1
Q6ZMI0	2.28452	2.24818	2.22999	2.21595	2.21808	2.21347	Protein phosphatase 1 regulatory subunit 21 OS=Homo sapiens GN=PPP1R21 PE=1 SV=1
Q96JN0	-3.01196	-2.98331	-2.98594	-3.00873	-2.87415	-3.07409	Ligand-dependent corepressor OS=Homo sapiens GN=LCOR PE=1 SV=2
Q8WV60	-0.758212	-0.768255	-0.714911	-0.874223	-0.777441	-0.964091	Pentatricopeptide repeat-containing protein 2, mitochondrial OS=Homo sapiens GN=PTCD2 PE=2 SV=3
Q9UIG8	-2.10005	-2.09305	-2.06514	-2.10801	-2.10264	-2.15187	Solute carrier organic anion transporter family member 3A1 OS=Homo sapiens GN=SLCO3A1 PE=1 SV=3
Q9HCB6	-5.05852	-4.95511	-4.75487	-5.17783	-5.64545	-5.06408	Spondin-1 OS=Homo sapiens GN=SPON1 PE=1 SV=2
E5RFK5	-4.94763	-5.22672	-5.21876	-5.10315	-5.03594	-5.06028	Cyclin-C OS=Homo sapiens GN=CCNC PE=1 SV=1
Q9GZS1-2	0.667261	0.647594	0.65656	0.653457	0.62258	0.641442	Isoform 2 of DNA-directed RNA polymerase I subunit RPA49 OS=Homo sapiens GN=POLR1E
Q8NHQ8	-0.689479	-0.620648	-0.670403	-0.746777	-0.7871	-0.65808	Ras association domain-containing protein 8 OS=Homo sapiens GN=RASSF8 PE=1 SV=2
Q15477	2.74258	2.61046	2.59581	2.62908	2.62784	2.66576	Helicase SKI2W OS=Homo sapiens GN=SKIV2L PE=1 SV=3
Q5T6J7	-2.59719	-2.68562	-2.62569	-2.75012	-2.76785	-2.6758	Probable gluconokinase OS=Homo sapiens GN=IDNK PE=2 SV=1
Q08211	4.63178	4.54017	4.5166	4.52077	4.52673	4.53907	ATP-dependent RNA helicase A OS=Homo sapiens GN=DHX9 PE=1 SV=4
Q92609	2.12233	2.11995	2.1011	2.05342	2.03745	2.03581	TBC1 domain family member 5 OS=Homo sapiens GN=TBC1D5 PE=1 SV=1
O95425	3.89756	3.89082	3.85453	3.79487	3.78897	3.78787	Supervillin OS=Homo sapiens GN=SVIL PE=1 SV=2
Q9UJJ9	-0.741055	-0.718459	-0.746416	-0.745539	-0.801803	-0.761463	N-acetylglucosamine-1-phosphotransferase subunit gamma OS=Homo sapiens GN=GNPTG PE=1 SV=1
Q8WVB6	-2.06293	-2.10261	-2.04365	-2.16893	-2.14185	-2.09775	Chromosome transmission fidelity protein 18 homolog OS=Homo sapiens GN=CHTF18 PE=1 SV=1
H7BY55	1.00965	0.998988	1.0117	0.914811	0.905188	0.971374	Complement decay-accelerating factor OS=Homo sapiens GN=CD55 PE=1 SV=2
P54710	-2.91806	-2.85116	-2.83867	-3.21999	-3.14326	-3.12516	Sodium/potassium-transporting ATPase subunit gamma OS=Homo sapiens GN=FXYD2 PE=1 SV=3
P15260	-1.33173	-1.4115	-1.38626	-1.35804	-1.3925	-1.34551	Interferon gamma receptor 1 OS=Homo sapiens GN=IFNGR1 PE=1 SV=1
Q9NX20	0.103196	0.189951	0.129976	0.0121276	0.0434208	0.00574641	39S ribosomal protein L16, mitochondrial OS=Homo sapiens GN=MRPL16 PE=1 SV=1
Q8NC96	-0.52017	-0.561537	-0.584039	-0.532353	-0.584274	-0.561417	Adaptin ear-binding coat-associated protein 1 OS=Homo sapiens GN=NECAP1 PE=1 SV=2
O95071	2.59405	2.50254	2.44114	2.50452	2.51066	2.51549	E3 ubiquitin-protein ligase UBR5 OS=Homo sapiens GN=UBR5 PE=1 SV=2
Q5BJH2	-1.83634	-1.76765	-1.76813	-1.7645	-1.80995	-1.93815	Transmembrane protein 128 OS=Homo sapiens GN=TMEM128 PE=2 SV=1
Q68E01-2	0.652567	0.562266	0.534854	0.552232	0.568587	0.543844	Isoform 2 of Integrator complex subunit 3 OS=Homo sapiens GN=INTS3
Q86VP1	1.32573	1.35374	1.27187	1.26004	1.26678	1.25464	Tax1-binding protein 1 OS=Homo sapiens GN=TAX1BP1 PE=1 SV=2
Q9NRW4	-2.38163	-2.45967	-2.42594	-2.36447	-2.36495	-2.39843	Dual specificity protein phosphatase 22 OS=Homo sapiens GN=DUSP22 PE=1 SV=1
Q16352	1.1199	1.11043	1.09867	1.07306	1.04435	1.06998	Alpha-internexin OS=Homo sapiens GN=INA PE=1 SV=2
Q8N392	2.50385	2.48207	2.49405	2.36187	2.37808	2.35226	Rho GTPase-activating protein 18 OS=Homo sapiens GN=ARHGAP18 PE=1 SV=3
Q02218	-0.26952	-0.225071	-0.255392	-0.408609	-0.395427	-0.43041	2-oxoglutarate dehydrogenase, mitochondrial OS=Homo sapiens GN=OGDH PE=1 SV=3
O60293	0.742797	0.704921	0.676339	0.670243	0.684613	0.669016	Zinc finger C3H1 domain-containing protein OS=Homo sapiens GN=ZFC3H1 PE=1 SV=3
Q9UPS6	-2.14297	-2.09045	-2.14276	-2.16513	-2.12004	-2.12406	Histone-lysine N-methyltransferase SETD1B OS=Homo sapiens GN=SETD1B PE=1 SV=3
P80188	-4.99727	-4.92372	-5.02231	-5.29349	-5.20543	-5.03018	Neutrophil gelatinase-associated lipocalin OS=Homo sapiens GN=LCN2 PE=1 SV=2
F8VSL3	-2.25359	-2.2094	-2.35541	-2.23949	-2.26683	-2.29111	Nuclear transcription factor Y subunit beta (Fragment) OS=Homo sapiens GN=NFYB PE=1 SV=1
Q14123	0.069295	0.0274482	0.0325562	-0.119248	-0.131487	-0.107595	Calcium/calmodulin-dependent 3',5'-cyclic nucleotide phosphodiesterase 1C OS=Homo sapiens GN=PDE1C PE=1 SV=1
Q9BSE4	-4.4733	-4.53449	-4.49075	-4.73576	-4.61397	-4.68989	Homocysteine-responsive endoplasmic reticulum-resident ubiquitin-like domain member 2 protein OS=Homo sapiens GN=HERPUD2 PE=1 SV=2
H0Y3P2	-2.90534	-2.87633	-2.84609	-2.68752	-2.81032	-2.83528	Eukaryotic translation initiation factor 4 gamma 2 OS=Homo sapiens GN=EIF4G2 PE=1 SV=1
Q15797	-3.59298	-3.69439	-3.75176	-3.85898	-3.82152	-3.7911	Mothers against decapentaplegic homolog 1 OS=Homo sapiens GN=SMAD1 PE=1 SV=1
Q9UKX7	1.79527	1.80745	1.76558	1.73159	1.69898	1.73389	Nuclear pore complex protein Nup50 OS=Homo sapiens GN=NUP50 PE=1 SV=2
Q14728	-1.313	-1.34202	-1.34723	-1.37793	-1.36304	-1.42893	Major facilitator superfamily domain-containing protein 10 OS=Homo sapiens GN=MFSD10 PE=2 SV=1
C9JD37	-3.61591	-3.6148	-3.69093	-3.72989	-3.51859	-3.65375	Growth factor receptor-bound protein 14 (Fragment) OS=Homo sapiens GN=GRB14 PE=4 SV=4
Q96DF8	-0.279456	-0.224834	-0.288522	-0.238213	-0.241933	-0.194445	Protein DGCR14 OS=Homo sapiens GN=DGCR14 PE=1 SV=1
E9PQM1	-5.04868	-5.23826	-5.19442	-4.92215	-5.0084	-5.09491	Cathepsin B heavy chain (Fragment) OS=Homo sapiens GN=CTSB PE=4 SV=1
P42331	-3.27594	-3.16037	-3.05074	-3.25387	-3.3056	-3.21274	Rho GTPase-activating protein 25 OS=Homo sapiens GN=ARHGAP25 PE=1 SV=2
A6NHL2	-1.04713	-1.12233	-1.02528	-1.09243	-1.00329	-1.15006	Tubulin alpha chain-like 3 OS=Homo sapiens GN=TUBAL3 PE=1 SV=2
Q9UPQ0	0.583095	0.558409	0.496566	0.427143	0.4257	0.449997	LIM and calponin homology domains-containing protein 1 OS=Homo sapiens GN=LIMCH1 PE=1 SV=4
Q9HBL7	1.24088	1.16247	1.16423	1.122	1.13065	1.12119	Plasminogen receptor (KT) OS=Homo sapiens GN=PLGRKT PE=1 SV=1
Q16644	0.735754	0.758379	0.742076	0.679155	0.66229	0.609184	MAP kinase-activated protein kinase 3 OS=Homo sapiens GN=MAPKAPK3 PE=1 SV=1
B5MCH3	-1.86148	-1.99186	-1.89774	-1.93692	-2.03638	-2.10218	CAP-Gly domain-containing linker protein 4 OS=Homo sapiens GN=CLIP4 PE=4 SV=1
Q96RP9	2.76251	2.77382	2.74873	2.74193	2.71233	2.69203	Elongation factor G, mitochondrial OS=Homo sapiens GN=GFM1 PE=1 SV=2
Q15170-2	-1.79838	-1.85414	-1.835	-1.77169	-1.78199	-1.80683	Isoform 2 of Transcription elongation factor A protein-like 1 OS=Homo sapiens GN=TCEAL1
Q13325	1.19081	1.13145	1.19331	1.09325	1.10442	1.09673	Interferon-induced protein with tetratricopeptide repeats 5 OS=Homo sapiens GN=IFIT5 PE=1 SV=1
Q9H4B6	-0.592132	-0.464861	-0.553373	-0.627084	-0.620144	-0.539777	Protein salvador homolog 1 OS=Homo sapiens GN=SAV1 PE=1 SV=2
P25787	2.59507	2.50002	2.53138	2.48283	2.48488	2.5259	Proteasome subunit alpha type-2 OS=Homo sapiens GN=PSMA2 PE=1 SV=2
Q13825	-0.048527	-0.0231081	-0.0346134	-0.186056	-0.162224	-0.197224	Methylglutaconyl-CoA hydratase, mitochondrial OS=Homo sapiens GN=AUH PE=1 SV=1
P42285	3.24892	3.15503	3.16031	3.19711	3.1744	3.14127	Superkiller viralicidic activity 2-like 2 OS=Homo sapiens GN=SKIV2L2 PE=1 SV=3
Q5TEC6	0.786022	0.766402	0.789628	0.802459	0.78599	0.578504	Histone H3 OS=Homo sapiens GN=HIST2H3PS2 PE=1 SV=1
P00533	3.12517	3.1252	3.09076	2.99464	2.98394	3.00173	Epidermal growth factor receptor OS=Homo sapiens GN=EGFR PE=1 SV=2
O15438	0.366828	0.386905	0.351719	0.260277	0.265417	0.256563	Canalicular multispecific organic anion transporter 2 OS=Homo sapiens GN=ABCC3 PE=1 SV=3
Q92484	0.375305	0.37427	0.388354	0.254544	0.280588	0.241444	Acid sphingomyelinase-like phosphodiesterase 3a OS=Homo sapiens GN=SMPDL3A PE=1 SV=2
P11387	4.1169	4.09643	4.09026	4.07159	4.06937	4.01466	DNA topoisomerase 1 OS=Homo sapiens GN=TOP1 PE=1 SV=2
O75600	-1.12651	-1.16303	-1.09848	-1.19066	-1.15524	-1.22295	2-amino-3-ketobutyrate coenzyme A ligase, mitochondrial OS=Homo sapiens GN=GCAT PE=1 SV=1
P54284	-1.53748	-1.53649	-1.67061	-1.59322	-1.62962	-1.61279	Voltage-dependent L-type calcium channel subunit beta-3 OS=Homo sapiens GN=CACNB3 PE=1 SV=1
Q8N2K1	-1.75531	-1.78782	-1.84916	-1.87868	-1.93849	-1.78883	Ubiquitin-conjugating enzyme E2 J2 OS=Homo sapiens GN=UBE2J2 PE=1 SV=3
Q9Y566	-4.28205	-4.47194	-4.37878	-4.24567	-4.27348	-4.42431	SH3 and multiple ankyrin repeat domains protein 1 OS=Homo sapiens GN=SHANK1 PE=1 SV=2
Q9UJG1	-2.4291	-2.26837	-2.34773	-2.41597	-2.44866	-2.55489	Motile sperm domain-containing protein 1 OS=Homo sapiens GN=MOSPD1 PE=2 SV=1
Q9NYJ1	-1.08522	-1.1142	-1.07314	-1.19621	-1.24582	-1.19367	Cytochrome c oxidase assembly factor 4 homolog, mitochondrial OS=Homo sapiens GN=COA4 PE=1 SV=2
Q07912-3	-4.40671	-4.55356	-4.67813	-4.38904	-4.47081	-4.369	Isoform 3 of Activated CDC42 kinase 1 OS=Homo sapiens GN=TNK2
Q14683	3.50513	3.469	3.46076	3.45222	3.43887	3.40409	Structural maintenance of chromosomes protein 1A OS=Homo sapiens GN=SMC1A PE=1 SV=2
Q9H0X4	0.0256919	0.0173549	-0.00206899	-0.0966356	-0.059269	-0.0603116	Protein ITFG3 OS=Homo sapiens GN=ITFG3 PE=1 SV=1
J3KQL8	2.93319	2.91031	2.91452	2.85318	2.86415	2.85082	Apolipoprotein L2 OS=Homo sapiens GN=APOL2 PE=1 SV=2
B4DED4	-1.98431	-1.96111	-1.96922	-2.1268	-2.05211	-2.04178	Hydroxyacylglutathione hydrolase-like protein OS=Homo sapiens GN=HAGHL PE=2 SV=1
Q9UKI8	-1.90041	-2.00688	-1.87238	-2.00947	-2.07962	-2.04084	Serine/threonine-protein kinase tousled-like 1 OS=Homo sapiens GN=TLK1 PE=1 SV=2
Q9NRZ7	1.57459	1.54864	1.55831	1.51036	1.53782	1.48799	1-acyl-sn-glycerol-3-phosphate acyltransferase gamma OS=Homo sapiens GN=AGPAT3 PE=1 SV=1
Q147U1	-4.08427	-4.0917	-4.04615	-3.89471	-4.01866	-4.16265	Zinc finger protein 846 OS=Homo sapiens GN=ZNF846 PE=1 SV=2
Q92979	1.06935	1.00725	1.05336	1.0053	0.973047	0.978583	Ribosomal RNA small subunit methyltransferase NEP1 OS=Homo sapiens GN=EMG1 PE=1 SV=4
Q53SF7	1.93519	1.95193	1.87061	1.76512	1.81684	1.81363	Cordon-bleu protein-like 1 OS=Homo sapiens GN=COBLL1 PE=1 SV=2
O76081	-1.9408	-1.59379	-1.9009	-1.85671	-1.78345	-1.80884	Regulator of G-protein signaling 20 OS=Homo sapiens GN=RGS20 PE=1 SV=4
F5H061	-2.66184	-2.78656	-2.76391	-2.87945	-2.7154	-2.79573	Tumor necrosis factor receptor superfamily member 1A OS=Homo sapiens GN=TNFRSF1A PE=4 SV=1
Q9HCM2	-1.68691	-1.71075	-1.6978	-1.86016	-1.89844	-1.95143	Plexin-A4 OS=Homo sapiens GN=PLXNA4 PE=1 SV=4
Q96SU4	1.40385	1.31149	1.3284	1.3411	1.32496	1.30926	Oxysterol-binding protein-related protein 9 OS=Homo sapiens GN=OSBPL9 PE=1 SV=2
O15370	-4.2956	-4.2911	-4.2767	-4.22574	-4.28376	-4.28424	Transcription factor SOX-12 OS=Homo sapiens GN=SOX12 PE=2 SV=2
F5GYW0	-1.42921	-1.31909	-1.44495	-1.42335	-1.49689	-1.48229	Centrosomal protein of 57 kDa OS=Homo sapiens GN=CEP57 PE=1 SV=1
Q9NWQ9	-0.61617	-0.716297	-0.735264	-0.687641	-0.776714	-0.688067	Uncharacterized protein C14orf119 OS=Homo sapiens GN=C14orf119 PE=1 SV=1
O60308	-1.63175	-1.70116	-1.75664	-1.75485	-1.67966	-1.73845	Centrosomal protein of 104 kDa OS=Homo sapiens GN=CEP104 PE=1 SV=1
Q02742	-0.949104	-1.00185	-0.93913	-0.916217	-0.941339	-1.03933	Beta-1,3-galactosyl-O-glycosyl-glycoprotein beta-1,6-N-acetylglucosaminyltransferase OS=Homo sapiens GN=GCNT1 PE=1 SV=2
F8W8Y7	-0.24854	-0.280697	-0.38585	-0.299451	-0.319546	-0.310419	Armadillo repeat-containing X-linked protein 4 OS=Homo sapiens GN=ARMCX4 PE=4 SV=3
O75072	-2.4291	-2.56881	-2.47688	-2.56367	-2.44866	-2.68168	Fukutin OS=Homo sapiens GN=FKTN PE=1 SV=2
Q96KR6	-1.61332	-1.54061	-1.47731	-1.69893	-1.62798	-1.74383	Protein FAM210B OS=Homo sapiens GN=FAM210B PE=1 SV=2
P61764	2.02647	1.91673	1.91555	1.9559	1.96142	1.93783	Syntaxin-binding protein 1 OS=Homo sapiens GN=STXBP1 PE=1 SV=1
Q6VMQ6	-0.28189	-0.248648	-0.335773	-0.306737	-0.343278	-0.297159	Activating transcription factor 7-interacting protein 1 OS=Homo sapiens GN=ATF7IP PE=1 SV=3
Q9HAP6	-3.66037	-3.62231	-3.77348	-3.63225	-3.58443	-3.64371	Protein lin-7 homolog B OS=Homo sapiens GN=LIN7B PE=1 SV=1
Q96T60	0.844005	0.798937	0.828661	0.765188	0.815792	0.759569	Bifunctional polynucleotide phosphatase/kinase OS=Homo sapiens GN=PNKP PE=1 SV=1
Q9H7F4	-2.60383	-2.62854	-2.50757	-2.62557	-2.63949	-2.65108	Transmembrane protein 185B OS=Homo sapiens GN=TMEM185B PE=1 SV=2
Q13443	2.39683	2.3973	2.37269	2.28871	2.29385	2.33538	Disintegrin and metalloproteinase domain-containing protein 9 OS=Homo sapiens GN=ADAM9 PE=1 SV=1
Q8N300	-1.63578	-1.68411	-1.61799	-1.63786	-1.7948	-1.72584	Coiled-coil domain-containing protein 23 OS=Homo sapiens GN=CCDC23 PE=2 SV=1
F6XEV2	1.17872	1.14796	1.2291	1.07156	1.06404	1.08911	Calcium uptake protein 1, mitochondrial OS=Homo sapiens GN=MICU1 PE=1 SV=2
O60565	-2.4578	-2.42815	-2.32163	-2.51394	-2.63554	-2.58144	Gremlin-1 OS=Homo sapiens GN=GREM1 PE=1 SV=1
P56277	-0.633919	-0.548314	-0.653746	-0.694624	-0.671876	-0.699638	Cx9C motif-containing protein 4 OS=Homo sapiens GN=CMC4 PE=1 SV=1
Q9BYC8	0.10366	0.092965	0.122845	0.0225453	0.0174837	-0.0319085	39S ribosomal protein L32, mitochondrial OS=Homo sapiens GN=MRPL32 PE=1 SV=1
P40337	-1.12129	-1.13896	-1.10594	-1.15874	-1.25262	-1.18579	Von Hippel-Lindau disease tumor suppressor OS=Homo sapiens GN=VHL PE=1 SV=2
Q9P2P5	-1.34461	-1.40531	-1.31646	-1.61925	-1.65143	-1.51613	E3 ubiquitin-protein ligase HECW2 OS=Homo sapiens GN=HECW2 PE=1 SV=2
H0Y6K2	0.601929	0.626171	0.56678	0.558329	0.570443	0.54771	Bromodomain-containing protein 2 (Fragment) OS=Homo sapiens GN=BRD2 PE=1 SV=1
Q9UNK0	1.02476	1.01647	0.930084	0.974528	0.947451	0.948158	Syntaxin-8 OS=Homo sapiens GN=STX8 PE=1 SV=2
Q9NTG7	-1.3994	-1.31379	-1.33389	-1.5373	-1.56173	-1.48971	NAD-dependent protein deacetylase sirtuin-3, mitochondrial OS=Homo sapiens GN=SIRT3 PE=1 SV=2
Q6P3W7	1.69474	1.60312	1.66894	1.61978	1.64193	1.59663	SCY1-like protein 2 OS=Homo sapiens GN=SCYL2 PE=1 SV=1
Q75T13	-2.65807	-2.71536	-2.75626	-2.71016	-2.67424	-2.73261	GPI inositol-deacylase OS=Homo sapiens GN=PGAP1 PE=1 SV=1
M0R3E2	-3.74429	-3.81837	-3.87479	-3.76109	-3.73291	-3.89615	INO80 complex subunit C (Fragment) OS=Homo sapiens GN=INO80C PE=4 SV=3
P43251	-2.74143	-2.63611	-2.60608	-2.72406	-2.74707	-2.80131	Biotinidase OS=Homo sapiens GN=BTD PE=1 SV=2
Q13535	0.911972	0.865291	0.90469	0.821426	0.842866	0.840085	Serine/threonine-protein kinase ATR OS=Homo sapiens GN=ATR PE=1 SV=3
Q9NTW7-2	-1.40547	-1.34048	-1.4635	-1.44503	-1.46466	-1.4571	Isoform 4 of Zinc finger protein 64 homolog, isoforms 3 and 4 OS=Homo sapiens GN=ZFP64
A8MV65	-4.01695	-3.9074	-4.09197	-4.07015	-4.06225	-3.93234	Transcription cofactor vestigial-like protein 3 OS=Homo sapiens GN=VGLL3 PE=2 SV=1
Q9NVA1	0.0632961	0.0225606	0.124308	-0.038194	-0.0161972	-0.0396104	Ubiquinol-cytochrome-c reductase complex assembly factor 1 OS=Homo sapiens GN=UQCC1 PE=1 SV=3
Q9H2F3	-2.21608	-2.28263	-2.316	-2.28047	-2.26734	-2.22787	3 beta-hydroxysteroid dehydrogenase type 7 OS=Homo sapiens GN=HSD3B7 PE=1 SV=2
Q9UKY7	2.92953	2.88462	2.84763	2.91164	2.83155	2.8279	Protein CDV3 homolog OS=Homo sapiens GN=CDV3 PE=1 SV=1
Q96JA1	-4.94763	-4.69199	-4.57129	-4.79329	-4.62962	-4.82885	Leucine-rich repeats and immunoglobulin-like domains protein 1 OS=Homo sapiens GN=LRIG1 PE=1 SV=2
Q9BSK4	-2.88611	-2.85189	-2.42241	-2.77161	-2.79406	-2.79732	Protein fem-1 homolog A OS=Homo sapiens GN=FEM1A PE=1 SV=1
Q9UNA0	-0.836071	-0.799441	-0.758927	-0.980553	-0.923945	-0.973568	A disintegrin and metalloproteinase with thrombospondin motifs 5 OS=Homo sapiens GN=ADAMTS5 PE=1 SV=2
P18433	0.0684398	0.0733209	0.113426	-0.0303125	-0.00605202	-0.00706943	Receptor-type tyrosine-protein phosphatase alpha OS=Homo sapiens GN=PTPRA PE=1 SV=2
P10619	2.69189	2.67629	2.6645	2.59762	2.58967	2.55482	Lysosomal protective protein OS=Homo sapiens GN=CTSA PE=1 SV=2
Q15120	0.755895	0.783027	0.798059	0.666264	0.671035	0.611071	[Pyruvate dehydrogenase (acetyl-transferring)] kinase isozyme 3, mitochondrial OS=Homo sapiens GN=PDK3 PE=1 SV=1
Q8TF01	0.961461	0.951604	1.028	0.924669	0.95556	0.940435	Arginine/serine-rich protein PNISR OS=Homo sapiens GN=PNISR PE=1 SV=2
P35659	2.85051	2.87716	2.87172	2.76585	2.75804	2.709	Protein DEK OS=Homo sapiens GN=DEK PE=1 SV=1
P20674	1.82445	1.77264	1.6991	1.69894	1.63273	1.74538	Cytochrome c oxidase subunit 5A, mitochondrial OS=Homo sapiens GN=COX5A PE=1 SV=2
O60268	-0.124836	-0.255266	-0.194123	-0.175299	-0.203723	-0.169021	Uncharacterized protein KIAA0513 OS=Homo sapiens GN=KIAA0513 PE=2 SV=1
H0YD69	-4.37967	-4.20761	-4.48231	-4.54828	-4.4945	-4.45402	Microtubule-actin cross-linking factor 1, isoforms 1/2/3/5 (Fragment) OS=Homo sapiens GN=MACF1 PE=1 SV=2
Q9Y4X0	-3.49574	-3.32308	-3.54427	-3.37587	-3.26836	-3.27236	AMME syndrome candidate gene 1 protein OS=Homo sapiens GN=AMMECR1 PE=1 SV=1
P28065	1.15735	1.18249	1.18941	1.06714	1.04064	1.05614	Proteasome subunit beta type-9 OS=Homo sapiens GN=PSMB9 PE=1 SV=2
Q9P2F8	-0.848623	-0.949881	-0.95053	-0.834547	-0.824329	-0.85287	Signal-induced proliferation-associated 1-like protein 2 OS=Homo sapiens GN=SIPA1L2 PE=1 SV=2
E7ESC6	2.80096	2.71583	2.75587	2.72653	2.73435	2.7081	Exportin-7 OS=Homo sapiens GN=XPO7 PE=1 SV=1
Q9UJA5	1.30572	1.31566	1.29354	1.31982	1.27565	1.25048	tRNA (adenine(58)-N(1))-methyltransferase non-catalytic subunit TRM6 OS=Homo sapiens GN=TRMT6 PE=1 SV=1
Q8NI36	1.75437	1.67388	1.68224	1.65979	1.68224	1.67525	WD repeat-containing protein 36 OS=Homo sapiens GN=WDR36 PE=1 SV=1
Q9UQB8	1.66652	1.65298	1.69763	1.57912	1.54971	1.59522	Brain-specific angiogenesis inhibitor 1-associated protein 2 OS=Homo sapiens GN=BAIAP2 PE=1 SV=1
P11498	1.5316	1.61641	1.55379	1.4485	1.44673	1.45967	Pyruvate carboxylase, mitochondrial OS=Homo sapiens GN=PC PE=1 SV=2
P14324	2.3771	2.22001	2.26998	2.29987	2.30564	2.26066	Farnesyl pyrophosphate synthase OS=Homo sapiens GN=FDPS PE=1 SV=4
B8ZZZ1	-1.66333	-1.62129	-1.65542	-1.66942	-1.64511	-1.79281	AP-1 complex subunit sigma-3 OS=Homo sapiens GN=AP1S3 PE=4 SV=1
Q9Y5N5	-1.5834	-1.55216	-1.54648	-1.54344	-1.60685	-1.58974	HemK methyltransferase family member 2 OS=Homo sapiens GN=N6AMT1 PE=1 SV=3
Q9NRX3	-0.31615	-0.19053	-0.323138	-0.332267	-0.443322	-0.512351	NADH dehydrogenase [ubiquinone] 1 alpha subcomplex subunit 4-like 2 OS=Homo sapiens GN=NDUFA4L2 PE=2 SV=1
Q9H6Z4-2	-1.74658	-1.82436	-1.90336	-1.80009	-1.76965	-1.796	Isoform 2 of Ran-binding protein 3 OS=Homo sapiens GN=RANBP3
Q53S48	0.694361	0.707535	0.675577	0.603629	0.595625	0.597432	Protein STON1-GTF2A1L OS=Homo sapiens GN=ALF PE=4 SV=1
P28347	-2.54457	-2.61789	-2.49638	-2.5389	-2.60879	-2.59802	Transcriptional enhancer factor TEF-1 OS=Homo sapiens GN=TEAD1 PE=1 SV=2
Q9NWU1	0.805306	0.824515	0.864762	0.740739	0.738575	0.732856	3-oxoacyl-[acyl-carrier-protein] synthase, mitochondrial OS=Homo sapiens GN=OXSM PE=1 SV=1
Q9ULH7	1.11701	1.11142	1.0913	1.07146	1.02952	1.09376	MKL/myocardin-like protein 2 OS=Homo sapiens GN=MKL2 PE=1 SV=3
Q96MF6	-3.60259	-3.59989	-3.56529	-3.6231	-3.72028	-3.64371	Coenzyme Q-binding protein COQ10 homolog A, mitochondrial OS=Homo sapiens GN=COQ10A PE=2 SV=2
O43159	1.62655	1.5644	1.55773	1.56652	1.57248	1.55461	Ribosomal RNA-processing protein 8 OS=Homo sapiens GN=RRP8 PE=1 SV=2
Q09028	-0.53692	-0.61475	-0.707986	-0.744477	-0.602178	-0.653172	Histone-binding protein RBBP4 OS=Homo sapiens GN=RBBP4 PE=1 SV=3
Q86YQ8	-0.538082	-0.464164	-0.476172	-0.672766	-0.67678	-0.65626	Copine-8 OS=Homo sapiens GN=CPNE8 PE=1 SV=2
P07711	1.22631	1.16488	1.09165	1.14852	1.09597	1.14883	Cathepsin L1 OS=Homo sapiens GN=CTSL PE=1 SV=2
P00167	0.835489	0.848069	0.858317	0.707955	0.703347	0.668653	Cytochrome b5 OS=Homo sapiens GN=CYB5A PE=1 SV=2
O95218	1.99855	1.98354	1.95224	2.01968	1.98139	1.96963	Zinc finger Ran-binding domain-containing protein 2 OS=Homo sapiens GN=ZRANB2 PE=1 SV=2
E9PGC8	4.36876	4.28856	4.24142	4.30301	4.29768	4.3205	MAP1 light chain LC2 OS=Homo sapiens GN=MAP1A PE=1 SV=1
Q8WVF5	-0.687866	-0.696651	-0.729953	-0.765486	-0.794065	-0.848087	BTB/POZ domain-containing protein KCTD4 OS=Homo sapiens GN=KCTD4 PE=2 SV=2
Q6KC79	1.93527	1.92669	1.95777	1.85439	1.86357	1.90205	Nipped-B-like protein OS=Homo sapiens GN=NIPBL PE=1 SV=2
Q9UNW9	-1.53951	-1.48507	-1.51901	-1.50189	-1.4297	-1.53803	RNA-binding protein Nova-2 OS=Homo sapiens GN=NOVA2 PE=1 SV=1
Q8NFH5	0.921734	0.866907	0.818869	0.837083	0.846761	0.830594	Nucleoporin NUP53 OS=Homo sapiens GN=NUP35 PE=1 SV=1
O95819-3	-1.66333	-1.74129	-1.7723	-1.59449	-1.66951	-1.62161	Isoform 3 of Mitogen-activated protein kinase kinase kinase kinase 4 OS=Homo sapiens GN=MAP4K4
Q13393	1.33669	1.34409	1.35861	1.24687	1.23116	1.22872	Phospholipase D1 OS=Homo sapiens GN=PLD1 PE=1 SV=1
Q9UGR2	2.30072	2.36093	2.30049	2.26655	2.24236	2.25203	Zinc finger CCCH domain-containing protein 7B OS=Homo sapiens GN=ZC3H7B PE=1 SV=1
Q6P9H4	-3.06587	-3.0989	-3.02907	-3.31569	-3.1182	-3.08864	Connector enhancer of kinase suppressor of ras 3 OS=Homo sapiens GN=CNKSR3 PE=1 SV=1
E9PCN2	-1.28425	-1.29701	-1.332	-1.43872	-1.33979	-1.37477	Guanylate cyclase soluble subunit beta-1 OS=Homo sapiens GN=GUCY1B3 PE=3 SV=1
Q8WUK0	-0.312662	-0.314609	-0.292431	-0.366394	-0.393059	-0.329885	Phosphatidylglycerophosphatase and protein-tyrosine phosphatase 1 OS=Homo sapiens GN=PTPMT1 PE=1 SV=1
O00370	-1.44652	-1.39942	-1.36843	-1.51782	-1.47023	-1.78091	LINE-1 retrotransposable element ORF2 protein OS=Homo sapiens PE=1 SV=1
Q5SRN5	2.58253	2.55494	2.56819	2.44169	2.45977	2.4835	HLA class I histocompatibility antigen, A-68 alpha chain OS=Homo sapiens GN=HLA-A PE=1 SV=2
Q15057	1.95591	1.87112	1.8736	1.89048	1.88171	1.88646	Arf-GAP with coiled-coil, ANK repeat and PH domain-containing protein 2 OS=Homo sapiens GN=ACAP2 PE=1 SV=3
Q8N3J5	-3.98993	-3.67472	-3.63724	-3.9673	-3.95812	-3.9306	Protein phosphatase 1K, mitochondrial OS=Homo sapiens GN=PPM1K PE=1 SV=1
Q9Y6W3	1.36011	1.19395	1.20412	1.27943	1.26489	1.2862	Calpain-7 OS=Homo sapiens GN=CAPN7 PE=1 SV=1
O60885	2.1273	2.06962	2.08157	2.0318	2.02667	1.99254	Bromodomain-containing protein 4 OS=Homo sapiens GN=BRD4 PE=1 SV=2
Q9NZM1	6.26163	6.29375	6.26728	6.12111	6.13017	6.12843	Myoferlin OS=Homo sapiens GN=MYOF PE=1 SV=1
Q7L5Y1	0.29691	0.249748	0.319624	0.256223	0.227183	0.231669	Mitochondrial enolase superfamily member 1 OS=Homo sapiens GN=ENOSF1 PE=1 SV=1
Q9UPQ3	-0.820444	-0.812177	-0.753213	-0.825919	-0.870853	-0.822571	Arf-GAP with GTPase, ANK repeat and PH domain-containing protein 1 OS=Homo sapiens GN=AGAP1 PE=1 SV=4
Q92614	3.20198	3.18434	3.15835	3.10688	3.10625	3.13379	Unconventional myosin-XVIIIa OS=Homo sapiens GN=MYO18A PE=1 SV=3
Q9H9Y2	0.962687	0.897877	0.888183	0.890691	0.870485	0.883503	Ribosome production factor 1 OS=Homo sapiens GN=RPF1 PE=1 SV=2
Q9BZF3	-0.652361	-0.751464	-0.692713	-0.797768	-0.74387	-0.761266	Oxysterol-binding protein-related protein 6 OS=Homo sapiens GN=OSBPL6 PE=1 SV=1
Q53GS9	2.04368	1.96465	1.99611	1.96698	1.95069	1.95772	U4/U6.U5 tri-snRNP-associated protein 2 OS=Homo sapiens GN=USP39 PE=1 SV=2
P01892	-1.543	-1.60177	-1.5787	-1.65139	-1.63488	-1.64842	HLA class I histocompatibility antigen, A-2 alpha chain OS=Homo sapiens GN=HLA-A PE=1 SV=1
C9JG97	0.883853	0.795078	0.833822	0.819935	0.779893	0.786464	Angio-associated migratory cell protein OS=Homo sapiens GN=AAMP PE=1 SV=1
P40306	0.237783	0.340587	0.425615	0.121809	0.120595	0.120159	Proteasome subunit beta type-10 OS=Homo sapiens GN=PSMB10 PE=1 SV=1
H0YAC6	-6.91689	-7.20025	-7.3004	-7.23816	-6.97802	-6.89999	Lipopolysaccharide-responsive and beige-like anchor protein (Fragment) OS=Homo sapiens GN=LRBA PE=1 SV=1
Q70E73	1.8887	1.91328	1.88845	1.76431	1.74431	1.81203	Ras-associated and pleckstrin homology domains-containing protein 1 OS=Homo sapiens GN=RAPH1 PE=1 SV=3
Q96F10	-1.78353	-1.75766	-1.70392	-1.80267	-1.8362	-1.80924	Diamine acetyltransferase 2 OS=Homo sapiens GN=SAT2 PE=1 SV=1
P29728	0.855778	0.778178	0.831401	0.762767	0.827543	0.769537	2'-5'-oligoadenylate synthase 2 OS=Homo sapiens GN=OAS2 PE=1 SV=3
Q92759	1.28972	1.18468	1.25	1.13308	1.1705	1.17044	General transcription factor IIH subunit 4 OS=Homo sapiens GN=GTF2H4 PE=2 SV=1
Q13591	-0.479122	-0.482271	-0.506959	-0.614917	-0.650428	-0.575795	Semaphorin-5A OS=Homo sapiens GN=SEMA5A PE=1 SV=3
Q15031	1.92791	1.91382	1.93315	1.85118	1.89034	1.84213	Probable leucine--tRNA ligase, mitochondrial OS=Homo sapiens GN=LARS2 PE=1 SV=2
Q9H1E3	2.10954	2.0739	2.12198	2.08827	2.13625	2.00795	Nuclear ubiquitous casein and cyclin-dependent kinase substrate 1 OS=Homo sapiens GN=NUCKS1 PE=1 SV=1
Q9HC78	-0.847903	-0.913007	-0.867408	-1.01213	-1.04707	-1.01188	Zinc finger and BTB domain-containing protein 20 OS=Homo sapiens GN=ZBTB20 PE=1 SV=3
Q99496	-1.32046	-1.36064	-1.44957	-1.39005	-1.41267	-1.33211	E3 ubiquitin-protein ligase RING2 OS=Homo sapiens GN=RNF2 PE=1 SV=1
Q8NEW0	1.12967	0.989349	0.993323	0.997559	1.01434	1.01632	Zinc transporter 7 OS=Homo sapiens GN=SLC30A7 PE=2 SV=1
Q13405	0.979305	1.03484	1.04085	0.971361	0.938577	0.922436	39S ribosomal protein L49, mitochondrial OS=Homo sapiens GN=MRPL49 PE=1 SV=1
D6R9Y1	-0.902005	-0.985519	-1.03565	-0.937075	-0.959564	-0.954005	Polyadenylate-binding protein-interacting protein 2 OS=Homo sapiens GN=PAIP2 PE=4 SV=1
P11586	4.59942	4.59338	4.57346	4.51136	4.51689	4.53031	C-1-tetrahydrofolate synthase, cytoplasmic OS=Homo sapiens GN=MTHFD1 PE=1 SV=3
C9K0V9	-4.92644	-4.95828	-4.98008	-4.85322	-4.87182	-4.81916	Ataxin-7-like protein 1 (Fragment) OS=Homo sapiens GN=ATXN7L1 PE=4 SV=1
Q71SY5	-1.10679	-1.11288	-1.15492	-1.18922	-1.18096	-1.16084	Mediator of RNA polymerase II transcription subunit 25 OS=Homo sapiens GN=MED25 PE=1 SV=2
O14787-2	0.788447	0.725399	0.729641	0.681457	0.691716	0.683504	Isoform 2 of Transportin-2 OS=Homo sapiens GN=TNPO2
Q4VCS5	-2.75077	-2.8431	-2.91609	-2.93414	-2.93849	-2.91434	Angiomotin OS=Homo sapiens GN=AMOT PE=1 SV=1
P11137	1.41954	1.38719	1.35755	1.34703	1.36874	1.35005	Microtubule-associated protein 2 OS=Homo sapiens GN=MAP2 PE=1 SV=4
P49848	-0.110158	-0.160973	-0.159497	-0.142455	-0.162105	-0.214413	Transcription initiation factor TFIID subunit 6 OS=Homo sapiens GN=TAF6 PE=1 SV=1
H7BY36	-4.26863	-4.20573	-4.24244	-4.22376	-4.14045	-4.28424	RNA-binding protein EWS (Fragment) OS=Homo sapiens GN=EWSR1 PE=1 SV=1
Q9H5N1	2.03378	2.05295	1.98108	1.99702	1.96199	2.00611	Rab GTPase-binding effector protein 2 OS=Homo sapiens GN=RABEP2 PE=1 SV=2
P27986	0.340385	0.284589	0.316916	0.220296	0.235847	0.260992	Phosphatidylinositol 3-kinase regulatory subunit alpha OS=Homo sapiens GN=PIK3R1 PE=1 SV=2
Q96AQ8	0.0844186	0.0865742	0.0909689	0.0204677	0.01717	-0.00927764	Mitochondrial calcium uniporter regulator 1 OS=Homo sapiens GN=MCUR1 PE=1 SV=1
Q9H0R4	0.757016	0.820782	0.785884	0.727499	0.724472	0.657962	Haloacid dehalogenase-like hydrolase domain-containing protein 2 OS=Homo sapiens GN=HDHD2 PE=1 SV=1
Q86SX6	0.0365232	0.127479	0.0772538	-0.0215098	-0.00818253	0.0154648	Glutaredoxin-related protein 5, mitochondrial OS=Homo sapiens GN=GLRX5 PE=1 SV=2
Q14657	-3.42474	-3.25538	-3.3069	-2.78684	-3.36659	-3.49696	EKC/KEOPS complex subunit LAGE3 OS=Homo sapiens GN=LAGE3 PE=1 SV=2
O76094	3.6608	3.59859	3.57597	3.64399	3.61856	3.60633	Signal recognition particle subunit SRP72 OS=Homo sapiens GN=SRP72 PE=1 SV=3
Q13573	2.3533	2.31622	2.27933	2.34315	2.32256	2.29633	SNW domain-containing protein 1 OS=Homo sapiens GN=SNW1 PE=1 SV=1
Q9UKK3	3.8124	3.81209	3.80227	3.72116	3.72667	3.70655	Poly [ADP-ribose] polymerase 4 OS=Homo sapiens GN=PARP4 PE=1 SV=3
Q96GW9	0.292766	0.342351	0.310579	0.161752	0.224464	0.298841	Methionine--tRNA ligase, mitochondrial OS=Homo sapiens GN=MARS2 PE=1 SV=2
Q13523	2.13814	2.05589	2.08146	2.09489	2.0841	2.05839	Serine/threonine-protein kinase PRP4 homolog OS=Homo sapiens GN=PRPF4B PE=1 SV=3
Q02338	0.674833	0.713246	0.698914	0.570161	0.586127	0.554	D-beta-hydroxybutyrate dehydrogenase, mitochondrial OS=Homo sapiens GN=BDH1 PE=1 SV=3
O95299	2.51693	2.4544	2.47918	2.41181	2.4019	2.37475	NADH dehydrogenase [ubiquinone] 1 alpha subcomplex subunit 10, mitochondrial OS=Homo sapiens GN=NDUFA10 PE=1 SV=1
P52888	3.03076	2.91259	2.90422	2.9645	2.94669	2.98889	Thimet oligopeptidase OS=Homo sapiens GN=THOP1 PE=1 SV=2
P00403	1.0755	1.10028	1.0274	0.921112	0.934923	0.947321	Cytochrome c oxidase subunit 2 OS=Homo sapiens GN=MT-CO2 PE=1 SV=1
P04233-2	-3.37239	-3.2351	-3.16172	-3.50555	-3.55798	-3.42388	Isoform 2 of HLA class II histocompatibility antigen gamma chain OS=Homo sapiens GN=CD74
Q9H900	-0.612952	-0.696487	-0.615948	-0.628876	-0.671201	-0.621936	Protein zwilch homolog OS=Homo sapiens GN=ZWILCH PE=1 SV=2
Q92843-2	2.21091	2.16037	2.15065	2.12329	2.15148	2.12491	Isoform 3 of Bcl-2-like protein 2 OS=Homo sapiens GN=BCL2L2
Q6XQN6	-0.16057	-0.212488	-0.171616	-0.265208	-0.246075	-0.260997	Nicotinate phosphoribosyltransferase OS=Homo sapiens GN=NAPRT PE=1 SV=2
E7EMP6	-0.822034	-0.832398	-0.822334	-0.85826	-0.930393	-0.928326	Embryonic stem cell-specific 5-hydroxymethylcytosine-binding protein OS=Homo sapiens GN=HMCES PE=1 SV=1
Q5VWG9	-3.32187	-3.15946	-3.36971	-3.35625	-3.26225	-3.22983	Transcription initiation factor TFIID subunit 3 OS=Homo sapiens GN=TAF3 PE=1 SV=1
Q96HU1	-2.92409	-3.1191	-3.12514	-3.21115	-3.01267	-3.02196	Small G protein signaling modulator 3 OS=Homo sapiens GN=SGSM3 PE=1 SV=1
O95271	-1.65168	-1.72008	-1.72335	-1.71236	-1.70397	-1.7952	Tankyrase-1 OS=Homo sapiens GN=TNKS PE=1 SV=2
O15318	-4.52933	-4.51334	-4.58479	-4.76424	-4.59592	-4.71065	DNA-directed RNA polymerase III subunit RPC7 OS=Homo sapiens GN=POLR3G PE=1 SV=2
P51825	-4.63354	-4.33577	-4.5381	-4.73013	-4.57556	-4.59585	AF4/FMR2 family member 1 OS=Homo sapiens GN=AFF1 PE=1 SV=1
Q9NVA2-2	3.9794	3.93944	3.99166	3.93143	3.90188	3.90909	Isoform 2 of Septin-11 OS=Homo sapiens GN=SEPT11
Q9H5V8	2.06029	2.096	2.08796	1.91335	1.91463	1.93367	CUB domain-containing protein 1 OS=Homo sapiens GN=CDCP1 PE=1 SV=3
P98164	-3.37857	-3.20756	-3.24403	-3.41593	-3.27758	-3.31846	Low-density lipoprotein receptor-related protein 2 OS=Homo sapiens GN=LRP2 PE=1 SV=3
P29590	3.84417	3.92353	3.84608	3.73775	3.74414	3.74051	Protein PML OS=Homo sapiens GN=PML PE=1 SV=3
Q13287	1.92595	1.91573	1.91431	1.78811	1.81344	1.82259	N-myc-interactor OS=Homo sapiens GN=NMI PE=1 SV=2
Q13232	0.572614	0.60896	0.558849	0.493555	0.488149	0.461502	Nucleoside diphosphate kinase 3 OS=Homo sapiens GN=NME3 PE=1 SV=2
P16422	1.17951	1.17229	1.2249	1.10049	1.05907	1.05215	Epithelial cell adhesion molecule OS=Homo sapiens GN=EPCAM PE=1 SV=2
P26440	2.03203	2.06432	2.04481	1.89875	1.90119	1.9353	Isovaleryl-CoA dehydrogenase, mitochondrial OS=Homo sapiens GN=IVD PE=1 SV=1
Q9UL54	-1.90414	-2.0814	-1.98217	-2.01117	-1.97469	-1.94168	Serine/threonine-protein kinase TAO2 OS=Homo sapiens GN=TAOK2 PE=1 SV=2
Q8N0Y2	-1.88781	-1.94265	-1.93789	-1.87403	-1.97635	-1.93903	Zinc finger protein 444 OS=Homo sapiens GN=ZNF444 PE=1 SV=1
P49005	-1.03151	-1.05577	-1.09145	-1.08435	-1.12535	-1.13936	DNA polymerase delta subunit 2 OS=Homo sapiens GN=POLD2 PE=1 SV=1
Q9Y2R0	1.49403	1.49804	1.54005	1.41117	1.40043	1.35955	Cytochrome c oxidase assembly factor 3 homolog, mitochondrial OS=Homo sapiens GN=COA3 PE=1 SV=1
Q9BYE7	-2.46438	-2.44742	-2.34056	-2.44616	-2.40704	-2.46343	Polycomb group RING finger protein 6 OS=Homo sapiens GN=PCGF6 PE=1 SV=2
Q9UBL6	0.00725988	0.00233303	0.00224939	-0.0545257	-0.0539789	-0.0852311	Copine-7 OS=Homo sapiens GN=CPNE7 PE=2 SV=1
Q96IR7	-3.02728	-3.07984	-3.19322	-3.27419	-3.22313	-3.12316	4-hydroxyphenylpyruvate dioxygenase-like protein OS=Homo sapiens GN=HPDL PE=1 SV=1
O15265	-5.50188	-5.52841	-5.50495	-5.59239	-5.34059	-5.48592	Ataxin-7 OS=Homo sapiens GN=ATXN7 PE=1 SV=1
Q07837	-2.38475	-2.567	-2.4774	-2.62752	-2.66346	-2.5739	Neutral and basic amino acid transport protein rBAT OS=Homo sapiens GN=SLC3A1 PE=1 SV=2
Q9NVH0	0.859297	0.867019	0.895555	0.779807	0.797009	0.780911	Exonuclease 3'-5' domain-containing protein 2 OS=Homo sapiens GN=EXD2 PE=1 SV=2
K4DI93	4.12932	4.14472	4.16826	4.01969	4.02331	4.00147	Cullin 4B, isoform CRA_e OS=Homo sapiens GN=CUL4B PE=1 SV=1
Q9H582	-0.914768	-0.9978	-0.992182	-0.977017	-0.929383	-1.0142	Zinc finger protein 644 OS=Homo sapiens GN=ZNF644 PE=1 SV=2
Q7L804	-2.832	-2.81778	-2.87894	-2.9693	-2.85333	-3.01638	Rab11 family-interacting protein 2 OS=Homo sapiens GN=RAB11FIP2 PE=1 SV=1
Q9Y6K8	1.29991	1.3646	1.3453	1.10965	1.13234	1.13673	Adenylate kinase isoenzyme 5 OS=Homo sapiens GN=AK5 PE=1 SV=2
Q9H3M7	-0.304846	-0.249969	-0.224761	-0.515819	-0.446207	-0.441657	Thioredoxin-interacting protein OS=Homo sapiens GN=TXNIP PE=1 SV=1
Q9NSY1	0.705035	0.716464	0.717041	0.666397	0.67688	0.642992	BMP-2-inducible protein kinase OS=Homo sapiens GN=BMP2K PE=1 SV=2
Q96CM8	2.01112	1.99736	1.99803	1.95715	1.91562	1.91543	Acyl-CoA synthetase family member 2, mitochondrial OS=Homo sapiens GN=ACSF2 PE=1 SV=2
Q9P227	-0.221654	-0.207814	-0.200587	-0.264574	-0.226106	-0.25492	Rho GTPase-activating protein 23 OS=Homo sapiens GN=ARHGAP23 PE=1 SV=2
Q9NUQ6-2	-2.533	-2.36659	-2.46696	-2.58126	-2.58507	-2.6282	Isoform 2 of SPATS2-like protein OS=Homo sapiens GN=SPATS2L
Q9BRQ8	0.337864	0.320157	0.391002	0.273419	0.265593	0.209029	Apoptosis-inducing factor 2 OS=Homo sapiens GN=AIFM2 PE=1 SV=1
Q8N8N7	0.663429	0.637182	0.616961	0.604808	0.588173	0.617016	Prostaglandin reductase 2 OS=Homo sapiens GN=PTGR2 PE=1 SV=1
Q9NVH2	0.50133	0.450853	0.585327	0.424711	0.433254	0.448985	Integrator complex subunit 7 OS=Homo sapiens GN=INTS7 PE=1 SV=1
Q8N4S9	0.221888	0.121333	0.182656	0.0675091	0.113953	0.18451	MARVEL domain-containing protein 2 OS=Homo sapiens GN=MARVELD2 PE=1 SV=2
P34741	-0.082619	-0.220119	-0.223115	-0.162261	-0.24281	-0.162022	Syndecan-2 OS=Homo sapiens GN=SDC2 PE=1 SV=2
P51398	2.48426	2.52031	2.49664	2.42553	2.41021	2.3853	28S ribosomal protein S29, mitochondrial OS=Homo sapiens GN=DAP3 PE=1 SV=1
P50225	0.119898	0.150069	0.128862	-0.0170223	-0.0155544	0.0244381	Sulfotransferase 1A1 OS=Homo sapiens GN=SULT1A1 PE=1 SV=3
Q9Y6Q9	-1.16902	-1.15782	-1.293	-1.27167	-1.27322	-1.25889	Nuclear receptor coactivator 3 OS=Homo sapiens GN=NCOA3 PE=1 SV=1
Q92537	-2.97086	-3.10677	-3.17441	-3.03275	-3.133	-3.02103	Uncharacterized protein KIAA0247 OS=Homo sapiens GN=KIAA0247 PE=2 SV=1
Q96C23	0.011915	0.00213057	0.00813833	-0.0462279	-0.0151253	-0.0592276	Aldose 1-epimerase OS=Homo sapiens GN=GALM PE=1 SV=1
F8VRE8	-1.72334	-1.68966	-1.73833	-1.79862	-1.79922	-1.85469	Transmembrane protein 19 (Fragment) OS=Homo sapiens GN=TMEM19 PE=4 SV=1
Q03701	2.31658	2.26791	2.2954	2.25413	2.2308	2.20851	CCAAT/enhancer-binding protein zeta OS=Homo sapiens GN=CEBPZ PE=1 SV=3
Q9H8G2	-0.807957	-0.853821	-0.791746	-0.767101	-0.848739	-0.823999	Caspase activity and apoptosis inhibitor 1 OS=Homo sapiens GN=CAAP1 PE=1 SV=2
Q9UMX3	-2.41735	-2.43913	-2.30992	-2.39471	-2.34921	-2.49997	Bcl-2-related ovarian killer protein OS=Homo sapiens GN=BOK PE=1 SV=1
P50748	1.18661	1.13585	1.17227	1.11345	1.12186	1.12235	Kinetochore-associated protein 1 OS=Homo sapiens GN=KNTC1 PE=1 SV=1
P07951-3	-1.1903	-1.15692	-1.1792	-1.11419	-1.22017	-1.18238	Isoform 3 of Tropomyosin beta chain OS=Homo sapiens GN=TPM2
Q9NUP9	1.7663	1.6734	1.63427	1.67306	1.67572	1.71566	Protein lin-7 homolog C OS=Homo sapiens GN=LIN7C PE=1 SV=1
Q07000	-2.86133	-2.81205	-2.89705	-2.88803	-2.81852	-2.8768	HLA class I histocompatibility antigen, Cw-15 alpha chain OS=Homo sapiens GN=HLA-C PE=1 SV=1
P15104	-0.032033	0.0179556	-0.0198674	-0.184856	-0.163054	-0.133728	Glutamine synthetase OS=Homo sapiens GN=GLUL PE=1 SV=4
Q9H841-2	-3.53777	-3.5489	-3.51063	-3.50796	-3.58953	-3.65231	Isoform 2 of NIPA-like protein 2 OS=Homo sapiens GN=NIPAL2
P17174	3.07396	3.02312	3.03997	3.02992	3.01764	2.98411	Aspartate aminotransferase, cytoplasmic OS=Homo sapiens GN=GOT1 PE=1 SV=3
Q13547	1.53738	1.52436	1.49852	1.52847	1.53263	1.51856	Histone deacetylase 1 OS=Homo sapiens GN=HDAC1 PE=1 SV=1
Q7L0J3	-0.730227	-0.828439	-0.801706	-0.807152	-0.795535	-0.759313	Synaptic vesicle glycoprotein 2A OS=Homo sapiens GN=SV2A PE=1 SV=1
P11137-4	-1.9135	-1.94656	-1.91395	-1.90533	-1.9751	-1.9879	Isoform 4 of Microtubule-associated protein 2 OS=Homo sapiens GN=MAP2
G5E948	-2.21654	-2.12325	-2.20515	-2.14164	-2.17305	-2.1326	Mitogen-activated protein kinase kinase kinase kinase 4 OS=Homo sapiens GN=MAP4K4 PE=1 SV=2
Q9P2D6-3	-2.25978	-2.22593	-2.30527	-2.27331	-2.26887	-2.21448	Isoform 3 of Protein FAM135A OS=Homo sapiens GN=FAM135A
O95402	-1.60237	-1.60485	-1.67931	-1.60409	-1.64081	-1.62587	Mediator of RNA polymerase II transcription subunit 26 OS=Homo sapiens GN=MED26 PE=1 SV=2
Q9ULW3	-0.718655	-0.782457	-0.790444	-0.778276	-0.801987	-0.833422	Activator of basal transcription 1 OS=Homo sapiens GN=ABT1 PE=1 SV=1
Q6RFH5	0.398854	0.304704	0.348483	0.306101	0.284682	0.302115	WD repeat-containing protein 74 OS=Homo sapiens GN=WDR74 PE=1 SV=1
Q7Z5L2-2	-1.23663	-1.27037	-1.27514	-1.25243	-1.2763	-1.21785	Isoform 2 of Coiled-coil domain-containing protein R3HCC1L OS=Homo sapiens GN=R3HCC1L
O94854	0.446366	0.481651	0.452239	0.309252	0.307038	0.269998	Uncharacterized protein KIAA0754 OS=Homo sapiens GN=KIAA0754 PE=1 SV=4
P29508	-0.157661	-0.245889	-0.202641	-0.228173	-0.23643	-0.235205	Serpin B3 OS=Homo sapiens GN=SERPINB3 PE=1 SV=2
Q96EY7	2.026	2.02338	2.0382	1.95891	1.98822	1.93936	Pentatricopeptide repeat domain-containing protein 3, mitochondrial OS=Homo sapiens GN=PTCD3 PE=1 SV=3
Q92664	-1.57357	-1.56771	-1.48729	-1.59067	-1.62962	-1.60752	Transcription factor IIIA OS=Homo sapiens GN=GTF3A PE=1 SV=3
Q96QE5	-0.589721	-0.587594	-0.579257	-0.678663	-0.662117	-0.622647	Transcription elongation factor, mitochondrial OS=Homo sapiens GN=TEFM PE=1 SV=1
Q9UDY4	3.04855	3.0817	3.10227	2.96449	2.92844	2.93728	DnaJ homolog subfamily B member 4 OS=Homo sapiens GN=DNAJB4 PE=1 SV=1
P16104	0.373229	0.470041	0.393929	0.339225	0.31285	0.359169	Histone H2AX OS=Homo sapiens GN=H2AFX PE=1 SV=2
P50851	3.58774	3.5874	3.57797	3.50257	3.52198	3.49937	Lipopolysaccharide-responsive and beige-like anchor protein OS=Homo sapiens GN=LRBA PE=1 SV=4
O60890	1.03038	0.978149	0.985018	0.983934	0.965199	1.00763	Oligophrenin-1 OS=Homo sapiens GN=OPHN1 PE=1 SV=1
O14530	1.5306	1.44571	1.48176	1.45842	1.47441	1.50031	Thioredoxin domain-containing protein 9 OS=Homo sapiens GN=TXNDC9 PE=1 SV=2
Q7KZN9	-0.504889	-0.268108	-0.482067	-0.479777	-0.514952	-0.414164	Cytochrome c oxidase assembly protein COX15 homolog OS=Homo sapiens GN=COX15 PE=1 SV=1
A8K0B5	-0.0970195	-0.0233134	0.0150245	-0.124297	-0.106516	-0.136902	Protein archease OS=Homo sapiens GN=ZBTB8OS PE=1 SV=1
K7ENV7	0.250994	0.183709	0.192701	0.165328	0.182223	0.103212	Isochorismatase domain-containing protein 2, mitochondrial (Fragment) OS=Homo sapiens GN=ISOC2 PE=1 SV=3
Q8IUF8	-0.0718328	-0.102429	-0.0433973	-0.0516823	-0.0384426	-0.0945791	Bifunctional lysine-specific demethylase and histidyl-hydroxylase MINA OS=Homo sapiens GN=MINA PE=1 SV=1
O95248-4	1.94941	1.85738	1.8642	1.87078	1.86392	1.87382	Isoform 4 of Myotubularin-related protein 5 OS=Homo sapiens GN=SBF1
P63165	1.80079	1.8329	1.79574	1.77595	1.76896	1.71675	Small ubiquitin-related modifier 1 OS=Homo sapiens GN=SUMO1 PE=1 SV=1
Q9H8P0	-1.07108	-1.05387	-1.0767	-1.14257	-1.20959	-1.16136	Polyprenol reductase OS=Homo sapiens GN=SRD5A3 PE=1 SV=1
P22570	2.371	2.38208	2.35226	2.22045	2.23589	2.23873	NADPH:adrenodoxin oxidoreductase, mitochondrial OS=Homo sapiens GN=FDXR PE=1 SV=3
Q9UPT8	0.677764	0.731469	0.639816	0.710726	0.68613	0.670825	Zinc finger CCCH domain-containing protein 4 OS=Homo sapiens GN=ZC3H4 PE=1 SV=3
A1L188	-3.11323	-3.00848	-3.06957	-2.99856	-3.22511	-3.12817	Uncharacterized protein C17orf89 OS=Homo sapiens GN=C17orf89 PE=2 SV=1
P32418-2	0.24495	0.282672	0.29025	0.150018	0.127887	0.0962255	Isoform 3 of Sodium/calcium exchanger 1 OS=Homo sapiens GN=SLC8A1
Q9UIG0	3.00104	2.91639	2.92828	2.95157	2.94729	2.9262	Tyrosine-protein kinase BAZ1B OS=Homo sapiens GN=BAZ1B PE=1 SV=2
O00338	0.995682	1.0382	1.0103	0.902632	0.850056	0.868943	Sulfotransferase 1C2 OS=Homo sapiens GN=SULT1C2 PE=1 SV=1
Q9H019	-1.18825	-1.16258	-1.11101	-1.26328	-1.19496	-1.23077	Mitochondrial fission regulator 1-like OS=Homo sapiens GN=MTFR1L PE=1 SV=2
O94868	0.384649	0.47436	0.448741	0.252334	0.298448	0.302955	FCH and double SH3 domains protein 2 OS=Homo sapiens GN=FCHSD2 PE=1 SV=3
Q8IXL6	-2.59298	-2.61664	-2.55543	-2.7074	-2.71471	-2.74794	Extracellular serine/threonine protein kinase FAM20C OS=Homo sapiens GN=FAM20C PE=1 SV=2
P10606	1.52933	1.54363	1.48735	1.45704	1.42594	1.48652	Cytochrome c oxidase subunit 5B, mitochondrial OS=Homo sapiens GN=COX5B PE=1 SV=2
A0A087WSY9	-3.72056	-3.51822	-3.42424	-3.6441	-3.59336	-3.63942	Thioredoxin reductase 1, cytoplasmic OS=Homo sapiens GN=TXNRD1 PE=4 SV=1
Q96IF1	-0.057575	-0.0187014	-0.0560409	-0.156607	-0.1806	-0.110961	LIM domain-containing protein ajuba OS=Homo sapiens GN=AJUBA PE=1 SV=1
Q8TB45	-2.97086	-2.86443	-2.70138	-3.04491	-3.00414	-2.94491	DEP domain-containing mTOR-interacting protein OS=Homo sapiens GN=DEPTOR PE=1 SV=2
O14558	-1.10335	-0.984317	-1.15723	-1.26303	-1.31506	-1.21571	Heat shock protein beta-6 OS=Homo sapiens GN=HSPB6 PE=1 SV=2
P42680	-2.68213	-2.43308	-2.54992	-2.72196	-2.60298	-2.6736	Tyrosine-protein kinase Tec OS=Homo sapiens GN=TEC PE=1 SV=2
Q8IWE5	0.455552	0.372231	0.400337	0.347118	0.341483	0.329687	Pleckstrin homology domain-containing family M member 2 OS=Homo sapiens GN=PLEKHM2 PE=1 SV=2
P62491	3.85461	3.80961	3.82244	3.77228	3.79513	3.7536	Ras-related protein Rab-11A OS=Homo sapiens GN=RAB11A PE=1 SV=3
Q9NXX6	-0.824512	-0.666311	-0.708292	-0.817155	-0.859465	-0.902447	Non-structural maintenance of chromosomes element 4 homolog A OS=Homo sapiens GN=NSMCE4A PE=1 SV=2
Q9NQT8	2.19307	2.10137	2.07404	2.11053	2.11513	2.148	Kinesin-like protein KIF13B OS=Homo sapiens GN=KIF13B PE=1 SV=2
Q9Y2B5	-2.03816	-2.00321	-2.0421	-2.15005	-2.0658	-2.17919	VPS9 domain-containing protein 1 OS=Homo sapiens GN=VPS9D1 PE=2 SV=2
Q12789	2.305	2.21953	2.23103	2.23557	2.23333	2.20707	General transcription factor 3C polypeptide 1 OS=Homo sapiens GN=GTF3C1 PE=1 SV=4
Q86SG6	-3.28172	-3.20474	-3.21752	-3.28858	-3.23306	-3.36018	Serine/threonine-protein kinase Nek8 OS=Homo sapiens GN=NEK8 PE=1 SV=1
Q15061	1.83065	1.81411	1.79591	1.8042	1.80552	1.80449	WD repeat-containing protein 43 OS=Homo sapiens GN=WDR43 PE=1 SV=3
P14316	-5.09183	-4.95194	-5.09449	-5.26471	-5.03247	-5.18322	Interferon regulatory factor 2 OS=Homo sapiens GN=IRF2 PE=1 SV=2
O43291	0.192094	0.211154	0.188676	0.193167	0.0949297	0.0984865	Kunitz-type protease inhibitor 2 OS=Homo sapiens GN=SPINT2 PE=1 SV=2
Q8NHG7	-1.67189	-1.67598	-1.67841	-1.73152	-1.74956	-1.77893	Small VCP/p97-interacting protein OS=Homo sapiens GN=SVIP PE=3 SV=1
Q8N442	0.822759	0.850494	0.773495	0.72648	0.745924	0.730706	Translation factor GUF1, mitochondrial OS=Homo sapiens GN=GUF1 PE=1 SV=1
P51531	0.836994	0.803134	0.813068	0.814673	0.837124	0.759909	Probable global transcription activator SNF2L2 OS=Homo sapiens GN=SMARCA2 PE=1 SV=2
M0R366	-0.416842	-0.556323	-0.532152	-0.474492	-0.478324	-0.464894	Fibronectin type III and SPRY domain-containing protein 1 OS=Homo sapiens GN=FSD1 PE=1 SV=1
Q13310	-2.92409	-2.68235	-3.04296	-2.76441	-2.8081	-2.59593	Polyadenylate-binding protein 4 OS=Homo sapiens GN=PABPC4 PE=1 SV=1
Q9BQ61	0.386785	0.325433	0.333456	0.376728	0.291018	0.344821	Uncharacterized protein C19orf43 OS=Homo sapiens GN=C19orf43 PE=1 SV=1
Q8IWS0	0.646915	0.585328	0.730093	0.553956	0.60262	0.56276	PHD finger protein 6 OS=Homo sapiens GN=PHF6 PE=1 SV=1
O75165	3.93599	3.85718	3.87894	3.84387	3.87324	3.84381	DnaJ homolog subfamily C member 13 OS=Homo sapiens GN=DNAJC13 PE=1 SV=5
Q96JP5	-0.129543	-0.152077	-0.0515541	-0.100248	-0.147243	-0.185745	E3 ubiquitin-protein ligase ZFP91 OS=Homo sapiens GN=ZFP91 PE=1 SV=1
O15381	0.668891	0.596386	0.61237	0.626747	0.659878	0.660952	Nuclear valosin-containing protein-like OS=Homo sapiens GN=NVL PE=1 SV=1
P21283	3.36549	3.31955	3.35179	3.30026	3.26716	3.24896	V-type proton ATPase subunit C 1 OS=Homo sapiens GN=ATP6V1C1 PE=1 SV=4
P16383	0.0963117	0.105663	0.0856747	0.0498945	0.0953264	0.0962255	GC-rich sequence DNA-binding factor 2 OS=Homo sapiens GN=GCFC2 PE=1 SV=2
O96008	2.69057	2.62782	2.60152	2.58264	2.58008	2.5712	Mitochondrial import receptor subunit TOM40 homolog OS=Homo sapiens GN=TOMM40 PE=1 SV=1
Q8NEU8	1.91778	1.8687	1.89342	1.80737	1.82718	1.83288	DCC-interacting protein 13-beta OS=Homo sapiens GN=APPL2 PE=1 SV=3
Q96GX2	-3.89545	-3.94148	-3.89285	-3.74541	-3.77581	-3.80223	Putative ataxin-7-like protein 3B OS=Homo sapiens GN=ATXN7L3B PE=3 SV=2
Q7L273	-0.711593	-0.702731	-0.733074	-0.730581	-0.795168	-0.725349	BTB/POZ domain-containing protein KCTD9 OS=Homo sapiens GN=KCTD9 PE=2 SV=1
Q8IZH2	2.35963	2.29557	2.31194	2.31881	2.30633	2.31933	5'-3' exoribonuclease 1 OS=Homo sapiens GN=XRN1 PE=1 SV=1
P52292	1.93026	1.87919	1.8997	1.84437	1.8449	1.83504	Importin subunit alpha-1 OS=Homo sapiens GN=KPNA2 PE=1 SV=1
B5MCG9	-1.21955	-1.25893	-1.24698	-1.22257	-1.24708	-1.1769	R3H domain-containing protein 2 OS=Homo sapiens GN=R3HDM2 PE=1 SV=2
O75717	1.12205	1.12103	1.11977	1.09995	1.05627	1.07775	WD repeat and HMG-box DNA-binding protein 1 OS=Homo sapiens GN=WDHD1 PE=1 SV=1
Q5VZK9	2.87801	2.91933	2.86126	2.77692	2.79942	2.83079	Leucine-rich repeat-containing protein 16A OS=Homo sapiens GN=LRRC16A PE=1 SV=1
P85037	1.80376	1.71397	1.69032	1.74804	1.77036	1.769	Forkhead box protein K1 OS=Homo sapiens GN=FOXK1 PE=1 SV=1
Q96RQ9	1.02079	0.978922	0.991204	0.864542	0.906657	0.915062	L-amino-acid oxidase OS=Homo sapiens GN=IL4I1 PE=1 SV=1
Q14814	-1.28766	-1.32111	-1.37866	-1.35507	-1.38087	-1.31539	Myocyte-specific enhancer factor 2D OS=Homo sapiens GN=MEF2D PE=1 SV=1
O15050	-1.57268	-1.59962	-1.55641	-1.70684	-1.76929	-1.7535	TPR and ankyrin repeat-containing protein 1 OS=Homo sapiens GN=TRANK1 PE=2 SV=4
Q14656	-3.21012	-3.19725	-3.10071	-3.17156	-3.29308	-3.18956	Transmembrane protein 187 OS=Homo sapiens GN=TMEM187 PE=2 SV=1
P47712	0.858308	0.8625	0.865225	0.789411	0.750591	0.774528	Cytosolic phospholipase A2 OS=Homo sapiens GN=PLA2G4A PE=1 SV=2
E9PP16	-2.85628	-2.78306	-2.86242	-2.99014	-2.98892	-2.85922	Liprin-beta-2 OS=Homo sapiens GN=PPFIBP2 PE=1 SV=1
Q9NRY4	2.45232	2.4475	2.43752	2.39794	2.39722	2.36498	Rho GTPase-activating protein 35 OS=Homo sapiens GN=ARHGAP35 PE=1 SV=3
Q93033	-4.01535	-4.24198	-4.09358	-4.2297	-4.19958	-4.16674	Immunoglobulin superfamily member 2 OS=Homo sapiens GN=CD101 PE=1 SV=2
Q92830	-1.40177	-1.43652	-1.41731	-1.49147	-1.49869	-1.57767	Histone acetyltransferase KAT2A OS=Homo sapiens GN=KAT2A PE=1 SV=3
Q8TB96	-1.17826	-1.15624	-1.21106	-1.26607	-1.27476	-1.29461	T-cell immunomodulatory protein OS=Homo sapiens GN=ITFG1 PE=1 SV=1
H0YBZ2	-0.1094	-0.00830415	0.0112136	-0.21808	-0.229829	-0.233031	HLA class II histocompatibility antigen gamma chain (Fragment) OS=Homo sapiens GN=CD74 PE=1 SV=1
P24539	3.72576	3.68362	3.74284	3.64358	3.65991	3.59733	ATP synthase F(0) complex subunit B1, mitochondrial OS=Homo sapiens GN=ATP5F1 PE=1 SV=2
O60341	1.93735	1.97852	1.94369	1.9608	1.92421	1.89104	Lysine-specific histone demethylase 1A OS=Homo sapiens GN=KDM1A PE=1 SV=2
Q9P0M6	2.35227	2.28782	2.30375	2.31246	2.29539	2.27156	Core histone macro-H2A.2 OS=Homo sapiens GN=H2AFY2 PE=1 SV=3
Q9Y2R5	0.685528	0.713308	0.716072	0.60737	0.644301	0.582279	28S ribosomal protein S17, mitochondrial OS=Homo sapiens GN=MRPS17 PE=2 SV=1
Q86UX6	-1.4023	-1.50853	-1.40009	-1.50458	-1.44808	-1.43079	Serine/threonine-protein kinase 32C OS=Homo sapiens GN=STK32C PE=1 SV=1
Q96N03	-3.3931	-3.39627	-3.18978	-3.53099	-3.47906	-3.49437	V-set and transmembrane domain-containing protein 2-like protein OS=Homo sapiens GN=VSTM2L PE=1 SV=1
Q12770	-1.76105	-1.89167	-1.79921	-1.93894	-1.86834	-1.92499	Sterol regulatory element-binding protein cleavage-activating protein OS=Homo sapiens GN=SCAP PE=1 SV=4
P24385	1.35564	1.35322	1.38917	1.32882	1.31536	1.28691	G1/S-specific cyclin-D1 OS=Homo sapiens GN=CCND1 PE=1 SV=1
Q8N9B5	0.244109	0.195016	0.252335	0.210399	0.134659	0.160907	Junction-mediating and -regulatory protein OS=Homo sapiens GN=JMY PE=1 SV=2
P13984	2.12497	2.15067	2.15447	2.12012	2.09921	2.0362	General transcription factor IIF subunit 2 OS=Homo sapiens GN=GTF2F2 PE=1 SV=2
Q8NI35	1.17232	1.18056	1.09521	1.1375	1.15978	1.19299	InaD-like protein OS=Homo sapiens GN=INADL PE=1 SV=3
B5MCN7	-3.1783	-3.35608	-3.48195	-3.30311	-3.43944	-3.21699	Nuclear receptor coactivator 1 OS=Homo sapiens GN=NCOA1 PE=1 SV=1
B7ZL12	1.48428	1.52322	1.47965	1.35858	1.34345	1.40372	FNBP1 protein OS=Homo sapiens GN=FNBP1 PE=1 SV=1
Q63HN8	-3.07003	-3.07984	-3.02676	-3.04928	-3.14326	-3.08183	E3 ubiquitin-protein ligase RNF213 OS=Homo sapiens GN=RNF213 PE=1 SV=3
P31321	-1.1401	-1.13874	-1.01575	-1.26404	-1.20959	-1.25476	cAMP-dependent protein kinase type I-beta regulatory subunit OS=Homo sapiens GN=PRKAR1B PE=1 SV=4
Q96EX3	-1.62036	-1.64616	-1.61799	-1.6504	-1.62243	-1.61349	WD repeat-containing protein 34 OS=Homo sapiens GN=WDR34 PE=1 SV=2
Q8TDB6	2.41031	2.43921	2.41581	2.34008	2.32411	2.30251	E3 ubiquitin-protein ligase DTX3L OS=Homo sapiens GN=DTX3L PE=1 SV=1
B4DLH4	1.95784	1.89064	1.75791	1.88587	1.87306	1.92505	Hematological and neurological-expressed 1-like protein OS=Homo sapiens GN=HN1L PE=1 SV=1
P0C870	-4.33903	-4.44276	-4.41448	-4.3304	-4.42685	-4.35491	JmjC domain-containing protein 7 OS=Homo sapiens GN=JMJD7 PE=2 SV=1
Q9ULI3	-0.679028	-0.654958	-0.708139	-0.84607	-0.839229	-0.757361	Protein HEG homolog 1 OS=Homo sapiens GN=HEG1 PE=1 SV=3
P0C7P0	-0.103896	-0.0312384	-0.0185342	-0.122344	-0.139635	-0.17553	CDGSH iron-sulfur domain-containing protein 3, mitochondrial OS=Homo sapiens GN=CISD3 PE=1 SV=1
O43353	0.852803	0.880104	0.809223	0.766118	0.777051	0.779905	Receptor-interacting serine/threonine-protein kinase 2 OS=Homo sapiens GN=RIPK2 PE=1 SV=2
Q8IV50	-0.800097	-0.791362	-0.843261	-0.864778	-0.931605	-0.846427	LysM and putative peptidoglycan-binding domain-containing protein 2 OS=Homo sapiens GN=LYSMD2 PE=1 SV=1
Q8WWH5	0.582829	0.563984	0.57133	0.553597	0.555957	0.541788	Probable tRNA pseudouridine synthase 1 OS=Homo sapiens GN=TRUB1 PE=1 SV=1
P00156	-1.98826	-1.92867	-1.90971	-1.98001	-2.02598	-2.10911	Cytochrome b OS=Homo sapiens GN=MT-CYB PE=1 SV=2
E7EN11	-1.72532	-1.60918	-1.6569	-1.79459	-1.76749	-1.92194	Voltage-dependent L-type calcium channel subunit beta-4 OS=Homo sapiens GN=CACNB4 PE=4 SV=1
O95450	-1.19578	-1.22183	-1.26291	-1.20543	-1.24658	-1.08922	A disintegrin and metalloproteinase with thrombospondin motifs 2 OS=Homo sapiens GN=ADAMTS2 PE=2 SV=2
Q96BW5	1.77578	1.8403	1.8123	1.6673	1.6657	1.63014	Phosphotriesterase-related protein OS=Homo sapiens GN=PTER PE=1 SV=1
Q9UGK8	-1.40177	-1.50593	-1.4317	-1.40786	-1.42258	-1.49489	Secretion-regulating guanine nucleotide exchange factor OS=Homo sapiens GN=SERGEF PE=1 SV=2
P55809	2.67939	2.68968	2.64924	2.60114	2.60339	2.58486	Succinyl-CoA:3-ketoacid coenzyme A transferase 1, mitochondrial OS=Homo sapiens GN=OXCT1 PE=1 SV=1
Q96JQ2	0.648569	0.64675	0.576995	0.544738	0.571014	0.557996	Calmin OS=Homo sapiens GN=CLMN PE=1 SV=1
Q16891-4	-3.65411	-3.58881	-3.80208	-3.78131	-3.80217	-3.63658	Isoform 4 of MICOS complex subunit MIC60 OS=Homo sapiens GN=IMMT
Q9NXN4	1.17051	1.17769	1.18097	1.13126	1.12876	1.08532	Ganglioside-induced differentiation-associated protein 2 OS=Homo sapiens GN=GDAP2 PE=1 SV=1
Q9ULV0	1.98883	1.99077	1.97069	1.89835	1.9051	1.91268	Unconventional myosin-Vb OS=Homo sapiens GN=MYO5B PE=1 SV=3
J3QL40	-4.07924	-4.05731	-3.97336	-4.179	-4.23107	-4.17291	Monocarboxylate transporter 6 (Fragment) OS=Homo sapiens GN=SLC16A5 PE=4 SV=1
Q8WUR7	-2.20961	-2.14196	-2.07898	-2.11029	-2.10128	-2.1336	UPF0235 protein C15orf40 OS=Homo sapiens GN=C15orf40 PE=1 SV=2
Q9UKZ1	0.5431	0.556891	0.568994	0.543364	0.498237	0.491552	CCR4-NOT transcription complex subunit 11 OS=Homo sapiens GN=CNOT11 PE=1 SV=1
Q6WKZ4	1.65284	1.63702	1.53599	1.51236	1.52606	1.58937	Rab11 family-interacting protein 1 OS=Homo sapiens GN=RAB11FIP1 PE=1 SV=3
Q8NFY9	-1.62527	-1.77145	-1.72708	-1.70753	-1.69708	-1.63764	Kelch repeat and BTB domain-containing protein 8 OS=Homo sapiens GN=KBTBD8 PE=2 SV=2
Q9NP92	1.31019	1.25909	1.27059	1.22721	1.23994	1.1755	28S ribosomal protein S30, mitochondrial OS=Homo sapiens GN=MRPS30 PE=1 SV=2
Q8N2H4	-1.15027	-1.24349	-1.11406	-1.20689	-1.21352	-1.22618	Protein SYS1 homolog OS=Homo sapiens GN=SYS1 PE=1 SV=1
Q6P1L8	0.222058	0.28434	0.262064	0.16467	0.141496	0.138482	39S ribosomal protein L14, mitochondrial OS=Homo sapiens GN=MRPL14 PE=1 SV=1
O95639	0.164698	0.0541887	0.124567	0.0711262	0.0909557	0.0998841	Cleavage and polyadenylation specificity factor subunit 4 OS=Homo sapiens GN=CPSF4 PE=1 SV=1
Q96LT7	-1.36917	-1.42831	-1.39637	-1.50159	-1.50319	-1.43608	Protein C9orf72 OS=Homo sapiens GN=C9orf72 PE=1 SV=2
A0A087X211	-0.697894	-0.673877	-0.704152	-0.811405	-0.814046	-0.715465	Protein CIP2A OS=Homo sapiens GN=KIAA1524 PE=1 SV=1
Q6ZVH7	-3.16309	-3.18331	-3.3456	-3.2701	-3.22116	-3.29916	Espin-like protein OS=Homo sapiens GN=ESPNL PE=2 SV=3
O76024	1.89096	1.89701	1.8904	1.7834	1.81341	1.78098	Wolframin OS=Homo sapiens GN=WFS1 PE=1 SV=2
P62070	2.88182	2.88071	2.91174	2.71598	2.73643	2.72911	Ras-related protein R-Ras2 OS=Homo sapiens GN=RRAS2 PE=1 SV=1
Q14764	5.55141	5.52684	5.44526	5.48036	5.48014	5.48901	Major vault protein OS=Homo sapiens GN=MVP PE=1 SV=4
Q9UK45	0.68918	0.73055	0.771355	0.655934	0.578839	0.591405	U6 snRNA-associated Sm-like protein LSm7 OS=Homo sapiens GN=LSM7 PE=1 SV=1
Q9H2K0	0.338415	0.405729	0.420441	0.302088	0.30232	0.259549	Translation initiation factor IF-3, mitochondrial OS=Homo sapiens GN=MTIF3 PE=1 SV=4
D6RF23	-2.88684	-2.88232	-2.83867	-2.89274	-2.81107	-2.98791	Guanine nucleotide-binding protein subunit beta-2-like 1 OS=Homo sapiens GN=GNB2L1 PE=1 SV=1
Q9BVA0	-0.182692	-0.179618	-0.263716	-0.231883	-0.201284	-0.176575	Katanin p80 WD40 repeat-containing subunit B1 OS=Homo sapiens GN=KATNB1 PE=1 SV=1
O15484	0.195406	0.169787	0.169875	0.0751347	0.0666761	0.0879057	Calpain-5 OS=Homo sapiens GN=CAPN5 PE=1 SV=2
O95832	-2.62148	-2.48846	-2.49056	-2.5978	-2.69468	-2.65036	Claudin-1 OS=Homo sapiens GN=CLDN1 PE=1 SV=1
Q7Z2K6	2.03103	1.96847	1.95965	1.96507	1.92209	1.95097	Endoplasmic reticulum metallopeptidase 1 OS=Homo sapiens GN=ERMP1 PE=1 SV=2
P55347	-2.61781	-2.6981	-2.64852	-2.65122	-2.7421	-2.76734	Homeobox protein PKNOX1 OS=Homo sapiens GN=PKNOX1 PE=1 SV=3
Q27J81	3.31175	3.26919	3.28282	3.23571	3.24153	3.24657	Inverted formin-2 OS=Homo sapiens GN=INF2 PE=1 SV=2
Q494U1	-4.93548	-4.61985	-4.9565	-4.83196	-4.77001	-4.7968	Pleckstrin homology domain-containing family N member 1 OS=Homo sapiens GN=PLEKHN1 PE=1 SV=2
Q9HA65	0.744642	0.756876	0.734324	0.73036	0.737369	0.683791	TBC1 domain family member 17 OS=Homo sapiens GN=TBC1D17 PE=1 SV=2
Q8IXV7	-3.46144	-3.48932	-3.40317	-3.45135	-3.36331	-3.36253	Kelch domain-containing protein 8B OS=Homo sapiens GN=KLHDC8B PE=2 SV=1
Q15022	-1.61699	-1.60918	-1.59907	-1.69278	-1.62831	-1.7107	Polycomb protein SUZ12 OS=Homo sapiens GN=SUZ12 PE=1 SV=3
Q9Y2Y6	-3.36112	-3.28089	-3.46419	-3.50195	-3.40985	-3.4918	Transmembrane protein 98 OS=Homo sapiens GN=TMEM98 PE=1 SV=1
H7C127	0.790061	0.78974	0.674697	0.77495	0.776989	0.823127	Bromodomain-containing protein 8 (Fragment) OS=Homo sapiens GN=BRD8 PE=1 SV=1
Q6ZWL3	-1.08543	-1.02659	-1.01841	-1.08883	-1.13044	-1.10153	Cytochrome P450 4V2 OS=Homo sapiens GN=CYP4V2 PE=1 SV=2
Q5ST30	0.803823	0.833037	0.830981	0.738088	0.738956	0.696783	Valine--tRNA ligase, mitochondrial OS=Homo sapiens GN=VARS2 PE=1 SV=2
Q8TC76	-0.676627	-0.667274	-0.661902	-0.903134	-0.89745	-0.908495	Protein FAM110B OS=Homo sapiens GN=FAM110B PE=1 SV=1
Q96GQ7	2.95422	2.99329	2.95114	2.94212	2.93858	2.90503	Probable ATP-dependent RNA helicase DDX27 OS=Homo sapiens GN=DDX27 PE=1 SV=2
O43583	2.27879	2.23765	2.25737	2.29168	2.25954	2.21734	Density-regulated protein OS=Homo sapiens GN=DENR PE=1 SV=2
P31939	4.50909	4.47543	4.47824	4.44739	4.45072	4.44485	Bifunctional purine biosynthesis protein PURH OS=Homo sapiens GN=ATIC PE=1 SV=3
H7C0N4	-1.76986	-1.84718	-1.74462	-1.68597	-1.71575	-1.65311	Splicing factor 1 (Fragment) OS=Homo sapiens GN=SF1 PE=1 SV=1
Q9UGL1	0.495545	0.359072	0.495902	0.377377	0.423806	0.424477	Lysine-specific demethylase 5B OS=Homo sapiens GN=KDM5B PE=1 SV=3
Q9Y342	-2.95305	-2.86221	-2.97628	-3.27214	-3.2592	-3.05968	Plasmolipin OS=Homo sapiens GN=PLLP PE=1 SV=1
Q8WY36	-0.681594	-0.677431	-0.65345	-0.643139	-0.677966	-0.781349	HMG box transcription factor BBX OS=Homo sapiens GN=BBX PE=1 SV=1
Q9UPX8-3	1.26925	1.26036	1.20497	1.20882	1.16782	1.23891	Isoform 3 of SH3 and multiple ankyrin repeat domains protein 2 OS=Homo sapiens GN=SHANK2
Q6ICH7	-2.18539	-2.36659	-2.39098	-2.37539	-2.3964	-2.16212	Aspartate beta-hydroxylase domain-containing protein 2 OS=Homo sapiens GN=ASPHD2 PE=2 SV=1
P36941	-1.51705	-1.53884	-1.5139	-1.50668	-1.57209	-1.5589	Tumor necrosis factor receptor superfamily member 3 OS=Homo sapiens GN=LTBR PE=1 SV=1
Q9UBB6	1.64942	1.61983	1.69861	1.58818	1.59773	1.57204	Neurochondrin OS=Homo sapiens GN=NCDN PE=1 SV=1
Q8NES3	-5.12591	-5.20013	-5.32049	-5.27698	-5.10355	-5.01536	Beta-1,3-N-acetylglucosaminyltransferase lunatic fringe OS=Homo sapiens GN=LFNG PE=1 SV=2
B1AHC4	-1.25845	-1.11266	-1.21106	-1.30701	-1.30822	-1.25641	Protein PRR5-ARHGAP8 OS=Homo sapiens GN=PRR5-ARHGAP8 PE=4 SV=1
Q6QHF9	-1.75497	-1.79802	-1.79823	-1.73187	-1.83506	-1.82301	Peroxisomal N(1)-acetyl-spermine/spermidine oxidase OS=Homo sapiens GN=PAOX PE=1 SV=3
O75592	2.41298	2.35974	2.38213	2.32199	2.34014	2.33937	E3 ubiquitin-protein ligase MYCBP2 OS=Homo sapiens GN=MYCBP2 PE=1 SV=3
Q5VWZ2	1.40697	1.42425	1.44713	1.37085	1.35873	1.29538	Lysophospholipase-like protein 1 OS=Homo sapiens GN=LYPLAL1 PE=1 SV=3
Q9P0U4	-0.264457	-0.25021	-0.262137	-0.276404	-0.323254	-0.242157	CXXC-type zinc finger protein 1 OS=Homo sapiens GN=CXXC1 PE=1 SV=2
P01889	2.01988	2.02553	2.02932	1.94561	1.93952	1.93271	HLA class I histocompatibility antigen, B-7 alpha chain OS=Homo sapiens GN=HLA-B PE=1 SV=3
E9PHX8	-5.25574	-5.30955	-5.15026	-4.95132	-5.39752	-5.23376	Tyrosine-protein kinase Mer OS=Homo sapiens GN=MERTK PE=1 SV=1
Q05BQ5	-2.67703	-2.59498	-2.61643	-2.74515	-2.73502	-2.73185	MBT domain-containing protein 1 OS=Homo sapiens GN=MBTD1 PE=1 SV=2
P48454-2	0.405416	0.339625	0.390715	0.3952	0.379205	0.326384	Isoform 2 of Serine/threonine-protein phosphatase 2B catalytic subunit gamma isoform OS=Homo sapiens GN=PPP3CC
O75716	-2.31124	-2.25085	-2.29785	-2.2495	-2.21573	-2.38998	Serine/threonine-protein kinase 16 OS=Homo sapiens GN=STK16 PE=1 SV=4
Q8WV22	-0.0945563	-0.0825056	-0.0646628	-0.0723748	-0.114065	-0.105728	Non-structural maintenance of chromosomes element 1 homolog OS=Homo sapiens GN=NSMCE1 PE=1 SV=5
Q13642	-4.36531	-4.35028	-4.49712	-4.46413	-4.67763	-4.41697	Four and a half LIM domains protein 1 OS=Homo sapiens GN=FHL1 PE=1 SV=4
O94826	3.73526	3.71515	3.69798	3.66999	3.68263	3.6462	Mitochondrial import receptor subunit TOM70 OS=Homo sapiens GN=TOMM70A PE=1 SV=1
Q9Y3D2	-0.407781	-0.473259	-0.470431	-0.524138	-0.563454	-0.503323	Methionine-R-sulfoxide reductase B2, mitochondrial OS=Homo sapiens GN=MSRB2 PE=2 SV=2
Q96CX6	-1.5317	-1.54712	-1.53254	-1.6395	-1.64677	-1.70656	Leucine-rich repeat-containing protein 58 OS=Homo sapiens GN=LRRC58 PE=1 SV=2
P56199	3.24437	3.28287	3.22993	3.17581	3.19695	3.16325	Integrin alpha-1 OS=Homo sapiens GN=ITGA1 PE=1 SV=2
P32121	-2.2333	-2.03864	-2.20212	-2.29543	-2.31822	-2.27713	Beta-arrestin-2 OS=Homo sapiens GN=ARRB2 PE=1 SV=2
O76061	-1.25035	-1.1576	-1.24564	-1.25949	-1.29282	-1.21357	Stanniocalcin-2 OS=Homo sapiens GN=STC2 PE=1 SV=1
Q9NVZ3	1.75387	1.8013	1.74236	1.72076	1.69027	1.73718	Adaptin ear-binding coat-associated protein 2 OS=Homo sapiens GN=NECAP2 PE=1 SV=1
P08473	0.222315	0.245301	0.266983	0.121519	0.128371	0.0607778	Neprilysin OS=Homo sapiens GN=MME PE=1 SV=2
Q9BQ90	-2.75748	-2.77051	-2.70813	-2.76083	-2.72939	-2.73796	Kelch domain-containing protein 3 OS=Homo sapiens GN=KLHDC3 PE=2 SV=1
O60287	1.34796	1.22001	1.19899	1.19191	1.22469	1.21066	Nucleolar pre-ribosomal-associated protein 1 OS=Homo sapiens GN=URB1 PE=1 SV=4
Q92738	-2.87439	-2.85925	-2.89985	-2.85784	-2.97802	-2.99155	USP6 N-terminal-like protein OS=Homo sapiens GN=USP6NL PE=1 SV=3
Q92597	2.13137	2.04996	2.05308	2.07099	2.036	2.07503	Protein NDRG1 OS=Homo sapiens GN=NDRG1 PE=1 SV=1
Q07889	1.51372	1.4241	1.42562	1.44316	1.43361	1.44637	Son of sevenless homolog 1 OS=Homo sapiens GN=SOS1 PE=1 SV=1
P82663	0.845946	0.858079	0.931263	0.850176	0.813684	0.77695	28S ribosomal protein S25, mitochondrial OS=Homo sapiens GN=MRPS25 PE=1 SV=1
Q95460	-2.60625	-2.53837	-2.52425	-2.67532	-2.62373	-2.6802	Major histocompatibility complex class I-related gene protein OS=Homo sapiens GN=MR1 PE=1 SV=1
Q8TCC3	-0.408844	-0.383745	-0.388678	-0.474932	-0.433845	-0.474005	39S ribosomal protein L30, mitochondrial OS=Homo sapiens GN=MRPL30 PE=1 SV=1
C9J0J7	2.65689	2.64786	2.68015	2.56875	2.55014	2.57178	Profilin-2 OS=Homo sapiens GN=PFN2 PE=1 SV=1
Q96SA4	-3.02647	-3.02412	-2.82394	-3.21115	-3.25111	-3.05873	Serine incorporator 2 OS=Homo sapiens GN=SERINC2 PE=2 SV=3
Q9BXC9	0.514086	0.406266	0.424358	0.444984	0.415091	0.461586	Bardet-Biedl syndrome 2 protein OS=Homo sapiens GN=BBS2 PE=1 SV=1
P49137	1.92833	1.87509	1.8842	1.87434	1.87838	1.89547	MAP kinase-activated protein kinase 2 OS=Homo sapiens GN=MAPKAPK2 PE=1 SV=1
Q96B77	-4.34304	-4.14307	-4.29877	-4.33253	-4.28997	-4.51274	Transmembrane protein 186 OS=Homo sapiens GN=TMEM186 PE=2 SV=1
Q12772	-0.10778	-0.132787	-0.0973606	-0.062652	-0.0469561	-0.0835151	Sterol regulatory element-binding protein 2 OS=Homo sapiens GN=SREBF2 PE=1 SV=2
Q8N9V7	-0.778832	-0.770843	-0.719082	-0.837372	-0.740679	-0.797096	Testis- and ovary-specific PAZ domain-containing protein 1 OS=Homo sapiens GN=TOPAZ1 PE=2 SV=3
Q9BXV9	-5.5473	-5.70422	-5.91259	-5.65505	-5.4945	-5.72375	Uncharacterized protein C14orf142 OS=Homo sapiens GN=C14orf142 PE=1 SV=2
Q9Y4R8	1.26391	1.17616	1.19495	1.20727	1.23274	1.20488	Telomere length regulation protein TEL2 homolog OS=Homo sapiens GN=TELO2 PE=1 SV=2
P15407	-1.36633	-1.39915	-1.37598	-1.60473	-1.44866	-1.5407	Fos-related antigen 1 OS=Homo sapiens GN=FOSL1 PE=1 SV=1
O95490	-1.04012	-1.05577	-1.06918	-1.10849	-1.12489	-1.10872	Latrophilin-2 OS=Homo sapiens GN=LPHN2 PE=1 SV=2
H0YDR1	-3.69464	-3.38027	-3.53115	-3.89944	-3.84569	-3.70953	Extracellular sulfatase Sulf-1 (Fragment) OS=Homo sapiens GN=SULF1 PE=4 SV=1
Q9BZJ0	1.84369	1.77171	1.81711	1.81568	1.79108	1.76433	Crooked neck-like protein 1 OS=Homo sapiens GN=CRNKL1 PE=1 SV=4
O14681	0.125301	0.0156484	0.128433	0.0342271	-0.000741959	-0.0169777	Etoposide-induced protein 2.4 homolog OS=Homo sapiens GN=EI24 PE=1 SV=4
Q96I36	0.0242224	0.0988543	0.110127	-0.114903	-0.0780497	-0.137283	Cytochrome c oxidase assembly protein COX14 OS=Homo sapiens GN=COX14 PE=1 SV=1
Q9UII2	1.90048	2.14831	1.95193	1.95052	1.91567	1.88774	ATPase inhibitor, mitochondrial OS=Homo sapiens GN=ATPIF1 PE=1 SV=1
O15014	-0.361885	-0.172655	-0.447823	-0.391353	-0.432986	-0.400077	Zinc finger protein 609 OS=Homo sapiens GN=ZNF609 PE=1 SV=2
P54259	-1.02133	-1.03695	-1.09848	-1.04964	-1.02922	-1.03437	Atrophin-1 OS=Homo sapiens GN=ATN1 PE=1 SV=3
Q7LBC6	1.27618	1.23438	1.21376	1.208	1.2326	1.22867	Lysine-specific demethylase 3B OS=Homo sapiens GN=KDM3B PE=1 SV=2
O95260	0.837664	0.83161	0.838335	0.816947	0.774761	0.765476	Arginyl-tRNA--protein transferase 1 OS=Homo sapiens GN=ATE1 PE=1 SV=2
Q86WU2	-5.51988	-5.41045	-5.74152	-5.5177	-5.56298	-5.82972	Probable D-lactate dehydrogenase, mitochondrial OS=Homo sapiens GN=LDHD PE=1 SV=1
P09622	3.97888	4.01965	3.95625	3.91581	3.9132	3.90565	Dihydrolipoyl dehydrogenase, mitochondrial OS=Homo sapiens GN=DLD PE=1 SV=2
Q9H2Y7	-0.0877224	-0.211903	-0.237555	-0.193633	-0.167212	-0.133475	Zinc finger protein 106 OS=Homo sapiens GN=ZNF106 PE=1 SV=1
Q9UJV3	-3.55283	-3.46324	-3.65967	-3.62701	-3.61787	-3.78006	Probable E3 ubiquitin-protein ligase MID2 OS=Homo sapiens GN=MID2 PE=1 SV=3
Q06323	4.09918	4.12044	4.12928	4.03267	4.02611	4.01524	Proteasome activator complex subunit 1 OS=Homo sapiens GN=PSME1 PE=1 SV=1
Q92600	0.305807	0.201475	0.248236	0.246125	0.254622	0.230098	Cell differentiation protein RCD1 homolog OS=Homo sapiens GN=RQCD1 PE=1 SV=1
P62714	3.19856	3.11194	3.10549	3.11954	3.13607	3.15589	Serine/threonine-protein phosphatase 2A catalytic subunit beta isoform OS=Homo sapiens GN=PPP2CB PE=1 SV=1
Q8N5P1	-1.93088	-1.93953	-1.92927	-1.91804	-1.95032	-2.00395	Zinc finger CCCH domain-containing protein 8 OS=Homo sapiens GN=ZC3H8 PE=1 SV=2
Q96C55	-2.14826	-2.24026	-2.18747	-2.249	-2.28118	-2.35431	Zinc finger protein 524 OS=Homo sapiens GN=ZNF524 PE=2 SV=1
H3BVE0	-0.735214	-0.796098	-0.83234	-0.745716	-0.789295	-0.693095	Uncharacterized protein (Fragment) OS=Homo sapiens PE=3 SV=1
P49674	-1.36942	-1.35156	-1.46454	-1.34806	-1.4223	-1.40495	Casein kinase I isoform epsilon OS=Homo sapiens GN=CSNK1E PE=1 SV=1
O75063	-0.231501	-0.137002	-0.237888	-0.208909	-0.270535	-0.240654	Glycosaminoglycan xylosylkinase OS=Homo sapiens GN=FAM20B PE=1 SV=1
Q05DH4	-0.809183	-0.682456	-0.725751	-0.861324	-0.834496	-0.930742	Protein FAM160A1 OS=Homo sapiens GN=FAM160A1 PE=2 SV=2
Q5GLZ8	3.00648	2.99121	3.00095	2.92808	2.93831	2.91553	Probable E3 ubiquitin-protein ligase HERC4 OS=Homo sapiens GN=HERC4 PE=1 SV=1
Q9Y2M5	-1.56026	-1.6802	-1.60506	-1.54899	-1.59272	-1.59913	Kelch-like protein 20 OS=Homo sapiens GN=KLHL20 PE=1 SV=4
Q9HA77	2.01556	2.04794	2.0439	1.87604	1.88688	1.86698	Probable cysteine--tRNA ligase, mitochondrial OS=Homo sapiens GN=CARS2 PE=1 SV=1
Q49A26	1.40776	1.46808	1.43884	1.34732	1.34077	1.32148	Putative oxidoreductase GLYR1 OS=Homo sapiens GN=GLYR1 PE=1 SV=3
H7C4P4	-4.98158	-5.17773	-5.42993	-5.08148	-5.12558	-4.85501	U2 snRNP-associated SURP motif-containing protein (Fragment) OS=Homo sapiens GN=U2SURP PE=1 SV=1
V9GYM8	2.85599	2.84023	2.80835	2.75377	2.75132	2.76353	Rho guanine nucleotide exchange factor 2 OS=Homo sapiens GN=ARHGEF2 PE=1 SV=1
Q14847	3.78442	3.77083	3.66909	3.74627	3.65349	3.75356	LIM and SH3 domain protein 1 OS=Homo sapiens GN=LASP1 PE=1 SV=2
Q9NUE0	-3.07087	-3.14949	-2.99716	-3.11278	-3.01523	-3.05682	Palmitoyltransferase ZDHHC18 OS=Homo sapiens GN=ZDHHC18 PE=2 SV=2
Q9H501	0.946549	0.902069	0.941884	0.939908	0.922174	0.87599	ESF1 homolog OS=Homo sapiens GN=ESF1 PE=1 SV=1
P29466	-1.76206	-1.7288	-1.69872	-1.88607	-1.84341	-1.84227	Caspase-1 OS=Homo sapiens GN=CASP1 PE=1 SV=1
Q96PU8-3	1.64805	1.58626	1.55146	1.60884	1.58503	1.5956	Isoform 2 of Protein quaking OS=Homo sapiens GN=QKI
Q8WVC0	0.02765	-0.0025264	0.0408782	-0.00957326	0.0110836	-0.0268361	RNA polymerase-associated protein LEO1 OS=Homo sapiens GN=LEO1 PE=1 SV=1
Q9HCY8	-3.04685	-3.12087	-3.108	-3.13954	-3.19763	-3.04353	Protein S100-A14 OS=Homo sapiens GN=S100A14 PE=1 SV=1
Q96PZ2	-1.16902	-1.17053	-1.06348	-1.27575	-1.22784	-1.1045	Protein FAM111A OS=Homo sapiens GN=FAM111A PE=1 SV=2
P19525	2.78242	2.76964	2.77491	2.71827	2.7094	2.70757	Interferon-induced, double-stranded RNA-activated protein kinase OS=Homo sapiens GN=EIF2AK2 PE=1 SV=2
O14802	1.4775	1.44747	1.43884	1.44518	1.42546	1.46251	DNA-directed RNA polymerase III subunit RPC1 OS=Homo sapiens GN=POLR3A PE=1 SV=2
Q96CG3	-1.08946	-1.04382	-0.993678	-1.24591	-1.23506	-1.3174	TRAF-interacting protein with FHA domain-containing protein A OS=Homo sapiens GN=TIFA PE=1 SV=1
Q5JTZ9	1.68663	1.72825	1.66478	1.61957	1.62742	1.61416	Alanine--tRNA ligase, mitochondrial OS=Homo sapiens GN=AARS2 PE=1 SV=1
Q9UHK0	-0.633298	-0.65114	-0.685741	-0.638862	-0.690566	-0.622115	Nuclear fragile X mental retardation-interacting protein 1 OS=Homo sapiens GN=NUFIP1 PE=1 SV=2
Q96KR1	2.35854	2.3654	2.32213	2.34448	2.33509	2.28524	Zinc finger RNA-binding protein OS=Homo sapiens GN=ZFR PE=1 SV=2
Q6GYQ0	-3.02971	-3.00684	-3.10314	-2.8896	-2.9697	-3.15445	Ral GTPase-activating protein subunit alpha-1 OS=Homo sapiens GN=RALGAPA1 PE=1 SV=1
Q96PE3	0.449799	0.469528	0.464724	0.477217	0.451114	0.435336	Type I inositol 3,4-bisphosphate 4-phosphatase OS=Homo sapiens GN=INPP4A PE=1 SV=1
Q96IK0	-2.42642	-2.33703	-2.30713	-2.42729	-2.29048	-2.45585	Transmembrane protein 101 OS=Homo sapiens GN=TMEM101 PE=1 SV=1
Q9UDW1	-0.57787	-0.55558	-0.543613	-0.753342	-0.658433	-0.749195	Cytochrome b-c1 complex subunit 9 OS=Homo sapiens GN=UQCR10 PE=1 SV=3
P10515	2.4069	2.42179	2.3787	2.30648	2.32436	2.31556	Dihydrolipoyllysine-residue acetyltransferase component of pyruvate dehydrogenase complex, mitochondrial OS=Homo sapiens GN=DLAT PE=1 SV=3
Q15714-2	-4.74582	-4.53923	-4.66852	-4.6886	-4.53569	-4.8716	Isoform 2 of TSC22 domain family protein 1 OS=Homo sapiens GN=TSC22D1
C9J0W7	-3.44405	-3.41462	-3.49781	-3.5408	-3.48617	-3.45618	Adiponectin receptor protein 1 (Fragment) OS=Homo sapiens GN=ADIPOR1 PE=4 SV=1
Q9NRH1	-1.32872	-1.3513	-1.42285	-1.29608	-1.31506	-1.31481	Yae1 domain-containing protein 1 OS=Homo sapiens GN=YAE1D1 PE=1 SV=1
Q52LR7	-2.16693	-2.14375	-2.17808	-2.10301	-2.24507	-2.17141	Enhancer of polycomb homolog 2 OS=Homo sapiens GN=EPC2 PE=1 SV=2
Q8N4A0	0.79925	0.717576	0.70197	0.741496	0.74086	0.794523	Polypeptide N-acetylgalactosaminyltransferase 4 OS=Homo sapiens GN=GALNT4 PE=1 SV=2
Q8WVJ2	-0.68545	-0.641009	-0.727773	-0.712145	-0.789845	-0.691417	NudC domain-containing protein 2 OS=Homo sapiens GN=NUDCD2 PE=1 SV=1
Q6PCB6	-4.7014	-4.5802	-4.57129	-4.7816	-4.65609	-4.63784	Alpha/beta hydrolase domain-containing protein 17C OS=Homo sapiens GN=ABHD17C PE=2 SV=2
P26006	3.8679	3.89051	3.86141	3.78066	3.78592	3.80017	Integrin alpha-3 OS=Homo sapiens GN=ITGA3 PE=1 SV=5
P52815	1.81314	1.80733	1.85171	1.75608	1.71343	1.67687	39S ribosomal protein L12, mitochondrial OS=Homo sapiens GN=MRPL12 PE=1 SV=2
Q96NC0	0.895091	0.903264	0.834768	0.890975	0.865666	0.813851	Zinc finger matrin-type protein 2 OS=Homo sapiens GN=ZMAT2 PE=1 SV=1
Q15424	3.48381	3.47237	3.43476	3.47007	3.45534	3.45798	Scaffold attachment factor B1 OS=Homo sapiens GN=SAFB PE=1 SV=4
O00462	2.10578	2.06763	2.04123	2.05037	2.05731	2.03898	Beta-mannosidase OS=Homo sapiens GN=MANBA PE=1 SV=3
A0A087X2D5	1.46443	1.45816	1.50044	1.39632	1.39509	1.37589	39S ribosomal protein L45, mitochondrial OS=Homo sapiens GN=MRPL45 PE=1 SV=1
O00203	3.93987	3.87184	3.89134	3.92115	3.90645	3.86306	AP-3 complex subunit beta-1 OS=Homo sapiens GN=AP3B1 PE=1 SV=3
A3KMH1	3.20998	3.19721	3.19449	3.13344	3.13535	3.12905	von Willebrand factor A domain-containing protein 8 OS=Homo sapiens GN=VWA8 PE=1 SV=2
A2RU67	-2.34171	-2.35407	-2.27673	-2.30741	-2.40255	-2.40997	Uncharacterized protein KIAA1467 OS=Homo sapiens GN=KIAA1467 PE=1 SV=1
Q7RTV0	1.42374	1.52131	1.45005	1.52829	1.46638	1.4059	PHD finger-like domain-containing protein 5A OS=Homo sapiens GN=PHF5A PE=1 SV=1
Q9H974	0.523267	0.580514	0.568425	0.623398	0.575572	0.529153	Queuine tRNA-ribosyltransferase subunit QTRTD1 OS=Homo sapiens GN=QTRTD1 PE=1 SV=1
Q6UB28	-2.09238	-1.96387	-2.10585	-2.14537	-2.04728	-2.18963	Methionine aminopeptidase 1D, mitochondrial OS=Homo sapiens GN=METAP1D PE=1 SV=1
O00478	-0.396004	-0.418451	-0.358003	-0.48789	-0.568631	-0.516804	Butyrophilin subfamily 3 member A3 OS=Homo sapiens GN=BTN3A3 PE=1 SV=1
Q9Y4P8	-0.114709	-0.178246	-0.136178	-0.113762	-0.123731	-0.18207	WD repeat domain phosphoinositide-interacting protein 2 OS=Homo sapiens GN=WIPI2 PE=1 SV=1
P35914	2.66048	2.71056	2.69072	2.59108	2.59183	2.57432	Hydroxymethylglutaryl-CoA lyase, mitochondrial OS=Homo sapiens GN=HMGCL PE=1 SV=2
Q9Y3B9	0.651489	0.707348	0.660537	0.69532	0.65147	0.599029	RRP15-like protein OS=Homo sapiens GN=RRP15 PE=1 SV=2
Q86UW9	-2.63008	-2.69744	-2.69955	-2.73035	-2.68988	-2.80051	Probable E3 ubiquitin-protein ligase DTX2 OS=Homo sapiens GN=DTX2 PE=1 SV=3
Q02156	-0.597575	-0.605948	-0.580802	-0.653223	-0.680681	-0.623892	Protein kinase C epsilon type OS=Homo sapiens GN=PRKCE PE=1 SV=1
Q9H6K4	-0.278483	-0.221532	-0.281652	-0.292975	-0.379487	-0.297727	Optic atrophy 3 protein OS=Homo sapiens GN=OPA3 PE=1 SV=1
Q9Y287	0.159976	0.167078	0.1752	0.0296898	0.0125551	0.000230391	Integral membrane protein 2B OS=Homo sapiens GN=ITM2B PE=1 SV=1
E9PKF3	-4.69883	-4.54161	-4.67813	-5.01836	-4.90636	-4.72869	Acetyl-CoA acetyltransferase, mitochondrial (Fragment) OS=Homo sapiens GN=ACAT1 PE=1 SV=1
Q96EL3	0.690229	0.676795	0.717725	0.607854	0.619341	0.577656	39S ribosomal protein L53, mitochondrial OS=Homo sapiens GN=MRPL53 PE=1 SV=1
Q6ICB0	-1.2575	-1.19653	-1.22352	-1.18513	-1.24633	-1.22188	Desumoylating isopeptidase 1 OS=Homo sapiens GN=DESI1 PE=1 SV=1
F5GZG6	-2.31719	-2.16409	-2.28863	-2.2851	-2.16685	-2.0489	Thiamin pyrophosphokinase 1 OS=Homo sapiens GN=TPK1 PE=4 SV=1
Q9UNZ2-4	-1.93164	-1.91905	-1.9818	-1.96344	-2.06669	-1.86345	Isoform 2 of NSFL1 cofactor p47 OS=Homo sapiens GN=NSFL1C
B5MBZ0	3.67916	3.71307	3.65898	3.62183	3.62016	3.62421	Echinoderm microtubule-associated protein-like 4 OS=Homo sapiens GN=EML4 PE=1 SV=3
Q8ND82	-1.42894	-1.40907	-1.4231	-1.4313	-1.48765	-1.49976	Zinc finger protein 280C OS=Homo sapiens GN=ZNF280C PE=1 SV=1
M0QZ22	0.390059	0.310365	0.341618	0.336305	0.358195	0.328404	Protein Smaug homolog 2 OS=Homo sapiens GN=SAMD4B PE=1 SV=1
Q9UIQ6	2.86495	2.81107	2.80876	2.79272	2.78762	2.78723	Leucyl-cystinyl aminopeptidase OS=Homo sapiens GN=LNPEP PE=1 SV=3
Q9HB21	0.367987	0.426731	0.372002	0.27899	0.276307	0.320493	Pleckstrin homology domain-containing family A member 1 OS=Homo sapiens GN=PLEKHA1 PE=1 SV=2
Q9H0J9	0.761137	0.805228	0.794066	0.645529	0.655512	0.671694	Poly [ADP-ribose] polymerase 12 OS=Homo sapiens GN=PARP12 PE=1 SV=1
Q9Y3V2	-1.36119	-1.37083	-1.34866	-1.45397	-1.38612	-1.34405	RWD domain-containing protein 3 OS=Homo sapiens GN=RWDD3 PE=1 SV=4
Q96BN8	0.437047	0.364918	0.369246	0.365645	0.324659	0.41016	Ubiquitin thioesterase otulin OS=Homo sapiens GN=OTULIN PE=1 SV=3
Q9NYV4	0.958439	0.949922	0.900129	0.94517	1.00254	0.951199	Cyclin-dependent kinase 12 OS=Homo sapiens GN=CDK12 PE=1 SV=2
Q15149-8	-1.2777	-1.23012	-1.15912	-1.36672	-1.32724	-1.40129	Isoform 8 of Plectin OS=Homo sapiens GN=PLEC
P10109	0.515132	0.555509	0.503327	0.461995	0.445289	0.458739	Adrenodoxin, mitochondrial OS=Homo sapiens GN=FDX1 PE=1 SV=1
Q9BXJ1	-2.88537	-2.62289	-2.8087	-3.12287	-3.20641	-3.14024	Complement C1q tumor necrosis factor-related protein 1 OS=Homo sapiens GN=C1QTNF1 PE=1 SV=1
P49798	-3.35502	-3.23223	-3.23602	-3.42499	-3.53938	-3.52303	Regulator of G-protein signaling 4 OS=Homo sapiens GN=RGS4 PE=1 SV=1
B7Z3P7	-3.10894	-2.90348	-3.12596	-3.21802	-3.21426	-2.93611	Histone deacetylase 9 OS=Homo sapiens GN=HDAC9 PE=1 SV=1
Q6PJ69	-1.14297	-1.09093	-1.10231	-1.02603	-1.05145	-1.13353	Tripartite motif-containing protein 65 OS=Homo sapiens GN=TRIM65 PE=1 SV=3
Q9NZL3	-3.97116	-4.00394	-3.97041	-4.19829	-4.10173	-3.96589	Zinc finger protein 224 OS=Homo sapiens GN=ZNF224 PE=1 SV=3
[truncated: 8,326 more rows]
