# Supplementary material for: Unveiling the role of transgelin as a prognostic and therapeutic target in kidney fibrosis via a proteomic approach
Source: Exp Mol Med. 2024 Oct 7;56(10):2296–308. doi: 10.1038/s12276-024-01319-7 (PMC11542076; doi:10.1038/s12276-024-01319-7)
Supplement: Supplementary file 6 — Supplementary Table 5 [file 12276_2024_1319_MOESM6_ESM.xlsx]

## Sheet: Sheet1
Supplementary Table 5. Significantly differential expressed proteins between control and rTGF-beta stress hTECs cell lines
Protein Name	Log10Pval	q-value	Log2 FoldChange
TGFBI	7.56078	0	0.887073
AMIGO2	6.6273	0	0.544847
LARGE	6.45652	0	0.369362
SMARCC1	6.1204	0	0.152684
HAPLN1	5.93975	0	0.305892
ITGAV	5.82668	0	0.233099
ACAN	3.82321	0.00215228	-1.01967
CHRM2	3.39221	0.00285044	-0.906189
CLDN11	4.92146	0	-0.876798
TSPAN8	3.27099	0.00409045	-0.755267
PODXL	5.47651	0	0.491776
LEPR	1.98105	0.034268	-0.68405
SLC4A	5.4367	0	0.339579
RACGAP1	2.69352	0.0112452	-0.671466
WNT7A	2.18293	0.0245217	-0.665103
DYNC1I1	3.85358	0.00223158	-0.65646
CPA4	5.31671	0	-0.645078
ACTN	5.03576	0	0.110677
ITGB1	5.03308	0	0.178093
DSP	5.01582	0	0.459671
ITGB8	4.18658	0.00196154	-0.640599
BMP1	4.9637	0	0.282678
MEX3B	4.95809	0	0.202144
STK32B	3.92252	0.0019759	-0.639811
IGFBP7	4.91028	0	0.347694
LUM	5.56653	0	-0.637761
HOMER2	4.90223	0	0.271871
SLCO2A1	4.90087	0	0.898738
PHLDA1	3.84738	0.00220833	-0.634573
VCAM1	3.96483	0.00215789	-0.621109
GOPC	4.78752	0	0.248457
LMCD1	4.78196	0	0.402146
XYLT1	4.77779	0	0.593841
COL5A1	4.77636	0	0.407892
TSPAN2	4.74266	0	0.742761
A2M	4.70167	0	-0.616959
CEMIP	5.31753	0	-0.598513
TPM	4.73371	0	0.434268
TAGLN	4.72159	0	0.39916
P4HA2	4.72143	0	0.138924
KLHDC1	1.79993	0.044822	-0.585208
SLC43A3	4.32485	0.00242857	-0.573333
LIMK2	4.66011	0	0.438799
C10orf54	4.49826	0.00154839	-0.569693
PBK	3.10016	0.00767432	-0.542954
ASS1	4.62869	0	0.203953
PTGIS	4.16589	0.00306542	-0.541094
KCTD10	4.62367	0	0.0725692
HAS2	3.30122	0.00417436	-0.533213
PJA2	4.61794	0	0.194843
ANKRD50	4.61572	0	0.116413
CLEC4E	3.65977	0.00217143	-0.512298
SLC3A2	4.61048	0	0.311832
PRUNE2	4.60065	0	0.176004
CNN1	4.56724	0	0.849856
SLC7A5	4.56289	0	0.402219
ACBD3	4.56124	0	0.093757
SLC1A5	4.54154	0	0.146327
MGP	2.24453	0.0232891	-0.511602
ACOX3	4.51998	0	0.486684
ANKRD20A3	3.22925	0.00491262	-0.509859
TNFAIP2	3.96981	0.00217219	-0.506414
JUNB	4.49793	0.00152381	0.398273
COL2A1	4.4964	0.0015	0.219495
LTBP2	4.47974	0.00147692	0.313378
CTPS1	4.43314	0.00309091	0.329114
ITGA5	4.4292	0.00304478	0.177199
ANKRD1	4.41729	0.003	0.430837
CDH2	4.41376	0.00295652	0.287395
CNTNAP1	2.40072	0.0166537	-0.491548
GLIPR2	4.40284	0.00287324	0.40997
DENND2A	3.81207	0.00210945	-0.481677
HBEGF	4.3933	0.00279452	0.391488
ENG	4.39319	0.00275676	0.180128
ZNF705A	2.32758	0.0189713	-0.47415
SLC1A4	4.37556	0.00268421	0.171851
GAT	4.37362	0.00264935	0.76164
SEC24A	4.36666	0.00261538	0.149353
SNAP47	4.34928	0.00258228	0.107841
SMT	4.33625	0.00255	0.351354
OGDHL	2.69126	0.0111592	-0.472016
STAU1	4.33259	0.0024878	0.071174
SEMA7A	4.33092	0.00245783	0.447614
SLC34A	4.18689	0.002	-0.469734
RRAD	4.31871	0.0024	0.33577
PXN	4.31788	0.00237209	0.160298
KCTD12	4.31149	0.00234483	0.177327
SYTL	4.05759	0.00254264	-0.46308
C16orf70	4.30583	0.00229213	0.249739
TK1	2.67721	0.0115439	-0.456605
SFRP1	3.82411	0.00216327	-0.450689
FLRT2	4.28439	0.00221739	0.881444
TLE3	4.2797	0.00219355	0.234716
FRMD6	4.25246	0.00217021	0.187775
OSBPL8	4.23468	0.00214737	0.0613012
PRPS1	4.23356	0.002125	0.322241
FAM122A	4.23281	0.00210309	0.238519
SNX30	4.23079	0.00208163	0.20676
PLAT	4.28879	0.00224176	-0.450008
USP11	4.21123	0.00204	0.107053
SLC34A2	2.11878	0.0266077	-0.449249
TOP2A	2.92614	0.00875254	-0.446239
GALNT2	4.18682	0.00198058	0.191852
SAA2	2.56172	0.0137149	-0.445742
RAB3B	4.18549	0.00194286	0.107766
SARG	4.33611	0.00251852	-0.440333
PCDH7	4.14536	0.00295495	-0.438831
MKI67	2.92371	0.00886341	-0.43871
SRPRB	4.16061	0.00300917	0.130942
NUF2	3.53718	0.00309541	-0.43751
SCE	3.08433	0.00773931	-0.431383
SMAD3	3.53616	0.00307368	-0.428203
SIPA1L	4.13003	0.00290265	0.125924
MTHFD2	4.12559	0.00287719	0.209764
SEC13	4.11708	0.00285217	0.0977602
MGARP	3.90812	0.00191813	-0.4248
FLN	4.11442	0.00280342	0.0966015
OGFRL1	2.90976	0.00889917	-0.422096
AAED1	2.44902	0.0160079	-0.417631
APOL3	2.98344	0.00825408	-0.417178
KDM4B	4.10357	0.00271074	0.080506
SYNE1	4.10248	0.00268852	0.329877
GDPD5	1.80125	0.0447401	-0.41457
FNDC3B	4.09451	0.00264516	0.18014
LTB	2.7632	0.0102493	-0.412749
SEC24D	4.08477	0.00260317	0.124287
ANLN	1.81169	0.0442279	-0.411262
LOXL4	4.39561	0.00283333	-0.399959
SULF1	5.10245	0	-0.398471
HMGCR	4.0545	0.00252308	0.454414
ADAM12	4.05425	0.00250382	0.325842
RASSF6	3.85367	0.00224339	-0.396796
SPARC	4.03645	0.00246617	0.193413
SH3PXD2A	4.03234	0.00244776	0.253016
CLN3	2.69544	0.0112887	-0.394097
CASC	4.02313	0.00241176	0.100223
PGM2L1	4.0191	0.00239416	0.17864
DAPK3	4.01782	0.00237681	0.225878
SLC7A1	4.01096	0.00235971	0.177522
MISP	4.00455	0.00234286	0.513593
FRY	3.83818	0.00219689	-0.391994
PLIN2	3.04478	0.00762427	-0.391471
NOL4L	3.99546	0.00229371	0.25733
SPC24	2.35212	0.0183561	-0.390684
PDIA3	3.99007	0.00226207	0.0778281
B4GALT1	3.98527	0.00224658	0.170503
MRC2	3.98246	0.00223129	0.204854
ENC1	3.98245	0.00221622	0.397695
FAM83B	2.95944	0.00853427	-0.38879
PDGFRA	4.22128	0.00206061	-0.38617
SPNS2	2.83238	0.00946327	-0.383313
C1QTNF1	2.0511	0.0304166	-0.379276
G6PD	3.30475	0.00395866	-0.379131
CDR2L	3.95501	0.00212987	0.140969
SYNPO2	2.73602	0.0104255	-0.373494
RPGRIP1	1.83754	0.0432816	-0.373088
KIAA0101	2.80283	0.00981924	-0.371706
DLC	3.95058	0.00207595	0.236588
SERPINB2	2.29825	0.0199071	-0.370055
EDNRA	3.41793	0.00292771	-0.368653
AKR1B1	4.64706	0	-0.367324
HMMR	2.2626	0.0218191	-0.365193
KLHL13	3.4519	0.0027037	-0.362569
DGKA	3.92876	0.002	0.0771885
DCLK2	3.92708	0.00198788	0.439495
TM4SF1	3.66531	0.0021893	-0.359243
DHFR	2.59944	0.0132903	-0.358907
GALNT10	3.91749	0.00195238	0.334569
EFHD1	3.91417	0.00194083	0.32611
GOLGA2	3.90832	0.00192941	0.174915
NDC80	4.61228	0	-0.353635
CLDN16	4.14858	0.00298182	-0.353057
ARID3A	3.905	0.00189595	0.1489
APCDD1L	3.9008	0.00188506	0.266343
JAG1	3.89651	0.00187429	0.47556
IMPA2	2.4553	0.0158216	-0.350239
AURKB	1.87766	0.0396683	-0.348989
WNK4	3.88942	0.0018427	0.356763
LRRN4	4.73838	0	-0.348406
GINS1	3.2953	0.00415306	-0.346286
HELLS	2.95269	0.00859028	-0.343108
SLC29A1	3.87741	0.00232967	0.503935
ARL4C	2.78554	0.0103513	-0.342928
ARHGAP29	3.64711	0.00254251	-0.340542
TNFSF9	3.86089	0.00229189	0.372394
PDXK	3.86086	0.00227957	0.305776
BET1L	3.85802	0.00226738	0.142563
MECOM	3.85646	0.00225532	0.28067
PRKAC	1.81634	0.0441396	-0.340428
DCDC2	5.49855	0	-0.339323
MTMR10	2.15337	0.025208	-0.33727
DDX11	1.8644	0.0407379	-0.337001
STYK1	2.52731	0.0142949	-0.336939
CENPH	2.41069	0.016729	-0.335851
LIPG	3.8273	0.00217436	0.543121
RHPN1	1.733	0.0493244	-0.334568
NCALD	2.26967	0.0211636	-0.326182
FDFT1	3.82177	0.00214141	0.290243
HOOK3	3.81875	0.00213065	0.113547
TRAF1	3.95866	0.00214379	-0.322021
MYO6	2.79938	0.0100754	-0.321596
JUP	3.80822	0.00209901	0.119699
PTX3	2.02222	0.0327126	-0.315814
EPPK1	3.79945	0.00207843	0.686395
HOGA1	2.61425	0.013217	-0.314089
SCD	3.79641	0.00205825	0.295621
PLAU	3.30245	0.00418509	-0.310675
CSRP1	3.78449	0.00203846	0.159028
PRC1	2.24188	0.0232157	-0.309275
PTK7	3.77908	0.00253333	0.177019
FLRT3	3.77023	0.00252133	0.110825
P4HA3	3.76848	0.00250943	0.425714
PHLDB	3.76813	0.00249765	0.260176
TGFB1	3.76685	0.00248598	0.394382
KIAA0586	3.76118	0.00247442	0.31488
FANCI	3.1315	0.00708026	-0.304918
PTPN14	3.75873	0.00245161	0.0776135
NRG1	3.75589	0.00244037	0.282969
BGN	3.75306	0.00242922	0.363397
YIPF5	3.74973	0.00241818	0.269261
AKR1B10	2.14809	0.0252203	-0.298583
CHST3	3.74459	0.0023964	0.33438
CDC42EP4	2.14481	0.0254694	-0.297838
EPHB	3.73515	0.002375	0.205614
MCAM	3.73071	0.00236444	0.292598
LEMD3	3.72571	0.00235398	0.105703
CYP2S1	2.74495	0.0100429	-0.297057
MCM2	3.02578	0.00773077	-0.296176
CDK1	2.49047	0.0150874	-0.295854
UAP1	3.71964	0.00231304	0.199088
TNC	3.7191	0.00230303	0.516705
PLXND1	3.71549	0.0022931	0.223212
FAM114A1	3.71269	0.00228326	0.141572
COL5A1	3.70731	0.0022735	0.777549
FERMT2	3.69995	0.00226383	0.146352
RUNX	3.69956	0.00225424	0.231263
PDXDC1	3.69627	0.00224473	0.136892
ATHL1	3.69625	0.00223529	0.112368
FBXL18	3.68677	0.00222594	0.0908362
COL18A1	3.67122	0.00221667	0.0811863
RAB3A	3.66953	0.00220747	0.101712
DNAJB5	3.66692	0.00219835	0.345234
FXYD2	2.89229	0.00904685	-0.289852
MYO10	3.66316	0.00218033	0.284435
C3	2.45	0.0158539	-0.289653
EPHB1	2.37894	0.0174231	-0.289639
ABHD14A-ACY1	2.88754	0.00909904	-0.287921
HIST1H1C	2.29074	0.0202173	-0.287867
PDLIM	3.63855	0.00252209	0.13145
GJB3	1.82329	0.0441596	-0.287827
CGNL1	3.16947	0.00633636	-0.284545
IFIT2	3.08847	0.00780287	-0.28178
TPD5	3.60723	0.00297233	0.227527
TMED3	3.60597	0.00296063	0.144906
RALA	3.60522	0.00294902	0.142609
RRBP1	3.60515	0.0029375	0.211206
GPRC5B	2.34169	0.0185295	-0.280943
TYMP	3.60077	0.00291473	0.136884
ZCCHC6	3.60014	0.00290347	0.0800012
PDE3A	3.62178	0.00298413	-0.279972
SPOCK1	3.5991	0.00288123	0.210582
HERC5	3.63558	0.00250199	-0.278312
COL6A3	3.59689	0.00285932	0.211094
LAMC2	3.59325	0.00284848	0.145457
GNG11	2.87539	0.0089279	-0.277622
SQLE	3.58792	0.00282707	0.269391
TPM	3.57725	0.00281648	0.110093
CFH	3.56656	0.00275458	-0.277537
MYL9	3.57298	0.00279554	0.301233
MDK	2.88002	0.00901266	-0.276538
SLC38A5	3.5693	0.00277491	0.404347
TEX2	3.56918	0.00276471	0.267957
CHAF1A	3.93608	0.00203727	-0.275092
GPRC5A	3.38932	0.00309302	-0.274815
ARFGAP1	3.56055	0.00273455	0.259588
EPB41L	3.5539	0.00272464	0.118497
CACHD1	3.55156	0.0027148	0.803972
AMPD2	3.54731	0.00270504	0.0603091
CCDC186	3.54654	0.00313978	0.0866531
CENP	2.43047	0.0163314	-0.273669
SLC2A3	4.1079	0.00273333	-0.272756
SHCBP1	2.63385	0.0129712	-0.272101
PDE1A	2.97223	0.00852236	-0.27094
DNM	3.53715	0.00308451	0.0981318
RHOF	3.02951	0.00777563	-0.26877
CHST11	3.53267	0.00306294	0.467422
MAP3K5	2.84703	0.00956364	-0.268189
GPR116	3.76102	0.00246296	-0.265204
SPTBN2	3.52295	0.00303114	0.179254
MEGF9	3.25254	0.00476049	-0.264538
PRICKLE2	3.52274	0.00301031	0.334929
TPM2	3.52185	0.003	0.25071
SKA2	1.74745	0.0485897	-0.26451
SDPR	4.62369	0	-0.264203
NDST1	3.51513	0.00296949	0.245179
CTGF	3.51283	0.00295946	0.198663
HSPB1	3.51137	0.00294949	0.443029
F2R	3.24451	0.00471394	-0.263096
ULK1	3.50679	0.00292977	0.16534
SLC22A3	3.50342	0.00292	0.25317
SNX2	3.4995	0.0029103	0.0733744
USP53	1.81086	0.0442483	-0.26153
SLC6A9	3.49433	0.00289109	0.292478
RRM2	2.65741	0.0122129	-0.257678
ZNF281	3.48133	0.00287213	0.241507
PFKP	3.47947	0.00286275	0.135146
CLIC3	3.47921	0.00285342	0.312208
PLSCR4	4.30578	0.00226667	-0.257027
FBLIM1	3.47716	0.00283495	0.154356
HDLBP	3.47559	0.00282581	0.121606
TES	3.47467	0.00281672	0.0941331
GRB10	3.47343	0.00280769	0.125539
NID2	3.34867	0.00364444	-0.256059
ABLIM	3.46992	0.00278981	0.130346
BBS7	3.4682	0.00278095	0.0899976
XRCC4	3.46816	0.00277215	0.371888
PISD	3.16572	0.00630769	-0.255962
SRPR	3.46545	0.00275472	0.127658
UBE2J1	3.4624	0.00274608	0.387099
UBE2C	3.54454	0.00311744	-0.254833
ADAM19	3.45513	0.00272897	0.299967
CEP55	2.00036	0.0335	-0.254782
SHB	3.4526	0.00271207	0.154489
SDC4	1.99111	0.0338135	-0.254488
FAM177A1	3.45082	0.00269538	0.236607
GPC4	3.44784	0.00268712	0.293263
TSPAN13	3.44603	0.0026789	0.297291
CALB2	3.44012	0.00267073	0.37125
RDX	3.43636	0.00266261	0.0689646
EPS8	3.29805	0.00416368	-0.253726
INPP4B	3.41804	0.00293656	0.202869
HMGA	2.58995	0.0134367	-0.253421
TBC1D2	3.41583	0.00291892	0.117429
DSEL	4.02532	0.00242963	-0.252779
FHL	4.0829	0.00258268	-0.252766
UNC5B	3.41122	0.00289286	0.263283
TFEB	3.40682	0.00288427	0.28065
CYP51A1	3.39857	0.00287574	0.113854
CTNNAL1	2.63159	0.01294	-0.251446
SLC6A6	3.91872	0.00196407	-0.250591
CD40	2.62985	0.0130239	-0.247453
PARP14	3.38875	0.00307514	-0.242793
MCM3	2.61304	0.0132973	-0.241994
GYPC	1.73384	0.0492976	-0.241871
ADD	3.38909	0.00308406	0.119637
ISG20	2.34348	0.0184529	-0.241537
APPBP2	2.89921	0.00898532	-0.24102
ANK3	3.12845	0.00725702	-0.240695
TGFBR2	3.72231	0.00232314	-0.240111
PGM3	3.38242	0.00304	0.109305
CTNNA1	3.38049	0.00303134	0.13152
COL6A6	3.38043	0.00302273	0.382436
VAMP5	2.75251	0.0101655	-0.240075
NRD1	3.37133	0.00335593	0.0723794
SLC48A1	3.1096	0.00704403	-0.239979
GCNT4	3.36616	0.00368539	0.336767
SPAST	3.36505	0.00367507	0.0535638
FAM118B	3.09775	0.00765833	-0.239769
ZWINT	2.38797	0.0168864	-0.237752
SCIN	4.68658	0	-0.23626
MYOF	4.52409	0	-0.236159
FSCN1	3.34444	0.00362431	0.141429
FAM110B	5.13391	0	-0.235781
NRP1	3.88596	0.00235556	-0.235544
WWC2	3.33815	0.00359452	0.205569
BMPR2	3.33533	0.0035847	0.165543
IVNS1ABP	3.32996	0.00357493	0.323105
DLGAP	1.85374	0.0412071	-0.235334
CTSS	2.66799	0.011746	-0.234275
SMG8	3.32798	0.00354595	0.0536855
CDC42EP3	2.1641	0.0251544	-0.234005
LRRC8A	3.32681	0.00352688	0.137858
PLEKHF1	1.95159	0.0364171	-0.232606
PARD6B	2.65727	0.0121978	-0.231595
NCAPH2	2.18317	0.0245398	-0.23129
SIRPA	3.32038	0.00348936	0.246817
TPST1	3.32025	0.00348011	0.356417
STAP2	2.05079	0.0304393	-0.230902
ENAH	3.31421	0.00378892	0.26113
UBFD1	3.31142	0.00403158	0.0631933
GJA1	3.31084	0.004021	0.369419
TAPT1	3.31083	0.00401047	0.277706
BAZ2B	3.3103	0.004	0.141082
VAMP4	3.31026	0.00398958	0.214954
ADAMTS1	2.25495	0.022027	-0.230007
PAWR	3.30584	0.00396891	0.331022
HECW2	2.01387	0.0326375	-0.229911
ZNF318	2.06178	0.029436	-0.229447
PIEZO2	3.18119	0.00642396	-0.228402
DPF	2.43492	0.0160813	-0.227022
FYN	3.79847	0.00206829	-0.22567
MEST	4.06555	0.0025625	-0.222234
PFKFB3	3.2803	0.00414249	0.20566
MAP3K4	3.28013	0.00413198	0.110836
RBP1	3.27652	0.00412152	0.189827
KCNJ15	1.77251	0.0469022	-0.222087
HNRNPUL1	3.2716	0.00410076	0.0349515
RGS4	2.05953	0.0296099	-0.222065
SPTLC2	3.26971	0.0040802	0.101555
LPAR1	2.39255	0.0167029	-0.221888
PRRC1	3.26476	0.00405985	0.13599
TMEM200A	4.96446	0	-0.221857
ADD3	3.26191	0.00451613	0.125492
RHOF	2.76642	0.0103064	-0.220756
CKS1B	2.07275	0.028791	-0.220731
SLC39A14	3.25125	0.00474877	0.183454
MCM6	4.09451	0.00266667	-0.220654
LMCD1	3.24656	0.00472549	0.611836
GLDC	3.99828	0.00230986	-0.219825
FKBP11	3.23979	0.00493659	0.15183
TUFT1	3.23651	0.00492457	0.341106
RPS6KA5	2.37133	0.0178392	-0.219477
MPZL1	3.22832	0.00513317	0.098779
ACSS1	3.10967	0.00705882	-0.21884
DOCK10	3.22361	0.00510843	0.212612
TMCO4	2.63927	0.0129466	-0.218305
MASTL	2.85935	0.0092043	-0.218112
CDC73	3.21847	0.00533014	0.0302181
PTGS2	3.21832	0.00531742	0.444704
TIFA	2.2703	0.0211806	-0.217408
MCM7	3.16365	0.0064955	-0.217149
TRIM5	3.21643	0.00550711	0.0286093
ANKRD52	3.20212	0.00549409	0.141407
NFIB	3.38531	0.00304871	-0.215068
IRS1	3.20045	0.00546824	0.18693
GALNT5	1.7691	0.0469876	-0.214719
KIF4A	2.2146	0.0236192	-0.214327
PPP3C	3.1914	0.00626168	0.106589
FILIP1	3.1902	0.00624709	0.323867
CRELD2	3.19009	0.00623256	0.0430295
CAMKK1	3.1899	0.0062181	0.33429
PSMB10	1.77816	0.0464733	-0.214079
RGPD5	3.18581	0.0064388	0.150039
NR2F2	3.45821	0.0027375	-0.213445
CNTN1	3.18057	0.0064092	0.402687
PLEK2	3.17817	0.0063945	0.163611
DCN	3.12615	0.0072103	-0.213025
PPL	2.17898	0.0249274	-0.212758
PPP1R8	3.17055	0.0063508	0.0782843
CD82	2.19444	0.0241883	-0.212606
AIMP2	2.19942	0.0241384	-0.21249
TSPAN4	2.30922	0.0192997	-0.212276
RPN1	3.16384	0.00651016	0.0399615
SLC35F5	3.36309	0.0036648	-0.211132
CBR4	1.73722	0.0492616	-0.210708
TXNIP	2.53961	0.0143922	-0.210545
TUBA4A	3.15546	0.00701566	0.235605
RASAL	2.61512	0.0132482	-0.210134
XRCC	3.15458	0.00698441	0.157451
ATP8B1	2.61582	0.0132639	-0.209358
PSME4	3.14866	0.00723725	0.133367
SEC31A	3.1427	0.00722124	0.141406
IFRD1	3.14184	0.0072053	0.240554
DCLK1	3.27552	0.00411111	-0.207964
ZFAND1	3.13997	0.00717363	0.045728
GBF1	3.1365	0.00715789	0.0888631
ANGPTL4	3.13609	0.00714223	0.342448
PSAT1	3.13486	0.00712664	0.112007
AK5	3.2201	0.00508393	-0.207272
PRR15	2.92187	0.00884848	-0.207078
PLTP	2.00143	0.033444	-0.204101
TYSND1	2.66702	0.0118507	-0.203978
IFIT3	3.19965	0.00574648	-0.203876
SH2D5	2.08472	0.0279437	-0.203763
VMP1	3.12739	0.00722581	0.0830361
HIST1H1A	2.03624	0.0317879	-0.202753
PLXNA4	2.82787	0.00940686	-0.201186
DIP2B	3.12497	0.00717949	0.125251
CTNNB1	3.12174	0.00716418	0.116531
NOX4	3.121	0.00714894	0.794845
PNMA1	3.11858	0.00713376	0.179887
SYNE2	3.5999	0.00289231	-0.201107
CTNNA2	3.11531	0.00710359	0.254862
CAV1	2.98697	0.00810256	-0.20085
EIF5	3.11435	0.00707368	0.0847101
KIF16	1.97273	0.0351826	-0.200158
SH3BP4	3.85215	0.0022199	-0.200137
CRYAB	3.10236	0.00743096	0.255986
KIFC1	2.27661	0.021039	-0.200017
IFIT1	2.75262	0.0101932	-0.199642
RAB38	2.63966	0.0129623	-0.199035
CAP1	3.09405	0.00788382	0.183236
SDC1	3.09354	0.00786749	0.417198
SORBS	3.06463	0.007792	-0.199033
AHR	3.53154	0.00305226	-0.197251
ARFIP2	3.08862	0.00781893	0.0828168
MRM1	3.0155	0.00778072	-0.196061
RIN1	2.68114	0.0114603	-0.195447
HIST1H1D	2.32706	0.018922	-0.195329
NMT2	3.14086	0.00718943	-0.194037
MCM4	2.44234	0.0160667	-0.19322
PPIF	2.7643	0.0102778	-0.193063
SH2D4A	3.08281	0.00770791	0.114969
LOX	3.07769	0.00769231	0.235898
TFAM	2.97114	0.00849198	-0.192766
CD74	2.15605	0.0249914	-0.191396
SGPP2	2.46644	0.015556	-0.190919
TRIM2	3.07134	0.00763052	0.150302
REEP4	3.07088	0.00761523	0.164234
FCGRT	3.93773	0.00205	-0.190872
CDH13	2.2399	0.0232753	-0.190441
ENAH	3.06175	0.00776096	0.259727
CLSTN	3.0605	0.00774553	0.103083
LAMA4	3.59861	0.00287023	-0.190422
SLC16A5	2.34522	0.0184691	-0.190099
KIAA1161	3.05316	0.0076996	0.172117
UAP1L1	3.05218	0.00768442	0.14698
SSBP3	3.05148	0.00766929	0.434323
TLN1	3.04953	0.00765422	0.0712109
LARP6	3.04942	0.00763922	0.17967
RRAS2	3.95455	0.00211613	-0.188876
CIT	2.36437	0.0179714	-0.188709
MCFD2	3.03602	0.00759454	0.173856
MRAS	3.0347	0.00757977	0.181466
DUT	2.38495	0.016938	-0.187457
GNPDA1	3.09238	0.00785124	-0.186401
FAM107B	2.93643	0.00882735	-0.186044
CDK19	2.76002	0.0101928	-0.186019
TMEM165	3.02719	0.00774566	0.110727
LTBP3	2.70791	0.0110496	-0.185984
EIF4G2	3.02578	0.00771593	0.0686226
COL7A1	3.02507	0.00770115	0.304896
UBR3	3.02311	0.00786998	0.057511
ACLY	3.02232	0.00785496	0.159782
SH3BP5L	3.02191	0.00784	0.178571
TCP11L1	3.02005	0.0078251	0.195305
SAMD4A	3.01825	0.00781025	0.110359
FGF	3.0158	0.00779545	0.100757
NCEH1	3.60201	0.00292607	-0.185784
SERPINE1	3.01094	0.00776604	0.188176
CLPTM1	3.00893	0.00775141	0.0620178
C17orf85	3.00892	0.00773684	0.130429
FOLR1	3.00595	0.00772233	0.13828
MLXIP	3.00462	0.00770787	0.321172
TNFSF10	2.7871	0.0103954	-0.185195
PHLDB	3.0044	0.0076791	0.241818
GULP1	3.12775	0.00724138	-0.185153
NFIX	1.89805	0.0385218	-0.185133
DOCK	5.45037	0	-0.184996
HYDIN	1.96438	0.035547	-0.184886
SGIP	3.51019	0.0029396	-0.184031
UGGT2	2.99669	0.00799262	0.0487204
HLA-B	3.08437	0.0077551	-0.183927
ITGB6	2.99027	0.00796324	0.384029
HYOU1	2.98933	0.00794862	0.0914284
DOCK	2.0898	0.0275795	-0.182925
ACL	2.98696	0.00808775	0.201168
WARS2	1.99876	0.0335748	-0.182748
ELOVL5	2.98649	0.00828415	0.181116
COX14	2.24072	0.023161	-0.182642
PMS2	1.83219	0.0437586	-0.182136
PLA2G4C	2.83556	0.00952036	-0.18198
TPM1	2.98103	0.0083906	0.245249
PARP1	2.05112	0.0304362	-0.181252
KCTD20	2.95036	0.00856055	-0.18095
VKORC1L1	2.97854	0.00834532	0.135466
COG3	2.97789	0.00833034	0.0635157
KIAA1324L	2.97268	0.00853763	0.374222
LACTB	1.77815	0.0464502	-0.180485
LMNA	1.73696	0.0493359	-0.180248
NUDT6	1.89239	0.0386807	-0.179958
CRIP2	2.97102	0.00847687	0.129919
ASNS	2.97019	0.00846181	0.162421
COL11A1	2.96862	0.00860993	0.262285
AQP1	2.3071	0.0195071	-0.179417
TNS1	2.96163	0.00857951	0.244323
PALLD	2.96002	0.00856437	0.234569
GOLIM4	2.95999	0.0085493	0.137551
HERPUD2	1.89765	0.0384572	-0.179075
CEP17	2.95899	0.0085193	0.200119
FLT1	2.95848	0.00850438	0.220094
ZCCHC9	2.4514	0.0158696	-0.178982
NFKB	2.95606	0.00847469	0.0385555
RIT1	2.95472	0.00845993	0.130456
TPX2	3.21735	0.00529216	-0.178627
PARP10	4.20793	0.0020198	-0.178622
PXDN	2.95229	0.00857539	0.113987
MRVI1	4.08782	0.002624	-0.178543
CFI	2.59418	0.0133869	-0.178211
PHC2	3.1174	0.00711864	-0.177951
ALDH5A1	2.1504	0.0253456	-0.177891
GFAP	1.88388	0.0393175	-0.177795
PRRG1	2.54529	0.0139062	-0.177368
SLC19A2	2.93801	0.00884247	0.339015
CPNE8	2.69306	0.0111877	-0.17583
ABL1	2.93569	0.00881229	0.133237
MAD2L1	3.52278	0.00302069	-0.175299
ABLIM3	2.93442	0.00878231	0.227357
DUSP1	2.92742	0.0087674	0.282657
GBP2	2.68772	0.0112884	-0.175079
RHPN2	2.64389	0.0127521	-0.175066
ARHGDIB	2.47312	0.0155095	-0.174648
DENND2D	3.08737	0.00778689	-0.174607
CDCP1	3.88651	0.00236872	-0.174589
FMNL3	2.92172	0.00883361	0.121696
RBM5	2.92126	0.00881879	0.0474488
CARS2	3.99205	0.00227778	-0.173742
CACYBP	2.56688	0.0135347	-0.173592
ATP7A	2.91617	0.00898831	0.0810312
ANKZF1	2.91554	0.00897333	0.0819025
CCDC127	1.75682	0.047912	-0.173531
PSMC2	2.91542	0.00894352	0.0309798
MORC2	2.91229	0.00892869	0.0770473
HLA-C	2.01522	0.0326783	-0.172863
PAX8	1.88228	0.0393664	-0.172608
CHAF1B	1.97379	0.0349155	-0.172536
SLC1A1	1.8246	0.044206	-0.172492
IFI16	2.90474	0.00905921	-0.172474
BTBD11	2.90215	0.00904433	0.140895
FOXC2	2.90007	0.00902951	0.112435
BNIP3	2.40589	0.016747	-0.172265
TRAPPC10	2.89928	0.009	0.0832116
CUL4B	3.90609	0.00190698	-0.171632
PCBP4	2.89808	0.00897068	0.172981
PSMD2	2.89479	0.00910569	0.0740169
LDLR	2.89383	0.00909091	0.185458
PDCL3	2.89351	0.00907618	0.0927521
SRSF12	2.89335	0.00906149	0.394976
KIAA1217	3.56237	0.00274453	-0.170925
FTSJ1	2.89172	0.00903226	0.1096
BCL10	2.51605	0.0144372	-0.170921
PHGDH	2.89129	0.00900322	0.0518977
KIF11	1.92035	0.0378772	-0.170632
TACSTD2	2.8899	0.00912821	0.184351
UGT1A6	2.8893	0.0091136	0.106503
SIRT3	2.03185	0.0320892	-0.17037
TNFSF4	2.88583	0.00908453	0.230745
CNN3	2.88525	0.00907006	0.163006
TBC1D4	2.23464	0.0231482	-0.170336
RAB5A	2.88286	0.00904127	0.0888128
CAMK2	2.97934	0.00836036	-0.170298
SLC25A30	2.099	0.0272876	-0.170042
PTPR	2.87901	0.00899842	0.12653
NUP21	2.87854	0.00898423	1.09405
DNMBP	2.87811	0.00897008	0.0574601
SKIL	2.87794	0.00895597	0.356813
TRAF6	2.87756	0.00894192	0.0944459
CD320	2.0025	0.0333127	-0.169781
TMEM2	2.87517	0.00891393	0.119702
OCRL	2.87206	0.00904375	0.0818189
OXR1	2.87092	0.00902964	0.0878627
FAM49A	2.80728	0.00974194	-0.169232
DGKI	2.87064	0.00900156	0.458573
IDH3A	2.21649	0.0236391	-0.169012
KIAA0754	3.15533	0.007	-0.168563
ZNF56	2.05637	0.0297986	-0.168386
TNFAIP3	3.80464	0.00208867	-0.168211
SLC25A22	3.89468	0.00185311	-0.168163
PDP2	2.861	0.00923267	0.383674
XDH	3.72257	0.00233333	-0.167375
PAM	2.98048	0.00837545	-0.167322
FDXR	3.99957	0.00232624	-0.166371
ABTB2	4.1149	0.00282759	-0.16633
RNF21	2.32565	0.0190596	-0.165603
CCRN4L	2.85292	0.00934351	0.142931
CLTCL1	2.85228	0.00932927	0.21375
TMCC1	2.85154	0.00931507	0.146475
RAD54B	2.30772	0.0194593	-0.164534
TNFAIP8	2.84794	0.00943247	0.159027
ITGB1BP1	2.99739	0.00800739	-0.164048
OGDH	3.20209	0.00548113	-0.163774
C6orf203	1.83391	0.0435273	-0.162762
UHRF1	3.87342	0.00231694	-0.162623
NAP1L1	2.8333	0.00950602	0.128641
AOX1	2.88243	0.00902694	-0.161836
UQCR10	1.9951	0.033715	-0.161239
PDE1C	3.34117	0.00361433	-0.160771
GPRC5C	4.62035	0	-0.160597
MOCOS	3.39174	0.00284211	-0.160477
HSPD1	3.16016	0.0064809	-0.160348
SERPING1	2.35972	0.0183357	-0.160342
GTPBP6	2.23381	0.0231838	-0.160054
DAPP1	1.80319	0.0446316	-0.159884
SPHK	2.82562	0.00936499	0.460942
YRDC	2.81681	0.00970074	0.186124
BCAT1	2.81607	0.00968639	0.135198
WDYHV1	2.81602	0.00967208	0.155307
ENPP1	2.81494	0.00965782	0.303196
PTER	2.638	0.0130181	-0.159606
LINC00493	1.94164	0.0371009	-0.158866
SMARCB1	2.8085	0.00975624	0.0631104
FLOT1	2.23178	0.0233157	-0.158642
ACOX1	2.80495	0.00986237	0.142842
UBE2L6	2.13128	0.0259958	-0.158574
TRANK1	2.49896	0.0145515	-0.158509
ADAMTS5	2.31125	0.0191791	-0.158341
MAP2K	3.07327	0.00766129	-0.158224
PPP1R37	1.97029	0.0352856	-0.157796
GBP1	2.79949	0.01009	0.055055
CPT1A	3.63775	0.002512	-0.157773
CCDC86	2.79918	0.0100608	0.0546223
GNB1L	2.79831	0.0100462	0.169886
PSIP1	2.21841	0.0236166	-0.157691
SLC35D1	2.79569	0.010196	0.157345
CAP2	2.79436	0.0101813	0.122298
MCM5	3.32323	0.00351743	-0.157288
HSPA9	4.90675	0	-0.157262
PML	2.75188	0.010138	-0.157241
FOXS1	2.78968	0.0104549	0.485738
RUFY2	2.7895	0.01044	0.0671171
RNF20	2.78827	0.0104251	0.0377076
ABCA1	2.78818	0.0104103	0.112823
STAT1	4.86313	0	-0.157042
SLC34A3	2.78661	0.0103807	0.458481
CCDC167	2.7553	0.010137	-0.156955
HMGB2	2.26122	0.0218403	-0.15658
GMIP	2.78279	0.0103366	0.175928
PICALM	2.78261	0.010322	0.119465
COA7	2.19254	0.0241162	-0.155981
DPYSL	2.77894	0.010293	0.163249
ISY1	2.77346	0.0102785	0.132848
SEMA4B	2.78051	0.0103075	-0.155946
FCHSD2	2.25724	0.0218567	-0.155873
SH3BGR	2.77006	0.0102353	0.76742
BCKDHB	2.4085	0.0167669	-0.155574
ELTD1	2.76969	0.0102067	0.229543
COL1A1	2.76842	0.0103208	0.287061
DNAJB4	2.87079	0.00901558	-0.155441
TRAF3	2.76445	0.0102921	0.0995585
UN	3.0732	0.00764588	-0.1547
MICALL2	2.76426	0.0102635	0.143355
ARHGAP18	3.89469	0.00186364	-0.154632
NEFL	2.48103	0.0155076	-0.154623
TRIM32	2.76208	0.010221	0.18176
DNAJC2	2.762	0.0102069	0.0690422
MRPS9	2.19748	0.024138	-0.154492
GALNT16	2.75561	0.0101788	0.508961
SDCBP	2.61815	0.013327	-0.15448
SLC8A	2.79174	0.01033	-0.154389
CYB5A	3.21757	0.00530476	-0.153959
SHC3	2.75524	0.0101231	0.239168
SNX4	2.75454	0.010235	0.065615
ACSS3	1.92686	0.0377315	-0.15379
CSGALNACT2	2.75271	0.0102071	0.112831
SNCA	1.87933	0.0394195	-0.153781
METTL8	2.80264	0.00980495	-0.153586
DPP4	3.47163	0.00279872	-0.15255
ITM2B	3.9391	0.00206289	-0.152323
MEIS2	2.32453	0.0190267	-0.151982
UCK2	2.75103	0.0101243	0.218261
FAM3A	2.75092	0.0101107	0.078379
PARVB	2.75085	0.010097	0.193564
TERF1	2.75046	0.0100834	0.114129
AKTIP	2.74896	0.0100699	0.130344
NR2F1	1.97527	0.0348385	-0.151908
GLUL	2.80228	0.0097907	-0.151515
COA6	2.3677	0.0178705	-0.150246
NCAPD2	2.32437	0.0190103	-0.149974
MRPS5	2.03	0.0321298	-0.149946
IVD	3.38561	0.00305747	-0.148896
JMJD6	2.73638	0.0104394	0.162008
DARS2	2.57175	0.0135955	-0.148553
ACTN3	2.73431	0.0105392	0.1575
TANC2	2.7343	0.0106472	0.101235
PADI2	2.73069	0.010755	0.114142
XPC	3.09735	0.00764241	-0.148461
NDUFA4	3.38995	0.00310204	-0.14845
DOCK4	2.72587	0.0107124	0.149398
PRDM2	2.72535	0.0108669	0.125949
LRIG3	2.72104	0.0108526	0.35791
MARCKSL1	2.72082	0.0108384	0.19259
LCHN	2.71929	0.0108241	0.17475
PPP1R14C	2.71669	0.01081	1.25259
SEC23A	2.714	0.0107958	0.0871805
CFAP20	2.70818	0.0110641	0.0788463
AUH	3.42273	0.00294545	-0.148214
CES2	2.70769	0.0110352	0.141319
TPM4	2.70702	0.0110208	0.125501
INHBA	2.70642	0.0110065	0.519057
CDH6	2.70518	0.0109922	0.293197
MLX	2.70222	0.0110973	0.233857
SOAT1	3.54283	0.00310638	-0.148183
NEXN	2.7009	0.0110686	0.246837
EGFR	3.32899	0.00355556	-0.147614
TIMM44	2.4834	0.0154729	-0.146554
DEK	2.75548	0.0101648	-0.146197
HDGFRP3	2.69504	0.0112741	0.112416
PRPH	2.69455	0.0112596	0.211916
MRPS14	1.93345	0.0375897	-0.145772
MTMR3	2.69348	0.0112308	0.176799
NCOA7	2.69345	0.0112164	0.127028
PYGO2	2.69331	0.011202	0.112897
SULT1C2	2.85456	0.00937213	-0.145683
CCNA2	1.88129	0.0393014	-0.145368
PSD3	2.68379	0.0113823	-0.145234
PREP	2.68778	0.0113028	0.0530214
IKBKB	1.79507	0.0450916	-0.145215
TUFM	4.41331	0.00291429	-0.145167
SEL1L	2.68411	0.0113967	0.0570319
PDCD4	3.7964	0.00204831	-0.145136
TRIP10	2.68353	0.0113679	0.0748523
SLC25A10	2.58514	0.0133605	-0.144514
NDUFAF7	2.41198	0.0167606	-0.143901
TRAF5	2.68101	0.0114458	0.212067
EDN1	2.67914	0.0115874	0.676056
TTC33	1.95226	0.0363746	-0.143309
PIK3IP1	2.67817	0.0115583	0.23036
ZBTB20	2.48896	0.0150564	-0.143173
CLASP	2.67326	0.0115294	0.0609509
ICT1	2.61116	0.013363	-0.142898
RBM27	2.66893	0.0116554	0.0765813
KLHL21	2.66856	0.0117606	0.190789
MME	2.31822	0.0189795	-0.142797
PLCB1	3.973	0.00218667	-0.14257
KBTBD3	2.66327	0.0119901	0.249322
COL16A1	2.65791	0.0122432	0.259685
KLHL11	2.65765	0.012228	0.0954431
PRKG1	2.24941	0.0226793	-0.142137
MLYCD	2.32717	0.0189384	-0.140985
SLC16A2	2.65563	0.0121827	0.156276
ZADH2	2.4354	0.0161282	-0.140411
ATP2B4	2.65117	0.0125764	0.0740976
VDR	2.64659	0.0125609	0.299444
KIF1C	2.64592	0.0125455	0.0950775
KIF14	2.89165	0.00901771	-0.140062
DLGAP4	2.64508	0.0126667	0.0644744
EHBP	2.64461	0.0126512	0.163177
TNS1	2.64432	0.0126357	0.204549
EFNB1	2.7411	0.0101818	-0.139138
SULT1A1	3.16742	0.006322	-0.138026
LMF2	2.64099	0.012877	0.126352
CTHRC1	2.64075	0.0129781	0.345458
MT-CO2	2.50012	0.0144667	-0.137986
HDHD3	1.80725	0.0445573	-0.137718
CASC3	2.63926	0.0129309	0.104327
PARP	2.85681	0.0093865	-0.136696
FKBP10	2.63861	0.0130496	0.0504338
GLUD1	2.89037	0.00914286	-0.136577
PLEKHA5	2.5125	0.014431	-0.13614
CD9	2.02188	0.0326713	-0.135922
PPME1	2.63442	0.0129868	0.212807
HIST1H1B	2.39646	0.0166617	-0.135905
CAB39	2.63083	0.0129246	-0.135764
ALDH7A	2.63841	0.0130338	-0.135731
HSDL2	2.31404	0.0190798	-0.135703
SOD2	2.04775	0.0311578	-0.135624
DNM	2.629	0.0130084	0.14609
SYDE1	2.62786	0.0131074	0.138643
DERL1	2.62564	0.0130918	0.121464
CEP170	2.62488	0.0130762	0.15707
HEG1	2.06315	0.0292688	-0.135621
NUAK1	2.61802	0.0133112	0.24164
SCHIP1	2.61794	0.0132954	0.15976
BPGM	2.61781	0.0132796	0.221154
HSP90AA1	2.92462	0.00887838	-0.134586
AXL	2.29244	0.020165	-0.134531
HLA-A	2.79679	0.0102107	-0.134166
HKDC1	3.05764	0.00771485	-0.133815
GPS2	3.32063	0.00349867	-0.133507
ALDH2	4.16597	0.00309434	-0.133483
RBPM	2.5531	0.0137262	-0.133394
PLEKHG2	2.61269	0.0132817	0.0776869
SLC35E1	2.61188	0.0133787	0.113168
SQRDL	2.18681	0.0243491	-0.133173
ORMDL2	2.61032	0.0133474	0.135032
TMX2	2.61012	0.0133318	0.0878086
PLXNA3	2.60874	0.0133162	0.183536
FOXO1	2.60795	0.0133007	0.219467
TNS1	2.6079	0.0132852	0.261746
PDZD8	2.60767	0.0132698	0.0282253
DST	3.41183	0.00290149	-0.133161
PXDC1	2.60694	0.013239	0.240172
PARP12	2.83186	0.0094491	-0.132863
PEA15	2.60406	0.0133519	0.121092
FADS2	2.60136	0.0133364	0.136301
#VALUE!	2.56626	0.0135045	-0.132753
CAL	2.60093	0.0133057	0.13238
ABHD11	2.27904	0.0208202	-0.132561
VAT1L	2.38598	0.0168556	-0.132225
PDK3	2.16516	0.0251127	-0.131895
RPS6KA1	2.82649	0.0093789	-0.131837
DDX3Y	2.59286	0.0133716	0.205865
FKBP	2.59252	0.0133562	0.0631367
APC	2.59241	0.013341	0.168695
IFFO2	2.59131	0.0133257	0.150537
RPL4	2.59035	0.0133105	0.0280431
FAM20C	2.31448	0.019096	-0.131155
FGD4	2.49561	0.0145936	-0.130982
PDLIM7	2.58855	0.0134061	0.207558
FSTL3	2.5867	0.0133909	0.36079
TXNDC5	2.58542	0.0133757	0.0909481
DTX3L	3.47798	0.00284416	-0.130496
COBLL1	1.85377	0.0412293	-0.130486
HLA-E	1.82678	0.0440021	-0.13029
SLC9A3R1	2.57761	0.0136723	0.0731446
NDEL1	2.5762	0.0136569	0.147029
ATP10A	2.57577	0.0136415	0.169789
USP54	2.57358	0.0136261	0.147166
BTN3A3	2.03119	0.0320687	-0.129801
HLA-C	2.60096	0.013321	-0.129712
PLCG	2.57048	0.0135802	0.05382
ATP5C	2.94593	0.00865979	-0.129654
CAPRIN1	2.56806	0.0135498	0.0799017
SLC20A2	2.49733	0.0145062	-0.129483
SEPHS2	2.56638	0.0135196	0.0988201
RAPH1	2.64526	0.0126822	-0.129225
YEATS4	1.74677	0.0486047	-0.129075
PSMB9	3.37052	0.00334648	-0.12907
SLC4A1AP	2.5611	0.0136997	0.0559082
MAGI1	2.56091	0.0136844	0.117996
UPF1	2.5607	0.0136693	0.0297429
POLDIP2	2.83244	0.00947748	-0.129048
USO1	2.55881	0.0137409	0.0637493
SEC24C	2.55771	0.0138628	0.0374343
SPTBN1	3.02754	0.00776062	-0.128853
HMGCS1	2.55677	0.0138322	0.299833
POTEI	2.55675	0.013817	0.113809
FSTL1	2.55667	0.0138018	0.178892
GALNT7	2.5546	0.0137866	0.125148
SC5D	2.55409	0.0137714	0.250804
CHTF8	2.55388	0.0137563	0.152995
NSRP1	2.55374	0.0137412	0.080363
TMEM173	1.93915	0.0373099	-0.128614
FHL3	2.55192	0.0137112	0.192525
ACSF3	2.97146	0.00850714	-0.128408
RASSF3	1.93233	0.0376182	-0.128176
LIG1	1.73175	0.049402	-0.128123
TGFB2	2.54511	0.0140261	0.183903
ECH1	2.8299	0.00943498	-0.128018
XIAP	2.54378	0.0141304	0.0785751
AKAP8L	2.54371	0.0141151	0.0650129
PPP1R13L	2.5419	0.0140998	0.209299
PDP1	2.0682	0.029106	-0.127922
MRPS10	1.84975	0.0417164	-0.12792
DHCR7	2.536	0.0144649	0.0868022
AK3	1.85819	0.0410345	-0.127882
ITGA11	2.5347	0.0144337	0.0779619
C2CD2L	2.53463	0.0144181	0.164546
EPB41	2.53292	0.0144026	0.176433
ABCC4	3.93604	0.00202469	-0.127602
PRSS23	2.53184	0.0143716	0.208542
LPCAT2	2.53037	0.0143562	0.126944
ATP5A1	4.38883	0.00272	-0.127477
RAC2	2.19821	0.0241562	-0.127302
EPCAM	2.24163	0.0231975	-0.126611
FNBP1	2.35767	0.0182867	-0.126192
UBTD1	2.52595	0.0143778	0.181764
TBC1D8B	2.52528	0.0143625	0.105548
PDE4DIP	2.52487	0.0143472	0.0800826
EPB41L	2.52375	0.0144298	0.194254
RBMS1	2.52254	0.0144145	0.105891
TMLHE	2.7698	0.010221	-0.126143
MSRA	2.05827	0.0296146	-0.126128
TMEM214	2.51919	0.0144831	0.0709731
SMPDL3A	3.39719	0.00286726	-0.126027
PTK2	2.51701	0.0144524	0.0462246
GNA13	1.74303	0.0488467	-0.125978
DNAJC1	2.51604	0.0144219	0.165848
ZMYM2	2.5149	0.0144067	0.0929817
BDH1	2.90982	0.00891391	-0.125668
CDK5RAP3	2.51474	0.0143764	0.0634934
SETMAR	2.51435	0.0143613	0.14594
FAM83G	2.51359	0.0144764	0.159445
LEPREL4	2.51261	0.0144612	0.128844
TERF2IP	2.51254	0.0144461	0.0606543
CASP1	2.06238	0.0293926	-0.125539
TOR1B	2.50683	0.014512	0.150274
PSME1	4.73635	0	-0.125437
TIMP2	2.24265	0.0232524	-0.125313
LACTB2	2.15706	0.0250093	-0.125217
FAM129A	2.44073	0.0160352	-0.12514
CNN2	2.49832	0.0145364	0.10054
LRPPRC	3.17307	0.0063653	-0.124758
STX3	2.10997	0.0266429	-0.124612
NRK	2.49645	0.0146238	0.122635
B9D1	2.49567	0.0146087	0.129334
SERPINA1	1.8665	0.0406547	-0.124331
MAPRE1	2.49488	0.0147107	0.102002
PHB2	4.51591	0	-0.124132
STBD1	2.49406	0.0149113	0.157962
ACTR6	2.49372	0.014896	0.246617
SEPT8	2.49122	0.0151029	0.105248
NBL1	1.84198	0.042693	-0.123802
MYH14	2.48921	0.0150719	0.119405
BCKDK	2.37165	0.0178553	-0.123736
DZIP3	1.74836	0.0484777	-0.123698
MPLKIP	2.4844	0.0155046	0.104945
WDR41	2.48419	0.0154888	0.0887003
HMGCL	3.46656	0.00276341	-0.123674
CRACR2	2.48326	0.0154571	0.163191
ITGB3	2.48294	0.0154414	0.0474841
STX12	2.48225	0.0154257	0.108575
MRPL16	1.77454	0.0466614	-0.123611
SFN	2.47916	0.0154919	0.0965014
SERPINE	2.47892	0.0154761	0.326955
FUCA1	2.64127	0.0128927	-0.123608
UBA7	2.31382	0.0190475	-0.123456
DHCR24	2.47622	0.0154291	0.144279
PC	2.18846	0.0244395	-0.123359
GSE1	2.51781	0.0144677	-0.123285
PSMD4	2.47538	0.0153824	0.119395
TBL2	2.47486	0.0153669	0.0646092
PFN2	2.99849	0.00780705	-0.122672
ZNF43	2.47383	0.0155252	0.159817
COX7C	3.08503	0.00777096	-0.122372
TMPO	2.47227	0.0156185	0.0310828
SIPA1L3	2.9495	0.00854577	-0.122005
PTPN21	2.46815	0.0155872	0.175782
FAM219A	2.46651	0.0155716	0.175662
NNT	3.45326	0.0027205	-0.121915
MEGF6	2.46242	0.0157602	0.528999
PALMD	2.23587	0.0232025	-0.121894
BAG2	2.23171	0.0232795	-0.121828
CSDC2	2.45853	0.0159004	0.277473
MED16	2.45743	0.0158846	0.0642176
WDR89	2.45673	0.0158688	0.0561727
ALDH4A1	3.26583	0.00407	-0.121682
DTWD2	2.45604	0.0158373	0.096844
ECI2	2.04723	0.0311377	-0.121626
NRBF2	2.45342	0.0158059	0.17502
VASP	2.45161	0.0158853	0.120955
ALDH1A1	2.33195	0.0189738	-0.121229
HLA-A	2.59658	0.0134023	-0.1211
RSU1	2.44986	0.0158383	0.145934
ANXA1	4.16115	0.00303704	-0.121047
CTSA	2.94404	0.00864494	-0.12081
MAPK12	3.32165	0.00350802	-0.12071
MON2	2.44599	0.0160982	0.0751797
SVIL	3.062	0.00777645	-0.120564
COA4	2.40469	0.0167313	-0.120035
C18orf2	2.44176	0.0160509	0.213946
DECR1	2.75253	0.0101793	-0.119774
ATP11A	3.15877	0.00646637	-0.119733
SEMA5A	2.2389	0.0232388	-0.119513
SPDL1	2.43858	0.0161132	0.0923993
CTNND	2.43851	0.0160975	0.121888
FAM65A	2.43815	0.0160818	0.0880419
ENA	2.43631	0.0161595	0.317915
PACS1	2.4358	0.0161438	0.0920019
ABCB1	1.86181	0.0409194	-0.119347
RUNDC1	2.43516	0.0161125	0.130112
DLG1	2.43493	0.0160969	0.250272
DAP3	3.38795	0.00306628	-0.119328
ASCC2	2.43468	0.0160658	0.122916
EPB41L1	2.43345	0.0161546	0.123438
MRPS23	3.95272	0.00208917	-0.119322
CALU	2.43062	0.0163472	0.0976871
CTDSPL	2.10395	0.0270799	-0.119295
SDHB	2.08607	0.0277534	-0.118832
COA3	2.20313	0.0239698	-0.118593
CRMP1	2.4283	0.0163727	0.429395
NFKB2	2.42748	0.016357	0.175845
POTEJ	2.42671	0.0164602	0.146584
NAV1	2.42643	0.0164444	0.0757504
SEMA4D	2.1776	0.0248544	-0.118559
INPPL1	2.42536	0.0165048	0.0778888
G3BP2	2.42386	0.016489	0.0810483
NAGK	2.42358	0.0164733	0.0842403
AGO2	2.4218	0.0165758	0.0439049
CALD	2.42166	0.01656	0.396303
BBS5	2.47805	0.0154448	-0.118282
SIRT2	2.41981	0.0166464	0.0664164
KIF1Bbeta	2.41935	0.0166306	0.100769
ALKBH5	2.41793	0.0167059	0.115921
PWP1	2.41575	0.01669	0.115615
FBLN1	1.74099	0.0490034	-0.118065
LRRC58	2.26925	0.0212238	-0.117758
YIF1B	2.41082	0.0167448	0.0928647
FAS	3.31909	0.0034709	-0.117435
TP53I3	2.41011	0.0167132	0.147178
RRP7A	2.40997	0.0166975	0.0410541
EFNB2	2.40935	0.0167985	0.182472
FOXP	2.40865	0.0167827	0.259547
NDOR1	1.7287	0.0497589	-0.117345
IDH3G	2.30691	0.0194908	-0.117238
TGFB1I1	2.40773	0.0168255	0.2658
LIMCH1	1.91466	0.0381473	-0.116865
SLC25A5	2.58411	0.0134541	-0.116851
MTHFD1	2.99945	0.00765056	-0.11678
RIOK1	2.40627	0.0167626	0.129411
PARP4	3.78009	0.00254545	-0.116751
CYP3A5	3.12499	0.00719486	-0.116581
DLAT	2.9566	0.00848951	-0.116409
GLI4	2.40343	0.0167002	0.12662
PCDH	2.40193	0.0166847	0.361702
OSBPL2	2.40174	0.0166691	0.0561126
PCCA	2.42896	0.0163885	-0.116051
ACBD5	2.39941	0.0166382	0.106662
ACTA1	2.39912	0.0166228	0.0880763
TCF12	2.39781	0.0166926	0.284898
EAPP	2.39663	0.0166772	0.138398
MICU1	1.95501	0.0362832	-0.115702
ATP5E	2.17032	0.0248918	-0.115459
CMIP	2.39483	0.016631	0.122839
HELZ	2.39423	0.0167336	0.0877638
UBL7	2.39375	0.0167182	0.105375
DPY30	2.75244	0.0101518	-0.115049
ACAD10	2.15296	0.02519	-0.11503
PDPR	1.93354	0.0376336	-0.115025
STRAP	2.38897	0.0169174	0.0660718
GPT2	2.38811	0.0169019	0.120142
ZNF845	1.83372	0.0435614	-0.114991
LMO4	2.3873	0.016871	0.217015
ATP1B3	2.29806	0.0198905	-0.114686
SPECC1	2.38529	0.0169534	0.188913
ACN9	2.27812	0.0208741	-0.114455
AZI2	2.38367	0.0170356	0.133828
GFPT1	2.37943	0.017439	0.0837084
NDUFA10	2.25794	0.021788	-0.114193
RCN3	2.37847	0.0174073	0.147446
CDC40	2.37807	0.0173915	0.0588935
RAB39B	2.37671	0.0174918	0.318177
P4HA	2.37582	0.017476	0.0970281
GLIPR1	2.37288	0.0175725	0.126959
PPP1R10	2.37222	0.0177846	0.0889673
FLOT2	2.90695	0.00908911	-0.114067
ADAM9	2.33816	0.0186678	-0.114054
WNT5B	2.37064	0.0178231	0.304969
ANKLE2	2.37058	0.017807	0.190639
GGA1	2.36999	0.017791	0.0726554
LRBA	3.72345	0.00234361	-0.113808
ITGA3	3.41436	0.00291018	-0.113482
STOM	2.16365	0.0251182	-0.113221
LDB1	2.36651	0.0179497	0.142549
SYNJ1	2.36573	0.0180197	0.113789
#VALUE!	2.36546	0.0180036	0.492107
ALG11	2.36441	0.0179875	0.0627553
OGDH	2.82739	0.00939286	-0.112925
PTMS	2.36122	0.0182377	0.0883954
MRPL12	1.89712	0.0384835	-0.11286
SETD3	2.3584	0.0183194	0.0694815
BLZF1	2.35823	0.018303	0.102626
PLD1	3.32943	0.00356522	-0.112576
NMI	3.13475	0.00711111	-0.112473
LRRC17	2.35569	0.0182542	0.359851
COX11	2.35352	0.018238	0.173786
COG2	2.35214	0.0183035	0.0955505
ARF4	2.35214	0.0182872	0.0738268
CRYZ	2.7398	0.0101682	-0.112218
ARMC9	3.95299	0.00210256	-0.11217
ANKRD44	2.34996	0.0185181	0.160371
IKBI	2.34766	0.0185018	0.062431
MGMT	1.76919	0.0470109	-0.112103
MDH2	2.52069	0.0143839	-0.111928
C1QBP	3.30421	0.00394845	-0.111885
LRRC32	2.34299	0.0184366	0.169731
ATP5F1	1.82299	0.0441364	-0.111692
STK38L	2.34162	0.0185132	0.22118
C14orf15	2.99276	0.0079779	-0.111678
UBASH3B	2.33878	0.0185895	0.126824
MRPS33	2.6132	0.0133286	-0.111314
PRKAA1	2.33675	0.0187636	0.0351429
ALDH6A1	2.11363	0.0266282	-0.111302
PRRC2B	2.33569	0.0187308	0.103084
POFUT2	2.33474	0.0187983	0.0730626
MRPS26	2.89993	0.00901473	-0.111287
KIF1	2.33161	0.0190375	0.101794
PPM1L	2.33145	0.0190209	0.283643
NCAPG2	2.48492	0.0155205	-0.111186
ABCC3	3.1151	0.00708861	-0.11093
ISG20L2	1.95469	0.0362616	-0.110614
SACS	2.32726	0.0189549	0.0887855
NDUFB3	1.92898	0.0377252	-0.110543
CMTM6	2.26117	0.0218228	-0.110362
PLS1	2.67864	0.0115729	-0.110361
MAN1A1	2.44923	0.0160236	-0.110343
MRPL14	2.14991	0.0253277	-0.110252
MICAL	2.32498	0.0190432	0.0373882
LRRC16A	2.23175	0.0232976	-0.110236
ADCY3	2.40847	0.0167512	-0.109796
MAP3K	2.32391	0.018994	0.124389
DDX60	2.12543	0.0263467	-0.109605
RBPJ	2.32318	0.0189613	0.224876
RAB9A	3.19863	0.00573302	-0.109493
MAGED4	2.32082	0.0189288	0.142958
LMO7	2.10741	0.0267204	-0.109353
CMPK1	2.32051	0.0189786	0.125449
MCCC2	4.65382	0	-0.109352
TRIM38	2.22922	0.0234175	-0.109138
GDI1	2.31865	0.019012	0.0637264
AXIN1	2.31823	0.0189957	0.115879
MFGE8	3.64696	0.00253226	-0.108983
TRIO	2.31772	0.0189633	0.0439796
CLIP	2.31722	0.0189472	0.138085
CCND3	2.31583	0.0191285	0.30558
CTI	2.31525	0.0191122	0.0835762
CEP250	1.89699	0.0385156	-0.108728
KAT8	1.86548	0.0406848	-0.108713
DCBLD1	2.31391	0.0190636	0.203536
JAK1	2.7919	0.0103448	-0.108507
SRM	2.31342	0.0190313	0.0672092
DSC2	2.31318	0.0191066	0.157177
RASAL	2.3126	0.0190904	0.0571772
PVRL3	2.32077	0.0189125	-0.108388
ATG4A	2.31026	0.0192675	0.195315
SEC14L2	2.30977	0.0192513	0.141507
PSMD4	2.30945	0.0193159	0.0253601
RBFA	2.01756	0.0328221	-0.108145
CAND2	2.5656	0.0136098	-0.10803
GALNT14	2.30853	0.0192672	0.109555
ACADSB	2.17695	0.0248701	-0.10788
HEATR3	2.30745	0.019443	0.0843321
DLD	2.36666	0.0179659	-0.10779
SUCLG2	2.10161	0.0270245	-0.107757
GMPR	1.81656	0.0441856	-0.107157
CAT	2.22068	0.0236336	-0.106787
SLC25A24	2.86816	0.00898758	-0.106531
KIAA0391	2.67136	0.011515	-0.106254
ECM1	2.43102	0.0163629	-0.106106
CDK14	2.30268	0.0194967	0.158232
DAAM2	1.75607	0.0479961	-0.106085
SLC2A1	2.30022	0.0199567	0.149337
TTC5	2.3001	0.0199401	0.0474545
SLC12A4	2.29883	0.0199236	0.0695273
NME3	2.20908	0.0237483	-0.106072
AJUBA	2.05789	0.029676	-0.10567
LMAN1	2.29705	0.0198741	0.0616312
IL4I1	2.01795	0.0327849	-0.105641
NT5DC	2.29425	0.0199471	0.107684
SEC31A	2.29372	0.0199306	0.0582225
SGCB	2.29368	0.0199141	0.146049
PRMT6	1.91299	0.0380604	-0.105432
LIMS2	2.29164	0.0201484	0.20904
GOLPH3	2.29162	0.0201318	0.122345
SMC4	1.80968	0.0441609	-0.104933
MTIF3	1.80322	0.0446544	-0.104627
CTSC	2.83891	0.00953474	-0.104565
CD248	2.21537	0.0236733	-0.104399
IARS2	2.84996	0.00944681	-0.103985
GPX4	2.98678	0.00829927	-0.103812
SORD	3.65065	0.00255285	-0.10378
EVL	2.28269	0.020347	0.189068
MRPL32	2.01025	0.03267	-0.103678
SLC25A11	2.18729	0.0243852	-0.103666
SRD5A3	2.03428	0.0317883	-0.103583
PCDH10	2.2811	0.02046	0.196441
AFG3L2	2.72664	0.0107266	-0.103361
UFM1	2.27959	0.020658	0.127415
BAIAP2	2.1491	0.0253097	-0.10328
WFS1	3.03099	0.0077907	-0.103078
NSMAF	2.01819	0.0328055	-0.102976
CAPN5	3.51904	0.00298976	-0.102946
VEPH1	2.27645	0.0210219	0.197136
SRGAP1	2.27514	0.0210049	0.110739
TTC7A	2.27409	0.0209879	0.0897013
VWA5A	3.93223	0.00201227	-0.102934
ANKRD2	2.27375	0.0210315	0.141608
PPFIBP	2.47621	0.0154135	-0.102818
CST1	2.27136	0.0210977	0.190989
SLC25A	2.21965	0.0235791	-0.102785
MRPL10	1.79116	0.0454556	-0.102724
HERC4	3.88255	0.00234254	-0.102719
KIFAP3	2.26908	0.0214127	0.0660003
PLOD	2.26608	0.0218071	0.107327
SMAP	2.26597	0.0218892	0.101878
PLEKHA1	1.97504	0.0348174	-0.102693
RAB8B	2.61496	0.0132326	-0.102628
MBTD1	2.10883	0.0266913	-0.102456
CD63	1.93198	0.0375744	-0.102052
ST3GAL1	2.26166	0.0218016	0.149532
ENTPD7	2.26148	0.0217842	0.163933
RPUSD4	2.28814	0.0201841	-0.101925
ERAP1	2.21635	0.0236211	-0.101716
PAG1	2.1212	0.0265291	-0.101672
SUPT16H	2.99771	0.00802222	-0.101652
SLC12A2	3.52346	0.00304167	-0.101391
OVCA2	2.25713	0.0218393	0.102797
LTN1	2.25679	0.0218219	0.0666463
MRPL20	1.77826	0.0464487	-0.101379
SYNM	2.25404	0.0222095	0.277387
TXNRD1	2.27896	0.0208033	-0.101251
CDA	2.25166	0.0223265	0.161119
CA12	2.2738	0.0209709	-0.100974
GLYR1	2.3563	0.0182705	-0.100841
TMEM19	1.96099	0.0356103	-0.100835
ATP6V1C1	2.0392	0.0317081	-0.100786
CFAP36	2.24422	0.0232707	0.107847
MRPS22	2.74161	0.0101954	-0.100279
LEPREL2	2.24203	0.023234	0.0498641
LONP1	3.33977	0.0036044	-0.100151
PPA2	3.81287	0.00212	-0.100124
STARD13	2.24145	0.0231792	0.0643536
CS	2.80489	0.00984795	-0.0998913
FN1	2.23995	0.0232936	0.0744006
NCAPH	2.69247	0.0111735	-0.0996847
OSTC	2.23894	0.0232571	0.0847673
HLA-A	1.81549	0.0440937	-0.0995579
JPH2	2.23873	0.0232207	0.545397
PYCR2	2.83253	0.00949173	-0.0991758
ARHGEF2	2.61309	0.0133129	-0.0991503
SLC12A7	2.5303	0.0143408	-0.0988016
MAP4K3	2.00767	0.0328129	-0.0987835
PTP4A1	2.23411	0.0232019	0.214816
PTPRA	2.38914	0.016933	-0.0983906
PTGES	2.23364	0.0231658	0.210437
LDHB	1.93839	0.0373006	-0.0983435
PYGL	3.39448	0.00285882	-0.0981042
LAD1	1.76531	0.0473051	-0.0976715
R3HDM	2.23158	0.0232614	0.238401
EEF1B2	2.23115	0.0233395	0.0900459
MRPL2	2.28553	0.0201675	-0.0975323
ARAP2	2.22916	0.0233994	0.20264
KCT2	2.22729	0.023669	0.0885506
HLA-B	5.53552	0	-0.0971521
DPF2	2.2256	0.0237066	0.0937281
NCKAP5L	2.22536	0.0236883	0.114888
PCCB	2.50582	0.0144969	-0.0971168
CRABP2	2.22313	0.0236518	0.414854
MIPEP	3.49114	0.00288158	-0.0970472
FH	3.15184	0.00696889	-0.0964228
ACTA2	2.21969	0.0235972	0.0541706
OTUB2	1.87012	0.0402139	-0.0961386
ASCC3	2.21846	0.0236347	0.0582345
ICAM1	2.06294	0.0292497	-0.0960725
PHB	2.2471	0.0229154	-0.0960204
ATXN1	2.21726	0.0235804	0.159488
SFT2D3	2.21698	0.0235624	0.0920115
UQCRFS1	3.74042	0.00238565	-0.0959237
LAMP1	2.01265	0.0326171	-0.0957088
OXCT1	3.17437	0.00637986	-0.0956402
CMC1	2.23488	0.0231663	-0.0956367
CTH	2.21464	0.0236372	0.0734825
ME2	2.54473	0.0140109	-0.0956024
MBOAT2	2.21412	0.0236012	0.255302
SELM	2.21376	0.0235833	0.233318
HEL-S-109	2.21361	0.0235653	0.0502736
NCL	2.12963	0.0261309	-0.0955375
SARAF	2.20966	0.0236722	0.0661179
VARS2	2.32585	0.0190761	-0.0953763
FAM160A2	2.20844	0.023803	0.120682
HDAC6	2.20781	0.023785	0.0689106
VRK2	2.20499	0.0238396	0.0807323
HUS1	2.20419	0.0239153	0.100227
C2CD2	2.57035	0.013565	-0.0953693
MSMO1	2.20196	0.0239517	0.17633
CENPC	2.20188	0.0239336	0.0877873
GSTK1	2.19735	0.0241199	-0.0953436
ZFPL1	2.19962	0.0241566	0.0887616
ZEB2	1.93843	0.0373224	-0.0950098
KDELC1	2.19936	0.0241203	0.0882473
DIXDC1	2.19866	0.0241743	0.125883
HIST1H3A	2.06465	0.0291035	-0.0949526
STIM1	3.51692	0.00297959	-0.0949443
NTN4	1.90552	0.0384163	-0.0948486
IRF2BPL	2.19679	0.0241019	0.0950371
DAB2IP	2.19611	0.0241557	0.113517
PDGFC	2.19608	0.0241376	0.144793
NAV3	2.45605	0.015853	-0.0948429
PHLDB2	2.19411	0.0241703	0.0959291
AMOTL1	2.19326	0.0241522	0.239869
PLA2G4A	3.05972	0.00773016	-0.0948311
HLA-B	2.93466	0.00879727	-0.0941833
METTL16	2.19201	0.0240983	0.13673
OXSM	2.27236	0.0210145	-0.0940418
CAPN10	2.19162	0.0241546	0.0509548
VWA8	3.86791	0.00230435	-0.0937583
ITGA1	2.3191	0.0190282	-0.0932585
ARL3	2.18752	0.0244214	0.0947561
SSR1	2.18735	0.0244033	0.103727
NDUFV1	3.49521	0.00290066	-0.0932328
PCNT	2.18712	0.0243671	0.044493
MRPS6	2.12704	0.0263194	-0.0929902
NAT10	2.86783	0.00897364	-0.0928809
PSMB6	2.18467	0.0244047	0.0624866
IFI44L	2.18362	0.0245579	0.114657
FEN1	2.25347	0.022268	-0.0927741
EIF2AK2	3.22264	0.00509615	-0.092735
UIMC1	2.18262	0.0245037	0.0911636
MRPS17	1.81076	0.0442254	-0.0926565
RUSC2	2.18052	0.0248206	0.23344
DDB1	2.84102	0.00954917	-0.0926504
LARP4B	2.17967	0.0248546	0.0621691
GCDH	2.01693	0.0327604	-0.0926437
OAT	2.17886	0.0249091	0.110412
PTPLA	2.17883	0.0248908	0.148477
ITFG1	2.08349	0.0280989	-0.0924743
ACO2	2.42111	0.0165442	-0.0924358
TAPBP	1.81143	0.044205	-0.0923948
EMC1	2.17698	0.0248882	0.0252794
ATP5O	2.28127	0.0204935	-0.0923751
ALF	3.32707	0.00353639	-0.0923411
CCDC9	2.17535	0.0248338	0.0748692
PTBP2	1.74561	0.0486847	-0.0921688
PLOD	2.17282	0.0249461	0.0872466
DNAJC2	2.17237	0.024928	0.108863
EHD2	4.04712	0.00248485	-0.0921342
ZC3H7B	1.97923	0.0344827	-0.0921319
DIP2C	2.16995	0.0248737	0.116283
YWHAH	2.50564	0.0144818	-0.0920706
ZCCHC10	2.16958	0.0248377	0.118329
ME1	2.16826	0.0248892	0.113846
MVD	2.167	0.0250101	0.126526
MRPS7	2.32961	0.0189878	-0.092041
ACVR1	2.02836	0.0320889	-0.0919453
RANBP6	2.16436	0.0250946	0.0482451
EXD2	2.85334	0.0093578	-0.0917959
TTC38	2.16381	0.0251363	0.0603832
SMIM12	1.78699	0.0455518	-0.0917702
CTXN1	2.16301	0.0251001	0.204662
IRGQ	2.16212	0.025082	0.126481
TCOF	2.30377	0.0194419	-0.0917257
SCRN3	2.16108	0.025046	0.0791766
UBE2F	2.15947	0.025117	0.0812006
MGLL	2.49748	0.0145213	-0.0916783
CDKN2A	2.15836	0.025081	0.205112
PEX2	2.09504	0.0273469	-0.0916484
MGAT2	2.15733	0.0250451	0.0473811
MRPL53	1.8976	0.0384358	-0.0916363
COX4I1	2.16965	0.0248557	-0.0914739
PTGES2	2.95437	0.00844522	-0.0914583
PYROXD1	2.15575	0.0250393	0.203275
COPB2	2.15506	0.0251127	0.0519063
BRD4	1.73935	0.049062	-0.0914354
ACAT1	1.80936	0.0441381	-0.0913938
PNPT1	2.35174	0.0183398	-0.0913178
UBL5	2.15241	0.0252404	0.166731
MZT2B	2.15239	0.0252225	0.276677
TNFRSF21	2.15175	0.0252955	0.141521
STAT6	2.72729	0.0107407	-0.0912959
MYO1D	2.5834	0.0134389	-0.0912008
ATIC	2.21128	0.0236203	-0.0912008
GOLGA1	2.14907	0.0252918	0.0364374
OGFOD3	2.14904	0.0252739	0.1036
AK2	2.16141	0.025064	-0.0911306
DNAJC14	2.14849	0.0252382	0.147199
HIBADH	1.7731	0.0468163	-0.090854
LENG9	2.14717	0.0252025	0.0345138
TMEM57	2.14678	0.0252722	0.165718
SHROOM4	2.14547	0.0255053	0.108335
PDSS2	1.86438	0.0407158	-0.090765
MYO18A	2.21495	0.0236552	-0.0906776
USP1	2.14421	0.0254515	0.0637951
RCAN1	2.14382	0.0254336	0.192104
PMPCA	2.80425	0.00983358	-0.0905596
ABHD17A	2.14262	0.0253979	0.0641743
SYNP	2.14167	0.0255231	0.147314
TARS2	2.17693	0.0248519	-0.0904903
SHMT2	2.1652	0.0251309	-0.0904799
TSPO	2.01083	0.0326131	-0.0904271
CEP170B	2.13891	0.0260224	0.120424
CEBPZ	1.95677	0.0361099	-0.0903352
GOT2	1.97397	0.0348616	-0.0901667
PPP1R14B	2.13292	0.0260321	0.0904926
GOLT1B	2.13283	0.0260139	0.0941324
SNX1	2.82989	0.0094209	-0.0901607
ACADM	2.65187	0.012439	-0.0899878
ABLIM	2.12791	0.0262881	0.580447
TFB1M	2.109	0.0267096	-0.0899299
ARHGAP35	3.30775	0.00397922	-0.0897996
MTIF2	2.4757	0.015398	-0.0897554
PNP	2.12599	0.026365	0.10141
SERPINB1	2.0232	0.032574	-0.0893755
FKBP14	2.12121	0.0265475	0.148833
ELMSAN1	2.12728	0.0263377	-0.0892188
OBSL1	2.12031	0.0265744	0.0506649
STRBP	2.02869	0.0321093	-0.0891078
ZSWIM8	2.11881	0.0266261	0.0689443
POST	3.98191	0.00220134	-0.0890007
PTAR1	2.11697	0.0266529	0.116082
DTN	2.53531	0.0144492	-0.0889037
IL6	2.11564	0.0266161	0.172394
NAMPT	2.63322	0.0129556	-0.0885448
MYO9B	2.11499	0.0266648	0.127668
CCNDBP1	2.11382	0.0266465	0.129262
SPG20	2.41433	0.0167765	-0.0884755
ABCD1	2.11228	0.0266099	0.0761595
ING1	2.11188	0.0265916	0.158253
SEC23IP	2.111	0.0266612	0.0520891
TOP1	2.0172	0.0328015	-0.0882864
TBCD	1.78966	0.045387	-0.0882527
PITRM1	2.96755	0.00859469	-0.088136
NIPAL4	2.10756	0.0267387	0.182802
NFS1	1.99324	0.0337846	-0.088054
COL12A1	1.77377	0.0468628	-0.0880225
SLC2A6	4.11001	0.0027563	-0.0878394
RILPL1	2.1035	0.0270614	0.0448898
CALD1	2.10336	0.0270429	0.665992
EML4	2.40686	0.016794	-0.0878302
TTC39C	2.07087	0.0289776	-0.0877934
LCP1	2.09927	0.0273061	0.24305
MRPS18A	1.83968	0.0430874	-0.0870314
UGDH	2.09733	0.0274212	0.0515083
MRPL3	2.18045	0.0248729	-0.0870241
SOX9	2.09586	0.027384	0.122895
IMPA1	2.09509	0.0273654	0.0558151
CTSD	1.89775	0.0384787	-0.0868177
RPL27A	2.09447	0.0273284	0.0383584
YBX1	2.09429	0.0273938	0.0549154
SRF	2.09354	0.0273753	0.269136
KLHL26	2.09245	0.0274432	0.122696
ITGA2	2.09189	0.0274247	0.117854
ALS2CL	2.0915	0.0274062	0.113333
HIST1H4A	2.28318	0.0203636	-0.0865774
APOL2	2.40627	0.0167783	-0.086311
NFX1	2.08959	0.0275609	0.0600907
ZNF827	2.08952	0.0275424	0.0996256
NANS	2.08893	0.0275239	0.0515858
RIOK3	2.08889	0.0275054	0.0961717
DOK1	2.08771	0.0274869	0.125688
ANO10	2.08641	0.0276349	0.0680745
IPO7	2.08616	0.027772	0.095843
RAB11A	1.92831	0.0376815	-0.0861292
DBT	1.87065	0.0401135	-0.0860831
KPNA4	2.08399	0.0280723	0.0683991
ERBB2IP	2.08358	0.0281177	0.0832345
STAT2	2.91546	0.0089584	-0.0855786
MAPRE	2.08324	0.0280802	0.520663
CUL9	1.82942	0.0439662	-0.0854692
PPAP2B	2.00801	0.0328333	-0.0853338
VDAC1	2.14484	0.0254873	-0.0851599
PLCL1	2.0807	0.0281945	0.0797284
EEF1G	2.07916	0.0284234	0.0456489
ADO	2.0791	0.0284045	0.0858262
LRCH3	2.07883	0.0284468	0.113078
PUS7	2.07851	0.0284279	0.0741062
ADD3	2.07814	0.0285418	0.196417
RBMS3	2.07707	0.0285866	0.133666
ZNRF2	2.36987	0.017775	-0.0850069
DYNC1I	2.07575	0.0285487	0.0324888
ATP2B1	2.04072	0.0313491	-0.0848455
PIBF1	2.07525	0.0285109	0.0776987
RAB3GAP1	2.07494	0.0285529	0.0514994
NIPSNAP1	1.90337	0.0384803	-0.0847775
COL5A2	2.0737	0.0285786	0.256958
DMWD	2.07334	0.0287472	0.0984764
EMILIN1	2.0733	0.0287282	0.0565748
ITFG3	2.43917	0.0160039	-0.0847149
MRPL45	2.18637	0.0244228	-0.0846628
MRPL19	2.32641	0.0189056	-0.0845073
ZW10	2.06797	0.0290868	0.0459951
MANF	2.06772	0.0290677	0.139399
ACOT13	2.94838	0.00868966	-0.0843112
IL6ST	2.69835	0.01104	-0.0842539
DDRGK1	2.06676	0.0290814	0.119893
ARL1	2.06513	0.0291226	0.135116
NDUFB8	2.78969	0.0104699	-0.084149
KIAA0020	2.06441	0.0290845	0.0296774
KIF21A	2.06426	0.0291257	0.111863
RAD18	1.80588	0.0446174	-0.0841192
PRDX3	1.7481	0.0484541	-0.0841179
PSTPIP2	3.57544	0.00280597	-0.0840416
SSRP1	2.7857	0.010366	-0.08402
GPX1	2.18922	0.0243774	-0.0839055
FOSL2	2.05925	0.0295906	0.131397
MRPS2	2.04796	0.0311778	-0.0838191
G6PD	1.97152	0.0352916	-0.0834901
PKN1	3.35482	0.0036546	-0.0834541
VLDLR	2.05756	0.0297373	0.0993601
DFNA5	3.74558	0.00240724	-0.0832256
OXSR1	2.05562	0.0299299	0.0656395
TBC1D5	3.54591	0.00312857	-0.0831289
VDAC3	2.98574	0.00826909	-0.0831013
TRAP1	3.03635	0.00760937	-0.0827847
HSPA4L	2.9829	0.00823913	-0.0825008
C11orf6	1.84667	0.0424845	-0.0817906
CPS1	2.26426	0.0218365	-0.0816113
DIABLO	1.80711	0.0445116	-0.0815573
FIBP	2.59687	0.0134177	-0.0813754
TBL1XR1	1.96572	0.0355321	-0.0813344
CDC42EP2	2.04874	0.0312181	0.127959
SDHA	2.32091	0.018945	-0.0810563
CD55	1.74267	0.0488231	-0.0810521
MYCBP2	1.74839	0.0485012	-0.080932
CCSMST1	2.28027	0.0205966	-0.0809011
TBC1D10A	2.04492	0.0311974	0.0754131
PVR	2.04372	0.0312468	0.138452
CMBL	2.15806	0.025063	-0.0808614
REXO	2.04182	0.0312067	0.0756442
IGBP1	2.0412	0.0313894	0.0603396
GORASP2	2.04103	0.0313692	0.0542189
TRAPPC2L	1.73563	0.049348	-0.0804736
MTO1	2.2482	0.0227595	-0.0804558
HSPB2	2.03893	0.0316878	0.215868
RAB6	2.0389	0.0316675	0.0375408
ATXN10	1.92232	0.0378596	-0.0804259
ITPR3	2.03575	0.0317676	0.0348918
RANGAP1	2.33071	0.0190044	-0.0804202
YARS2	1.79052	0.0454327	-0.0802193
KLC2	2.03276	0.0319873	0.0552632
RAB13	1.79453	0.045049	-0.08021
VPS13C	2.14312	0.0254157	-0.08019
ENPEP	1.87213	0.040059	-0.0799815
ASAP1	2.28319	0.0203803	-0.0799561
MYO5B	3.08428	0.00772358	-0.0799328
EMC8	2.02731	0.0320686	0.0570157
CHST12	2.02726	0.0320482	0.12267
SYNE	2.02678	0.0321065	0.317515
CHCHD3	2.0756	0.0285298	-0.0796846
SLC9A3R	2.02462	0.0323395	0.128956
EXOC8	2.08324	0.0280614	-0.079594
SMURF2	2.0233	0.0325946	0.0548703
CCBL2	1.80896	0.0442947	-0.079449
ARL6IP5	2.06757	0.0290295	-0.0790354
PCM1	2.02202	0.0326919	0.147975
RIPK2	1.76386	0.047392	-0.0790071
RNGTT	2.02083	0.0326507	0.0617326
NUBPL	2.01913	0.0326881	0.171601
PHOSPHO1	2.0183	0.0328262	0.253812
VPS11	2.86756	0.00895975	-0.0787118
GALE	3.07532	0.00767677	-0.0781336
ACSF2	2.22691	0.0236507	-0.0778144
PTCD3	2.09002	0.0275981	-0.0777346
FNDC3A	2.01695	0.0327809	0.0547056
UBR7	1.76022	0.0476804	-0.0777321
FADS1	2.01631	0.0327398	0.17531
KDM3A	2.01594	0.0327193	0.099843
DICER1	2.01545	0.0326988	0.0599594
VPS26A	1.90151	0.0385017	-0.0776052
DDX52	2.49441	0.0147946	-0.0775528
LETM1	3.00241	0.0076648	-0.0774778
NIPBL	1.86983	0.0401919	-0.077323
KIF3C	2.01248	0.0325968	0.0533625
HNRNPA	2.01231	0.0325764	0.25595
GSPT	2.01142	0.0325561	0.0637484
VAT1	2.51482	0.0143916	-0.0768792
FDX1	2.19269	0.0241342	-0.0768385
GPATCH8	2.00982	0.0326497	0.0811847
SLC25A6	2.18125	0.0247476	-0.0764805
AARS2	1.91281	0.0380387	-0.075956
UFC1	2.00652	0.0327925	0.0925312
SPATA20	1.83704	0.0433096	-0.0756877
HIBCH	1.96586	0.0354958	-0.0756432
APPL2	1.84808	0.0421116	-0.0756168
STX1A	2.00144	0.0334647	0.10907
NAPRT	2.13929	0.0259734	-0.0751276
UQCRC2	2.05355	0.0302905	-0.0750262
C1orf106	1.99902	0.0335362	0.162914
SNUPN	1.80002	0.0448448	-0.0749337
PLA2G15	1.99585	0.0336	-0.0747655
MCUR1	2.68292	0.0113535	-0.0746997
AP1G2	2.17802	0.0248726	-0.0746377
POFUT1	1.9946	0.0337707	0.0556453
SYNC	1.99427	0.0337498	0.122286
PACSIN3	1.89368	0.0386659	-0.0744034
SUCLA2	2.3196	0.0190445	-0.0741371
CANT1	1.99311	0.0337638	0.0605323
TOMM70A	2.051	0.0303969	-0.0738366
RE	1.99216	0.0337224	0.157136
FAHD1	2.45966	0.0157288	-0.0735696
SUCLG1	1.89277	0.0387453	-0.0735559
MAN1B1	1.99084	0.0337928	0.0618518
NUP50	1.82924	0.0439937	-0.0734898
CSDE1	1.98924	0.0340159	0.0582657
TBRG4	1.79618	0.0449711	-0.0732638
MYLK	2.4395	0.0160196	-0.0732222
COL8A1	1.98522	0.0341247	0.138039
ERF	1.98454	0.0341038	0.0861486
KIF16B	1.98398	0.0341587	0.126284
EIF3B	1.98358	0.0341379	0.0483627
TBX3	1.98274	0.0341927	0.1161
DSN1	1.98219	0.0342303	0.114625
UTP20	1.92412	0.0377614	-0.0731665
SERPINB9	2.77041	0.0102496	-0.0730324
LBH	1.97931	0.0344258	0.265161
HDGF	2.5898	0.0134214	-0.0730025
PLXNB2	2.52954	0.0143255	-0.0726102
CAMK4	1.97887	0.0344408	0.37507
ACTN1	1.97882	0.0344199	0.217678
CLPX	2.22024	0.0236154	-0.0724274
CLT	1.97614	0.0348267	0.145123
SFXN3	2.17187	0.0249099	-0.0720924
FARS2	2.06762	0.0290486	-0.0720698
TOMM34	1.98986	0.0339044	-0.0720282
HADHB	2.13953	0.0258669	-0.0719992
HADHA	3.37456	0.00301416	-0.0716626
RTN4IP1	1.92426	0.0377832	-0.0716575
TSR3	1.97358	0.0348944	0.0517343
SCP2	1.74474	0.048742	-0.0714639
BCL2L13	2.28235	0.0203303	-0.0714051
TEFM	2.08086	0.0282133	-0.0713479
AMFR	1.97145	0.0352703	0.0491241
RPS3	1.97048	0.0353069	0.111541
SSFA2	3.25863	0.00477228	-0.0713088
DYM	1.96859	0.0353389	0.107311
CERCAM	1.96617	0.0355171	0.155909
TTLL12	1.98102	0.0342471	-0.0707928
CPOX	2.00608	0.0329063	-0.0706352
FAM96B	1.965	0.0355108	0.0733198
MRPL15	1.97905	0.0344617	-0.0706129
MSH6	1.90409	0.0384054	-0.070487
MOV10	2.75533	0.0101509	-0.0696996
PRKAB2	1.96132	0.0356316	0.103063
GPD2	2.0971	0.0274026	-0.0696214
CCT8	3.13277	0.00709565	-0.0695407
TK2	3.22572	0.00512077	-0.069533
CHD2	2.28917	0.0202007	-0.0693954
SRPX2	1.95621	0.0361431	0.0861912
ASL	1.95591	0.0361216	0.104623
PCM1	1.95551	0.0361001	0.0858126
FOXP4	1.95533	0.0363048	0.143989
CORO	2.70118	0.0110829	-0.0692437
TLR3	1.73262	0.0493009	-0.0692231
TMPO	1.95454	0.03624	0.0894705
SEC63	1.95387	0.0362185	0.0713237
CYTH2	1.95255	0.0364178	0.153692
WDR44	1.95253	0.0363962	0.0515823
SMPD1	2.23506	0.0231844	-0.0691655
GFM1	1.93876	0.0373443	-0.0691509
MAGEH1	1.95061	0.0365826	0.212441
C17orf49	1.95026	0.0365609	0.0726325
COX7A2L	1.75044	0.0483854	-0.0691471
CD2AP	1.94941	0.0365934	0.107166
REST	1.94797	0.0367466	0.0905024
ITPR1	1.94734	0.0368619	0.0636228
DSTN	1.94585	0.0368944	0.147962
GORASP1	1.94541	0.0369292	0.0810951
COL4A1	1.94533	0.0369075	0.242176
SPTY2D1	1.94425	0.0370954	0.0900202
KLC	1.94413	0.0370736	0.545603
POLR2G	1.94284	0.0371247	0.115616
GAPVD1	1.94256	0.0371029	0.0535746
CMAS	3.8304	0.00218557	-0.0690966
SVIP	2.13945	0.0258487	-0.0682898
TEX10	1.93764	0.0373513	-0.068195
FLNA	1.93938	0.0373537	0.301224
ZNF395	1.93928	0.0373318	0.286454
E2F4	1.94179	0.0371445	-0.0680364
QRSL1	1.94999	0.0365393	-0.068004
INF2	1.8633	0.040771	-0.0676804
GRHPR	2.17721	0.0249064	-0.0675923
RFC3	1.93337	0.0375679	-0.0674782
TUBE1	1.93438	0.0376215	0.191199
SLC9A3R	1.93426	0.0375995	0.206315
MRPL30	1.8368	0.0432637	-0.0671883
FEM1B	1.93353	0.0376117	0.0727997
CPNE7	2.192	0.0240804	-0.0670916
PPP1R21	2.14874	0.025256	-0.0670096
ANPEP	2.52254	0.0143992	-0.0669966
KIAA1671	1.93202	0.0375963	0.125524
TGFBRAP1	2.05305	0.0303135	-0.0669759
TBPL1	1.93184	0.0376246	0.178575
RNASEH1	1.93109	0.0376562	0.0425316
HGD	1.80976	0.0441837	-0.0665766
HS3ST2	1.92982	0.0377471	0.20017
GTPBP10	2.77057	0.010264	-0.0665366
DDX27	1.95854	0.0359355	-0.0664082
PTPN3	1.78121	0.0462757	-0.0662216
YY1	3.18655	0.0064537	-0.0662146
CCSER	1.92606	0.0377097	0.106909
ZYX	1.9254	0.0376879	0.187134
NT5DC1	1.92511	0.0377377	0.0765785
SEC61A1	1.92475	0.0377714	0.0647364
FAM98A	1.9247	0.0377496	0.0715377
SLC44A	1.74255	0.0487996	-0.0660362
GGT5	2.21822	0.0235985	-0.0659981
APBB2	1.92389	0.0377949	0.189054
ZCCHC8	1.92365	0.0377732	0.0580263
TIMMDC1	2.92477	0.0088934	-0.0657736
HINT2	1.75785	0.0476711	-0.0654936
MKNK1	1.92229	0.0378161	0.0799306
LRRFIP	1.92157	0.0377944	0.0754051
SNX5	1.92036	0.037899	0.0828492
TOP2	2.68743	0.0114112	-0.0654748
ORAI1	1.91968	0.0378555	0.106513
TRMT13	1.91831	0.0379759	0.0683041
SUFU	1.91826	0.0379542	0.109528
COPZ1	1.91604	0.038182	0.0616334
KBTBD11	1.91578	0.0381602	0.092459
SPICE1	1.91509	0.0381384	0.126869
RPRD1A	1.87963	0.0394411	-0.0650371
ACAD9	2.60577	0.0132236	-0.0650123
TIMP1	1.91416	0.0381256	0.213986
CRIM1	1.91382	0.0381038	0.0979573
DTYMK	2.28113	0.0204767	-0.0649662
XPNPEP3	1.84466	0.0426381	-0.0649029
QIL1	1.9788	0.034399	-0.0646496
CDC42EP1	1.91248	0.0380171	0.134472
GIPC1	1.91217	0.0379954	0.0378866
PCYOX1	3.26245	0.00404975	-0.0646296
NDUFB5	2.04877	0.0312382	-0.0646121
TINF2	2.15732	0.0250272	-0.0644013
NDUFAF2	2.30289	0.0195129	-0.0642169
ARHGAP32	1.9088	0.0380579	0.132288
NCK1	1.90773	0.0382698	0.0318069
DARS	2.11542	0.0265978	-0.0641019
TOR2A	1.90571	0.0384598	0.064095
ME3	2.13559	0.0260042	-0.0639807
CDK4	1.81875	0.0441714	-0.0639029
IVL	1.90481	0.0384488	0.528702
RNF40	1.90419	0.0384271	0.0574547
CNPY3	1.92992	0.037769	-0.0634584
CBX4	1.90386	0.0384537	0.0559395
DOHH	1.90342	0.038502	0.0897458
ATAD3	2.02471	0.0323599	-0.0634413
LOXL3	1.90305	0.0384586	0.165233
SREK	1.90295	0.038491	0.0502323
KLC4	1.90157	0.0385234	0.0686741
AKAP1	1.90553	0.038438	-0.0632947
RNMTL1	1.99226	0.0337431	-0.0632213
MBD	1.90043	0.0384584	0.120958
ATP5B	2.17486	0.0248157	-0.0632076
PDIA5	1.89992	0.0385387	0.0667171
NIT2	1.99362	0.0337291	-0.0628465
EHD3	1.89925	0.0384955	0.0377223
ATP1A1	2.47831	0.0154604	-0.0628239
TSR2	1.73308	0.049348	-0.0625893
ANP32E	1.89776	0.0385003	0.110842
HMGA1	1.87567	0.0397874	-0.0625159
CLEC11A	1.91315	0.0380821	-0.0624005
LPHN2	2.86076	0.00921846	-0.0623728
GTF2H1	2.44291	0.0160824	-0.0623388
EPB41L2	2.81479	0.00964359	-0.062204
PPM1E	1.89574	0.0386079	0.188431
CAMSAP1	1.89565	0.0385864	0.0531365
CAMLG	1.89442	0.0386875	0.120701
SCCPDH	2.25875	0.0218054	-0.0615276
MAST4	1.89361	0.0386444	0.0881354
NF1	1.99191	0.0337017	-0.061209
PRPF3	1.89274	0.0387237	0.0397571
MMP2	1.8927	0.0387022	0.0835797
ERCC3	2.13336	0.025986	-0.0610838
HTATSF1	1.79487	0.0450688	-0.0610774
L1RE1	1.89023	0.0390128	0.0424089
OSCP1	1.89	0.0389911	0.127935
GPATCH11	1.88848	0.0390227	0.14995
CBL	1.88805	0.0390011	0.0906251
PPP1R9B	1.88793	0.0389795	0.0561476
DNMT3A	1.88712	0.0390774	0.100309
TRIP11	1.8844	0.0391089	0.0820265
CALCOCO	1.94173	0.0371227	-0.0605408
MYEF	4.13877	0.00292857	-0.06005
ACY1	2.55058	0.0138166	-0.0598755
ATG101	1.88171	0.0393447	0.083849
ITPKA	1.88133	0.039323	0.0624978
AGPAT5	1.84202	0.0427386	-0.0597674
FAM89B	1.88123	0.0392797	0.258871
ATG7	2.55927	0.0136541	-0.0595595
COTL1	2.75396	0.010221	-0.0595455
FBXO7	1.96314	0.0356	-0.0594378
TMCO1	1.87908	0.0393978	0.144637
ERLIN2	2.88461	0.00905564	-0.0590728
SH3BGRL2	1.87759	0.0396465	0.130472
CYR61	1.8772	0.0396248	0.0821133
FNBP4	1.87626	0.0397412	0.060126
THUMPD1	1.80675	0.0445441	-0.0588064
SMARCE1	1.87438	0.0398335	0.0443662
SLC25A13	2.52942	0.0143102	-0.0584641
TUBB6	1.87234	0.040081	0.0819279
MGST1	2.12785	0.0262698	-0.0583216
DMXL1	1.87172	0.0400372	0.037344
CHERP	1.87075	0.040083	0.0400705
TRPC1	1.87265	0.0399912	-0.0582592
YWHAE	2.0234	0.0326152	-0.0580661
PPP2R3A	1.74371	0.0487776	-0.0580266
MYBBP1	1.86947	0.0402223	0.0512851
NDUFS8	1.82201	0.044132	-0.0577704
C2orf43	4.87002	0	-0.0576874
NOL9	1.86765	0.0404461	0.0721614
WDR35	2.30134	0.0195837	-0.0576862
MRPL44	2.8655	0.0089321	-0.0572103
GARS	1.86474	0.0407822	0.0592852
SETD7	1.86451	0.04076	0.0616535
EIF6	2.33576	0.0187472	-0.056462
AHCY	2.42905	0.0164042	-0.0563374
ZEB1	1.86405	0.0408152	0.247594
NBR1	1.86349	0.0407931	0.0743074
HSD17B10	2.40739	0.0168097	-0.0559273
PMM1	1.8631	0.0407489	0.0709432
OPA	2.44668	0.0161141	-0.0558408
PGRMC1	1.86168	0.0408973	0.0464678
GCC1	1.861	0.0408752	0.0481024
FLNC	1.86081	0.0408531	0.108992
RDH11	1.86072	0.0408311	0.0985972
ATXN7L3B	1.85995	0.0409687	0.118807
FUT8	1.85947	0.0409466	0.0961488
ACOT9	1.79928	0.0448313	-0.0558195
TUBA8	1.85622	0.0411158	0.065451
INA	2.15457	0.0250948	-0.0557162
EML1	2.69932	0.0110543	-0.0556087
RAI14	3.34507	0.00363435	-0.05559
ALG2	1.85116	0.0416722	0.0951233
MRPL23	2.04347	0.0312267	-0.0555487
ABCB10	5.5223	0	-0.0549634
PTRF	2.30645	0.0194745	-0.0547937
CCDC51	2.55076	0.0138317	-0.0547075
RUVBL1	1.91028	0.0379852	-0.0544421
BMP	1.84615	0.0424617	0.288235
CD97	1.78282	0.0461021	-0.0540959
EXOC4	1.98835	0.0339743	-0.0539306
WDR7	1.84223	0.0427615	0.0962207
TUBA1C	3.03123	0.00756505	-0.053833
CHCHD2	1.84201	0.0427158	0.114686
CYB5R3	2.39155	0.0166875	-0.0537138
TAX1BP3	1.84153	0.0427876	0.13102
UBE3B	1.84127	0.0429013	0.0762374
NLN	2.07451	0.028534	-0.0536315
NUCB1	1.83917	0.0430645	0.0681403
ASPH	2.03452	0.0318086	-0.0536245
MAST3	1.83817	0.0431187	0.138387
SERPINI1	1.8381	0.0430957	0.116048
TBC1D9	1.83771	0.0432387	0.0938683
GSDMD	2.55719	0.0138475	-0.0535908
THOC6	2.15915	0.025099	-0.0534509
PLXNA1	1.83687	0.0432866	0.0921758
CNP	1.74949	0.0484198	-0.0530691
CSNK2B	1.8361	0.0433574	0.059296
BCAP31	2.00187	0.0334854	-0.0528348
DDX17	2.32344	0.0189776	-0.052652
FGD6	2.26451	0.0218716	-0.0523049
GSK3A	1.83119	0.0439577	0.120046
MPI	1.83054	0.0439852	0.0417328
KCNJ16	1.83032	0.0439619	0.107434
PEX14	1.82986	0.0439894	0.0418119
C1GALT1	1.95635	0.0361647	-0.0520026
XRN2	3.59172	0.00283774	-0.051741
GLS	1.97283	0.0352039	-0.0515623
ABHD13	1.82705	0.0439473	0.0665255
TCF3	1.82703	0.0439241	0.198525
ERGIC1	2.12031	0.026556	-0.051534
CBFB	1.82642	0.0439789	0.0918471
RAPGEF2	1.82543	0.0440231	0.0675542
APAF1	1.82515	0.0440505	0.0815392
PTGES3	2.53285	0.0143871	-0.0513754
CELSR1	1.82445	0.0441828	0.144724
EBNA1BP2	1.73445	0.0493008	-0.0509841
AKR1A1	2.22449	0.02367	-0.0508731
EPHB4	1.82236	0.0441783	0.100363
SLC46A3	1.82212	0.0441551	0.193238
MYO1C	2.3058	0.0194582	-0.0508188
RAB34	1.82132	0.0441592	0.161366
NDUFAB1	2.10607	0.0268634	-0.0507933
SLC7A6	1.82067	0.044113	0.230259
SDC3	1.81961	0.0441945	0.116577
CLUH	2.46057	0.0157445	-0.0507542
CLASP2	1.81829	0.0441483	0.0824251
TAP1	2.34542	0.0184854	-0.0507027
NEMF	1.81666	0.0442087	0.0632366
MTM1	3.13099	0.00706494	-0.0506865
EDIL3	1.81638	0.0441626	0.0273463
HK1	1.9089	0.0380795	-0.0501089
DYNC1LI2	1.81575	0.0441166	0.0403824
WDR46	2.91949	0.00901843	-0.0499105
PELO	1.81499	0.0441206	0.0536289
MICAL3	1.8145	0.0441622	0.0504297
AES	1.8126	0.0442535	0.0916417
TRAPPC8	2.40427	0.0167158	-0.0496057
SSR4	1.81245	0.0442636	0.0974731
ENO2	1.81182	0.0442967	0.0597016
NINJ1	1.81178	0.0442737	0.229884
DVL	1.81175	0.0442508	0.0918887
EHD1	2.5382	0.0144805	-0.0490541
ANAPC1	1.82113	0.0441361	-0.0489852
WDHD1	1.78348	0.0460862	-0.0489473
IPO9	2.05884	0.0296339	-0.0486997
TRPS1	1.8105	0.0442026	0.0889826
MTF1	1.81028	0.0441798	0.124083
NCOR2	1.81026	0.0442065	0.193269
DHRS7B	1.7704	0.0470089	-0.0486638
SPG21	2.33969	0.0184969	-0.048576
SF3B3	1.76811	0.0471506	-0.0485481
NPC2	1.89958	0.0385171	-0.0482883
LIMA	1.80852	0.0443852	0.124455
PARVA	1.80781	0.0444261	0.0646435
DMXL2	1.80729	0.0445802	0.0430765
ARHGAP5	1.88086	0.0393946	-0.047486
DHX57	1.80722	0.0445344	0.0469166
VPS35	1.90046	0.03848	-0.0473626
NELFCD	2.04826	0.0311979	-0.0472606
DERL2	1.80609	0.0446403	0.0582933
HSPA8	3.57169	0.00278519	-0.047212
CYFIP2	1.80585	0.0445946	0.134218
SCYL1	1.80409	0.0447459	0.076836
B3GALT6	1.80406	0.044723	0.134499
ZNF45	1.80401	0.0447001	0.0770389
MAPK7	1.80396	0.0446772	0.0494076
NASP	1.98892	0.0339951	-0.0471748
ACAD11	1.8126	0.0442305	-0.0471478
ARV1	1.80271	0.0446088	0.121988
TMOD3	1.8017	0.0448086	0.035909
SL	1.8014	0.0447857	0.0142803
DPY19L1	1.80136	0.0447629	0.0796868
NOP	3.09196	0.00783505	-0.0469755
KLC1	1.80046	0.0448905	0.225972
CIB1	1.80035	0.0448676	0.140451
SCARF2	2.6364	0.0130024	-0.046051
CCDC137	2.47482	0.0153515	-0.0460316
IGSF3	2.01501	0.0326579	-0.0459299
EIF5B	1.99695	0.033554	-0.045097
TRAM1	1.79914	0.0448085	0.0811577
PITPNM3	1.79894	0.0447858	0.0971471
SYTL4	1.79754	0.0449214	0.0695594
PAPSS1	1.79675	0.0449452	0.0749935
MRPS24	2.63892	0.0129153	-0.0450411
PDIA3	1.79581	0.044997	0.151798
ABCC1	2.2014	0.0239156	-0.0448949
HSP90AB1	1.91474	0.0381691	-0.044843
EPN1	1.79485	0.045046	0.0260169
ZNF276	1.79466	0.0450718	0.119622
DHX15	2.91661	0.00900334	-0.0447598
ATOX1	1.79279	0.0453172	0.101204
HNRNPA	1.79246	0.0453569	0.0323381
AGPS	1.79238	0.0453986	0.0435956
STARD4	1.79228	0.0453757	0.262563
SNRNP200	2.07662	0.0285676	-0.0447245
POGLUT1	1.847	0.0423078	-0.0444136
OTUD6B	1.79026	0.0454099	0.0601915
RB1	3.00442	0.00769346	-0.0437304
BAG1	1.78889	0.0454105	0.0660137
DNAJB2	1.78716	0.0455123	0.168963
ANXA11	2.11614	0.0266345	-0.0435804
ATL3	1.78644	0.0457197	0.0362593
TRIM24	1.78607	0.0456968	0.0360861
FBXO4	1.78514	0.0458284	0.0549482
FAM84B	1.7845	0.0459599	0.126828
F11R	1.78414	0.045999	0.117069
STK4	1.91092	0.0380284	-0.0412703
CRIP1	1.78333	0.0460631	0.09714
PTPRJ	2.5725	0.0136108	-0.0408977
[truncated: 102 more rows]
