# Supplementary material for: Unveiling the role of transgelin as a prognostic and therapeutic target in kidney fibrosis via a proteomic approach
Source: Exp Mol Med. 2024 Oct 7;56(10):2296–308. doi: 10.1038/s12276-024-01319-7 (PMC11542076; doi:10.1038/s12276-024-01319-7)
Supplement: Supplementary file 7 — Supplementary Table 6 [file 12276_2024_1319_MOESM7_ESM.xlsx]

## Sheet: GeneOntology
Supplementary Table 6. Gene ontology analysis of DEPs from hTEC models
Category	ID	Term	count	Overlap	P.value	Adjusted.P.value	Odds.Ratio	Combined.Score	zscore	Genes
BP	GO::0006414	translational elongation	37	37/104	4.91597e-12	1.70893e-08	4.85758	126.484	-4.76757	MRPS17;GFM1;MRPS14;MRPS33;MRPL19;LTN1;MRPL16;MRPS10;MRPL14;MRPL15;MRPL12;MRPL10;MRPL32;EEF1B2;MRPL20;MRPL3;MRPL2;PTCD3;MRPS26;MRPS24;MRPS22;MRPS23;MRPS18A;MRPS2;MRPL23;MRPS7;MRPL45;MRPS6;MRPS5;TUFM;MRPL44;MRPL30;EEF1G;MRPL53;MRPS9;NEMF;DAP3
BP	GO::0032543	mitochondrial translation	37	37/105	6.84117e-12	1.70893e-08	4.78588	123.036	-6.08276	MRPS17;GFM1;MRPS14;MRPS33;MRPL19;MRPL16;MRPS10;MRPL14;MTIF2;MRPL15;MTIF3;MRPL12;MRPL10;MRPL32;MRPL20;MRPL3;MRPL2;IARS2;PTCD3;MRPS26;MRPS24;MRPS22;MRPS23;MRPS18A;MRPS2;MRPL23;MRPS7;QRSL1;MRPL45;MRPS6;MRPS5;TUFM;MRPL44;MRPL30;MRPL53;MRPS9;DAP3
BP	GO::0070125	mitochondrial translational elongation	33	33/89	1.89324e-11	3.15288e-08	5.17645	127.807	-5.74456	MRPS17;GFM1;MRPS14;MRPS33;MRPL19;MRPL16;MRPS10;MRPL14;MRPL15;MRPL12;MRPL32;MRPL10;MRPL3;MRPL20;MRPL2;PTCD3;MRPS26;MRPS24;MRPS22;MRPS23;MRPS2;MRPS18A;MRPS7;MRPL45;MRPL23;MRPS6;MRPS5;TUFM;MRPL44;MRPL30;MRPL53;MRPS9;DAP3
BP	GO::0009083	branched-chain amino acid catabolic process	14	14/20	3.25039e-10	3.24779e-07	20.3638	444.89	-3.20713	MCCC2;HIBADH;BCKDHB;ACADSB;HSD17B10;ACAT1;BCKDK;ALDH6A1;AUH;IVD;DBT;BCAT1;DLD;HIBCH
BP	GO::0009081	branched-chain amino acid metabolic process	14	14/20	3.25039e-10	3.24779e-07	20.3638	444.89	-3.20713	MCCC2;HIBADH;BCKDHB;ACADSB;HSD17B10;ACAT1;BCKDK;ALDH6A1;AUH;IVD;DBT;BCAT1;DLD;HIBCH
BP	GO::0070126	mitochondrial translational termination	31	31/89	4.76816e-10	3.97029e-07	4.68991	100.664	-5.56776	MRPS17;MRPS14;MRPS33;MRPL19;MRPL16;MRPS10;MRPL14;MRPL15;MRPL12;MRPL32;MRPL10;MRPL3;MRPL20;MRPL2;PTCD3;MRPS26;MRPS24;MRPS22;MRPS23;MRPS2;MRPS18A;MRPS7;MRPL45;MRPL23;MRPS6;MRPS5;MRPL44;MRPL30;MRPL53;MRPS9;DAP3
BP	GO::0006415	translational termination	31	31/96	3.95617e-09	2.82357e-06	4.1832	80.9366	-5.56776	MRPS17;MRPS14;MRPS33;MRPL19;MRPL16;MRPS10;MRPL14;MRPL15;MRPL12;MRPL32;MRPL10;MRPL3;MRPL20;MRPL2;PTCD3;MRPS26;MRPS24;MRPS22;MRPS23;MRPS2;MRPS18A;MRPS7;MRPL45;MRPL23;MRPS6;MRPS5;MRPL44;MRPL30;MRPL53;MRPS9;DAP3
BP	GO::0030198	extracellular matrix organization	65	65/300	5.44897e-09	3.40288e-06	2.44379	46.5001	2.60473	ITGB1;COL18A1;SPARC;COL16A1;ITGB3;SERPINE1;COL12A1;TNC;LOXL3;LOXL4;LAMC2;F11R;CTSS;HAPLN1;ICAM1;ADAMTS5;SH3PXD2A;ADAMTS1;TIMP2;FLOT1;ITGB8;ITGAV;TIMP1;ITGB6;ATP7A;EXOC8;DST;ITGA3;MMP2;ITGA2;ITGA1;BGN;DCN;ADAM19;COL2A1;LOX;COL4A1;PXDN;ADAM12;COL8A1;COL6A3;ITGA5;LCP1;COL11A1;LAMA4;NID2;ACAN;FLRT2;HAS2;A2M;TGFB2;TGFB1;VCAM1;LUM;FN1;COL1A1;BMP1;COL5A1;P4HA2;P4HA3;COL7A1;COL5A2;ITGA11;NF1;TGFBI
BP	GO::0097435	supramolecular fiber organization	72	72/351	9.75829e-09	5.41694e-06	2.28237	42.0987	2.59272	COL18A1;COL16A1;HSP90AB1;COL12A1;KIF14;INPPL1;LOXL3;LOXL4;UBE2L6;CIB1;LAMC2;PPP1R9B;PCM1;RAC2;NEFL;EMILIN1;ATP7A;CGNL1;DSP;TPM4;DST;ACTN1;TMOD3;TPM2;TPM1;WDR73;RHOF;SHROOM4;CD2AP;COL2A1;LOX;COL4A1;PXDN;CDC42EP2;COL8A1;COL6A3;EVL;ARHGEF2;MFGE8;TUBGCP2;COL11A1;SLAIN2;LTBP2;LTBP3;CAMSAP1;CORO1B;MTM1;GGA1;SPAST;MYO6;SNCA;TGFB2;MARCKSL1;LUM;NCKAP5L;HOOK3;GFAP;COL1A1;MYO1D;DLG1;BMP1;MYO1C;COL5A1;P4HA2;…
BP	GO::0030335	positive regulation of cell migration	59	59/269	1.71255e-08	8.55588e-06	2.47837	44.3199	1.43208	SEMA5A;ITGB1;NRP1;BMPR2;FLT1;FAM89B;CIB1;LAMC2;FGF1;SYNE2;MYLK;SYDE1;NIPBL;GLIPR2;PLAU;MDK;C1QBP;SOX9;ACVR1;PDGFRA;EDN1;WNT5B;F2R;PTP4A1;RAPGEF2;ADAM9;PLAA;CDH13;ARHGEF2;MAPRE1;HBEGF;CEMIP;SEMA7A;EGFR;HDAC6;SDCBP;DDRGK1;PODXL;PDGFC;HAS2;CLASP2;TGFB2;TGFB1;SMURF2;SEMA4D;CAV1;SEMA4B;RDX;FN1;DAB2IP;SOD2;PTK2;RAB11A;COL1A1;MYO1C;APC;AGO2;TRIM32;FERMT2
BP	GO::0006888	endoplasmic reticulum to Golgi vesicle-mediated transport	45	45/185	3.40121e-08	1.51627e-05	2.82692	48.6133	3.72678	COPB2;ARF4;MCFD2;SEC23A;SERPINA1;SAR1A;ATL3;USO1;GOLGA2;LMAN1;SPAST;TMED3;STX5;SPTBN1;CTSC;DYNC1I1;CD55;SEC31A;SPTBN2;BCAP31;SEC13;TRAPPC2L;SEC24A;COG3;GBF1;COG2;TRAPPC8;ANK3;BET1L;COPZ1;ARFGAP1;YIF1A;YIF1B;DYNC1LI2;ZW10;GORASP1;COL7A1;TRIP11;HYOU1;GOPC;VAMP4;SEC24D;SEC24C;FOLR1;ERGIC1
BP	GO::0009226	nucleotide-sugar biosynthetic process	12	12/19	3.64196e-08	1.51627e-05	14.9458	255.994	2.88675	UGDH;NAGK;GNPDA1;SLC35D1;PMM1;GFPT2;GFPT1;MPI;UAP1L1;PGM3;UAP1;NANS
BP	GO::0009063	cellular amino acid catabolic process	28	28/90	5.47571e-08	2.10436e-05	3.95604	66.1464	-4.91354	GCDH;HIBADH;GLDC;SHMT2;HSD17B10;GLS;ACAT1;IL4I1;HMGCL;AUH;DBT;GLUL;HIBCH;MCCC2;HGD;BCKDHB;GOT2;HOGA1;ACADSB;ALDH4A1;BCKDK;GLUD1;ALDH6A1;ALDH5A1;IVD;OGDH;BCAT1;DLD
BP	GO::0065003	protein-containing complex assembly	56	56/267	1.93472e-07	6.9042e-05	2.33758	36.1346	2.67261	CD40;MCFD2;SERPINA1;COL16A1;SLC2A1;CDC73;GOLGA2;RUVBL1;SOX9;KIFAP3;CTSC;MAGI1;TLE3;SEC13;TRAPPC2L;AXIN1;TRAF1;CD2AP;TAPBP;AFG3L2;PYGO2;ZW10;GORASP1;CSNK2B;ITGB1BP1;SEC23A;TUBGCP2;USO1;NOL3;CAND2;LMAN1;SLC9A3R1;PARD6B;SAMM50;TSPAN4;STX5;SH3BGR;SEC31A;GSDMD;CD74;SEC24A;TRAPPC10;FN1;PDE4DIP;PEX14;PML;SEC23IP;APC;COL7A1;CTNNB1;FAS;SEC24D;SEC24C;FOLR1;FERMT2;PICALM
BP	GO::0002474	antigen processing and presentation of peptide antigen via MHC class I	15	15/33	2.66058e-07	8.86149e-05	7.27147	110.087	-0.258199	PDIA3;BCAP31;SEC23A;SEC13;SEC24A;ERAP1;HLA-B;HLA-C;TAP1;HLA-A;TAPBP;HLA-E;SEC24D;SEC24C;SEC31A
BP	GO::0043062	extracellular structure organization	47	47/216	6.01691e-07	0.000187878	2.44434	35.0115	3.06316	ITGB1;COL18A1;SPARC;COL16A1;COL11A1;ITGB3;LAMA4;SERPINE1;TNC;LAMC2;F11R;NID2;HAPLN1;ICAM1;ADAMTS5;ACAN;SH3PXD2A;ADAMTS1;ITGB8;ITGAV;ITGB6;ATP7A;VCAM1;ITGA3;LUM;MMP2;ITGA2;ITGA1;FN1;BGN;DCN;COL1A1;ADAM19;COL2A1;LOX;COL5A1;COL4A1;COL7A1;PXDN;ADAM12;COL5A2;ITGA11;NF1;COL8A1;COL6A3;TGFBI;ITGA5
BP	GO::0045229	external encapsulating structure organization	47	47/217	6.92212e-07	0.000203429	2.42982	34.4631	3.06316	ITGB1;COL18A1;SPARC;COL16A1;COL11A1;ITGB3;LAMA4;SERPINE1;TNC;LAMC2;F11R;NID2;HAPLN1;ICAM1;ADAMTS5;ACAN;SH3PXD2A;ADAMTS1;ITGB8;ITGAV;ITGB6;ATP7A;VCAM1;ITGA3;LUM;MMP2;ITGA2;ITGA1;FN1;BGN;DCN;COL1A1;ADAM19;COL2A1;LOX;COL5A1;COL4A1;COL7A1;PXDN;ADAM12;COL5A2;ITGA11;NF1;COL8A1;COL6A3;TGFBI;ITGA5
BP	GO::0042542	response to hydrogen peroxide	18	18/49	8.4095e-07	0.00023341	5.07031	70.9272	-0.942809	GPX1;ANXA1;PLEKHA1;TNFAIP3;HDAC6;AQP1;PRDX3;IL6;MAPK7;CAT;PPIF;RPS3;ABL1;SIRPA;ADAM9;FYN;ANKZF1;MAP3K5
BP	GO::0006996	organelle organization	75	75/420	1.67094e-06	0.000439368	1.91834	25.5181	1.50111	CNTNAP1;PLEKHF1;MAST4;MAST3;TNFAIP3;TFB1M;PHB2;SIPA1L3;SYNE1;GOLGA2;SEC61A1;CHCHD2;MDK;LONP1;TMED3;MYO18A;ATP7A;KIFAP3;ABCD1;CEP55;VPS18;CLUH;DST;PARP1;VPS13C;TPM1;COG3;COG2;PEX2;WDR73;SIRT3;GORASP2;PALLD;RAB34;ZW10;GORASP1;TFAM;RAB38;AJUBA;OBSL1;BLZF1;SAR1A;ATL3;ARL1;PHB;HSD17B10;CAMSAP1;PRDX3;CNN2;LMAN1;FGD4;SLC9A3R1;STRIP1;FGD6;VPS11;DYM;PACSIN3;PDZD8;SEC31A;CLASP2;ATP8B1;CAV1;GBF1;MICAL3;TRAP…
BP	GO::0140053	mitochondrial gene expression	16	16/42	1.94469e-06	0.000485784	5.36992	70.6166	-4	MRPS17;PTCD3;MRPS24;MRPS14;MRPL16;MRPS2;MRPS18A;MRPL12;QRSL1;MRPS7;MRPL23;MRPS6;MRPL2;TFAM;IARS2;TEFM
BP	GO::0030334	regulation of cell migration	73	73/408	2.12582e-06	0.000505743	1.92209	25.1051	0.585206	SEMA5A;ITGB1;FLT1;PLXND1;FAM89B;LDB1;SERPINE1;KIF14;PTPRJ;CIB1;LAMC2;FGF1;SYNE2;MYLK;DOCK10;MDK;PLAU;APPL2;ACVR1;PDGFRA;EDN1;ANXA1;WNT5B;LIMCH1;LMO4;TPM1;F2R;PTP4A1;SFRP1;NAV3;ADAM9;CDH13;MAPRE1;ENG;HBEGF;CEMIP;SEMA7A;NEXN;EGFR;SDCBP;CLN3;PARD6B;DDRGK1;PODXL;PDGFC;LMNA;HAS2;FLNA;PLXNA1;CTNNA2;SRGAP1;PLXNA4;PLXNA3;RNF20;CD74;JAG1;TGFB1;SEMA4D;SEMA4B;CAV1;RDX;SULF1;SOD2;PTK2;COL1A1;MYO1C;APC;NF1;PL…
BP	GO::0030199	collagen fibril organization	25	25/89	2.32405e-06	0.00052777	3.41639	44.3181	3	COL18A1;COL16A1;COL11A1;COL12A1;LOXL3;LOXL4;LAMC2;ATP7A;TGFB2;DST;LUM;COL1A1;COL2A1;BMP1;LOX;COL5A1;COL4A1;P4HA2;P4HA3;COL7A1;PXDN;COL5A2;NF1;COL8A1;COL6A3
BP	GO::0062197	cellular response to chemical stress	27	27/101	2.66068e-06	0.000577945	3.19243	40.981	-1.34715	VKORC1L1;PRKAA1;PYROXD1;ZFAND1;FOXO1;PRDX3;CHCHD2;LONP1;ABL1;ATG7;SNCA;SLC25A24;G6PD;PNPT1;GPX1;PARP1;CAV1;TXNRD1;PYCR2;VRK2;SOD2;SIRT2;MSRA;CAT;NOX4;FAS;HSPA1A
BP	GO::0006986	response to unfolded protein	17	17/49	4.21181e-06	0.000848867	4.63646	57.3883	-0.727607	HSPA9;PTPN1;HSPA8;HSP90AA1;HSP90AB1;HSPA4;HSPA4L;HSPB2;DERL1;DAB2IP;HSPB1;TOR1B;HSPD1;DNAJB2;DNAJB5;DNAJB4;HSPA1A
BP	GO::0007229	integrin-mediated signaling pathway	22	22/75	4.24773e-06	0.000848867	3.62731	44.8666	1.2792	ITGB1;NRP1;SEMA7A;COL16A1;DST;ITGB3;ITGA2;FN1;FBLN1;PTK2;ADAMTS1;PTPRA;ITGA11;ABL1;ZYX;ITGB8;ADAM9;ITGAV;ITGB1BP1;ITGB6;ITGA5;FERMT2
BP	GO::0043069	negative regulation of programmed cell death	68	68/381	5.1172e-06	0.000983289	1.91388	23.3167	-0.485071	ARF4;ANKLE2;TNFAIP8;KIF14;HSPB1;CIB1;PHB2;IFIT3;AQP1;IKBKB;MECOM;RPS6KA1;MYO18A;SOX9;PCID2;ANXA1;GPX4;RIPK2;SERPINB9;WDR73;POU3F3;THOC6;SUPV3L1;SFRP1;TRAF6;CAT;PPIF;VDAC1;ANGPTL4;IL6ST;CRYAB;PRKAA1;AMIGO2;XIAP;NOL3;CBL;FSTL1;EGFR;FOXO1;HSPD1;PRDX3;CLN3;DDRGK1;BAG1;FLNA;TXNDC5;SNCA;HSPA9;CD74;CBX4;SEMA4D;MGMT;WFS1;BNIP3;ASNS;DHCR24;PA2G4;PTK2;TBX3;IL6;UFM1;GOLPH3;AXL;CDK1;CTNNB1;FAS;HSPA1A;MAD2L1
BP	GO::0034599	cellular response to oxidative stress	30	30/125	8.32447e-06	0.00154033	2.76386	32.3269	-0.365148	VKORC1L1;PRKAA1;PYROXD1;PXN;ZFAND1;FOXO1;EGFR;PRDX3;CHCHD2;LONP1;ABL1;RPS3;ANKRD2;SNCA;SLC25A24;PDGFRA;G6PD;PNPT1;GPX1;PARP1;TXNRD1;TPM1;PYCR2;VRK2;SOD2;SIRT2;MSRA;CAT;NOX4;HSPA1A
BP	GO::0007052	mitotic spindle organization	35	35/157	9.00295e-06	0.00160638	2.51324	29.1988	-0.507093	KIF11;SMC3;AURKB;SKA2;CENPC;GOLGA2;DSN1;SPAST;NUF2;FLNA;SPDL1;PCNT;PIBF1;MISP;DYNC1I1;NDEL1;CLASP2;SEC13;SPICE1;RANGAP1;EML1;NDC80;ZWINT;RAB11A;EML4;TPX2;DYNC1LI2;CENPH;KIFC1;PRC1;ZW10;KIF4A;MAPRE1;SPC24;MAD2L1
BP	GO::0007162	negative regulation of cell adhesion	21	21/73	9.76586e-06	0.00164132	3.52749	40.6953	0.218218	SEMA5A;TGFB1;JAG1;PLXND1;SEMA4D;DUSP1;SERPINE1;TBCD;FBLN1;PTK2;MDK;PODXL;ARHGDIB;CDH13;SPOCK1;PLXNA1;PLXNB2;ITGB1BP1;TGFBI;PLXNA4;PLXNA3
BP	GO::0043648	dicarboxylic acid metabolic process	18	18/57	1.00603e-05	0.00164132	4.02844	46.3549	-1.88562	FH;SHMT2;MDH2;GPT2;GOT2;HOGA1;SDHA;ASS1;DHFR;ACLY;ALDH5A1;MTHFD1;MTHFD2;ME1;OGDH;ME3;ME2;NIT2
BP	GO::0042177	negative regulation of protein catabolic process	15	15/42	1.0267e-05	0.00164132	4.84521	55.6549	-0.258199	CTSA;SF3B3;CYP51A1;DAB2IP;PHB;HMGCR;EGFR;SIRT2;TIMP2;FLNA;TIMP1;CDK5RAP3;SNCA;PTPN3;MAD2L1
BP	GO::0006635	fatty acid beta-oxidation	17	17/52	1.05129e-05	0.00164132	4.23834	48.5837	-2.66789	GCDH;ECI2;PEX2;HSD17B10;ACAT1;HADHB;HADHA;AUH;SCP2;ACOX1;IVD;ACADM;ACOX3;ACAD11;ACAD10;ABCD1;DECR1
BP	GO::0048208	COPII vesicle coating	19	19/63	1.21391e-05	0.00166784	3.76982	42.6709	2.9824	MCFD2;SEC13;SEC23A;SERPINA1;TRAPPC2L;SEC24A;TRAPPC10;USO1;GOLGA2;LMAN1;SEC23IP;GORASP1;COL7A1;STX5;SEC24D;SEC24C;FOLR1;CTSC;SEC31A
BP	GO::0006901	vesicle coating	19	19/63	1.21391e-05	0.00166784	3.76982	42.6709	2.9824	MCFD2;SEC13;SEC23A;SERPINA1;TRAPPC2L;SEC24A;TRAPPC10;USO1;GOLGA2;LMAN1;SEC23IP;GORASP1;COL7A1;STX5;SEC24D;SEC24C;FOLR1;CTSC;SEC31A
BP	GO::0048207	vesicle targeting, rough ER to cis-Golgi	19	19/63	1.21391e-05	0.00166784	3.76982	42.6709	2.9824	MCFD2;SEC13;SEC23A;SERPINA1;TRAPPC2L;SEC24A;TRAPPC10;USO1;GOLGA2;LMAN1;SEC23IP;GORASP1;COL7A1;STX5;SEC24D;SEC24C;FOLR1;CTSC;SEC31A
BP	GO::0140014	mitotic nuclear division	21	21/74	1.23184e-05	0.00166784	3.46074	39.1216	-0.218218	UBE2C;NCAPG2;SPICE1;KIF11;SMC3;SMC4;ZWINT;RAB11A;NDC80;EPS8;GOLGA2;TPX2;DSN1;SPAST;KIFC1;ZW10;FLNA;MISP;PIBF1;NDEL1;CLASP2
BP	GO::0010256	endomembrane system organization	41	41/199	1.26113e-05	0.00166784	2.2754	25.6686	3.27965	PLEKHF1;ATL3;ARL1;SYNE1;GOLGA2;LMAN1;SLC9A3R1;SEC61A1;ALS2CL;VPS11;TMED3;MYO18A;DYM;SPTBN1;SEC31A;CLASP2;VPS18;EXOC8;ATP8B1;AKTIP;COG3;MYOF;GBF1;OSBPL2;COG2;TRAPPC8;ANK3;HOOK3;LEMD3;TOR1B;VMP1;SEC23IP;GOLPH3;REEP4;GORASP2;ZW10;GORASP1;TRIP11;TMCC1;OBSL1;BLZF1
BP	GO::0022607	cellular component assembly	50	50/261	1.26857e-05	0.00166784	2.08092	23.4624	0.565685	CD40;SLC2A1;EPS8;CHAF1B;CHAF1A;RAC2;SOX9;KIFAP3;PLS1;MAGI1;TINF2;PAWR;ANK3;TRAF1;CD2AP;TAPBP;AFG3L2;GORASP2;ZW10;FSCN1;LCP1;TUBGCP2;FBLIM1;CORO1B;SLC9A3R1;PARD6B;SCIN;CALD1;TSPAN4;HAS2;FLNA;FLNC;SPTBN1;SH3BGR;VASP;CD74;TGFB1;WNT7A;PARVA;PARVB;BAIAP2;PEX14;PML;VMP1;APC;FAS;EPPK1;FERMT2;LIMS2;PICALM
BP	GO::1903008	organelle disassembly	13	13/34	1.70457e-05	0.00218359	5.3955	59.2406	1.94145	GBF1;MTIF2;ZFAND1;MTIF3;KLC1;GOLGA2;UFM1;DDRGK1;UFC1;CDK1;STX5;ULK1;PELO
BP	GO::0090114	COPII-coated vesicle budding	20	20/70	1.76583e-05	0.00220552	3.49258	38.2238	3.1305	MCFD2;SEC13;SEC23A;SERPINA1;TRAPPC2L;SEC24A;SAR1A;TRAPPC10;USO1;GOLGA2;LMAN1;SEC23IP;GORASP1;COL7A1;STX5;SEC24D;SEC24C;FOLR1;CTSC;SEC31A
BP	GO::0090307	mitotic spindle assembly	15	15/44	1.95874e-05	0.0023868	4.51056	48.8972	-0.774597	SPICE1;KIF11;SMC3;AURKB;RAB11A;GOLGA2;TPX2;RACGAP1;PRC1;KIFC1;KIF4A;FLNA;PIBF1;MISP;CLASP2
BP	GO::0070301	cellular response to hydrogen peroxide	13	13/35	2.45601e-05	0.00283331	5.14997	54.6637	0.27735	ANXA1;PLEKHA1;TNFAIP3;HDAC6;AQP1;IL6;MAPK7;ABL1;RPS3;PPIF;SIRPA;ANKZF1;MAP3K5
BP	GO::0006695	cholesterol biosynthetic process	13	13/35	2.45601e-05	0.00283331	5.14997	54.6637	3.05085	G6PD;HMGCS1;CYP51A1;MSMO1;DHCR24;HMGCR;ACLY;SQLE;ARV1;SC5D;MVD;DHCR7;FDFT1
BP	GO::0042981	regulation of apoptotic process	112	112/742	2.49531e-05	0.00283331	1.57255	16.6667	-0.566947	ANKLE2;TRIO;CIB1;PHB2;IFIT3;AQP1;IFIT2;RPS6KA1;TRIM24;ARL6IP5;TNFSF10;SOX9;PHLDA1;MAP3K5;PCID2;ACTN3;IGFBP3;ACTN1;DAPK3;WDR73;POU3F3;THOC6;SFRP1;PPIF;VDAC1;IL6ST;DIABLO;BCL10;PHB;STK4;FOXO1;PRDX3;SCIN;DDRGK1;BAG1;ABL1;ATG7;TXNDC5;HSPA9;CBX4;WFS1;ASNS;DHCR24;PA2G4;PTK2;IL6;TP53I3;CDK1;NF1;ANP32E;TNFSF9;ITGB1;TOP2A;ARF4;TNFAIP8;KIF14;HSPB1;IKBKB;TRIM2;SMPD1;C1QBP;ANKRD1;MYO18A;CASP1;CTSD;RBM5;HSP90…
BP	GO::0006267	pre-replicative complex assembly involved in nuclear cell cycle DNA replication	6	6/8	2.82569e-05	0.00307767	26.0863	273.233	-2.44949	MCM7;MCM3;MCM4;MCM5;MCM6;MCM2
BP	GO::0006048	UDP-N-acetylglucosamine biosynthetic process	7	7/11	2.83373e-05	0.00307767	15.2227	159.402	1.88982	NAGK;GNPDA1;GFPT2;UAP1L1;GFPT1;PGM3;UAP1
BP	GO::0051336	regulation of hydrolase activity	20	20/73	3.46025e-05	0.00367817	3.29433	33.838	0.447214	PLXND1;FBXW11;CAV1;RDX;DAB2IP;OCRL;PTK2;FGD4;FGD6;TDG;NF1;PLXNA1;PLXNB2;ITGB1BP1;PRKG1;CDK5RAP3;PLXNA4;RAB3GAP1;TBC1D10B;PLXNA3
BP	GO::0006024	glycosaminoglycan biosynthetic process	24	24/97	3.79449e-05	0.00387495	2.87253	29.2406	1.63299	CEMIP;GALNT5;B4GALT1;SDC4;LUM;CSGALNACT2;SDC3;BGN;XYLT1;B3GALT6;DCN;HS3ST2;NDST1;UGDH;ACAN;CHST11;CHSY1;CHST12;DSEL;SDC1;HAS2;GPC4;ST3GAL1;CHST3
BP	GO::0031331	positive regulation of cellular catabolic process	31	31/141	3.80049e-05	0.00387495	2.46567	25.0951	-1.25724	GSK3A;PRKAA1;PFKFB3;PLEKHF1;IRS1;ZBTB20;FOXO1;TRIM5;VPS11;ZSWIM8;ZC3H18;PACSIN3;SH3BP4;VPS35;ABCD1;SNCA;UPF1;PTPN1;HSP90AA1;PNPT1;DTX3L;BNIP3;RDX;TFEB;SVIP;DCN;SUPV3L1;MOV10;ADAM9;ULK1;TRIM38
BP	GO::0007005	mitochondrion organization	36	36/175	4.29504e-05	0.00429161	2.26784	22.8042	-4.33333	PHB;TFB1M;PHB2;HSD17B10;IFIT2;MTM1;TYMP;HSPD1;PRDX3;CHCHD2;CHCHD3;SAMM50;PITRM1;LONP1;MYH14;TSPO;ATP7A;FBXO7;BCAP31;PNPT1;CLUH;PARP1;NUBPL;VPS13C;BNIP3;TOMM34;TIMM44;PISD;SIRT3;SUPV3L1;AFG3L2;COX7A2L;TFAM;RAB38;MGARP;SLC25A6
BP	GO::0051248	negative regulation of protein metabolic process	16	16/52	4.43693e-05	0.00429444	3.87611	38.8501	0.5	EDN1;HSP90AB1;SF3B3;ITGB3;CYP51A1;PHB;HMGCR;SIRT2;EGFR;FLOT2;FLNA;ITGAV;PTX3;CRYAB;LDLR;MAD2L1
BP	GO::0008610	lipid biosynthetic process	21	21/80	4.46979e-05	0.00429444	3.10776	31.126	-0.218218	AGPAT5;PRKAA1;OXSM;CYP51A1;HMGCR;ACSF3;ACLY;GNPAT;SCP2;SCD;LIPG;AGPS;NDUFAB1;FDXR;PDSS2;MVD;MLYCD;PAM;FADS1;CBR4;FDFT1
BP	GO::0034614	cellular response to reactive oxygen species	18	18/63	4.58375e-05	0.00432083	3.49015	34.868	0	PDGFRA;ANXA1;PLEKHA1;TPM1;PXN;TNFAIP3;EGFR;HDAC6;AQP1;PRDX3;IL6;MAPK7;PPIF;RPS3;ABL1;SIRPA;ANKZF1;MAP3K5
BP	GO::0072659	protein localization to plasma membrane	30	30/136	4.71214e-05	0.0043596	2.47551	24.663	0.730297	RAB3B;RAB3A;PLEKHF1;F11R;IKBKB;SLC9A3R1;FLOT1;INPP5K;FLOT2;FLNA;SPTBN1;RAB8B;CLASP2;JUP;RDX;ATP1B3;ANK3;TTC7A;RAB11A;EHD1;EHD2;DLG1;EHD3;GORASP2;PACS1;RAB34;GORASP1;RAB13;RAPGEF2;ITGB1BP1
BP	GO::0043066	negative regulation of apoptotic process	78	78/485	5.17476e-05	0.00470057	1.68774	16.6565	-0.679366	RB1;ITGB1;YWHAE;ARF4;ANKLE2;TNFAIP8;KIF14;HSPB1;CIB1;PHB2;IFIT3;AQP1;IKBKB;MDK;RPS6KA1;MYO18A;SOX9;PCID2;ANXA1;GPX1;UNC5B;RIPK2;F2R;SERPINB9;WDR73;POU3F3;THOC6;SUPV3L1;SFRP1;TRAF6;CAT;PPIF;VDAC1;ANGPTL4;ITGA5;IL6ST;CRYAB;PRKAA1;XIAP;NOL3;CBL;FSTL1;EGFR;FOXO1;HSPD1;PRDX3;CLN3;DDRGK1;BAG1;FLNA;SFN;TXNDC5;SNCA;HSPA9;IGBP1;CD74;SEMA4D;CBX4;MGMT;WFS1;CAV1;BNIP3;ASNS;DHCR24;PA2G4;SOD2;TBX3;PTK2;IL6;UFM…
BP	GO::0046349	amino sugar biosynthetic process	7	7/12	6.1914e-05	0.00543275	12.1775	117.997	1.88982	NAGK;GNPDA1;GFPT2;UAP1L1;GFPT1;PGM3;UAP1
BP	GO::0042060	wound healing	19	19/70	6.19829e-05	0.00543275	3.25112	31.499	0.229416	DSP;PDGFRA;TGFB2;RAB3A;SMAD3;DST;ITGB3;SRF;MYOF;TPM1;WNT7A;NRG1;FGF1;SYTL4;PPL;CORO1B;SMPD1;NF1;EPPK1
BP	GO::0016126	sterol biosynthetic process	13	13/38	6.69471e-05	0.00576669	4.53121	43.5522	3.05085	G6PD;HMGCS1;CYP51A1;MSMO1;DHCR24;HMGCR;ACLY;SQLE;ARV1;SC5D;MVD;DHCR7;FDFT1
BP	GO::0007015	actin filament organization	32	32/152	7.02049e-05	0.00594481	2.33294	22.3125	0.707107	INPPL1;CORO1B;PPP1R9B;EPS8;SCIN;MYO6;RAC2;FLNA;CGNL1;PLS1;SVIL;MARCKSL1;TPM4;TPM2;ACTN1;TMOD3;TPM1;DSTN;RHOF;BAIAP2;SHROOM4;CD2AP;ENAH;MYO1D;ACTA1;DLG1;MYO1C;MYO5B;CDC42EP2;EVL;LCP1;ARHGEF2
BP	GO::2000147	positive regulation of cell motility	42	42/221	7.31571e-05	0.00609155	2.05603	19.5793	0.617213	SEMA5A;ITGB1;CEMIP;SEMA7A;FLT1;FAM89B;CIB1;LAMC2;FGF1;EGFR;SYNE2;MYLK;SDCBP;PLAU;DDRGK1;PODXL;MDK;PDGFC;HAS2;CFAP20;ACVR1;PDGFRA;EDN1;TGFB1;WNT5B;SEMA4D;CAV1;SEMA4B;RDX;F2R;SOD2;PTK2;COL1A1;PTP4A1;MYO1C;APC;ADAM9;CDH13;MAPRE1;TRIM32;FERMT2;HBEGF
BP	GO::1990778	protein localization to cell periphery	30	30/140	8.3031e-05	0.00680037	2.38496	22.4098	0.365148	RAB3B;RAB3A;PLEKHF1;ARL3;F11R;IKBKB;SLC9A3R1;FLOT1;INPP5K;FLOT2;FLNA;SPTBN1;RAB8B;CLASP2;JUP;CAV1;RDX;ATP1B3;ANK3;TTC7A;RAB11A;EHD1;EHD2;DLG1;EHD3;PACS1;RAB34;RAB13;RAPGEF2;ITGB1BP1
BP	GO::1902653	secondary alcohol biosynthetic process	12	12/34	9.00194e-05	0.00725382	4.7515	44.2626	2.88675	ACLY;SQLE;ARV1;G6PD;HMGCS1;CYP51A1;MSMO1;DHCR24;MVD;HMGCR;DHCR7;FDFT1
BP	GO::0050680	negative regulation of epithelial cell proliferation	19	19/72	9.39776e-05	0.00745257	3.12809	29.0051	-0.229416	TGFB2;CDKN2B;SPARC;TGFB1;VDR;STAT1;CAV1;TINF2;DAB2IP;PEX2;NR2F2;SULF1;CDC73;SFRP1;NFIB;NF1;EPPK1;SOX9;XDH
BP	GO::0010232	vascular transport	21	21/84	9.65646e-05	0.00753808	2.90979	26.9018	0.654654	ABCC3;SLC12A2;ABCC4;SLC22A3;ABCC1;ABCB1;SLC1A1;SLC2A1;ATP2B4;SLC2A3;SLC1A4;SLC1A5;SLC7A1;SLC7A5;SLC9A3R1;SLC6A6;SLC6A9;LEPR;SLC16A2;SLC29A1;SLC38A5
BP	GO::0006487	protein N-linked glycosylation	18	18/67	0.0001109	0.00840866	3.20452	29.1832	3.77124	MCFD2;B4GALT1;PMM1;GFPT2;RPN1;SRD5A3;GFPT1;ALG2;ALG11;TMEM165;UBE2J1;LMAN1;FUT8;OSTC;PGM3;MGAT2;UGGT2;ST3GAL1
BP	GO::0016482	cytosolic transport	26	26/116	0.000111083	0.00840866	2.52417	22.9832	1.1767	ARL1;VPS26A;GGA1;CLN3;SNX1;SNX2;LAMP1;CLTCL1;STX5;VPS35;TBC1D10A;SNX5;TBC1D10B;MON2;VPS13C;AKTIP;DENND2A;GBF1;HOOK3;BET1L;MYO1D;EHD3;KIF16B;TBC1D5;RAB9A;RAB5A
BP	GO::0034113	heterotypic cell-cell adhesion	11	11/30	0.000118824	0.00886036	5.04165	45.5658	2.7136	ITGB1;DSP;VCAM1;JUP;ITGB3;NINJ1;ITGAV;PARVA;DSG2;ITGA5;DSC2
BP	GO::0006047	UDP-N-acetylglucosamine metabolic process	7	7/13	0.000122143	0.00897395	10.1473	91.4307	1.88982	NAGK;GNPDA1;GFPT2;GFPT1;UAP1L1;PGM3;UAP1
BP	GO::0032508	DNA duplex unwinding	15	15/51	0.000135178	0.0097877	3.63208	32.3579	-3.35659	ANXA1;MCM7;PARP1;DDX11;HMGA1;XPC;GTF2H1;SUPV3L1;DDB1;ERCC3;MCM4;MCM6;ASCC3;MCM2;CUL4B
BP	GO::0150104	transport across blood-brain barrier	21	21/86	0.000138607	0.00983342	2.81994	25.052	0.654654	ABCC3;SLC12A2;ABCC4;SLC22A3;ABCC1;ABCB1;SLC1A1;SLC2A1;ATP2B4;SLC2A3;SLC1A4;SLC1A5;SLC7A1;SLC7A5;SLC9A3R1;SLC6A6;SLC6A9;LEPR;SLC16A2;SLC29A1;SLC38A5
BP	GO::0051492	regulation of stress fiber assembly	19	19/74	0.000139746	0.00983342	3.014	26.7513	0.688247	NRP1;LIMCH1;TPM1;PXN;TACSTD2;LPAR1;F11R;PPM1E;SFRP1;ABL1;INPP5K;ITGB1BP1;EVL;RHPN2;PHLDB2;CGNL1;FERMT2;PFN2;CLASP2
BP	GO::1901605	alpha-amino acid metabolic process	14	14/46	0.000149924	0.0102606	3.81268	33.5721	-0.534522	OAT;GPT2;GOT2;ASNS;PYCR2;ASS1;GLS;GLUD1;CPS1;MTHFD1;NOX4;ATP7A;GLUL;SLC25A13
BP	GO::0048145	regulation of fibroblast proliferation	14	14/46	0.000149924	0.0102606	3.81268	33.5721	-0.534522	PDGFRA;CD74;FN1;DAB2IP;PEX2;CDC73;AQP1;PARP10;SFRP1;CDK4;PDGFC;NF1;CTNNB1;TRIM32
BP	GO::0010631	epithelial cell migration	13	13/41	0.000162002	0.0109373	4.04505	35.3048	-0.27735	NRP1;STARD13;PLXND1;STAT1;PXN;FSTL1;DPP4;ANLN;ZEB2;GIPC1;ABL1;CDH13;PKN1
BP	GO::0006693	prostaglandin metabolic process	11	11/31	0.000167062	0.0111285	4.7893	41.6533	0.301511	CD74;EDN1;PTGIS;ACOX1;PTGES3;CYP2S1;PLA2G4A;PLAA;PTGS2;CES2;PTGES
BP	GO::0008611	ether lipid biosynthetic process	6	6/10	0.000176289	0.0114382	13.0417	112.724	-0.816497	GNPAT;DHRS7B;AGPS;PLA2G4C;LPCAT2;PLA2G4A
BP	GO::1902969	mitotic DNA replication	6	6/10	0.000176289	0.0114382	13.0417	112.724	-2.44949	GINS1;LIG1;MCM3;MCM4;MCM6;MCM2
BP	GO::0009062	fatty acid catabolic process	18	18/70	0.000203249	0.0123492	3.01914	25.6659	-2.82843	ACBD5;ECI2;PEX2;HSD17B10;ACAT1;HADHB;PLA2G15;HADHA;AUH;SCP2;PCCA;ACOX1;PCCB;ACADM;ACAD11;ACAD10;ABCD1;DECR1
BP	GO::0006108	malate metabolic process	5	5/7	0.00020651	0.0123492	21.7281	184.366	-1.34164	FH;MDH2;ME1;ME3;ME2
BP	GO::0062043	positive regulation of cardiac epithelial to mesenchymal transition	5	5/7	0.00020651	0.0123492	21.7281	184.366	0.447214	ACVR1;TGFB2;JAG1;ENG;TGFBR2
BP	GO::1901388	regulation of transforming growth factor beta activation	5	5/7	0.00020651	0.0123492	21.7281	184.366	0.447214	HSP90AB1;ITGB8;ITGAV;ITGB6;LRRC32
BP	GO::0010718	positive regulation of epithelial to mesenchymal transition	13	13/42	0.000212599	0.0123492	3.90534	33.024	1.38675	TGFB2;TGFB1;SMAD3;JAG1;TGFB1I1;TGFBR2;COL1A1;SDCBP;IL6;MDK;GLIPR2;CTNNB1;FERMT2
BP	GO::0036498	IRE1-mediated unfolded protein response	15	15/53	0.000217186	0.0123492	3.44054	29.0201	1.80739	GSK3A;FKBP14;WFS1;DDX11;GFPT1;PDIA5;ARFGAP1;YIF1A;LMNA;SSR1;SRPRB;HYOU1;HDGF;TLN1;SEC31A
BP	GO::0015800	acidic amino acid transport	8	8/18	0.00021739	0.0123492	6.96	58.6994	-0.707107	SLC9A3R1;SLC6A6;GJA1;GIPC1;SLC1A1;ARL6IP5;SLC25A22;SLC25A13
BP	GO::0061035	regulation of cartilage development	8	8/18	0.00021739	0.0123492	6.96	58.6994	1.41421	BMPR2;SCIN;BMP1;MDK;TRPS1;MBOAT2;SOX9;TAPT1
BP	GO::0071634	regulation of transforming growth factor beta production	8	8/18	0.00021739	0.0123492	6.96	58.6994	1.41421	TGFB2;SMAD3;FN1;ITGB8;ITGAV;ITGB6;PTGS2;LRRC32
BP	GO::1902475	L-alpha-amino acid transmembrane transport	10	10/27	0.000220152	0.0123492	5.12062	43.1217	0.632456	SLC7A5;SLC6A9;SLC1A1;ARL6IP5;SLC1A4;SLC3A2;SLC7A1;SLC25A22;SLC38A5;SLC25A13
BP	GO::0015949	nucleobase-containing small molecule interconversion	10	10/27	0.000220152	0.0123492	5.12062	43.1217	-1.89737	DTYMK;DUT;RRM2;GUK1;TXNRD1;AK2;CMPK1;NME3;CTPS1;AK5
BP	GO::0090110	COPII-coated vesicle cargo loading	7	7/14	0.000222464	0.0123492	8.69723	73.1502	2.64575	SEC13;SEC23A;SEC24A;SAR1A;SEC24D;SEC24C;SEC31A
BP	GO::1901163	regulation of trophoblast cell migration	7	7/14	0.000222464	0.0123492	8.69723	73.1502	1.13389	SYDE1;GJA1;SMURF2;C1QBP;ARHGDIB;AGO2;TIMP1
BP	GO::0051260	protein homooligomerization	26	26/121	0.000228992	0.0125408	2.39065	20.038	-1.1767	ATL3;SHMT2;SLC1A5;BCL10;HSD17B10;GLS;CRYZ;GOLGA2;SPAST;TIFA;G3BP2;TK1;APPL2;CBR4;GSDMD;PNPT1;OSBPL2;ACOT13;SOD2;JMJD6;EHD1;LETM1;EHD3;CTH;NINJ1;MICU1
BP	GO::0031111	negative regulation of microtubule polymerization or depolymerization	11	11/32	0.000230935	0.0125408	4.56099	38.1909	-0.301511	TPX2;NAV3;APC;TBCD;CIB1;ARHGEF2;FKBP4;MAPRE1;CAMSAP1;SNCA;CLASP2
BP	GO::0032270	positive regulation of cellular protein metabolic process	23	23/102	0.0002456	0.0131937	2.54167	21.1258	-0.625543	CYFIP2;HSP90AA1;TGFB1;FBXW11;UHRF1;EIF4A3;RDX;SAMD4A;NAT10;WNT7A;LARP4B;INHBA;PLD1;LARP6;IL6;EIF6;ASPH;VPS11;PLXNB2;VPS35;ATG7;TRIM32;TBC1D10A
BP	GO::0048523	negative regulation of cellular process	85	85/566	0.000271293	0.0144189	1.55515	12.7713	0.976187	RB1;SEMA5A;CDA;COL18A1;TES;BMPR2;PLXND1;TGFB1I1;PTPRJ;CIB1;ING1;NUDT6;CDC73;IFIT3;PPP1R9B;GJA1;MDK;ADAMTS1;ARHGDIB;ENPP1;SIRPA;VPS35;EMILIN1;APPL2;RBM5;NCK1;DUSP1;IGFBP3;VPS13C;ACTN1;F2R;ITGA1;SIRT2;SFRP1;CSNK2B;TXNIP;RAPGEF2;CDH13;ITGB1BP1;CRYAB;TNFRSF21;FBLN1;PHB;DNAJB2;SLC9A3R1;SCIN;PODXL;LMNA;PLXNA1;SH3BP4;IGFBP7;APBB2;UTP20;PLXNA4;PLXNA3;CDKN2B;TGFB2;TGFB1;SMAD3;SEMA4D;CDKN2A;WFS1;VDR;BNIP3;…
BP	GO::0007346	regulation of mitotic cell cycle	34	34/178	0.000308021	0.0161987	2.06487	16.6952	-1.02899	RB1;CUL9;XPC;MKI67;PSMB10;CKS1B;PSMB6;SLC9A3R1;SDCBP;PSMD4;PSMD2;CDK5RAP3;RNF20;TGFB1;SMAD3;UBE2C;DAPK3;GBF1;ASNS;MEIS2;RNF40;PSMB9;DDB1;ERCC3;PSME3;PSME4;PSMC2;PSME1;CDK1;TTLL12;OBSL1;ANAPC1;PTPN3;MAD2L1
BP	GO::0006890	retrograde vesicle-mediated transport, Golgi to endoplasmic reticulum	20	20/85	0.000336624	0.0175185	2.68434	21.4655	2.23607	ARF4;COPB2;COG3;GBF1;KIF11;KLC1;COPZ1;ARFGAP1;TAPBP;GOLPH3;KLC2;RACGAP1;ZW10;KIF4A;TMED3;KIF1C;KIF3C;KIFAP3;ERGIC1;SCYL1
BP	GO::0001516	prostaglandin biosynthetic process	8	8/19	0.000341551	0.0175917	6.32692	50.5015	-0.707107	CD74;EDN1;PTGIS;PTGES2;PTGES3;PLA2G4A;PTGS2;PTGES
BP	GO::0033260	nuclear DNA replication	6	6/11	0.000353833	0.0180002	10.4328	82.9061	-2.44949	MCM7;MCM3;MCM4;MCM5;MCM6;MCM2
BP	GO::0002479	antigen processing and presentation of exogenous peptide antigen via MHC class I, TAP-dependent	18	18/73	0.00035669	0.0180002	2.85398	22.6567	-0.942809	PDIA3;HLA-B;TAP1;HLA-C;HLA-A;PSMB10;TAPBP;HLA-E;PSMB9;IKBKB;PSMB6;PSMD4;PSMD2;PSME3;PSME4;PSMC2;PSME1;ITGAV
BP	GO::0045445	myoblast differentiation	7	7/15	0.000379922	0.018793	7.60966	59.9302	0.377964	RB1;DDX17;REST;JAG1;SDC1;NRG1;MAPK12
BP	GO::0046457	prostanoid biosynthetic process	7	7/15	0.000379922	0.018793	7.60966	59.9302	-0.377964	CD74;EDN1;PTGIS;PTGES3;PLA2G4A;PTGS2;PTGES
BP	GO::0043542	endothelial cell migration	12	12/39	0.000393229	0.0192605	3.87051	30.3492	0	DPP4;NRP1;STARD13;PLXND1;STAT1;GIPC1;PXN;RAB13;ABL1;CDH13;FSTL1;CORO1B
BP	GO::0089718	amino acid import across plasma membrane	9	9/24	0.000408828	0.0196395	5.22108	40.736	1.66667	SLC6A6;SLC7A5;SLC6A9;SLC1A1;SLC1A4;SLC3A2;SLC1A5;SLC16A2;SLC7A1
BP	GO::0000132	establishment of mitotic spindle orientation	9	9/24	0.000408828	0.0196395	5.22108	40.736	1	ITGB1;GJA1;FBXW11;ZW10;SPDL1;MISP;NDC80;NDEL1;MAD2L1
BP	GO::0048514	blood vessel morphogenesis	15	15/56	0.000419299	0.0197624	3.18826	24.7948	0.258199	NRP1;FLT1;TGFB1;CAV1;SLC1A1;RBPJ;TGFBR2;EFNB2;CDH2;LOX;COL4A1;NF1;ITGB8;HAS2;ENG
BP	GO::0006839	mitochondrial transport	15	15/56	0.000419299	0.0197624	3.18826	24.7948	-3.87298	BCAP31;HSP90AA1;BNIP3;TOMM34;TIMM44;ABCB10;PITRM1;PPIF;TSPO;MGARP;SLC25A5;FBXO7;SLC25A13;SLC25A6;SLC25A24
BP	GO::0030177	positive regulation of Wnt signaling pathway	30	30/153	0.000427919	0.0199321	2.13133	16.5319	0	SEMA5A;TNFAIP3;XIAP;CDC73;EGFR;PSMB10;PSMB6;PSMD4;PSMD2;RUVBL1;TGFB1;WNT5B;SMURF2;JUP;CAV1;DAPK3;AXIN1;SULF1;PSMB9;COL1A1;SFRP1;ZEB2;GPRC5B;TBL1XR1;DAAM2;PTK7;PSME3;PSME4;PSMC2;PSME1
BP	GO::0040001	establishment of mitotic spindle localization	10	10/29	0.000430879	0.0199321	4.5811	35.502	1.26491	ITGB1;GJA1;FBXW11;ZW10;SPDL1;MISP;NDC80;NDEL1;CLASP2;MAD2L1
BP	GO::0007411	axon guidance	37	37/203	0.000447084	0.020492	1.94973	15.0378	0.821995	SEMA5A;NRP1;SEMA7A;SHC3;PLXND1;NTN4;NEXN;LAMC2;VLDLR;ARHGAP35;EFNB2;EFNB1;RPS6KA5;MAPK7;RAC2;GRB10;PLXNA1;FYN;EPHB1;EPHB4;SPTBN1;PLXNA4;PDLIM7;SPTBN2;PLXNA3;VASP;SEMA4D;UNC5B;SEMA4B;PTK2;ENAH;DOK1;NFIB;PTPRA;PALLD;PLXNB2;EVL
BP	GO::0030155	regulation of cell adhesion	27	27/133	0.00045991	0.0207001	2.22469	17.0956	-0.57735	SEMA5A;PLXND1;KIF14;FBLN1;PTPRJ;NUAK1;PLAU;PODXL;MDK;C1QBP;ARHGDIB;ABL1;RAC2;PLXNA1;ITGAV;RSU1;STX3;PLXNA4;PLXNA3;SEMA4D;DUSP1;TPM1;PTK2;PLXNB2;CDH13;ITGB1BP1;TGFBI
BP	GO::2000145	regulation of cell motility	27	27/133	0.00045991	0.0207001	2.22469	17.0956	1.73205	PLXND1;LDB1;TACSTD2;KIF14;ARHGAP18;NEXN;FBLN1;FGF1;EGFR;DOCK10;PARD6B;LMNA;ABL1;PLXNA1;FLNA;CFAP20;PLXNA4;PLXNA3;TGFB1;LMO4;DAPK3;NRG1;PLXNB2;AMOTL1;PKN1;TRIM32;HBEGF
BP	GO::0015031	protein transport	59	59/369	0.000468079	0.0208797	1.66942	12.7992	1.69246	RAB3B;ARF4;RAB3A;VLDLR;ARL6IP5;TMED3;ARFIP2;VPS35;TBC1D10A;TBC1D10B;RAB8B;YWHAH;SEC13;TBC1D9;ANK3;COPZ1;ARL4C;RCN3;TBC1D2;TBC1D4;TBC1D5;RAB34;TXNIP;RAB38;ARHGEF2;VAMP4;VAMP5;STX1A;BLZF1;STX12;COPB2;SAR1A;USO1;SEL1L;ARL1;VPS26A;LTBP2;HDAC6;SNX4;GGA1;SNX1;MYO6;STX5;STX3;ATP6V1C1;SPTBN1;SEC31A;ABCA1;TBC1D8B;CTSA;CD74;CMTM6;EHD1;VMP1;SEC23IP;GOLPH3;RAB13;RUNDC1;RAB5A
BP	GO::0120031	plasma membrane bounded cell projection assembly	47	47/278	0.000496654	0.0216111	1.78204	13.5571	1.02105	ITGB1;ARF4;NRP1;ARL3;ASAP1;HDAC6;MYLK;PPP1R9B;FGD4;SLC9A3R1;SDCBP;PCM1;FGD6;ABLIM3;ARFIP2;INPP5K;FLNA;CEP250;BBS7;PCNT;BBS5;PIBF1;CFAP20;RAB8B;ABCC4;EXOC8;GBF1;ARMC9;DCDC2;PARVA;OCRL;PARVB;TTC39C;WDR35;RAB11A;CD2AP;EHD1;EHD2;EHD3;GOLPH3;RILPL1;KIAA0586;EXOC4;FSCN1;RAPGEF2;CDH13;B9D1
BP	GO::0046325	negative regulation of glucose import	5	5/8	0.000503602	0.0216111	14.4846	109.992	1.34164	GSK3A;PEA15;GRB10;ENPP1;APPL2
BP	GO::1905005	regulation of epithelial to mesenchymal transition involved in endocardial cushion formation	5	5/8	0.000503602	0.0216111	14.4846	109.992	0.447214	ACVR1;TGFB2;TGFB1;ENG;TGFBR2
BP	GO::0070127	tRNA aminoacylation for mitochondrial protein translation	5	5/8	0.000503602	0.0216111	14.4846	109.992	-2.23607	AARS2;DARS2;TARS2;YARS2;WARS2
BP	GO::0006940	regulation of smooth muscle contraction	8	8/20	0.000517873	0.0216111	5.79935	43.8766	0	CHRM2;CNN1;SETD3;CAV1;SRF;F2R;DAPK3;ATP2B1
BP	GO::1905007	positive regulation of epithelial to mesenchymal transition involved in endocardial cushion formation	4	4/5	0.000522973	0.0216111	34.75	262.57	0	ACVR1;TGFB2;ENG;TGFBR2
BP	GO::0106049	regulation of cellular response to osmotic stress	4	4/5	0.000522973	0.0216111	34.75	262.57	-1	LETM1;CLN3;EFHD1;MICU1
BP	GO::0032534	regulation of microvillus assembly	4	4/5	0.000522973	0.0216111	34.75	262.57	0	PODXL;ATP8B1;FSCN1;PLD1
BP	GO::1901565	organonitrogen compound catabolic process	16	16/63	0.000523408	0.0216111	2.96711	22.417	-1	ENPEP;PDXDC1;ERAP1;PLA2G4A;ADO;CYP3A5;CLPX;PLA2G15;BCKDK;IL4I1;SMPD2;GNPDA1;NAGK;ANPEP;CTH;TRIM24
BP	GO::0071560	cellular response to transforming growth factor beta stimulus	24	24/114	0.000536687	0.0219778	2.32772	17.528	1.22474	ACVR1;ITGB1;TGFB2;TGFB1;SMAD3;PXN;TGFBRAP1;WNT7A;LTBP2;F11R;LRRC32;CBL;PTK2;TGFBR2;SFRP1;MAPK7;PDE3A;ANKRD1;ZYX;ADAM9;SOX9;FERMT2;APPL2;ENG
BP	GO::0008285	negative regulation of cell population proliferation	60	60/379	0.000545902	0.0221734	1.6498	12.395	0.774597	COL18A1;TES;BMPR2;TGFB1I1;TNFAIP3;PTPRJ;CIB1;NUDT6;IFIT3;CDC73;ADAMTS1;SOX9;SLC16A2;APPL2;RBM5;IGFBP3;TINF2;F2R;ITGA1;PEX2;SIRT2;SFRP1;CSNK2B;RAPGEF2;CDH13;ITGB1BP1;FBLN1;PHB;DNAJB2;SLC9A3R1;SCIN;LMNA;SH3BP4;IGFBP7;UTP20;CDKN2B;TGFB2;TGFB1;CDKN2A;VDR;DAB2IP;HMGA1;EIF2AK2;NMI;INHBA;SOD2;PTPN14;PML;TBX3;CHERP;PARP10;IL6;REST;APC;NF1;NOX4;CTNNB1;EPPK1;TRIM32;HSPA1A
BP	GO::0050768	negative regulation of neurogenesis	11	11/35	0.000557808	0.0224743	3.9902	29.8925	0.904534	PCM1;IL6;REST;GDI1;GORASP1;NF1;WNT7A;RAPGEF2;HOOK3;APPL2;YWHAH
BP	GO::0007265	Ras protein signal transduction	28	28/142	0.000595435	0.0237984	2.14527	15.9312	-0.377964	RB1;RALA;SHC3;GDI1;CELSR1;PLD1;ARHGAP5;EPS8;GNA13;ARHGDIB;G3BP2;RAC2;CTNNAL1;CDKN2A;ARHGAP29;RRAS2;MYO9B;CCNA2;RIT1;MRAS;CDC42EP4;CDC42EP3;NF1;CDC42EP2;CDH13;CDC42EP1;RAPGEF2;TAX1BP3
BP	GO::0006767	water-soluble vitamin metabolic process	18	18/76	0.000601854	0.023864	2.7059	20.0656	-1.88562	MCCC2;CYB5A;ABCC1;PDXK;SHMT2;SLC2A1;SLC2A3;DHFR;CYB5R3;PC;PCCA;MTHFD1;MTHFD2;PCCB;AOX1;ENPP1;SLC19A2;CD320
BP	GO::0048008	platelet-derived growth factor receptor signaling pathway	7	7/16	0.000615289	0.0238977	6.76376	50.0073	-1.13389	PTPN1;NRP1;PDGFRA;PDGFC;ABL1;PLAT;PTPRJ
BP	GO::0000070	mitotic sister chromatid segregation	22	22/102	0.000635978	0.0238977	2.39946	17.6609	-2.13201	RB1;NCAPH2;NCAPG2;AKAP8L;KIF14;SMC4;NCAPH;NDC80;ZWINT;RAB11A;EML4;DSN1;NIPBL;KIFC1;PRC1;ZW10;CSNK2B;CDK1;NCAPD2;SPDL1;PIBF1;CEP55
BP	GO::0042176	regulation of protein catabolic process	22	22/102	0.000635978	0.0238977	2.39946	17.6609	0.426401	CTSA;GSK3A;SF3B3;SMURF2;CYP51A1;AXIN1;DAB2IP;TNFAIP3;PHB;HMGCR;FOXO1;SIRT2;EGFR;GFAP;DDB1;APC;HECW2;FLNA;STX5;ATG7;TRIM32;MAD2L1
BP	GO::0000727	double-strand break repair via break-induced replication	6	6/12	0.000645753	0.0238977	8.6935	63.8546	-2.44949	MCM7;MCM3;MCM4;MCM5;MCM6;MCM2
BP	GO::0034498	early endosome to Golgi transport	6	6/12	0.000645753	0.0238977	8.6935	63.8546	1.63299	LMAN1;EHD3;SNX1;SNX2;TRAPPC10;STX5
BP	GO::0006541	glutamine metabolic process	6	6/12	0.000645753	0.0238977	8.6935	63.8546	-2.44949	GLUD1;CPS1;CAD;GLUL;NIT2;GLS
BP	GO::0010829	negative regulation of glucose transmembrane transport	6	6/12	0.000645753	0.0238977	8.6935	63.8546	1.63299	GSK3A;PEA15;GRB10;ENPP1;INPP5K;APPL2
BP	GO::0098911	regulation of ventricular cardiac muscle cell action potential	6	6/12	0.000645753	0.0238977	8.6935	63.8546	1.63299	DSP;DLG1;JUP;CAV1;DSG2;DSC2
BP	GO::0072350	tricarboxylic acid metabolic process	6	6/12	0.000645753	0.0238977	8.6935	63.8546	-0.816497	ACLY;GLUD1;IDH3G;ACO2;ASS1;IDH3A
BP	GO::0061951	establishment of protein localization to plasma membrane	11	11/36	0.00072895	0.0260223	3.83037	27.6703	1.50756	GGA1;GOLPH3;GORASP2;RILPL1;RAB34;GORASP1;ANK3;VAMP4;VAMP5;SPTBN1;BLZF1
BP	GO::0070527	platelet aggregation	11	11/36	0.00072895	0.0260223	3.83037	27.6703	2.11058	PDGFRA;FIBP;CSRP1;UBASH3B;ITGB3;ACTN1;FN1;HSPB1;FLNA;TLN1;MYL9
BP	GO::0030278	regulation of ossification	11	11/36	0.00072895	0.0260223	3.83037	27.6703	0.904534	ACVR1;ECM1;TGFB2;SFRP1;BMPR2;CHSY1;MDK;NBR1;ENPP1;SOX9;RBPJ
BP	GO::0002478	antigen processing and presentation of exogenous peptide antigen	22	22/103	0.000731104	0.0260223	2.36971	17.1115	0.426401	CD74;SEC13;SEC23A;SEC24A;HLA-A;KIF11;KLC1;AP2A2;CTSS;HLA-E;DYNC1LI2;KLC2;RACGAP1;KIF4A;KIF3C;KIFAP3;SEC24D;CTSD;SEC24C;DYNC1I1;SEC31A;SPTBN2
BP	GO::0007030	Golgi organization	26	26/130	0.000734939	0.0260223	2.18266	15.7495	3.53009	ATL3;ARL1;SYNE1;GOLGA2;LMAN1;MYO18A;TMED3;DYM;STX5;CLASP2;ATP8B1;COG3;GBF1;COG2;TRAPPC8;VMP1;SEC23IP;GOLPH3;GORASP2;ZW10;GORASP1;CDK1;TRIP11;VAMP4;OBSL1;BLZF1
BP	GO::0090263	positive regulation of canonical Wnt signaling pathway	26	26/130	0.000734939	0.0260223	2.18266	15.7495	0	SEMA5A;XIAP;EGFR;PSMB10;PSMB6;PSMD4;PSMD2;RUVBL1;TGFB1;SMURF2;JUP;CAV1;DAPK3;AXIN1;PSMB9;COL1A1;SFRP1;ZEB2;GPRC5B;TBL1XR1;DAAM2;PTK7;PSME3;PSME4;PSMC2;PSME1
BP	GO::2000045	regulation of G1/S transition of mitotic cell cycle	17	17/71	0.000739626	0.0260223	2.74415	19.7836	-0.727607	RB1;CDKN2B;ANXA1;CDKN2A;RDX;KIF14;CDC73;EGFR;CCND3;DLG1;APC;ADAMTS1;CDK4;PSME3;PSME1;PLCB1;APPL2
BP	GO::0030206	chondroitin sulfate biosynthetic process	8	8/21	0.00076117	0.0265931	5.35295	38.4377	2.12132	UGDH;CHSY1;CHST11;CHST12;CSGALNACT2;BGN;DCN;CHST3
BP	GO::0042590	antigen processing and presentation of exogenous peptide antigen via MHC class I	18	18/78	0.000836076	0.0290072	2.61541	18.5349	-0.942809	PDIA3;HLA-B;TAP1;HLA-C;HLA-A;PSMB10;TAPBP;HLA-E;PSMB9;IKBKB;PSMB6;PSMD4;PSMD2;PSME3;PSME4;PSMC2;PSME1;ITGAV
BP	GO::1901990	regulation of mitotic cell cycle phase transition	34	34/188	0.000858488	0.0295794	1.9297	13.6243	-1.37199	KLHL18;YWHAE;KIF14;XPC;HMMR;PSMB10;PPP1R9B;PSMB6;PCM1;PSMD4;PSMD2;CEP250;PCNT;APPL2;HSP90AA1;UBE2C;TUBB4B;TUBA4A;SIRT2;PSMB9;DDB1;TPX2;ANLN;ERCC3;ZW10;HECW2;PSME3;PSME4;PSMC2;PSME1;CDK1;MAPRE1;ANAPC1;MAD2L1
BP	GO::0000904	cell morphogenesis involved in differentiation	17	17/72	0.000876418	0.0299903	2.69411	18.9656	0.727607	RB1;NRP1;ITGB3;ACTN1;PXN;KIF14;NTN4;FN1;TBCD;PARVA;PARVB;SIPA1L3;RILPL1;MICALL2;ITGAV;FERMT2;MEGF9
BP	GO::0045765	regulation of angiogenesis	36	36/203	0.000892629	0.0303372	1.88464	13.2327	0.333333	SEMA5A;ITGB1;CD40;ECM1;SPARC;FLT1;PLXND1;SERPINE1;TNFAIP3;HSPB1;FGF1;AQP1;ADAMTS1;ITGB8;EMILIN1;GLUL;GTF2I;TGFB2;PTGIS;JUP;STAT1;DAB2IP;ATP2B4;SULF1;DCN;PML;PDCL3;SFRP1;IL6;STIM1;NINJ1;AGO2;ADAM12;NF1;CTNNB1;ANGPTL4
BP	GO::0042325	regulation of phosphorylation	25	25/125	0.000919997	0.0308552	2.18209	15.2553	-0.6	NRP1;ANKLE2;MCM7;LDB1;HSPB1;BCL10;SLC2A6;EGFR;IKBKB;SDCBP;SRPX2;KCTD20;SEC13;CDKN2B;CDKN2A;PTGES3;STAT2;FN1;INHBA;PTK2;SIRT2;PML;EIF6;NUP50;PLXNB2
BP	GO::0051893	regulation of focal adhesion assembly	14	14/54	0.000920222	0.0308552	3.04878	21.3137	0.534522	NRP1;COL16A1;LDB1;LIMCH1;DAPK3;PTPRJ;PTK2;SFRP1;PTPRA;ABL1;ITGB1BP1;PHLDB2;FERMT2;CLASP2
BP	GO::0009064	glutamine family amino acid metabolic process	11	11/37	0.000941501	0.0313582	3.68285	25.6622	-2.7136	ALDH4A1;GLUD1;OAT;ALDH5A1;CPS1;CAD;GOT2;PYCR2;GLUL;NIT2;GLS
BP	GO::0071616	acyl-CoA biosynthetic process	7	7/17	0.000953039	0.0315323	6.08705	42.3406	-1.13389	GCDH;ACLY;SCD;MLYCD;ACSS1;CBR4;ACAT1
BP	GO::0042127	regulation of cell population proliferation	106	106/764	0.000996633	0.0327577	1.41832	9.80218	1.3598	TES;IRS1;CIB1;FGF1;NUDT6;IFIT3;NAMPT;SOX9;JUNB;PDGFRA;IGFBP3;CLEC11A;F2R;POU3F3;SFRP1;CSNK2B;IL6ST;PHB;PRDX3;EFNB2;DPP4;SLC9A3R1;SDCBP;NUAK1;SCIN;DDRGK1;PDGFC;SSR1;IGFBP7;UTP20;TGFB2;JAG1;TGFB1;JUP;VDR;FN1;HMGA1;EIF2AK2;NMI;INHBA;PTK2;CHERP;SQLE;IL6;CDK4;TNFSF4;NOX4;COL18A1;BMPR2;FLT1;TGFB1I1;KIF14;HMGB2;PTPRJ;LAMC2;CDC73;PPP1R9B;ADAMTS1;TSPO;ITGAV;TIMP1;RBM5;EDN1;ITGA1;NRG1;SIRT2;TGFBR2;RAPGEF2;…
BP	GO::0023035	CD40 signaling pathway	5	5/9	0.00103647	0.0332912	10.8628	74.6486	-0.447214	ITGB1;CD40;ITGA5;PHB;PHB2
BP	GO::1901203	positive regulation of extracellular matrix assembly	5	5/9	0.00103647	0.0332912	10.8628	74.6486	1.34164	TGFB1;SMAD3;EMILIN1;PHLDB2;CLASP2
BP	GO::1902287	semaphorin-plexin signaling pathway involved in axon guidance	5	5/9	0.00103647	0.0332912	10.8628	74.6486	0.447214	PLXND1;PLXNB2;PLXNA1;PLXNA4;PLXNA3
BP	GO::0035987	endodermal cell differentiation	10	10/32	0.00103952	0.0332912	3.95574	27.172	2.52982	COL11A1;MMP2;COL7A1;COL12A1;FN1;COL8A1;ITGAV;INHBA;ITGA5;CDC73
BP	GO::0098656	anion transmembrane transport	16	16/67	0.00107898	0.0335265	2.73378	18.6765	-1	ABCC1;SLC1A1;SLC3A2;SLC7A1;SLC7A5;SLC6A9;ARL6IP5;SLC25A30;SFXN3;SLC25A10;LRRC8A;SLC25A5;SLC25A11;SLC25A22;SLC38A5;SLC25A13
BP	GO::0048010	vascular endothelial growth factor receptor signaling pathway	16	16/67	0.00107898	0.0335265	2.73378	18.6765	1	CYFIP2;NRP1;HSP90AA1;FLT1;ITGB3;PXN;DAB2IP;HSPB1;SHB;BAIAP2;SULF1;PTK2;AXL;ITGAV;FYN;NCK1
BP	GO::0043090	amino acid import	8	8/22	0.00108849	0.0335265	4.97032	33.9123	0	SLC9A3R1;SLC6A6;SLC7A5;SLC1A1;SFXN3;SH3BP4;SLC16A2;SLC7A1
BP	GO::0036109	alpha-linolenic acid metabolic process	6	6/13	0.00109456	0.0335265	7.45116	50.7975	1.63299	FADS2;SCP2;ELOVL5;ACOX1;ABCD1;FADS1
BP	GO::2001224	positive regulation of neuron migration	6	6/13	0.00109456	0.0335265	7.45116	50.7975	0	NIPBL;MDK;DAB2IP;RAPGEF2;PLAA;ARHGEF2
BP	GO::1902285	semaphorin-plexin signaling pathway involved in neuron projection guidance	6	6/13	0.00109456	0.0335265	7.45116	50.7975	0	NRP1;PLXND1;PLXNB2;PLXNA1;PLXNA4;PLXNA3
BP	GO::0050650	chondroitin sulfate proteoglycan biosynthetic process	9	9/27	0.00110055	0.0335265	4.35017	29.6331	2.33333	UGDH;CHSY1;CHST11;CHST12;CSGALNACT2;BGN;XYLT1;DCN;CHST3
BP	GO::0007076	mitotic chromosome condensation	9	9/27	0.00110055	0.0335265	4.35017	29.6331	-1.66667	RB1;NCAPH2;NCAPG2;AKAP8L;CSNK2B;CDK1;NCAPD2;SMC4;NCAPH
BP	GO::0006626	protein targeting to mitochondrion	14	14/55	0.00111869	0.0338725	2.97426	20.2119	-3.74166	MIPEP;BCAP31;HSP90AA1;HSPA4;TOMM34;TIMM44;HSPD1;SAMM50;PITRM1;TSPO;PMPCA;MGARP;FBXO7;SLC25A6
BP	GO::0033043	regulation of organelle organization	18	18/80	0.00114422	0.0344369	2.53076	17.1409	0.942809	PRMT6;SAR1A;RDX;NEXN;PDE4DIP;F11R;PTK2;PISD;MTM1;SYDE1;LMAN1;CLN3;ZEB2;EHD3;GOLPH3;VPS11;STX5;VPS35
BP	GO::0051056	regulation of small GTPase mediated signal transduction	27	27/141	0.00117297	0.0350908	2.06764	13.9529	0.19245	TRIO;ARHGAP18;ARHGAP5;ARHGAP35;GNA13;SYDE1;FGD4;RACGAP1;ARHGDIB;RAC2;ITGAV;A2M;SRGAP1;CGNL1;STARD13;PLEKHG2;ARAP2;ARHGAP29;OCRL;MYO9B;RHOF;GMIP;CD2AP;ARHGAP32;TRIP10;ARHGEF2;SOS2
BP	GO::0017015	regulation of transforming growth factor beta receptor signaling pathway	21	21/100	0.0012001	0.0356887	2.31839	15.5919	1.09109	CDKN2B;TGFB1;SMAD3;HSP90AB1;FAM89B;SMURF2;ITGA3;CAV1;TGFB1I1;LEMD3;TGFBR2;SDCBP;ZEB2;GIPC1;VEPH1;STRAP;EMILIN1;SKIL;FOLR1;ENG;HSPA1A
BP	GO::0002446	neutrophil mediated immunity	72	72/488	0.00125191	0.0370073	1.51885	10.1506	-2.82843	CDA;SERPINA1;RAB3A;HSP90AB1;B4GALT1;PTPRJ;SLC2A3;PYGL;AP2A2;CTSS;GLIPR1;PNP;LAMP1;PLAU;PSMD2;ANPEP;STBD1;NAPRT;TIMP2;COTL1;SIRPA;ITGAV;CTSD;CTSC;DSP;CAP1;SERPINB1;HSP90AA1;APAF1;MME;HLA-B;HLA-C;ATP11A;RHOF;ACLY;NPC2;CSNK2B;CAT;PADI2;CD63;PDXK;CANT1;CAB39;MGST1;PLD1;C3;CNN2;SDCBP;DSN1;PGRMC1;CYB5R3;STOM;CCT8;ATG7;CD55;TXNDC5;GSDMD;VAT1;CTSA;HSPA8;JUP;PTGES2;FUCA1;CMTM6;PA2G4;TUBB4B;SVIP;IL6;PSMC2;…
BP	GO::0043161	proteasome-mediated ubiquitin-dependent protein catabolic process	51	51/321	0.00125926	0.0370073	1.65402	11.0443	0.70014	RB1;GSK3A;KIF14;LTN1;PSMD4;PSMD2;TRIM2;FBXO4;MAN1A1;FBXW11;SIRT2;DDB1;NEMF;KCTD10;TBL1XR1;HECW2;PSME3;PSME4;TRIM13;PSME1;PLAA;RBCK1;MAN1B1;ANAPC1;SEL1L;DERL1;DERL2;UBR3;UBR1;PSMB10;AURKB;UBE2J1;PSMB6;DNAJB2;ZSWIM8;ANKZF1;SMURF2;UBE2C;WFS1;FEM1B;AMFR;FBXL18;ERLIN2;PML;PSMB9;APPBP2;PSMC2;CDK1;CTNNB1;MAD2L1;CUL4B
BP	GO::0034109	homotypic cell-cell adhesion	12	12/44	0.00130174	0.0378111	3.26483	21.6917	2.3094	PDGFRA;FIBP;CSRP1;UBASH3B;ITGB3;ACTN1;FN1;HSPB1;FLNA;TLN1;MYL9;DSC2
BP	GO::0051496	positive regulation of stress fiber assembly	12	12/44	0.00130174	0.0378111	3.26483	21.6917	0	NRP1;SFRP1;LIMCH1;PXN;TPM1;LPAR1;ABL1;ITGB1BP1;EVL;PPM1E;FERMT2;PFN2
BP	GO::2001056	positive regulation of cysteine-type endopeptidase activity	15	15/62	0.00132559	0.0379972	2.78031	18.4221	-2.32379	CYFIP2;BCAP31;RIPK2;F2R;BCL10;REST;ASPH;IFI16;CASP1;ARL6IP5;TNFSF10;FYN;CTSD;TBC1D10A;MAP3K5
BP	GO::0006417	regulation of translation	32	32/178	0.00132657	0.0379972	1.91469	12.6851	1.06066	SHMT2;EIF4A3;LTN1;NAT10;HSPB1;MTIF2;YBX1;PLD1;RPS6KA1;ENC1;RPS3;TRAP1;EIF5B;UPF1;KLHL25;DAPK3;SAMD4A;EIF2AK2;LARP4B;PUS7;LARP6;DHFR;IL6;EIF5;EIF6;NEMF;NCL;CAPRIN1;CSDE1;PLXNB2;EIF4G2;EIF3B
BP	GO::0043312	neutrophil degranulation	71	71/481	0.00133097	0.0379972	1.51943	10.0614	-2.96695	CDA;SERPINA1;RAB3A;HSP90AB1;B4GALT1;PTPRJ;SLC2A3;PYGL;AP2A2;CTSS;GLIPR1;PNP;LAMP1;PLAU;PSMD2;ANPEP;STBD1;NAPRT;TIMP2;COTL1;SIRPA;ITGAV;CTSD;CTSC;DSP;CAP1;SERPINB1;HSP90AA1;APAF1;MME;HLA-B;HLA-C;ATP11A;RHOF;ACLY;NPC2;CSNK2B;CAT;PADI2;CD63;PDXK;CANT1;CAB39;MGST1;PLD1;C3;CNN2;SDCBP;DSN1;PGRMC1;CYB5R3;STOM;CCT8;ATG7;CD55;TXNDC5;GSDMD;VAT1;CTSA;HSPA8;JUP;PTGES2;FUCA1;CMTM6;PA2G4;TUBB4B;SVIP;PSMC2;PTX3…
BP	GO::0051270	regulation of cellular component movement	13	13/50	0.00134746	0.0381564	3.05958	20.2224	0.83205	IGBP1;ACTN1;DAPK3;MYCBP2;ARHGAP18;NRG1;EGFR;HDAC6;ABL1;ZSWIM8;CD9;PKN1;HBEGF
BP	GO::0007266	Rho protein signal transduction	14	14/56	0.00135182	0.0381564	2.90328	19.1799	-1.06904	ARHGAP29;MYO9B;CELSR1;ARHGAP5;EPS8;GNA13;CDC42EP4;ARHGDIB;CDC42EP3;CDC42EP2;CDH13;CDC42EP1;TAX1BP3;CTNNAL1
BP	GO::0048147	negative regulation of fibroblast proliferation	7	7/18	0.00142118	0.0390951	5.53337	36.2782	-0.377964	PARP10;SFRP1;DAB2IP;NF1;PEX2;TRIM32;CDC73
BP	GO::1903055	positive regulation of extracellular matrix organization	7	7/18	0.00142118	0.0390951	5.53337	36.2782	1.13389	RB1;IL6;TGFB1;SMAD3;FSCN1;EMILIN1;CLASP2
BP	GO::0042147	retrograde transport, endosome to Golgi	19	19/88	0.00142697	0.0390951	2.40058	15.7291	1.60591	TRAPPC10;DENND2A;GBF1;ARL1;VPS26A;BET1L;GGA1;LMAN1;SNX1;EHD3;SNX2;TBC1D5;CLTCL1;STX5;RAB9A;VPS35;TBC1D10A;SNX5;TBC1D10B
BP	GO::0086073	bundle of His cell-Purkinje myocyte adhesion involved in cell communication	4	4/6	0.00143985	0.0390951	17.374	113.682	2	DSP;JUP;DSG2;DSC2
BP	GO::0042270	protection from natural killer cell mediated cytotoxicity	4	4/6	0.00143985	0.0390951	17.374	113.682	-2	HLA-B;SERPINB9;HLA-A;HLA-E
BP	GO::0071569	protein ufmylation	4	4/6	0.00143985	0.0390951	17.374	113.682	2	UFM1;DDRGK1;UFC1;CDK5RAP3
BP	GO::0006573	valine metabolic process	4	4/6	0.00143985	0.0390951	17.374	113.682	-1	ALDH6A1;HIBADH;BCAT1;HIBCH
BP	GO::0065004	protein-DNA complex assembly	27	27/143	0.0014575	0.0393603	2.03176	13.2695	-2.11695	MCM7;HMGB2;XPC;SPTY2D1;PSMB10;PSMB6;CHAF1B;CHAF1A;PSMD4;PSMD2;SOX9;PARP1;NAP1L1;GTF2H1;PSMB9;DDB1;ERCC3;PSME3;PSME4;PSMC2;PSME1;MCM3;MCM4;MCM5;MCM6;MCM2;CUL4B
BP	GO::0015807	L-amino acid transport	9	9/28	0.00147459	0.0396078	4.12098	26.8662	0.333333	SLC7A5;SLC1A1;ARL6IP5;SLC1A4;SLC3A2;SLC7A1;SLC25A22;SLC38A5;SLC25A13
BP	GO::0031396	regulation of protein ubiquitination	22	22/109	0.00160191	0.0427819	2.20554	14.1961	0	IVNS1ABP;FANCI;GSK3A;HSP90AA1;HSP90AB1;CAMLG;WFS1;RIPK2;CAV1;MYCBP2;AXIN1;DERL1;TNFAIP3;XIAP;BCL10;DNAJB2;BAG2;TRAF6;FBXO4;RPS3;CDK5RAP3;HSPA1A
BP	GO::0046942	carboxylic acid transport	14	14/57	0.00162416	0.0427819	2.8356	18.2124	1.06904	SLC1A1;SLC1A4;SLC3A2;SLC1A5;SLC7A1;SLC7A5;CLN3;SLC6A6;SLC7A6;SLC6A9;SLC25A10;SLC16A2;SLC38A5;SLC16A5
BP	GO::0032233	positive regulation of actin filament bundle assembly	13	13/51	0.00163986	0.0427819	2.9789	19.1041	-0.27735	NRP1;LIMCH1;SYNPO2;TPM1;PXN;LPAR1;PPM1E;SFRP1;ABL1;ITGB1BP1;EVL;FERMT2;PFN2
BP	GO::0010632	regulation of epithelial cell migration	13	13/51	0.00163986	0.0427819	2.9789	19.1041	1.94145	TGFB2;BMPR2;TACSTD2;DAB2IP;HDAC6;RAB11A;PTK2;GLIPR2;EVL;SOX9;GLUL;PFN2;CLASP2
BP	GO::1900024	regulation of substrate adhesion-dependent cell spreading	13	13/51	0.00163986	0.0427819	2.9789	19.1041	0.83205	NRP1;TACSTD2;CIB1;FBLN1;PTK2;MDK;C1QBP;ABL1;FLNA;ITGB1BP1;GBP1;LIMS2;FERMT2
BP	GO::0080090	regulation of primary metabolic process	25	25/130	0.00164414	0.0427819	2.07759	13.3185	1.8	GPS2;HMGCR;PSMB10;PSMB6;LACTB;PSMD4;PSMD2;SC5D;LDLR;FDFT1;PRKAB2;HMGCS1;NFYC;CYP51A1;PSMB9;NCOR2;SQLE;TBL1XR1;SCD;PSME3;PSME4;PSMC2;PSME1;MVD;DHCR7
BP	GO::0002283	neutrophil activation involved in immune response	71	71/485	0.00165817	0.0429233	1.5044	9.63126	-2.96695	CDA;SERPINA1;RAB3A;HSP90AB1;B4GALT1;PTPRJ;SLC2A3;PYGL;AP2A2;CTSS;GLIPR1;PNP;LAMP1;PLAU;PSMD2;ANPEP;STBD1;NAPRT;TIMP2;COTL1;SIRPA;ITGAV;CTSD;CTSC;DSP;CAP1;SERPINB1;HSP90AA1;APAF1;MME;HLA-B;HLA-C;ATP11A;RHOF;ACLY;NPC2;CSNK2B;CAT;PADI2;CD63;PDXK;CANT1;CAB39;MGST1;PLD1;C3;CNN2;SDCBP;DSN1;PGRMC1;CYB5R3;STOM;CCT8;ATG7;CD55;TXNDC5;GSDMD;VAT1;CTSA;HSPA8;JUP;PTGES2;FUCA1;CMTM6;PA2G4;TUBB4B;SVIP;PSMC2;PTX3…
BP	GO::0015740	C4-dicarboxylate transport	6	6/14	0.00174864	0.0441223	6.5194	41.3911	-2.44949	SLC1A1;SLC25A30;SLC25A10;SLC25A22;SLC25A11;SLC25A13
BP	GO::0046134	pyrimidine nucleoside biosynthetic process	6	6/14	0.00174864	0.0441223	6.5194	41.3911	0	CDA;UCK2;CAD;TK2;TK1;TYMP
BP	GO::2001044	regulation of integrin-mediated signaling pathway	6	6/14	0.00174864	0.0441223	6.5194	41.3911	0.816497	CD63;LOXL3;FLNA;ITGB1BP1;TIMP1;LIMS2
BP	GO::0022904	respiratory electron transport chain	6	6/14	0.00174864	0.0441223	6.5194	41.3911	-2.44949	GPD2;UQCRFS1;SDHA;SDHB;SLC25A22;SLC25A13
BP	GO::0006929	substrate-dependent cell migration	6	6/14	0.00174864	0.0441223	6.5194	41.3911	0	NRP1;SDCBP;ITGA2;ITGA11;ITGB1BP1;CD2AP
BP	GO::0007009	plasma membrane organization	15	15/64	0.00186539	0.0465975	2.66653	16.7572	-0.258199	RAB3A;MYOF;OSBPL2;ANK3;SYTL4;SLC9A3R1;CLN3;EHD2;ARV1;COL5A1;SMPD1;PLSCR4;PACSIN3;ABCD1;SPTBN1
BP	GO::0036388	pre-replicative complex assembly	15	15/64	0.00186539	0.0465975	2.66653	16.7572	-1.29099	MCM7;PSMB10;PSMB9;PSMB6;PSMD4;PSMD2;PSME3;PSME4;PSMC2;MCM3;PSME1;MCM4;MCM5;MCM6;MCM2
BP	GO::0051259	protein complex oligomerization	19	19/90	0.0018832	0.0466784	2.3327	14.6372	0.229416	GSDMD;PNPT1;ATL3;HOMER1;SHMT2;BCL10;NOL3;JMJD6;LETM1;EHD1;UGDH;EHD3;SPAST;NINJ1;TIFA;G3BP2;LRRC8A;MICU1;SNCA
BP	GO::0006085	acetyl-CoA biosynthetic process	5	5/10	0.00189666	0.0466784	8.68977	54.4645	-1.34164	ACLY;MLYCD;DLAT;ACSS1;ACAT1
BP	GO::0097205	renal filtration	5	5/10	0.00189666	0.0466784	8.68977	54.4645	-0.447214	TBC1D8B;ITGA3;MCAM;XPNPEP3;SULF1
BP	GO::1901992	positive regulation of mitotic cell cycle phase transition	14	14/58	0.00194063	0.0475264	2.771	17.3042	-2.13809	RB1;KLHL18;ANXA1;UBE2C;RDX;PHB2;EGFR;RAB11A;CCND3;ADAMTS1;CDK4;CDK1;PLCB1;BRD4
BP	GO::0045597	positive regulation of cell differentiation	42	42/258	0.00202754	0.0494125	1.70029	10.5434	1.23443	BMPR2;HSP90AB1;TGFB1I1;SRF;TACSTD2;SDCBP;GJA1;CDH2;GLIPR2;MDK;PPP1R13L;RPS6KA1;CTNNA1;ABL1;LRRC8A;SOX9;CTNNA2;ACVR1;TGFB2;TGFB1;SMAD3;IGFBP3;PA2G4;MAPK12;TGFBR2;COL1A1;SLC6A6;SFRP1;GPRC5B;IL6;REST;ZEB1;PAX8;RAPGEF2;CTNNB1;ARHGEF2;TCF3;PLCB1;IL6ST;NBL1;TRIM32;FERMT2
BP	GO::0009066	aspartate family amino acid metabolic process	7	7/19	0.00205097	0.0495815	5.07197	31.3927	-1.13389	MSRA;MTHFD1;GOT2;ASNS;NIT2;ASS1;SLC25A13
BP	GO::0042775	mitochondrial ATP synthesis coupled electron transport	16	16/71	0.00206816	0.0495815	2.5344	15.6654	-4	NDUFB8;NDUFB5;NDUFA4;COX4I1;NDUFA10;NDUFB3;UQCR10;SDHA;COX7C;COX7A2L;NDUFS8;NDUFAB1;UQCRFS1;UQCRC2;NDUFV1;COA6
BP	GO::1902036	regulation of hematopoietic stem cell differentiation	16	16/71	0.00206816	0.0495815	2.5344	15.6654	1.5	LDB1;CBFB;TCF12;EIF2AK2;PUS7;PSMB10;PSMB9;PSMB6;PSMD4;PSMD2;PSME3;PSME4;PSMC2;PSME1;ABL1;TCF3
BP	GO::1900027	regulation of ruffle assembly	8	8/24	0.00207417	0.0495815	4.34854	26.8662	0.707107	EPS8;CAV1;RDX;TACSTD2;EVL;FAM98A;NDEL1;PFN2
CC	GO::0070013	intracellular organelle lumen	196	196/848	2.05444e-28	8.17667e-26	2.77489	176.906	-5.28571	CDA;SPARC;GLDC;COL12A1;GLS;PNP;PSMD2;FDXR;LONP1;PDK3;MLYCD;ACAD10;MCCC2;GSTK1;ACOT9;HOGA1;CLPX;PPA2;MTHFD2;LACTB2;CSNK2B;FDX1;SERPING1;SUCLG2;TFAM;COL8A1;SUCLG1;CES2;GCDH;SDC4;SHMT2;SDC3;C3;PRDX3;PDGFC;ATG7;DECR1;GSDMD;TRAP1;JUP;FN1;PYCR2;ACADSB;MANF;COL1A1;CS;GLUD1;ALDH6A1;NDUFAF7;CALU;OGDH;SDC1;HYOU1;SERPINI1;COL18A1;GFM1;SERPINA1;HIBADH;FKBP14;PYGL;TFB1M;PRSS23;CTSS;FARS2;AUH;C1QBP;TIMP2;TK2;A…
CC	GO::0005759	mitochondrial matrix	109	109/348	2.27465e-27	4.52655e-25	4.11904	252.695	-9.29091	GLDC;OGDHL;YARS2;GLS;LONP1;FDXR;PDK3;MLYCD;ACAD10;MCCC2;ACOT9;GSTK1;GPT2;HOGA1;CLPX;PPA2;MTHFD2;LACTB2;FDX1;TFAM;SUCLG2;SUCLG1;GCDH;SHMT2;AK3;ACAT1;PRDX3;MRPL20;PITRM1;DECR1;HSPA9;TRAP1;GOT2;PYCR2;TIMM44;ACADSB;ACSF3;ACSF2;CS;GLUD1;ALDH6A1;CPS1;NDUFAF7;OGDH;CDK1;ACO2;GFM1;HIBADH;MRPS14;TFB1M;MRPL32;FARS2;AUH;ALDH2;C1QBP;DBT;TK2;ME3;ACADM;DLAT;ME2;HIBCH;IDH3A;GPX1;MRPS22;BCKDHB;DARS2;SIRT3;SUPV3L1…
CC	GO::0005925	focal adhesion	106	106/387	1.53488e-21	2.0089e-19	3.39367	162.645	2.7196	RPL4;TES;TNC;PVR;ICAM1;GJA1;CDH2;PLAU;CAPN5;TNS1;PDIA3;TPM4;ACTN3;ACTN1;LMO7;ADAM9;TLN1;PHLDB2;FBLIM1;PXN;CORO1B;CNN3;EFNB2;CNN2;DPP4;CNN1;FLRT2;EPB41L2;TSPAN4;RSU1;VASP;HSPA9;HSPA8;JUP;MCAM;CAV1;RDX;HMGA1;PARVA;PARVB;PTK2;EHD3;PTPRA;PTK7;ITGA11;HYOU1;FERMT2;ITGB1;YWHAE;NRP1;FLT1;TGFB1I1;ITGB3;FHL3;HSPB1;SYNE2;MRC2;CSRP1;RAC2;FLOT1;ITGB8;FLOT2;ITGAV;ITGB6;SCARF2;JAK1;CAP1;ANXA1;DST;MME;ITGA3;ITGA…
CC	GO::0030055	cell-substrate junction	107	107/394	2.01899e-21	2.0089e-19	3.35464	159.854	2.80354	RPL4;TES;TNC;PVR;ICAM1;GJA1;CDH2;PLAU;CAPN5;TNS1;PDIA3;TPM4;ACTN3;ACTN1;LMO7;ADAM9;TLN1;PHLDB2;FBLIM1;PXN;CORO1B;CNN3;EFNB2;CNN2;DPP4;CNN1;FLRT2;EPB41L2;TSPAN4;RSU1;VASP;HSPA9;HSPA8;JUP;MCAM;CAV1;RDX;HMGA1;PARVA;PARVB;PTK2;EHD3;PTPRA;PTK7;ITGA11;HYOU1;FERMT2;ITGB1;YWHAE;NRP1;FLT1;TGFB1I1;ITGB3;FHL3;HSPB1;SYNE2;MRC2;CSRP1;RAC2;FLOT1;ITGB8;FLOT2;ITGAV;ITGB6;SCARF2;JAK1;CAP1;ANXA1;DST;MME;ITGA3;ITGA…
CC	GO::0005743	mitochondrial inner membrane	78	78/328	1.2521e-12	9.9667e-11	2.77225	75.9769	-8.15239	MRPS17;MRPS14;COX4I1;NDUFA10;MRPS10;PHB2;COX7C;MRPL32;MRPL3;MRPL2;CHCHD3;NNT;EFHD1;UQCRFS1;PMPCA;ACAD11;MRPS26;MRPS24;MRPS22;ACAD9;MRPS23;MRPS18A;MRPS2;PLA2G4A;MRPS7;MRPL45;SDHA;MRPS6;SDHB;CLPX;MRPS5;MRPL44;HADHB;AFG3L2;MRPL53;HADHA;COX7A2L;MRPS9;BDH1;GPD2;SLC25A10;UQCRC2;MICU1;SLC25A5;SLC25A11;DAP3;SLC25A13;SLC25A6;NDUFB8;SHMT2;NDUFB5;MRPS33;MRPL19;NDUFB3;MRPL16;MRPL14;MRPL15;UQCR10;PHB;MRPL12;M…
CC	GO::0019866	organelle inner membrane	80	80/346	3.05329e-12	2.02535e-10	2.67258	70.8628	-7.82624	MRPS17;MRPS14;COX4I1;NDUFA10;MRPS10;PHB2;COX7C;MRPL32;MRPL3;MRPL2;CHCHD3;NNT;EFHD1;UQCRFS1;PMPCA;ACAD11;MRPS26;MRPS24;MRPS22;ACAD9;MRPS23;MRPS18A;MRPS2;PLA2G4A;MRPS7;MRPL45;SDHA;LEMD3;MRPS6;SDHB;CLPX;MRPS5;MRPL44;HADHB;AFG3L2;MRPL53;HADHA;COX7A2L;MRPS9;GPD2;SLC25A10;UQCRC2;MICU1;SLC25A5;SLC25A11;DAP3;SLC25A13;SLC25A6;NDUFB8;SHMT2;NDUFB5;MRPS33;MRPL19;NDUFB3;MRPL16;MRPL14;MRPL15;UQCR10;PHB;MRPL12;…
CC	GO::0031966	mitochondrial membrane	98	98/469	6.96342e-12	3.9592e-10	2.3547	60.493	-8.68731	NDUFA10;PHB2;CHCHD3;PMPCA;ACAD11;CPT1A;TOMM34;MRPS18A;VRK2;SDHA;SDHB;CLPX;AFG3L2;GNPAT;COX7A2L;GPD2;VDAC3;ULK1;VDAC1;UQCRC2;DAP3;EXD2;NLRX1;SHMT2;MRPL19;MRPL16;MRPL14;MRPL15;PHB;MRPL12;MRPL10;MRPL20;LDHB;CYB5R3;NDUFV1;TRAP1;TIMM44;MRPL23;MRPL30;OGDH;NDUFAF2;MRPS17;MRPS14;COX4I1;MRPS10;COX7C;MRPL32;MRPL3;MRPL2;NNT;TSPO;EFHD1;UQCRFS1;ACADM;ABCD1;MRPS26;MRPS24;VPS13C;MRPS22;ACAD9;MRPS23;PLA2G4C;MRPS…
CC	GO::0015629	actin cytoskeleton	67	67/316	8.01128e-09	3.98561e-07	2.37785	44.3289	1.34386	LAD1;FLT1;SLC2A1;MYLK;PPP1R9B;SH3PXD2A;CDH2;PSTPIP2;RAC2;COTL1;FLOT1;FLOT2;PLS1;ANXA1;ACTN3;TPM4;ACTN1;TPM2;DENND2A;TPM1;ALG2;PAWR;SHROOM4;CD2AP;ACTA1;PALLD;CDC42EP4;CDC42EP3;FSCN1;TAX1BP3;LCP1;SYNPO2;NEXN;ASAP1;CORO1B;CNN3;SLC9A3R1;SCIN;ABLIM3;CALD1;MYO6;ABL1;STK38L;FLNA;MISP;GBP1;PDLIM7;SNCA;VASP;SVIL;VCAM1;RDX;DCDC2;DSTN;PARVA;MYO9B;PARVB;BAIAP2;MYO1D;MSRA;ANLN;ARHGAP32;MYO1C;AXL;MYO5B;ZYX;FIL…
CC	GO::0099513	polymeric cytoskeletal fiber	57	57/256	1.69622e-08	7.50105e-07	2.52576	45.1916	1.9868	SYNM;KIF14;KIF11;TUBA1C;TUBB6;PSTPIP2;TCP11L1;RAC2;COTL1;KIF1C;KIF21A;CDK5RAP3;PLS1;DSP;ANXA1;ACTN3;TPM4;DST;ACTN1;TPM2;TPM1;PAWR;SIRT2;TUBA4A;SHROOM4;EML4;ACTA1;TUBB2A;KIFC1;KIF16B;PALLD;ARHGEF2;LCP1;MAPRE1;SLC1A4;PPL;CAMSAP1;CORO1B;HDAC6;BAG2;MYO6;CCT8;KIF3C;MISP;PRPH;CLASP2;TBCD;DCDC2;TUBE1;MYO9B;TUBB4B;LRPPRC;DLG1;SYNJ1;APC;EPPK1;TUBA8
CC	GO::0005856	cytoskeleton	106	106/600	2.23305e-08	8.88754e-07	1.90711	33.5982	0.777029	MYLK;ARHGDIB;KIFAP3;TPM4;TPM2;TMOD3;TPM1;ALG2;ANK3;EML1;TUBA4A;CD2AP;FRMD6;FSCN1;PHLDB2;EXD2;GYPC;SHMT2;EPB41;ARL3;SLAIN2;HMMR;DDX60;PPL;CNN3;CNN2;SLC9A3R1;SDCBP;CNN1;NUAK1;NDOR1;SPAST;SCIN;EPB41L1;CALD1;EPB41L2;MYO6;ABL1;STK38L;SPTBN1;VASP;JUP;DCDC2;DSTN;PARVA;PARVB;PTK2;GFAP;EHD2;MSRA;TPX2;ANLN;ARHGAP32;MYO5B;TUBA8;LAD1;SYNM;FLT1;HSPB1;SYNE2;PPP1R9B;TUBA1C;DBT;RAC2;DST;RIPK2;DENND2A;PAWR;NAV1;R…
CC	GO::0030134	COPII-coated ER to Golgi transport vesicle	26	26/79	4.5053e-08	1.6301e-06	4.29522	72.6554	1.96116	MCFD2;SEC23A;SERPINA1;USO1;GOLGA2;LMAN1;TMED3;STX5;CTSC;SEC31A;CD74;SEC13;SEC24A;HLA-B;HLA-C;HLA-A;YIF1A;HLA-E;YIF1B;SEC23IP;PITPNM3;COL7A1;SEC24D;SEC24C;FOLR1;ERGIC1
CC	GO::0031982	vesicle	49	49/226	3.91697e-07	1.29913e-05	2.43449	35.9154	-1.28571	RAB3B;RAB3A;COL12A1;CIB1;EPS8;TUBA1C;FLOT2;EDIL3;APPL2;SLC34A3;SLC34A2;ANXA1;RIPK2;MYL6;TUBB2A;GPRC5A;RAB34;COL6A3;TAGLN2;ARHGEF2;MAN1B1;MFGE8;GPRC5C;STX12;VPS26A;ATP1A1;EGFR;SLC9A3R1;SDCBP;SNX1;MYO6;TSPAN4;STX5;STOM;GBP1;DYNC1I1;ABCA1;SLC12A2;RAB39B;TUBB4B;RAB11A;MYO1D;MYO1C;SYNJ1;MYO5B;GIPC1;CD9;HSPA1A;PICALM
CC	GO::0062023	collagen-containing extracellular matrix	70	70/380	1.16639e-06	3.41839e-05	1.99157	27.2081	0.717137	COL18A1;ECM1;SPARC;SERPINA1;COL16A1;TGFB1I1;SERPINE1;COL12A1;TNC;PLAT;LAMC2;CTSS;HAPLN1;ICAM1;CDH2;MDK;ADAMTS1;TIMP2;EMILIN1;CTSD;EDIL3;CTSC;SERPINB1;ANXA1;WNT5B;DST;MMP2;BGN;ANXA11;SERPINB9;DCN;ADAM19;SFRP1;COL2A1;COL4A1;PXDN;SERPING1;COL8A1;COL6A3;CDH13;COL6A6;ANGPTL4;MFGE8;SEMA7A;COL11A1;LAMA4;SDC3;FBLN1;LTBP2;LTBP3;NID2;LMAN1;ACAN;SRPX2;IGFBP7;A2M;CTHRC1;TGFB2;TGFB1;LUM;FN1;SULF1;COL1A1;COL5A…
CC	GO::0005874	microtubule	41	41/182	1.20245e-06	3.41839e-05	2.55218	34.7892	0.468521	ARL3;KIF14;XIAP;KIF11;CAMSAP1;AURKB;HDAC6;SKA2;TUBA1C;TUBB6;BAG2;TCP11L1;KIF1C;KIF21A;KIF3C;CCT8;KIFAP3;CDK5RAP3;CLASP2;PARP4;TBCD;DCDC2;TUBE1;TUBB4B;TUBA4A;SIRT2;LRPPRC;EML4;TPX2;DLG1;TUBB2A;SYNJ1;APC;KIF16B;KIFC1;PRC1;KIF4A;CDK1;ARHGEF2;MAPRE1;TUBA8
CC	GO::0005911	cell-cell junction	53	53/271	3.77816e-06	0.000100247	2.13728	26.6866	3.70874	B4GALT1;BMPR2;ITGB3;PTPRJ;F11R;PVR;CDH6;GJA1;CDH2;FLOT1;FLOT2;MAGI1;ANXA1;ACTN1;HEG1;TMOD3;SIRT2;SHROOM4;CLDN11;CDC42EP4;FSCN1;RAPGEF2;CDC42EP1;DSG2;ITGA5;TLN1;AJUBA;DSC2;USP53;PXN;CNN3;CNN2;SDCBP;FLRT2;MICALL2;CTNNA1;FLNA;CTNNA2;STX3;PDLIM7;JAG1;JUP;BAIAP2;DLG1;DNMBP;APC;PTK7;GJB3;ZYX;CTNNB1;FERMT2;LIMS2;EIF4G2
CC	GO::0030139	endocytic vesicle	40	40/189	8.192e-06	0.000203776	2.35402	27.5712	-0.632456	STX12;CEMIP;RALA;SPARC;GOLIM4;LPAR1;PLD1;AP2A2;CTSS;DPP4;MYO6;CLTCL1;VPS11;FLOT2;ITGAV;RAB8B;PDIA3;ABCA1;CD74;HSP90AA1;WNT5B;CAV1;ENTPD7;DAB2IP;ANXA11;WNT7A;RAB11A;EHD1;EHD2;EHD3;RAB34;RAB13;RAPGEF2;CD9;RAB9A;RAB38;HYOU1;RAB5A;PICALM;HBEGF
CC	GO::0071162	CMG complex	7	7/10	1.13207e-05	0.000265038	20.2981	231.172	-2.64575	GINS1;MCM7;MCM3;MCM4;MCM5;MCM6;MCM2
CC	GO::0012507	ER to Golgi transport vesicle membrane	17	17/54	1.84713e-05	0.000408422	4.00879	43.693	1.69775	CD74;MCFD2;SEC13;SEC23A;SEC24A;SAR1A;USO1;HLA-B;HLA-C;HLA-A;HLA-E;LMAN1;STX5;SEC24D;SEC24C;FOLR1;SEC31A
CC	GO::0005789	endoplasmic reticulum membrane	107	107/712	4.52324e-05	0.000947501	1.56269	15.6327	4.35031	VKORC1L1;ANKLE2;MSMO1;FADS2;GJA1;POFUT2;FADS1;PDGFRA;ALG2;TAP1;VRK2;HLA-A;ALG11;PDIA5;STIM1;SOAT1;TMX2;TMX1;TRIM13;ULK1;PTGES;COPB2;SLC35D1;RPN1;SEL1L;ITPR1;MGST1;ITPR3;PLD1;CYB5R4;RDH11;ATG101;DDRGK1;SSR1;PDZD8;FDFT1;SEC31A;ABCA1;WFS1;CAV1;SRD5A3;DHCR24;ERLIN2;CHERP;SQLE;NCEH1;REEP4;CYP2S1;CDK1;NOX4;SRPRB;DHCR7;MCFD2;SEC61A1;JPH2;ARV1;SPTLC2;TMED3;ABCD1;SEC13;PTGIS;ELOVL5;PLA2G4C;PLA2G4A;COPZ1;T…
CC	GO::0030658	transport vesicle membrane	17	17/60	8.30395e-05	0.00165249	3.44827	32.4006	1.69775	CD74;MCFD2;SEC13;SEC23A;RAB3A;SEC24A;USO1;HLA-B;HLA-C;HLA-A;HLA-E;LMAN1;STX5;SEC24D;SEC24C;FOLR1;SEC31A
CC	GO::0005884	actin filament	19	19/72	9.39776e-05	0.00170694	3.12809	29.0051	1.14708	ANXA1;TPM4;ACTN3;TPM2;ACTN1;TPM1;PAWR;MYO9B;SHROOM4;CORO1B;ACTA1;PSTPIP2;PALLD;MYO6;COTL1;RAC2;LCP1;MISP;PLS1
CC	GO::0030662	coated vesicle membrane	16	16/55	9.43537e-05	0.00170694	3.57735	33.1565	1.5	CD74;MCFD2;SEC13;SEC23A;SEC24A;USO1;HLA-B;HLA-C;HLA-A;HLA-E;LMAN1;STX5;SEC24D;SEC24C;FOLR1;SEC31A
CC	GO::0005788	endoplasmic reticulum lumen	50	50/285	0.000134289	0.00232378	1.86587	16.6352	3.39411	COL18A1;TOR2A;SERPINA1;POGLUT1;COL16A1;FKBP14;COL12A1;TNC;PRSS23;ADAMTS5;CDH2;TIMP1;CTSC;PDIA3;WNT5B;IGFBP3;CNPY3;PDIA5;COL2A1;COL4A1;SERPING1;COL8A1;FAM20C;COL6A3;MFGE8;CES2;COL11A1;PTGS2;FSTL1;FSTL3;C3;PDGFC;IGFBP7;UGGT2;WFS1;ERAP1;FN1;WNT7A;TOR1B;MANF;COL1A1;IL6;COL5A1;P4HA2;P4HA3;COL7A1;COL5A2;CALU;NUCB1;HYOU1
CC	GO::0034774	secretory granule lumen	54	54/316	0.000149979	0.00247964	1.8083	15.9221	-1.36083	CDA;ECM1;SPARC;SERPINA1;HSP90AB1;SERPINE1;PYGL;PNP;PSMD2;NAPRT;TIMP2;COTL1;TIMP1;CTSD;CTSC;CAP1;SERPINB1;HSP90AA1;APAF1;ACTN1;ACLY;NPC2;CSNK2B;CAT;SERPING1;PADI2;PDXK;CANT1;CAB39;C3;CNN2;SDCBP;DSN1;CYB5R3;CCT8;A2M;ATG7;TXNDC5;VAT1;CTSA;GSDMD;HSPA8;TGFB2;TGFB1;JUP;PTGES2;FUCA1;FN1;PA2G4;TUBB4B;SCCPDH;PSMC2;PTX3;NIT2
CC	GO::0098588	bounding membrane of organelle	111	111/767	0.000155756	0.00247964	1.49373	13.0958	1.8034	GALNT14;RAB3A;GOLIM4;XYLT1;GALNT10;GOLGA2;NDST1;GJA1;LAMP1;ANPEP;VPS35;ST6GAL2;WNT5B;CSGALNACT2;COG3;ENTPD7;COG2;HLA-B;TAP1;HLA-C;HLA-A;HLA-E;TPST1;STIM1;BLZF1;COPB2;ITPR1;VPS26A;ITPR3;SNX1;FUT8;SNX2;CHST11;CHST12;DSEL;PDGFC;ST3GAL1;CAV1;RAB39B;B3GALT6;CHERP;EHD1;EHD2;EHD3;ACBD3;PAM;RAB5A;ITM2B;CD320;SLC48A1;ITGB1;MCFD2;SERPINA1;PLEKHF1;B4GALT1;SLC2A1;SLC2A3;AP2A2;AP1G2;GLIPR2;TMED3;MAN1A1;CTSD;A…
CC	GO::0030120	vesicle coat	12	12/36	0.00016885	0.00249366	4.35506	37.8302	3.4641	COPB2;SEC23A;SEC13;SEC24A;SAR1A;TMED3;SEC24D;SEC24C;EPN1;COPZ1;SCYL1;SEC31A
CC	GO::0005912	adherens junction	28	28/132	0.000169168	0.00249366	2.35287	20.4337	2.64575	BMPR2;PVR;CNN3;CDH6;SDCBP;CDH2;FLOT1;CTNNA1;FLOT2;CTNNA2;PDLIM7;MAGI1;JAG1;ANXA1;JUP;TMOD3;BAIAP2;SHROOM4;DLG1;APC;CDC42EP4;ZYX;CDC42EP1;CTNNB1;TLN1;AJUBA;FERMT2;EIF4G2
CC	GO::0005775	vacuolar lumen	32	32/161	0.000217067	0.00308546	2.16908	18.2969	-2.47487	SDC4;SDC3;CTSS;C3;SDCBP;ACAN;DSN1;CYB5R3;NAPRT;SMPD1;GPC4;CCT8;CTSD;CTSC;TXNDC5;VAT1;CTSA;CAP1;HSPA8;CD74;HSP90AA1;LUM;PTGES2;FUCA1;BGN;PA2G4;TUBB4B;DCN;ACLY;NPC2;PADI2;SDC1
CC	GO::0000228	nuclear chromosome	20	20/83	0.000239899	0.0032924	2.76987	23.0877	-2.23607	TOP2A;GINS1;SMARCE1;MCM7;ACTR6;LRPPRC;YY1;RUVBL2;RUVBL1;MCM3;ANP32E;MCM4;TERF2IP;MCM5;NCAPD2;MCM6;TOP1;KIFAP3;MCM2;BRD4
CC	GO::0035631	CD40 receptor complex	6	6/11	0.000353833	0.00454276	10.4328	82.9061	0	IKBKB;CD40;DIABLO;TRAF3;TRAF6;TRAF5
CC	GO::0031528	microvillus membrane	6	6/11	0.000353833	0.00454276	10.4328	82.9061	1.63299	SLC6A6;SLC7A5;SLC9A3R1;PODXL;ITGB3;ITGAV
CC	GO::0030127	COPII vesicle coat	7	7/15	0.000379922	0.00472528	7.60966	59.9302	2.64575	SEC13;SEC23A;SEC24A;SAR1A;SEC24D;SEC24C;SEC31A
CC	GO::0043232	intracellular non-membrane-bounded organelle	155	155/1158	0.000412853	0.00497926	1.36756	10.6566	-1.04419	RPL4;SMARCB1;EIF4A3;RBPJ;SMC3;MKI67;PWP1;ARHGDIB;PDK3;PHLDA1;CDK5RAP3;MAGI1;TPM4;TMOD3;DDX11;TPM1;SPICE1;SETMAR;ANXA11;LARP4B;SDHA;HDHD3;TUBA4A;JMJD6;EBNA1BP2;COX7A2L;FRMD6;KIF16B;NCL;ZW10;RBP1;XRN2;FSCN1;CMPK1;CCDC86;ZNF276;ZCCHC8;EPB41;ZCCHC9;XPC;PPL;CNN2;CNN1;SDCBP;DSN1;CYB5R3;ATXN1;RACGAP1;EPB41L1;CALD1;DDRGK1;PODXL;EPB41L2;CLTCL1;ABL1;BRIX1;UTP20;SPTBN1;VCAM1;JUP;CCDC137;CAV1;OSBPL2;EIF2AK2;…
CC	GO::0045335	phagocytic vesicle	22	22/100	0.000477443	0.00558889	2.46126	18.8214	-1.70561	PDIA3;ABCA1;STX12;HLA-B;TAP1;HLA-C;ANXA11;HLA-A;CTSS;RAB11A;HLA-E;TAPBP;RAB34;RAC2;RAB9A;RAB38;ITGAV;CLEC4E;ATP7A;RAB5A;APPL2;RAB8B
CC	GO::0005777	peroxisome	26	26/128	0.000575171	0.00654052	2.22571	16.6057	-1.56893	ECI2;MGST1;HMGCR;HMGCL;SCP2;DHRS7B;MLYCD;ACAD11;ABCD1;RAB8B;GSTK1;ACBD5;HSDL2;ECH1;TYSND1;PEX2;PEX14;GNPAT;GRHPR;ACOX1;ZADH2;CAT;AGPS;NBR1;MVD;ACOX3
CC	GO::0030176	integral component of endoplasmic reticulum membrane	28	28/142	0.000595435	0.00658287	2.14527	15.9312	0.755929	ANKLE2;TRAM1;DERL1;DERL2;RRBP1;SEC61A1;CLN3;EMC1;SARAF;TAPT1;BCAP31;CD74;CAMLG;WFS1;ELOVL5;AMFR;HLA-B;TAP1;HLA-C;HLA-A;HLA-E;TAPBP;TMCO1;TBL2;STIM1;SCD;DHCR7;ERGIC1
CC	GO::0014704	intercalated disc	10	10/31	0.000786834	0.00846378	4.14434	29.6216	1.89737	DSP;GJA1;DLG1;CDH2;JUP;DSG2;ANK3;OBSL1;DSC2;YWHAH
CC	GO::0015630	microtubule cytoskeleton	53	53/331	0.000854191	0.00894652	1.67032	11.8014	0.686803	KIF14;KIF11;TUBA1C;TUBB6;DBT;TCP11L1;KIF1C;KIF21A;KIFAP3;CDK5RAP3;DST;SPICE1;ANXA11;NAV1;EML1;SIRT2;TUBA4A;EML4;MZT2B;TUBB2A;KIFC1;KIF16B;CDC42EP4;CDC42EP2;ARHGEF2;MAPRE1;SHMT2;ARL3;SLAIN2;HMMR;CAMSAP1;AURKB;HDAC6;NUAK1;SPAST;RACGAP1;BAG2;CLTCL1;CCT8;KIF3C;CLASP2;TBCD;DCDC2;TUBE1;TUBB4B;LRPPRC;EHD2;TPX2;DLG1;SYNJ1;APC;PRC1;TUBA8
CC	GO::0005901	caveola	15	15/60	0.000923403	0.00942345	2.90421	20.293	-1.29099	BMPR2;PTGIS;IRS1;CAV1;MYOF;F2R;ATP2B4;HDAC6;TGFBR2;SMPD2;CLN3;EHD2;FLOT1;FLOT2;CDH13
CC	GO::0033116	endoplasmic reticulum-Golgi intermediate compartment membrane	13	13/49	0.00109971	0.0103544	3.14474	21.4242	0.83205	MCFD2;SERPINA1;TAP1;TAPBP;GOLGA2;LMAN1;GORASP1;COL7A1;TMED3;STX5;FOLR1;CTSC;CD55
CC	GO::0031907	microbody lumen	13	13/49	0.00109971	0.0103544	3.14474	21.4242	-1.94145	GSTK1;ECI2;ECH1;TYSND1;GNPAT;HMGCL;GRHPR;SCP2;ACOX1;CAT;AGPS;MLYCD;ACOX3
CC	GO::0005782	peroxisomal matrix	13	13/49	0.00109971	0.0103544	3.14474	21.4242	-1.94145	GSTK1;ECI2;ECH1;TYSND1;GNPAT;HMGCL;GRHPR;SCP2;ACOX1;CAT;AGPS;MLYCD;ACOX3
CC	GO::0009898	cytoplasmic side of plasma membrane	14	14/55	0.00111869	0.0103544	2.97426	20.2119	1.06904	G6PD;JUP;DIABLO;TRAF1;SHROOM4;IKBKB;PTP4A1;DLG1;TRAF3;TRAF6;TRAF5;GNB1L;C2CD2L;PTPN3
CC	GO::0031301	integral component of organelle membrane	37	37/214	0.00123351	0.0111577	1.82742	12.2399	2.13719	STX12;ANKLE2;TRAM1;DERL1;DERL2;RRBP1;SEC61A1;CLN3;TMEM43;CHST12;EMC1;SARAF;ABCD1;TAPT1;CAMLG;ELOVL5;WFS1;GALNT2;AMFR;CSGALNACT2;TAP1;PEX2;ATP2B1;LEMD3;YIF1A;TMCO1;YIF1B;TPST1;TBL2;ABCB10;STIM1;SCD;DHCR7;MICU1;VAMP5;ITM2B;ERGIC1
CC	GO::0032541	cortical endoplasmic reticulum	4	4/6	0.00143985	0.0124579	17.374	113.682	0	ARV1;STIM1;ASPH;C2CD2L
CC	GO::0042612	MHC class I protein complex	4	4/6	0.00143985	0.0124579	17.374	113.682	-2	HLA-B;HLA-C;HLA-A;HLA-E
CC	GO::0016323	basolateral plasma membrane	28	28/151	0.00159802	0.0133365	1.98729	12.7962	0.377964	B4GALT1;EPB41;SLC2A1;SLC3A2;ATP1A1;SLC7A1;EGFR;AQP1;EPCAM;FLOT1;ENPP1;FLOT2;ATP7A;LDLR;ABCC4;ABCC1;ATP1B3;ANK3;ATP2B1;SLC39A14;MYO1D;SLC6A6;SLC7A5;DLG1;SLC6A9;CTNNB1;SLC29A1;FOLR1
CC	GO::0005902	microvillus	14	14/57	0.00162416	0.0133365	2.8356	18.2124	1.06904	TGFB1;VCAM1;ITGB3;RDX;MYO1D;SLC7A5;SLC9A3R1;SLC6A6;MYO1C;PODXL;MYO6;FSCN1;ITGAV;TBC1D10A
CC	GO::1904813	ficolin-1-rich granule lumen	24	24/123	0.00164193	0.0133365	2.11504	13.5614	-1.22474	GSDMD;CDA;HSPA8;HSP90AA1;SERPINA1;HSP90AB1;CANT1;JUP;APAF1;CAB39;PYGL;CTSS;ACLY;PNP;PSMD2;CSNK2B;CAT;PSMC2;COTL1;TIMP2;CCT8;ATG7;CTSD;HSPA1A
CC	GO::0005751	mitochondrial respiratory chain complex IV	5	5/10	0.00189666	0.0150974	8.68977	54.4645	-2.23607	NDUFA4;COX4I1;UQCRFS1;UQCRC2;COX7C
CC	GO::0030175	filopodium	14	14/58	0.00194063	0.0151445	2.771	17.3042	1.60357	ITGB1;VCAM1;ITGA3;ITGB3;RDX;SYNE2;PPP1R9B;MTM1;ACTA2;ACTA1;PODXL;FSCN1;ITGAV;LCP1
CC	GO::0000139	Golgi membrane	69	69/472	0.0019803	0.0151569	1.50137	9.3453	3.73196	GALNT14;B4GALT1;GOLIM4;SLC2A1;XYLT1;GALNT10;GOLGA2;NDST1;GJA1;AP1G2;GLIPR2;TMED3;ARFIP2;MAN1A1;ATP7A;ST6GAL2;CSGALNACT2;COG3;COG2;HLA-B;HLA-C;ZDHHC13;PLA2G4A;HLA-A;COPZ1;BET1L;ARFGAP1;HLA-E;TAPBP;TPST1;GORASP2;GORASP1;VAMP4;BLZF1;TLR3;CHST3;COPB2;USO1;ARL1;TMEM165;LMAN1;CLN3;CYTH2;FUT8;CHST11;CHSY1;CHST12;DSEL;PDGFC;STX5;GCNT4;MGAT2;ST3GAL1;CD55;GALNT7;CD74;GALNT5;PTGES2;GALNT2;CAV1;GBF1;C1GALT1;…
CC	GO::0005769	early endosome	43	43/266	0.00207324	0.0155689	1.68629	10.419	-2.28748	NRP1;TGFBRAP1;VPS26A;PHB;EGFR;HSPD1;PRDX3;SNX4;GGA1;CLN3;SNX1;LIPG;CLTCL1;VPS11;FLOT1;VPS35;ATP7A;EPHB1;LDLR;SNX5;PTPN1;MON2;ANXA1;VCAM1;MME;DTX3L;PPP1R21;CAV1;F2R;CMTM6;HLA-B;HLA-C;OCRL;HLA-A;SLC39A14;HLA-E;EHD1;EHD2;EHD3;KIF16B;RAB38;RAB5A;PICALM
CC	GO::0044291	cell-cell contact zone	12	12/47	0.00240908	0.0177558	2.98449	17.992	1.1547	DSP;GJA1;DLG1;CDH2;JUP;FLOT1;FLOT2;DSG2;ANK3;OBSL1;DSC2;YWHAH
CC	GO::0005740	mitochondrial envelope	24	24/127	0.00256369	0.0185518	2.03245	12.1262	-3.67423	COA4;TRAP1;PNPT1;DIABLO;BNIP3;PLA2G4C;ACAD9;AK2;CPOX;VRK2;SDHB;HADHB;GNPAT;NLN;CHCHD2;NDUFAB1;OGDH;VDAC1;ACADM;ACAD11;MICU1;COA7;ABCD1;COA6
CC	GO::0043202	lysosomal lumen	18	18/86	0.00270351	0.0192142	2.30669	13.6399	-1.88562	CTSA;CD74;HSPA8;HSP90AA1;SDC4;LUM;FUCA1;SDC3;BGN;CTSS;DCN;ACAN;NPC2;SMPD1;SDC1;GPC4;CTSD;TXNDC5
CC	GO::0044853	plasma membrane raft	17	17/82	0.00388032	0.0270941	2.27836	12.6491	-1.21268	BMPR2;PTGIS;IRS1;CAV1;MYOF;F2R;ATP2B4;HDAC6;TGFBR2;SMPD2;CLN3;EHD2;STIM1;FLOT1;FLOT2;ORAI1;CDH13
CC	GO::0065010	extracellular membrane-bounded organelle	13	13/56	0.00399494	0.0274136	2.63178	14.5346	-0.83205	SLC12A2;RAB3A;COL12A1;ATP1A1;TUBB4B;AQP1;SDCBP;TUBB2A;COL6A3;CD9;MAN1B1;MFGE8;EDIL3
CC	GO::0030659	cytoplasmic vesicle membrane	56	56/380	0.0041848	0.0282297	1.5126	8.28346	-2.40535	SLC48A1;ITGB1;RAB3A;B4GALT1;PLEKHF1;SLC2A3;AP2A2;GJA1;LAMP1;ANPEP;VPS35;CTSD;APPL2;MME;WNT5B;ENTPD7;HLA-B;HLA-C;ZDHHC13;RHOF;TBC1D5;TRAF6;VAMP5;TLR3;HBEGF;CD63;RALA;ITPR1;VPS26A;ITPR3;EGFR;TMEM165;GGA1;SNX1;ZNRF2;SNX2;LDLR;CD55;SLC12A2;CD74;CAV1;WNT7A;SVIP;RAB11A;EHD1;EHD2;EHD3;APPBP2;ABHD17A;MYO5B;CD9;GOPC;PAM;RAB5A;ITM2B;CD320
CC	GO::0101002	ficolin-1-rich granule	31	31/184	0.00436674	0.0287936	1.76842	9.60916	-1.25724	CDA;SERPINA1;HSP90AB1;CANT1;CAB39;SLC2A3;PYGL;AP2A2;CTSS;PNP;LAMP1;PSMD2;STBD1;COTL1;TIMP2;SIRPA;CCT8;ATG7;CTSD;CD55;GSDMD;DSP;HSPA8;HSP90AA1;JUP;APAF1;ACLY;CSNK2B;CAT;PSMC2;HSPA1A
CC	GO::0035578	azurophil granule lumen	18	18/90	0.00451323	0.0287936	2.17805	11.7631	-1.88562	CAP1;CTSA;VAT1;PTGES2;FUCA1;PA2G4;TUBB4B;C3;ACLY;SDCBP;DSN1;CYB5R3;NPC2;NAPRT;PADI2;CCT8;CTSC;TXNDC5
CC	GO::0005819	spindle	32	32/192	0.00452257	0.0287936	1.74578	9.42488	-0.353553	EPB41;ARL3;XIAP;KIF11;AURKB;SKA2;GOLGA2;RACGAP1;CLTCL1;RPS3;CEP170;KIFAP3;CLASP2;PARP4;LIMK2;SPICE1;ANXA11;DCDC2;EML1;SIRT2;EML4;MZT2B;TPX2;TBL1XR1;KIF16B;KIFC1;PRC1;HECW2;KIF4A;CDK1;MAPRE1;MAD2L1
CC	GO::0031901	early endosome membrane	19	19/97	0.00455777	0.0287936	2.12252	11.4424	-1.14708	MON2;ANXA1;CAV1;CMTM6;HLA-B;HLA-C;HLA-A;SLC39A14;EGFR;HLA-E;EHD1;SNX4;GGA1;CLN3;SNX1;ATP7A;EPHB1;RAB5A;SNX5
CC	GO::0042582	azurophil granule	27	27/155	0.00472901	0.0294085	1.84004	9.85167	-2.50185	CD63;B4GALT1;MGST1;C3;SDCBP;DSN1;GLIPR1;CYB5R3;LAMP1;NAPRT;STOM;STX3;CCT8;CTSC;TXNDC5;VAT1;CTSA;CAP1;PTGES2;FUCA1;CMTM6;ANXA11;PA2G4;TUBB4B;ACLY;NPC2;PADI2
CC	GO::0045121	membrane raft	28	28/163	0.00496778	0.0304181	1.80943	9.59861	-1.88982	ITGB1;STX12;ATP1A1;CBL;EGFR;SDCBP;LDHB;CLN3;GJA1;PPP2R1B;FLOT1;STOM;FYN;CTSD;PAG1;CD55;ABCA1;MME;CAV1;ATP2B4;ARID3A;ERLIN2;SULF1;TGFBR2;MYO1C;STIM1;ORAI1;FAS
CC	GO::0031092	platelet alpha granule membrane	6	6/17	0.00548987	0.0331056	4.74059	24.6741	0	SPARC;ITGB3;PCDH7;CD9;SYTL4;SNCA
CC	GO::0070160	tight junction	17	17/85	0.00568466	0.0337686	2.17747	11.2575	0.242536	WNK4;TBCD;ANK3;F11R;SIPA1L3;CLDN11;GJA1;PARD6B;DLG1;APC;EPCAM;RAB13;MICALL2;RAPGEF2;EPPK1;CLDN16;AMOTL1
CC	GO::0031903	microbody membrane	12	12/52	0.00586331	0.0343176	2.6107	13.4165	0	GNPAT;ACBD5;DHRS7B;CAT;AGPS;NBR1;MGST1;PEX2;HMGCR;ABCD1;PEX14;RAB8B
CC	GO::0031227	intrinsic component of endoplasmic reticulum membrane	22	22/121	0.0060856	0.0351024	1.9369	9.88171	2.55841	ANKLE2;TRAM1;CAMLG;WFS1;ELOVL5;AMFR;DERL1;TAP1;DERL2;RRBP1;TMCO1;DNAJB2;SEC61A1;CLN3;TBL2;STIM1;SCD;EMC1;SARAF;DHCR7;TAPT1;ERGIC1
CC	GO::0005778	peroxisomal membrane	12	12/53	0.006882	0.0386773	2.54688	12.6805	0	GNPAT;ACBD5;DHRS7B;CAT;AGPS;NBR1;MGST1;PEX2;HMGCR;ABCD1;PEX14;RAB8B
CC	GO::0071782	endoplasmic reticulum tubular network	7	7/23	0.00689972	0.0386773	3.80313	18.9254	1.13389	ARV1;ATL3;STIM1;ASPH;REEP4;C2CD2L;RAB3GAP1
CC	GO::0002102	podosome	5	5/13	0.00743151	0.0410797	5.4302	26.619	0.447214	VCAM1;SH3PXD2A;FSCN1;ASAP1;LCP1
CC	GO::0005876	spindle microtubule	13	13/61	0.00854084	0.0465651	2.35697	11.226	-0.83205	PARP4;ARL3;XIAP;KIF11;AURKB;RAB11A;SKA2;PRC1;ZW10;KIF4A;CDK1;KIFAP3;CLASP2
CC	GO::0098591	external side of apical plasma membrane	3	3/5	0.00940101	0.0479693	13.0242	60.7832	-0.57735	SLC7A5;ABCC4;ABCB1
CC	GO::0005947	mitochondrial alpha-ketoglutarate dehydrogenase complex	3	3/5	0.00940101	0.0479693	13.0242	60.7832	-1.73205	BCKDK;BCKDHB;DBT
CC	GO::0045252	oxoglutarate dehydrogenase complex	3	3/5	0.00940101	0.0479693	13.0242	60.7832	-1.73205	OGDH;OGDHL;DLD
CC	GO::0097443	sorting endosome	3	3/5	0.00940101	0.0479693	13.0242	60.7832	-0.57735	PTPN1;NRP1;CLTCL1
CC	GO::1990111	spermatoproteasome complex	3	3/5	0.00940101	0.0479693	13.0242	60.7832	-0.57735	PSME4;PSMB10;PSMB9
MF	GO::0045296	cadherin binding	87	87/322	1.69386e-17	1.62272e-14	3.30725	127.716	3.10913	YWHAE;ITGB1;LAD1;TES;BMPR2;HSP90AB1;HDLBP;PTPRJ;F11R;GOLGA2;CDH6;ATIC;CDH2;PPME1;PPP1R13L;RUVBL1;ARFIP2;TBC1D10A;TMPO;SCYL1;NCK1;ACVR1;ANXA1;TMOD3;ANK3;GAPVD1;RANGAP1;CD2AP;EEF1G;PLCB3;TBC1D2;GPRC5A;FSCN1;CDC42EP1;CDH13;TAGLN2;TLN1;MAPRE1;PHLDB2;PDXDC1;USO1;ARHGAP18;UBFD1;ASAP1;SLC3A2;CBL;PPL;EGFR;CORO1B;CNN3;PSMB6;CNN2;SNX1;SNX2;KLC2;EPCAM;CALD1;COBLL1;CTNNA1;FLNA;STX5;SFN;CTNNA2;CCT8;SNX5;SPTBN…
MF	GO::0003723	RNA binding	228	228/1406	1.23524e-12	5.91681e-10	1.76234	48.323	-2.11925	RPL4;SLC4A1AP;TES;EIF4A3;THUMPD1;IFIT1;MKI67;GPATCH8;IFIT3;IFIT2;HERC5;ALKBH5;PSMD4;DHX57;LONP1;SEC63;TNS1;DDX17;ACTN1;DDX11;FNDC3B;DICER1;FNDC3A;HLA-A;CDC40;JMJD6;LACTB2;XRN2;CCDC86;TFAM;SUCLG1;KCTD12;AARS2;RPN1;MRPL16;MRPL14;MRPL15;MRPL12;HTATSF1;MRPL10;RRP7A;MRPL20;PCBP4;SPTBN1;TRAP1;RDX;EIF2AK2;PA2G4;MRPL23;LARP6;SNUPN;PRRC2B;PARP12;MANF;DHFR;CS;MOV10;ALDH6A1;MEX3B;EIF5;TBL2;RPL27A;AGO2;DZIP3…
MF	GO::0035639	purine ribonucleoside triphosphate binding	81	81/460	1.1597e-06	0.00037033	1.88799	25.8038	-1.22222	ARF4;HSP90AB1;EIF4A3;KIF14;PYGL;SMC4;YARS2;TUBA1C;TUBB6;RPS6KA5;GUK1;LONP1;RAC2;MYO18A;ARFIP2;PDK3;ENPP1;ATP7A;ABCD1;MAP3K5;ACVR1;HSP90AA1;DAPK3;CAD;RRAS2;TAP1;DARS2;RHOF;OXSR1;CLPX;TUBA4A;MSH6;ARL4C;ACLY;ACTA1;TUBB2A;MRAS;KIFC1;RAB38;MCM6;TOP1;CARS2;PRPS1;PDXK;RALA;ABCB1;AARS2;ATL3;RRAD;ARL3;HSPA4L;ARL1;GTPBP10;WNK4;NOL9;ATP1A1;STK4;MKNK1;TDG;ABL1;STK38L;GBP2;MORC2;GBP1;MAP4K3;ABCA1;HSPA9;HSPA8;…
MF	GO::0032559	adenyl ribonucleotide binding	58	58/306	3.77376e-06	0.000903815	2.0576	25.6941	-1.83829	HSP90AB1;EIF4A3;KIF14;PYGL;SMC4;YARS2;RPS6KA5;GUK1;LONP1;MYO18A;ME1;PDK3;ENPP1;ATP7A;ABCD1;MAP3K5;ACVR1;HSP90AA1;DAPK3;CAD;TAP1;DARS2;OXSR1;CLPX;MSH6;ACLY;ACTA1;KIFC1;RAPGEF2;MCM6;TOP1;CARS2;PRPS1;PDXK;AARS2;ABCB1;HSPA4L;WNK4;NOL9;ATP1A1;HMGCR;STK4;MKNK1;TDG;MYO6;ABL1;STK38L;MORC2;MAP4K3;ABCA1;HSPA9;HSPA8;HSPA4;MYO9B;BCKDK;GLUD1;PFKP;HSPA1A
MF	GO::0050661	NADP binding	14	14/36	6.41142e-06	0.00111763	5.54882	66.3496	-1.60357	G6PD;HMGCR;CRYZ;DHFR;GRHPR;NDOR1;TP53I3;NNT;CAT;ME1;ME3;DHCR7;CBR4;DECR1
MF	GO::0042803	protein homodimerization activity	101	101/636	7.51007e-06	0.00111763	1.6697	19.7012	0.0995037	CDA;GLDC;CPOX;AHR;F11R;PHB2;YARS2;FBXO4;ENPP1;MAP3K5;ACVR1;PDGFRA;G6PD;TPM4;TPM2;ACTN1;DAPK3;TPM1;SETMAR;TAP1;HOGA1;RNF40;POU3F3;MSH6;TPST1;ZNF318;PADI2;TARS2;EXD2;SHMT2;STK4;DPP4;SNX1;SNX2;FLRT3;PDGFC;ATG7;MORC2;TGFB2;SMAD3;JUP;NR2F2;GRHPR;TP53I3;TCF3;TOP2A;HSP90AB1;LDB1;DPY30;HSPB1;SYNE1;IKBKB;ATIC;IMPA1;TRIM5;IMPA2;GLIPR2;MLX;AOX1;ABCD1;APPL2;HSP90AA1;HMGCS1;MME;RIPK2;AXIN1;DARS2;CACYBP;TERF1;…
MF	GO::0005524	ATP binding	53	53/278	8.16639e-06	0.00111763	2.06997	24.2507	-2.06041	HSP90AB1;EIF4A3;KIF14;PYGL;SMC4;YARS2;RPS6KA5;GUK1;LONP1;MYO18A;PDK3;ENPP1;ATP7A;ABCD1;MAP3K5;ACVR1;HSP90AA1;DAPK3;CAD;TAP1;DARS2;OXSR1;CLPX;MSH6;ACLY;ACTA1;KIFC1;MCM6;TOP1;CARS2;PRPS1;PDXK;AARS2;ABCB1;HSPA4L;WNK4;NOL9;ATP1A1;STK4;MKNK1;TDG;ABL1;STK38L;MORC2;MAP4K3;ABCA1;HSPA9;HSPA8;HSPA4;MYO9B;BCKDK;PFKP;HSPA1A
MF	GO::0016616	oxidoreductase activity, acting on the CH-OH group of donors, NAD or NADP as acceptor	23	23/87	1.74268e-05	0.00208686	3.14001	34.4066	-2.71069	ABCC4;G6PD;HIBADH;MDH2;AKR1A1;SORD;HMGCR;HSD17B10;HADHB;UGDH;HADHA;LDHB;GRHPR;AKR1B10;BDH1;ZADH2;RDH11;ME1;PHGDH;ME3;ME2;CBR4;GLYR1
MF	GO::0070402	NADPH binding	8	8/14	2.18231e-05	0.00232295	11.6026	124.525	-1.41421	DHFR;GRHPR;TP53I3;NDOR1;HMGCR;CBR4;CRYZ;DECR1
MF	GO::0051020	GTPase binding	40	40/201	3.6978e-05	0.0035425	2.1771	22.2177	0.316228	DOCK4;CCDC186;MYCBP2;CIB1;GCC1;YBX1;EPS8;GGA1;FGD4;FGD6;RUSC2;ARHGDIB;ARFIP2;FLNA;SH3BP4;SPTBN1;ABCA1;HSP90AA1;EXOC8;CAV1;BNIP3;DAPK3;MYO9B;OCRL;RANGAP1;EHD1;MYO1C;MYO5B;CDC42EP4;RAB34;DMXL2;EXOC4;CDC42EP2;TRIP11;ULK1;ARHGEF2;PKN1;LCP1;RAB3GAP1;PICALM
MF	GO::0051287	NAD binding	11	11/28	5.67868e-05	0.00494562	5.63542	55.093	-2.11058	GRHPR;GLUD1;ALDH2;NNT;ALDH1A1;ME1;SORD;NUDT6;SIRT2;CRYZ;SIRT3
MF	GO::0097100	supercoiled DNA binding	5	5/6	6.45365e-05	0.00515217	43.4586	419.3	-0.447214	ABL1;RPS3;HMGB2;PSIP1;TOP1
MF	GO::0003995	acyl-CoA dehydrogenase activity	6	6/9	7.73078e-05	0.00529016	17.3899	164.643	-2.44949	GCDH;IVD;ACAD9;ACADM;ACAD11;ACADSB
MF	GO::0015556	C4-dicarboxylate transmembrane transporter activity	8	8/16	7.73092e-05	0.00529016	8.70097	82.3782	-1.41421	SLC1A1;SLC25A30;SLC1A4;SLC25A10;SLC1A5;SLC25A22;SLC25A11;SLC25A13
MF	GO::0031267	small GTPase binding	35	35/175	9.90905e-05	0.00632858	2.1879	20.1713	0.507093	DOCK4;CCDC186;MYCBP2;CIB1;GCC1;EPS8;GGA1;FGD4;FGD6;RUSC2;ARHGDIB;ARFIP2;SH3BP4;FLNA;ABCA1;EXOC8;CAV1;DAPK3;OCRL;MYO9B;RANGAP1;EHD1;MYO1C;RAB34;MYO5B;CDC42EP4;DMXL2;CDC42EP2;EXOC4;TRIP11;ULK1;ARHGEF2;PKN1;RAB3GAP1;PICALM
MF	GO::0002020	protease binding	26	26/118	0.0001494	0.0089453	2.46902	21.7493	0	ITGB1;ECM1;SERPINA1;ITGB3;SERPINE1;DERL1;TNFAIP3;DERL2;BCL10;NOL3;DPP4;FLOT1;TIMP2;ITGAV;TIMP1;A2M;LDLR;ITGA3;RIPK2;RIOK3;AMFR;FN1;TYSND1;SERPINB9;COL1A1;STIM1
MF	GO::0044389	ubiquitin-like protein ligase binding	49	49/282	0.000197624	0.0109909	1.84354	15.7238	-1.85714	RB1;YWHAE;CD40;HSP90AB1;UBE2L6;CASC3;DBT;FBXO7;CDK5RAP3;JAK1;HSP90AA1;CAMLG;DTX3L;AXIN1;TRAF1;RNF40;TRAF3;TRAF6;TRAF5;TXNIP;SLC25A5;BLZF1;RALA;ABCB1;DERL1;BCL10;EGFR;FOXO1;HDAC6;UBE2J1;HSPD1;DDRGK1;BAG1;HSPA9;RNF20;HSPA8;SMAD3;STAT1;UBE2C;WFS1;STAT2;ERLIN2;PA2G4;LRPPRC;PML;APC;RAD18;HSPA1A;CUL4B
MF	GO::0098634	cell-matrix adhesion mediator activity	5	5/7	0.00020651	0.0109909	21.7281	184.366	1.34164	ITGB1;ITGA2;ITGA1;ITGA11;EMILIN1
MF	GO::0043531	ADP binding	10	10/27	0.000220152	0.0111003	5.12062	43.1217	-0.632456	MSH6;GLUD1;ACTA1;MYO6;ME1;MYO18A;LONP1;TAP1;MYO9B;ABCD1
MF	GO::0032813	tumor necrosis factor receptor superfamily binding	10	10/28	0.000310911	0.0148926	4.83587	39.0545	1.26491	TRAP1;STAT1;FEM1B;TRAF3;TNFSF4;TRAF6;TRAF5;DAB2IP;TNFSF9;TRAF1
MF	GO::0019901	protein kinase binding	77	77/506	0.000344605	0.0154078	1.57788	12.5806	0.797724	ITGB1;TOP2A;GSK3A;BMPR2;IRS1;KIF14;HSPB1;PTPRJ;KIF11;AP2A2;CKS1B;IKBKB;GOLGA2;CCND3;TRIM5;SUFU;RAC2;CEP250;SIRPA;ITGAV;SOX9;ANKRD2;FBXO7;SLC12A7;CDK5RAP3;DSP;ACVR1;PRKAB2;HSP90AA1;PARP1;DUSP1;AXIN1;VRK2;RHOF;OXSR1;TUBA4A;PJA2;CIT;CCNA2;ACTA2;GPRC5B;TRAF6;ADAM9;VDAC1;MAPRE1;SHC3;BCL10;PRDX3;FAM83G;PARD6B;MAPK7;RACGAP1;RPS3;ABL1;FAM83B;SLC12A2;PTPN1;TRAP1;CDKN2B;SLC12A4;SMAD3;CDKN2A;LRBA;CAV1;DAB2I…
MF	GO::0017154	semaphorin receptor activity	6	6/11	0.000353833	0.0154078	10.4328	82.9061	0	NRP1;PLXND1;PLXNB2;PLXNA1;PLXNA4;PLXNA3
MF	GO::0140603	ATP hydrolysis activity	13	13/45	0.000452724	0.0188569	3.53863	27.2482	-1.94145	HSP90AA1;KIF14;ATP2B1;TOR1B;CLPX;VWA8;ABCB10;RUVBL2;RUVBL1;MYO18A;ABCD1;MORC2;HSPA1A
MF	GO::0086083	cell adhesive protein binding involved in bundle of His cell-Purkinje myocyte communication	4	4/5	0.000522973	0.0200403	34.75	262.57	2	DSP;JUP;DSG2;DSC2
MF	GO::0098639	collagen binding involved in cell-matrix adhesion	4	4/5	0.000522973	0.0200403	34.75	262.57	1	ITGB1;ITGA2;ITGA1;ITGA11
MF	GO::0005164	tumor necrosis factor receptor binding	6	6/12	0.000645753	0.0237935	8.6935	63.8546	0	TRAP1;STAT1;TRAF3;TRAF6;TRAF5;TRAF1
MF	GO::0070273	phosphatidylinositol-4-phosphate binding	9	9/26	0.000807082	0.0286365	4.60632	32.8066	0.333333	GSDMD;OSBPL8;JPH2;GOLPH3;PLEKHF1;PLEKHA5;DAB2IP;ARFIP2;PLA2G4A
MF	GO::0015183	L-aspartate transmembrane transporter activity	5	5/9	0.00103647	0.034571	10.8628	74.6486	-0.447214	SLC1A1;SLC1A4;SLC1A5;SLC25A22;SLC25A13
MF	GO::0046914	transition metal ion binding	67	67/445	0.00107229	0.034571	1.55493	10.6326	-0.122169	CDA;FEN1;TES;B4GALT1;GDA;LOXL3;PRDM2;ZMYM2;CSRP1;IMPA1;TRIM2;SMPD1;ANPEP;TIMP2;ME1;TRIM24;TNFSF10;ENPP1;AOX1;TK1;TIMP1;ATP7A;ZFPL1;COA6;MME;CAD;SORD;SIRT2;SIRT3;JMJD6;PLA2G15;ZEB1;LACTB2;FDX1;FAM20C;ARHGEF2;SMPDL3A;EXD2;ENPEP;SEC23A;PDXK;KDM3A;SHMT2;UHRF1;MYCBP2;CRIP2;CRIP1;HMGCL;PITRM1;ABL1;MGAT2;MORC2;SNCA;PTPN1;SEC24A;SMAD3;GALNT2;ERAP1;DOHH;SOD2;ATOX1;SCD;XPNPEP3;ACO2;SEC24D;PAM;SEC24C
MF	GO::0031420	alkali metal ion binding	6	6/13	0.00109456	0.034571	7.45116	50.7975	0	SLC34A2;PDXK;IMPA1;TDG;ATP1A1;ACAT1
MF	GO::0050660	flavin adenine dinucleotide binding	14	14/55	0.00111869	0.034571	2.97426	20.2119	-0.534522	GCDH;MICAL3;SDHA;MTO1;SQLE;NDOR1;CYB5R3;ACOX1;AGPS;AOX1;NOX4;ACOX3;DLD;XDH
MF	GO::0003779	actin binding	32	32/177	0.00120502	0.0360753	1.928	12.9586	2.12132	ITGB1;SYNPO2;FHL3;SYNE2;NCALD;SYNE1;EPS8;SCIN;CALD1;MYO6;COTL1;ABL1;GBP1;PDLIM7;SNCA;CAP2;CAP1;TPM2;TPM1;RDX;MICAL3;PAWR;PARVA;MYO9B;PARVB;PTK2;ANLN;GIPC1;FSCN1;LCP1;FERMT2;PFN2
MF	GO::0005160	transforming growth factor beta receptor binding	7	7/18	0.00142118	0.0394108	5.53337	36.2782	0.377964	TGFB2;TGFB1;SMAD3;TGFBRAP1;FERMT2;TGFBR2;ENG
MF	GO::0016615	malate dehydrogenase activity	4	4/6	0.00143985	0.0394108	17.374	113.682	-1	MDH2;ME1;ME3;ME2
MF	GO::0031402	sodium ion binding	4	4/6	0.00143985	0.0394108	17.374	113.682	0	SLC34A2;PDXK;TDG;ATP1A1
MF	GO::0003688	DNA replication origin binding	8	8/23	0.00151905	0.0404237	4.63871	30.1037	-2.82843	MCM7;DDX11;MCM3;MCM4;MCM5;MCM6;HSPD1;MCM2
MF	GO::0030695	GTPase regulator activity	39	39/233	0.00172126	0.0445667	1.75746	11.1857	0.800641	NRP1;SEC23A;GDI1;RGPD5;GPS2;ARHGAP18;ASAP1;SIPA1L3;IPO7;ARHGAP35;SYDE1;RACGAP1;SIRPA;SH3BP4;TBC1D10A;TBC1D10B;TBC1D8B;STARD13;TBCD;ARHGAP29;TBC1D9;MYO9B;OCRL;GMIP;RANGAP1;ARFGAP1;ARHGAP32;TBC1D2;EIF5;TBC1D4;TBC1D5;ALDH1A1;CDC42EP2;NF1;RUNDC1;RAPGEF2;ITGB1BP1;PLCB1;RAB3GAP1
MF	GO::0086080	protein binding involved in heterotypic cell-cell adhesion	5	5/10	0.00189666	0.0473168	8.68977	54.4645	2.23607	DSP;JUP;SIRPA;DSG2;DSC2
MF	GO::0031625	ubiquitin protein ligase binding	43	43/265	0.00192626	0.0473168	1.69398	10.5911	-1.67748	RB1;YWHAE;CD40;RALA;ABCB1;HSP90AB1;DERL1;UBE2L6;BCL10;CASC3;EGFR;FOXO1;HDAC6;UBE2J1;HSPD1;BAG1;DBT;FBXO7;JAK1;HSPA9;RNF20;HSPA8;HSP90AA1;SMAD3;CAMLG;WFS1;AXIN1;ERLIN2;PA2G4;TRAF1;LRPPRC;RNF40;PML;APC;TRAF3;TRAF6;TRAF5;TXNIP;SLC25A5;BLZF1;RAD18;HSPA1A;CUL4B

## Sheet: KEGG_Pathway
Category	Term	count	Overlap	P.value	Adjusted.P.value	Odds.Ratio	Combined.Score	zscore	Genes
KEGG	Valine, leucine and isoleucine degradation	25	25/48	5.81151e-13	1.819e-10	9.52829	268.448	-4.2	HIBADH;HSD17B10;ACAT1;HMGCL;IL4I1;AUH;ALDH2;OXCT1;DBT;AOX1;ACADM;HIBCH;MCCC2;HMGCS1;BCKDHB;ACADSB;ACSF3;HADHB;HADHA;ALDH6A1;PCCA;IVD;PCCB;BCAT1;DLD
KEGG	Citrate cycle (TCA cycle)	17	17/30	5.30652e-10	7.67392e-08	11.4249	244.001	-3.63803	FH;MDH2;IDH3G;OGDHL;SDHA;SDHB;CS;ACLY;PC;SUCLA2;OGDH;SUCLG2;SUCLG1;DLAT;ACO2;DLD;IDH3A
KEGG	Propanoate metabolism	18	18/34	7.35519e-10	7.67392e-08	9.83195	206.77	-3.29983	ACSS3;BCKDHB;ACAT1;LDHB;HADHA;ALDH6A1;SUCLA2;PCCA;ACOX1;DBT;PCCB;SUCLG2;SUCLG1;MLYCD;ACOX3;ACSS1;DLD;HIBCH
KEGG	Protein processing in endoplasmic reticulum	42	42/171	7.1854e-08	5.62257e-06	2.86097	47.059	2.77746	TRAM1;SEC23A;HSP90AB1;SAR1A;HSPA4L;RPN1;SEL1L;DERL1;DERL2;RRBP1;UBE2J1;DNAJB2;SEC61A1;LMAN1;BAG2;BAG1;SSR1;MAN1A1;UGGT2;MAP3K5;SEC63;TXNDC5;SEC31A;PDIA3;BCAP31;HSPA8;SEC13;HSP90AA1;SEC24A;SSR4;WFS1;AMFR;EIF2AK2;SVIP;DNAJC1;PLAA;HYOU1;MAN1B1;SEC24D;CRYAB;SEC24C;HSPA1A
KEGG	Alanine, aspartate and glutamate metabolism	16	16/37	2.48817e-07	1.55759e-05	6.65033	101.129	-1	GPT2;GFPT2;CAD;GFPT1;GOT2;ASNS;ASS1;GLS;ALDH4A1;IL4I1;GLUD1;ALDH5A1;CPS1;ASL;GLUL;NIT2
KEGG	Focal adhesion	45	45/201	4.46538e-07	1.99968e-05	2.5347	37.0617	3.1305	ITGB1;SHC3;FLT1;ITGB3;LAMA4;PXN;TNC;XIAP;LAMC2;ARHGAP5;EGFR;ARHGAP35;MYLK;CCND3;PDGFC;RAC2;FLNA;ITGB8;ITGAV;FYN;FLNC;ITGB6;VASP;PDGFRA;ITGA3;ACTN1;CAV1;ITGA2;ITGA1;FN1;PARVA;PARVB;PTK2;COL1A1;COL2A1;COL4A1;ITGA11;ZYX;CTNNB1;COL6A3;COL6A6;ITGA5;TLN1;MYL9;SOS2
KEGG	Glyoxylate and dicarboxylate metabolism	14	14/30	4.47213e-07	1.99968e-05	7.63218	111.584	-3.74166	GLDC;SHMT2;MDH2;HOGA1;ACAT1;CS;GRHPR;PCCA;CAT;PCCB;ACO2;ACSS1;GLUL;DLD
KEGG	Amino sugar and nucleotide sugar metabolism	17	17/48	3.04232e-06	0.000119031	4.78629	60.7997	0.727607	CMAS;PMM1;GFPT2;MPI;GFPT1;UAP1;HK1;UGDH;CYB5R4;GALE;CYB5R3;NAGK;GNPDA1;HKDC1;UAP1L1;PGM3;NANS
KEGG	Arrhythmogenic right ventricular cardiomyopathy	22	22/77	6.82719e-06	0.000237435	3.49501	41.5718	2.98481	ITGB1;DSP;ACTN3;JUP;ITGA3;ITGB3;ITGA2;ITGA1;GJA1;CDH2;SGCB;LMNA;ITGA11;CTNNA1;ITGB8;CTNNB1;ITGAV;DSG2;ITGB6;ITGA5;CTNNA2;DSC2
KEGG	Arginine biosynthesis	10	10/22	2.74019e-05	0.000857681	7.25624	76.226	-1.26491	ABHD14A-ACY1;GLUD1;ACY1;CPS1;GPT2;GOT2;ASL;GLUL;ASS1;GLS
KEGG	Human papillomavirus infection	58	58/331	4.23758e-05	0.00120578	1.86653	18.794	1.31306	RB1;ITGB1;ITGB3;TNC;LAMC2;RBPJ;IKBKB;CCND3;PPP2R1B;ITGB8;ITGAV;ITGB6;JAK1;MAGI1;WNT5B;ITGA3;ITGA2;ITGA1;HLA-B;AXIN1;HLA-C;HLA-A;HLA-E;CCNA2;COL2A1;NFX1;COL4A1;TRAF3;TBPL1;COL6A3;COL6A6;ITGA5;SOS2;TLR3;LAMA4;PXN;PTGS2;EGFR;FOXO1;SLC9A3R1;PARD6B;ATP6V1C1;BCAP31;JAG1;STAT1;STAT2;FN1;EIF2AK2;WNT7A;PPP2R3A;PTK2;COL1A1;DLG1;APC;CDK4;ITGA11;CTNNB1;FAS
KEGG	Diabetic cardiomyopathy	40	40/203	4.67038e-05	0.00121819	2.15014	21.4406	-3.47851	NDUFB8;IRS1;NDUFB5;COX4I1;NDUFA10;NDUFB3;SLC2A1;UQCR10;COX7C;RAC2;PDK3;UQCRFS1;CTSD;NDUFV1;G6PD;TGFB2;TGFB1;SMAD3;PARP1;NDUFA4;GFPT2;MMP2;GFPT1;SDHA;SDHB;MAPK12;TGFBR2;COL1A1;COX7A2L;PLCB3;NDUFS8;TBC1D4;NDUFAB1;VDAC3;PPIF;VDAC1;UQCRC2;PLCB1;SLC25A5;SLC25A6
KEGG	ECM-receptor interaction	22	22/88	6.65114e-05	0.00160139	2.91072	27.9957	2.13201	ITGB1;SDC4;ITGA3;ITGB3;ITGA2;LAMA4;ITGA1;TNC;FN1;LAMC2;HMMR;COL1A1;COL2A1;COL4A1;ITGA11;ITGB8;COL6A3;SDC1;ITGAV;COL6A6;ITGB6;ITGA5
KEGG	Pathogenic Escherichia coli infection	38	38/197	0.000114132	0.00255167	2.09243	18.9954	-0.324443	CYFIP2;ITGB1;LPAR1;IKBKB;GNA13;TUBA1C;SLC9A3R1;CYTH2;TUBB6;MYO6;TNFSF10;RPS3;ABL1;CASP1;MYH14;FYN;NCK1;SEC24A;MYO10;F2R;TUBB4B;BAIAP2;TUBA4A;MAPK12;CLDN11;MYO1D;IL6;TUBB2A;MYO1C;MYO5B;NCL;TRAF6;FAS;CLDN16;ARHGEF2;SEC24D;SEC24C;TUBA8
KEGG	Pyruvate metabolism	14	14/47	0.000193393	0.00403548	3.69694	31.6117	-3.20713	FH;MDH2;AKR1A1;ACAT1;LDHB;GRHPR;PC;ALDH2;ME1;ME3;ME2;DLAT;ACSS1;DLD
KEGG	Proteoglycans in cancer	38	38/205	0.000266543	0.00460224	1.9913	16.3883	1.94666	ITGB1;CD63;SDC4;ITGB3;PXN;ITPR1;HSPB2;ITPR3;CBL;EGFR;PLAU;FLNA;ITGAV;FLNC;TGFB2;TGFB1;WNT5B;LUM;CAV1;MMP2;ITGA2;RDX;FN1;RRAS2;WNT7A;ANK3;PTK2;DCN;MAPK12;COL1A1;MRAS;PDCD4;SDC1;CTNNB1;FAS;ITGA5;SOS2;HBEGF
KEGG	Cellular senescence	31	31/156	0.000271111	0.00460224	2.16796	17.8054	-0.898027	RB1;SERPINE1;ITPR1;ITPR3;FOXO1;CCND3;E2F4;TGFB2;CDKN2B;TGFB1;SMAD3;FBXW11;CDKN2A;IGFBP3;HLA-B;HUS1;HLA-C;RRAS2;HLA-A;MAPK12;HLA-E;TGFBR2;CCNA2;IL6;MRAS;CDK4;VDAC3;CDK1;VDAC1;SLC25A5;SLC25A6
KEGG	Hypertrophic cardiomyopathy	21	21/90	0.00027349	0.00460224	2.65587	21.7894	2.83683	ITGB1;EDN1;PRKAB2;PRKAA1;TGFB2;TGFB1;TPM4;ITGA3;ITGB3;TPM2;ITGA2;ITGA1;TPM1;IL6;SGCB;LMNA;ITGA11;ITGB8;ITGAV;ITGB6;ITGA5
KEGG	Parkinson disease	44	44/249	0.000279369	0.00460224	1.87985	15.3828	-1.80907	NDUFB8;UBA7;NDUFB5;COX4I1;NDUFA10;NDUFB3;ITPR1;UBE2L6;ITPR3;UQCR10;KLC1;COX7C;UBE2J1;PSMB6;TUBA1C;KLC4;TUBB6;KLC2;PSMD4;PSMD2;UQCRFS1;NDUFV1;MAP3K5;SNCA;TRAP1;APAF1;DUSP1;NDUFA4;TUBB4B;SDHA;SDHB;TUBA4A;COX7A2L;TUBB2A;NDUFS8;PSMC2;NDUFAB1;VDAC3;PPIF;VDAC1;UQCRC2;SLC25A5;TUBA8;SLC25A6
KEGG	Pathways in cancer	80	80/531	0.00036622	0.00561171	1.55978	12.3414	0.223607	RB1;ITGB1;HSP90AB1;SLC2A1;LAMC2;FGF1;CKS1B;IKBKB;EDNRA;CCND3;RPS6KA5;MECOM;SUFU;RAC2;ITGAV;JAK1;PDGFRA;HSP90AA1;EDN1;APAF1;WNT5B;ITGA3;ITGA2;MMP2;DAPK3;F2R;AXIN1;TRAF1;TGFBR2;EML4;MSH6;CCNA2;PLCB3;PAX8;TRAF3;COL4A1;TRAF6;TRAF5;PLCB1;IL6ST;SOS2;FH;RALA;LAMA4;MGST1;LPAR1;ADCY3;XIAP;PTGS2;PLD1;STK4;CBL;EGFR;FOXO1;GNA13;ABL1;CTNNA1;STAT6;CTNNA2;CDKN2B;TGFB2;JAG1;TGFB1;SMAD3;JUP;STAT1;CDKN2A;STAT2;TXN…
KEGG	Small cell lung cancer	21	21/92	0.000376505	0.00561171	2.58077	20.3483	1.52753	RB1;ITGB1;CDKN2B;APAF1;ITGA3;ITGA2;LAMA4;FN1;XIAP;LAMC2;TRAF1;PTGS2;PTK2;CKS1B;IKBKB;TRAF3;COL4A1;CDK4;TRAF6;TRAF5;ITGAV
KEGG	Huntington disease	51	51/306	0.000415731	0.00570611	1.7528	13.6464	-0.980196	COX4I1;NDUFA10;COX7C;AP2A2;TUBA1C;TUBB6;PSMD4;PSMD2;UQCRFS1;MAP3K5;GPX1;APAF1;SDHA;SDHB;TUBA4A;COX7A2L;PLCB3;TUBB2A;NDUFS8;VDAC3;PPIF;TBPL1;TFAM;ULK1;VDAC1;UQCRC2;PLCB1;SLC25A5;STX1A;SLC25A6;NDUFB8;NDUFB5;NDUFB3;ITPR1;UQCR10;KLC1;PSMB6;KLC4;KLC2;ATG101;CLTCL1;POLR2G;NRBF2;NDUFV1;NDUFA4;TUBB4B;SOD2;REST;PSMC2;NDUFAB1;TUBA8
KEGG	Pyrimidine metabolism	15	15/56	0.000419299	0.00570611	3.18826	24.7948	0.258199	CDA;DTYMK;DUT;CANT1;RRM2;CAD;NME3;CTPS1;TYMP;UCK2;PNP;CMPK1;ENPP1;TK2;TK1
KEGG	Alzheimer disease	59	59/369	0.000468079	0.00610453	1.66942	12.7992	-0.650945	IRS1;COX4I1;NDUFA10;COX7C;IKBKB;TUBA1C;TUBB6;PSMD4;PSMD2;UQCRFS1;MAP3K5;MME;WNT5B;APAF1;AXIN1;SDHA;SDHB;TUBA4A;COX7A2L;PLCB3;TUBB2A;NDUFS8;CSNK2B;VDAC3;PPIF;ULK1;VDAC1;UQCRC2;PLCB1;SLC25A5;SLC25A6;NDUFB8;NDUFB5;NDUFB3;ITPR1;ITPR3;UQCR10;PTGS2;KLC1;HSD17B10;PSMB6;KLC4;KLC2;ATG101;NRBF2;NDUFV1;SNCA;NDUFA4;EIF2AK2;WNT7A;TUBB4B;IL6;APC;PSMC2;NDUFAB1;NOX4;CTNNB1;FAS;TUBA8
KEGG	Steroid biosynthesis	8	8/20	0.000517873	0.00648377	5.79935	43.8766	2.12132	SQLE;SOAT1;CYP51A1;SC5D;DHCR24;MSMO1;DHCR7;FDFT1
KEGG	Gap junction	20	20/88	0.000545045	0.0065615	2.56549	19.2787	0.447214	PDGFRA;ITPR1;LPAR1;ADCY3;ITPR3;TUBB4B;TUBA4A;EGFR;TUBA1C;TUBB6;GJA1;PLCB3;TUBB2A;MAPK7;PDGFC;CDK1;PLCB1;SOS2;PRKG1;TUBA8
KEGG	Regulation of actin cytoskeleton	38	38/218	0.000914272	0.010587	1.84613	12.9181	0.973329	CYFIP2;CHRM2;ITGB1;ITGB3;PXN;LPAR1;FGF1;EGFR;ARHGAP35;MYLK;GNA13;SCIN;PDGFC;RAC2;MYH14;ITGB8;ITGAV;ITGB6;PDGFRA;ITGA3;ACTN1;ITGA2;LIMK2;RDX;F2R;ITGA1;FN1;RRAS2;BAIAP2;PTK2;ENAH;MRAS;APC;ITGA11;ITGA5;MYL9;SOS2;PFN2
KEGG	Pathways of neurodegeneration	71	71/475	0.000947084	0.010587	1.54252	10.7392	-0.118678	COX4I1;NDUFA10;WDR41;UBE2L6;COX7C;TUBA1C;TUBB6;PSMD4;PSMD2;NEFL;UQCRFS1;MAP3K5;GPX1;APAF1;WNT5B;AXIN1;SDHA;SDHB;TUBA4A;PLCB3;COX7A2L;TUBB2A;NDUFS8;CSNK2B;CAT;VDAC3;PPIF;ULK1;VDAC1;UQCRC2;PLCB1;SLC25A5;STX1A;SLC25A6;NDUFB8;UBA7;NDUFB5;NDUFB3;ITPR1;DERL1;ITPR3;UQCR10;PTGS2;KLC1;HSD17B10;UBE2J1;PSMB6;KLC4;ATXN1;KLC2;ATG101;NRBF2;NDUFV1;SPTBN2;PRPH;SNCA;TRAP1;NDUFA4;WNT7A;RAB39B;TUBB4B;MAPK12;IL6;APC…
KEGG	Prion disease	45	45/273	0.00110934	0.0119732	1.72724	11.7521	-1.93793	NDUFB8;NDUFB5;COX4I1;NDUFA10;NDUFB3;ITPR1;ITPR3;UQCR10;KLC1;COX7C;PSMB6;TUBA1C;KLC4;TUBB6;KLC2;PSMD4;PSMD2;RAC2;UQCRFS1;FYN;NDUFV1;HSPA8;APAF1;NDUFA4;CAV1;TUBB4B;SDHA;SDHB;TUBA4A;MAPK12;COX7A2L;IL6;TUBB2A;NDUFS8;CSNK2B;PSMC2;NDUFAB1;VDAC3;PPIF;VDAC1;UQCRC2;SLC25A5;HSPA1A;TUBA8;SLC25A6
KEGG	Non-alcoholic fatty liver disease	29	29/155	0.001154	0.0120401	2.00991	13.5961	-2.41404	GSK3A;PRKAA1;NDUFB8;IRS1;NDUFB5;COX4I1;NDUFA10;NDUFB3;UQCR10;COX7C;IKBKB;LEPR;MLX;UQCRFS1;NDUFV1;MAP3K5;MLXIP;PRKAB2;TGFB1;NDUFA4;SDHA;SDHB;MAPK12;COX7A2L;IL6;NDUFS8;NDUFAB1;FAS;UQCRC2
KEGG	Endocytosis	42	42/252	0.00127885	0.0129122	1.74946	11.6545	-0.92582	ARF4;VPS26A;ASAP1;PLD1;CBL;AP2A2;EGFR;SNX4;CYTH2;SNX1;PARD6B;SNX2;CLTCL1;PSD3;VPS35;LDLR;SNX5;PDGFRA;HSPA8;SMAD3;SMURF2;CAV1;GBF1;HLA-B;ARAP2;HLA-C;HLA-A;RAB11A;ARFGAP1;EPN1;PML;HLA-E;TGFBR2;EHD1;EHD2;EHD3;TRAF6;RUFY2;RAB5A;FOLR1;SPG21;HSPA1A
KEGG	Protein digestion and absorption	21	21/103	0.00177311	0.0169616	2.23319	14.1473	1.52753	COL18A1;COL16A1;MME;COL11A1;COL12A1;SLC1A1;ATP1B3;SLC3A2;SLC1A5;ATP1A1;DPP4;COL1A1;COL2A1;COL5A1;COL4A1;FXYD2;COL7A1;COL5A2;COL8A1;COL6A3;COL6A6
KEGG	Cell cycle	24	24/124	0.00184052	0.0169616	2.09378	13.186	-2.04124	RB1;YWHAE;TGFB2;CDKN2B;TGFB1;SMAD3;MCM7;CDKN2A;SMC3;CCNA2;CCND3;CDK4;ABL1;CDK1;MCM3;MCM4;SFN;MCM5;MCM6;E2F4;ANAPC1;YWHAH;MCM2;MAD2L1
KEGG	Human T-cell leukemia virus 1 infection	37	37/219	0.00188199	0.0169616	1.77672	11.1497	-1.47959	RB1;NRP1;CD40;SRF;SLC2A1;ADCY3;XIAP;GPS2;ICAM1;IKBKB;CCND3;TSPO;JAK1;CDKN2B;TGFB2;TGFB1;SMAD3;CDKN2A;HLA-B;HLA-C;HLA-A;HLA-E;NFKB2;TGFBR2;CCNA2;DLG1;IL6;CDK4;VDAC3;TBPL1;VDAC1;TCF3;TLN1;SLC25A5;ANAPC1;MAD2L1;SLC25A6
KEGG	Synthesis and degradation of ketone bodies	5	5/10	0.00189666	0.0169616	8.68977	54.4645	-1.34164	HMGCL;BDH1;HMGCS1;OXCT1;ACAT1
KEGG	Fluid shear stress and atherosclerosis	26	26/139	0.00202588	0.0176139	2.00781	12.4519	-0.392232	PRKAA1;BMPR2;HSP90AB1;SDC4;ITGB3;MGST1;PLAT;ICAM1;IKBKB;MAPK7;RAC2;ITGAV;MAP3K5;ACVR1;EDN1;HSP90AA1;VCAM1;DUSP1;CAV1;MMP2;PTK2;ASS1;MAPK12;SDC1;CTNNB1;ARHGEF2
KEGG	Antigen processing and presentation	17	17/78	0.00223272	0.0185479	2.4283	14.8236	-3.63803	PDIA3;CD74;HSPA8;HSP90AA1;HSP90AB1;HSPA4;NFYC;HLA-B;TAP1;HLA-C;HLA-A;CTSS;TAPBP;HLA-E;PSME3;PSME1;HSPA1A
KEGG	Tight junction	30	30/169	0.00225182	0.0185479	1.88431	11.4868	1.46059	ITGB1;PRKAA1;F11R;SLC9A3R1;TUBA1C;PARD6B;PPP2R1B;MICALL2;MYH14;CGNL1;MAP3K5;RAB8B;MAGI1;VASP;PRKAB2;HSPA4;ACTN1;RDX;TUBA4A;CLDN11;MYL6;DLG1;CDK4;RAB13;RAPGEF2;AMOTL1;CLDN16;ARHGEF2;MYL9;TUBA8
KEGG	Other types of O-glycan biosynthesis	12	12/47	0.00240908	0.0193344	2.98449	17.992	1.73205	GALNT7;GALNT14;POFUT2;GALNT5;POGLUT1;B4GALT1;ST6GAL2;GALNT16;POFUT1;GALNT2;C1GALT1;GALNT10
KEGG	DNA replication	10	10/36	0.00279084	0.0215069	3.34642	19.6816	-2.52982	FEN1;RFC3;RNASEH1;MCM7;LIG1;MCM3;MCM4;MCM5;MCM6;MCM2
KEGG	AGE-RAGE signaling pathway in diabetic complications	20	20/100	0.00285376	0.0215069	2.1792	12.7682	0.894427	TGFB2;EDN1;TGFB1;VCAM1;SMAD3;STAT1;MMP2;SERPINE1;FN1;FOXO1;MAPK12;ICAM1;TGFBR2;COL1A1;IL6;PLCB3;COL4A1;CDK4;NOX4;PLCB1
KEGG	Thermogenesis	38	38/232	0.00288591	0.0215069	1.71155	10.009	-3.56887	PRKAA1;NDUFB8;KDM3A;SMARCB1;NDUFB5;COX4I1;NDUFA10;NDUFB3;ADCY3;UQCR10;COX7C;RPS6KA1;COX11;UQCRFS1;COX14;NDUFV1;COA7;PRKG1;COA6;MAP3K5;COA4;SMARCE1;COA3;PRKAB2;SMARCC1;CPT1A;NDUFA4;SDHA;SDHB;MAPK12;COX7A2L;NDUFS8;NDUFAF7;NDUFAB1;NDUFAF2;UQCRC2;SOS2;MGLL
KEGG	Salmonella infection	40	40/249	0.00324943	0.0236529	1.67256	9.58258	0.632456	CYFIP2;RALA;HSP90AB1;KLC1;IKBKB;TUBA1C;KLC4;CYTH2;TUBB6;KLC2;PODXL;MYO6;TNFSF10;VPS11;RPS3;CASP1;FLNA;KPNA4;FLNC;DYNC1I1;GSDMD;VPS18;HSP90AA1;RIPK2;TUBB4B;TUBA4A;MAPK12;DYNC1LI2;IL6;TUBB2A;TRAF6;EXOC4;RAB9A;CTNNB1;PKN1;ACBD3;MYL9;RAB5A;PFN2;TUBA8
KEGG	NOD-like receptor signaling pathway	31	31/181	0.0033939	0.024143	1.8041	10.2577	-2.33487	YWHAE;NLRX1;HSP90AB1;ITPR1;TNFAIP3;XIAP;ITPR3;IKBKB;IFI16;NAMPT;CASP1;GBP2;GBP1;JAK1;GSDMD;HSP90AA1;RIPK2;STAT1;STAT2;MAPK12;IL6;PLCB3;TRAF3;TRAF6;TRAF5;VDAC3;TXNIP;VDAC1;RBCK1;PKN1;PLCB1
KEGG	Fatty acid degradation	11	11/43	0.00354815	0.0246793	2.99131	16.875	-2.11058	HADHB;GCDH;HADHA;CPT1A;ALDH2;ACOX1;ECI2;ACADM;ACOX3;ACADSB;ACAT1
KEGG	Fructose and mannose metabolism	9	9/33	0.00512603	0.0348793	3.26153	17.1995	-0.333333	PFKFB3;AKR1B10;PMM1;HKDC1;MPI;SORD;AKR1B1;PFKP;HK1
KEGG	Spinocerebellar ataxia	25	25/143	0.00609696	0.0406032	1.84736	9.42146	1.4	ITPR1;ITPR3;VLDLR;RBPJ;PSMB6;ATXN1;PSMD4;ATG101;PSMD2;NRBF2;CIC;MAP3K5;SPTBN2;AFG3L2;PLCB3;PSMC2;PPIF;VDAC3;TBPL1;ULK1;VDAC1;ATXN10;SLC25A5;PLCB1;SLC25A6
KEGG	Axon guidance	30	30/182	0.00684456	0.0429361	1.72189	8.58242	0.730297	SEMA5A;ITGB1;NRP1;SEMA7A;BMPR2;NTN4;EFNB2;EFNB1;PARD6B;ABLIM3;ABL1;RAC2;PLXNA1;FYN;EPHB1;SRGAP1;EPHB4;PLXNA4;PLXNA3;NCK1;WNT5B;SEMA4D;UNC5B;TRPC1;SEMA4B;LIMK2;PTK2;ENAH;PLXNB2;MYL9
KEGG	Glycosaminoglycan biosynthesis	12	12/53	0.006882	0.0429361	2.54688	12.6805	3.4641	NDST1;FUT8;B4GALT1;CHST11;CHSY1;CHST12;CSGALNACT2;XYLT1;B3GALT6;ST3GAL1;CHST3;HS3ST2
KEGG	Proximal tubule bicarbonate reclamation	7	7/23	0.00689972	0.0429361	3.80313	18.9254	-2.64575	GLUD1;FXYD2;ATP1B3;SLC25A10;ATP1A1;GLS;AQP1
KEGG	Phagosome	26	26/152	0.00699598	0.0429361	1.79934	8.92908	0.392232	ITGB1;STX12;ITGB3;CTSS;C3;MRC2;TUBA1C;SEC61A1;TUBB6;LAMP1;ITGAV;ATP6V1C1;DYNC1I1;ITGA2;HLA-B;TAP1;HLA-C;HLA-A;TUBB4B;TUBA4A;HLA-E;DYNC1LI2;TUBB2A;ITGA5;RAB5A;TUBA8
KEGG	Viral myocarditis	13	13/60	0.00740465	0.0445703	2.40726	11.8092	-1.94145	CD40;CAV1;HLA-B;HLA-C;HLA-A;ICAM1;HLA-E;SGCB;RAC2;ABL1;FYN;CD55;EIF4G2
KEGG	Platelet activation	22	22/124	0.00814443	0.0480982	1.87961	9.04173	-0.426401	VASP;ITGB1;ITGB3;ITGA2;F2R;PLA2G4C;ITPR1;PLA2G4A;ADCY3;ITPR3;ARHGAP35;MAPK12;MYLK;COL1A1;GNA13;PLCB3;STIM1;ORAI1;FYN;TLN1;PLCB1;PRKG1
