# Supplementary material for: Unveiling the role of transgelin as a prognostic and therapeutic target in kidney fibrosis via a proteomic approach
Source: Exp Mol Med. 2024 Oct 7;56(10):2296–308. doi: 10.1038/s12276-024-01319-7 (PMC11542076; doi:10.1038/s12276-024-01319-7)
Supplement: Supplementary file 8 — Supplementary Table 7 [file 12276_2024_1319_MOESM8_ESM.xlsx]

## Sheet: Sheet1
Supplementary Table 7. Label-free quantified proteome profiling of 5/6 Nx rat models
Majority protein IDs	Protein names	8week_1	8week_2	8week_3	8week_4	sham_1	sham_2	sham_3	sham_4
A0A023IKI3	Proteasome subunit beta type	-5.19171	-6.72119	0.425872	-6.364	-7.74631	-3.212	-7.81647	-4.53337
A0A023IKJ0		1.74852	1.58649	2.21838	1.51815	0.490569	0.951754	-0.0495044	0.048689
Q6MGA6;A0A023ILN9;P28077	Proteasome subunit beta type;Proteasome subunit beta type-9	4.56862	3.79754	4.86341	4.88935	2.41895	3.00179	1.76556	2.10253
A0A023IMI6;A0A023IM45;P28064	Proteasome subunit beta type;Proteasome subunit beta type-8	4.16419	4.18941	4.24856	4.19808	1.33929	1.97419	1.17491	1.70196
A0A023IM48		-2.54751	-3.03582	-3.4129	-3.72148	-3.87911	-1.57732	-7.2023	-3.96088
Q99JC6;A0A023IM54		3.67768	3.24565	3.47124	2.77419	2.55705	3.03364	2.53742	2.90792
A0A068FP44;Q4AE70-3;Q4AE70-4;Q4AE70-2;Q4AE70	Histone-arginine methyltransferase CARM1	0.593035	0.628354	0.423705	0.213652	-0.546316	-0.541262	-0.168902	-0.767585
A0A096MIS5;Q5PQM0	Transmembrane protein 168	-2.95883	-2.66636	-2.94435	-6.04594	-4.21815	-0.457146	-7.461	-5.56803
A0A096MIS7;Q66HC1	Tudor domain-containing protein 3	-5.55013	-4.65535	-6.71494	-1.75942	-5.53947	-4.9051	-0.781032	-3.46269
A2VD14;A0A096MIV5;F1M8H5		0.185382	-0.517169	-0.658633	-1.2384	1.62962	2.19562	1.21025	1.76124
E9PT29;A0A096MIX2		3.62511	3.4114	3.67135	3.76704	2.92702	2.6446	2.36905	2.89882
A0A096MIZ1		-2.46121	-2.5084	-2.6557	-2.29195	-2.27266	-6.75318	-5.24202	-5.30708
A0A096MJZ6;A0A096MK01;A0A096MJ09;A0A096MKI4;A0A096MJ23;A0A096MK43;A0A096MK88;A0A096MJD9;A0A096MJY4;M0R6R7;A0A0G2JSZ4;D8X2M2;A0A0G2JTF4;A0A0G2JT35;A0A0G2JSU7;Q2MJT0;O89038	Myocyte-specific enhancer factor 2A;Myocyte-specific enhancer factor 2D	-1.5236	-1.72626	-1.06748	-0.6391	-2.61845	-5.00782	-6.40718	-2.46897
A0A096MJ11		0.930704	0.331929	1.31436	1.84768	0.358734	-0.258303	0.0952012	1.0435
A0A096MJ27		-0.0491603	-0.0652703	0.116493	-0.212576	0.205071	0.0635906	0.269173	0.444885
A0A096MJ28;G3V6G2		1.3882	1.81369	1.84441	1.37211	0.798005	1.21247	1.05089	1.03718
F1M5F4;A0A096MJ37		-2.42197	0.787536	0.96835	2.16951	-1.22913	-1.72951	-1.68288	-1.89268
A0A096MJ42;A0A0G2K0Y9;Q62936-2;Q62936	Disks large homolog 3	-2.18433	-2.23758	-4.97056	-3.23425	-3.48868	-2.90572	-2.96152	-3.44201
M0RDL0;A0A096MKA6;M0R6B0;A0A096MJ70;D3ZM26		-1.5261	-2.4497	-2.0844	-2.14622	-2.9345	-2.4994	-2.44921	-2.65947
A0A096MJ94;E9PTV4		-2.42005	-1.99395	-2.83693	-0.232734	-3.86055	-3.28119	-5.80431	-4.119
D4A560;A0A096MJ99		3.52213	3.41785	4.0185	2.38225	1.77948	1.22756	-5.74258	-1.38378
A0A096MJA9;A0A096MKE0;A0A0G2K2B5		1.89424	2.16853	2.2417	2.18796	2.13511	1.68928	1.80004	1.77415
A0A096MJV9;F1LLZ7;A0A096MJF7;Q64649	Phosphorylase b kinase regulatory subunit alpha, skeletal muscle isoform	-7.14939	-5.54829	-7.53831	-1.63834	-2.72494	-3.03268	-3.33037	-3.12939
A0A096MKH8;A0A096MJI1;A0A096MJV6		-4.09695	-6.64877	-1.91828	-4.79371	-1.44125	-5.12796	-6.08013	-5.97039
A0A096MJJ6;B1H213;A0FKI7-2;A0FKI7;A0FKI7-3;M0R9S4;A0A0G2K3Z5	Acyl-CoA-binding domain-containing protein 5	1.15323	1.43973	1.1827	0.258321	2.20749	2.63883	2.79215	2.35322
A0A096MJM1;Q32PX6;A0A096MK75		4.92087	4.42394	4.49877	4.0619	4.3548	3.51864	4.58437	4.36268
A0A096MJN1;D3ZBQ1		-5.1004	-4.38198	-6.95918	-4.1213	-5.37592	-4.46354	-3.32176	-3.94537
A0A096MJT3;Q5I0G8;Q6XUZ7;E9PST0;A0A096MJN4;A0A0G2JVC7;Q6XUZ6;A0A096MJW0;A0JN02		2.17959	2.09938	1.74976	2.4405	1.57673	1.56577	0.944731	1.70158
A0A096MJP9;Q4V8J5		-2.96108	-3.93093	-2.47107	-3.70478	-2.42969	-1.24536	-2.67849	-2.84714
A0A096MJR6		-1.4257	-0.693684	-1.6454	-2.5195	-0.474337	-0.475243	-0.52136	-1.07524
A0A096MJS4;D3Z9D3;A0A0G2K4G6;B1WC78;A0A096MJV0		-2.5638	-2.48151	5.96211	-5.92962	-1.08947	-5.72886	0.194806	-6.42529
A0A096MJT2;F1LQQ5	Tyrosine-protein phosphatase non-receptor type	-8.71342	-4.97782	-7.01195	-6.20421	-6.99611	-7.1424	-4.28207	-5.04496
A0A096MJT6;F1LVK0		-3.49885	-2.69449	-2.86949	-2.60741	-2.52258	-4.51447	-3.71104	-4.21065
A0A096MJW2;A0A0H2UHL1;Q66H50;A0A096MJJ7	Fatty acyl-CoA reductase 1	-1.93274	-2.07066	-6.46757	-4.90765	-0.2331	-0.524386	-2.67764	-1.76311
A0A096MJY0;D4AD08;A0A0G2KA92		-3.51817	-1.78852	-3.12071	-1.24903	-4.28469	-4.27639	-5.83722	-4.85039
A0A096MJY1		0.21227	-1.52818	-1.16604	-0.650395	-2.1522	-6.71942	-4.95238	-9.65288
A0A096MJY6		-0.187445	-1.06414	-0.902653	-2.51516	0.10252	0.0351886	-0.0345137	0.747811
A0A096MJZ2		0.966116	0.176996	1.17281	0.495759	0.972913	0.777153	1.29648	1.01797
A0A096MJZ8;A0A0G2JTU9;Q499M6;E9PSW7;B5DFF8		-1.6536	-0.993324	-1.10518	-1.79694	1.12623	0.889928	0.963291	0.00257174
A0A096MK14;A0A0U1RRU1;F1M470;B0BNH0;A0A0G2K933		0.0788817	0.165063	-0.175984	-0.121071	-0.191372	-0.746106	-0.493726	-0.93614
A0A096MK18		-4.4694	-6.38952	-5.58045	-5.26062	-2.28792	-2.00997	-1.43378	-5.42599
A0A1W2Q6E9;A0A096MK30;O35763	Moesin	8.73025	8.84793	9.01593	8.78129	8.92316	9.01258	8.77823	8.89493
A0A096MK61;M0R3U4		2.25948	1.82167	1.9698	1.4012	1.82491	1.61602	0.32404	-0.23129
A0A096MK73;P13668	Stathmin	2.54621	2.51438	-0.500423	1.69346	-0.362612	0.454895	0.957695	-5.25525
A0A096MK98;F1LX81		1.41353	1.7272	1.04908	-0.222755	1.91016	1.71655	-0.116053	1.0872
A0A096MKB0;G3V842		-6.47841	-4.10005	-1.61862	-2.08303	0.716873	-1.41031	-0.869849	-0.684426
A0A096MKC0		-4.57054	-4.41771	-3.4843	-3.87682	-2.94036	-6.63946	-6.12163	-5.29564
A0A096MKC1;A0A0G2K2E3;Q62844	Non-specific protein-tyrosine kinase;Tyrosine-protein kinase Fyn	-3.63161	-2.42501	-1.51309	-4.95159	-5.93997	-3.58503	-2.72999	-2.82896
A0A096MKE2;D4A719;A0A096MKG7		4.59371	4.55199	4.60197	4.11755	4.43998	4.55988	4.68076	4.27869
A0A096MKE9;Q5U2M4	DNA ligase	-1.34015	-2.59926	-2.39189	-1.18297	-1.79449	-2.21256	-3.45903	-3.71686
A0A096MKG2;A0A0G2QC27;B0BNB6		-5.0845	-1.22849	-2.62822	-5.26094	-0.402939	-0.394579	-0.495946	-2.24226
A0A096MKG5		0.613068	-0.0949482	0.53482	0.120452	1.90423	1.37592	1.7265	1.53472
A0A096MKH2;Q4KM55		1.52623	1.41806	0.392929	1.30153	2.17124	2.4527	1.70931	2.21515
A0A096P6L7;M0R4L3;A0A0H2UHI4;A0A0A0MP84;Q2M2R8	Peroxisomal targeting signal 1 receptor	-1.85761	-2.52963	-2.31248	-2.95646	-0.796841	-1.38152	-1.6511	-1.25768
A0A096P6L8;P04937;P04937-3;P04937-4;P04937-2	Fibronectin;Anastellin	6.56647	5.85868	6.12972	7.75067	3.92996	3.65631	4.13477	4.21516
A0A096P6L9;A0A1B0GWS5		2.36428	1.20875	1.78776	2.30544	-0.629597	-1.36282	0.294534	0.193214
Q8SEZ2;Q8M7G4;Q7H115;I6V4L9;A0A096XKT2;P05505	Cytochrome c oxidase subunit 3	8.46156	8.84017	8.54048	8.98143	8.91683	9.07469	8.92313	8.6421
Q8SEZ0;Q06QK5;Q06QA1;A0A096XKT9;P11661;Q06QG6;A7XYD5;A7XYC1;A0A0A1FZN8	NADH-ubiquinone oxidoreductase chain 5	4.34694	4.81255	4.78314	0.496798	5.36896	5.51327	5.56792	5.34867
H8Y1J4;B3Y999;K7T8L3;A0A0U3BXX1;G8HZ47;M9TEK6;E0A0C7;A0A0U2UDS4;A0A0U2M179;A0A0U2IDR8;E0A016;F8QU31;E0A075;L0L4L8;A0A140GE11;A0A140GE10;A0A140GE09;A0A140GE08;E0A019;A0A097PE40;S5RKC8;R9TL61;R9TKN1;Q8SEY9;Q8HIC4;Q5UAI7;Q06Q99;L0N495;L0N490;L0N311;L0N1V8;H6RXT5;H2KXA0;F8QU37;F2Q6S6;F2Q6S5;D6NSS7;D6NSS6;D6NSR9;D6NSR8;D6NSR7;D6NSR3;D6NSR2;D6NSR1;D6NSQ8;D6NSQ6;D6NSQ3;D6NSQ0;D6NSP8;D6NSP7;D6NSP6;D6NSP5…	Cytochrome b	1.76431	1.98884	1.49499	1.4873	3.27432	2.82215	2.42011	3.18656
A0A097BVJ5;P13233	2,3-cyclic-nucleotide 3-phosphodiesterase	0.487735	1.46583	1.80168	0.851454	-0.329683	-0.35568	-0.12883	-0.667727
A0A0A0MP80;D3ZEH5	SID1 transmembrane family member 2	-2.55519	-2.62219	-2.9913	-2.05451	-2.69583	-3.88494	-3.75472	-3.59057
A0A0A0MXT5;Q8CFC1	Bifunctional lysine-specific demethylase and histidyl-hydroxylase MINA	-2.53056	-2.78329	-2.34438	-2.14951	-3.78641	-2.53424	-3.19558	-5.17498
A0A0A0MXU4;B0BNG0	ER membrane protein complex subunit 2	3.03837	3.44135	3.44367	2.98851	3.37361	3.46367	3.31941	3.03559
A0A0A0MXU8;Q2IBC5	Caveolin;Caveolin-2	-0.7706	-0.314648	-0.672229	-0.170974	-1.69855	-0.909723	-2.09989	0.458357
A0A0A0MXV3;P97586	Cell growth regulator with EF hand domain protein 1	-1.76633	-8.74852	-5.12414	-1.84519	1.53759	0.425208	1.12646	0.174616
B0BNK6;A0A0A0MXW1;P35738	2-oxoisovalerate dehydrogenase subunit beta, mitochondrial	3.0281	3.55923	3.24094	2.62522	5.13213	5.02349	4.90424	5.09196
A0A0A0MXW3;D4AEC0;P0C0S7	Histone H2A;Histone H2A.Z	11.4847	12.3078	12.3068	12.8957	12.0318	11.8594	11.5226	11.8461
A0A0A0MXX1;Q6JP77-2;Q6JP77	A-kinase anchor protein 7 isoforms delta and gamma	-4.50701	-2.38986	-6.53063	-3.87334	-2.22289	-2.94174	-4.6585	-5.52357
A0A0A0MXX5;D4A1J4	3-hydroxybutyrate dehydrogenase type 2	4.96713	4.94534	4.21768	3.18365	6.00797	6.12758	6.02842	6.11629
A0A0G2K3V2;A0A0A0MXY9		-3.56107	-2.35105	-2.73016	-6.15177	-3.10094	-5.85241	-3.93372	-3.01035
A0A0A0MXZ0;Q80W96	Iron-sulfur cluster assembly 1 homolog, mitochondrial	-3.0583	-2.93315	-2.96459	-4.25128	-1.5509	-1.61121	-1.98029	-0.981921
A0A0A0MY00;P70584	Short/branched chain specific acyl-CoA dehydrogenase, mitochondrial	1.59249	2.32791	1.78632	1.76419	4.14792	4.20033	4.10815	4.31878
A0A0A0MY07;Q9R085;A0A0G2K1U1	Ubiquitin carboxyl-terminal hydrolase;Ubiquitin carboxyl-terminal hydrolase 15	-0.326088	-0.346526	-0.47094	-0.762996	-0.0568044	-0.313879	-0.454508	-0.66127
A0A0A0MY09;Q66HD0;A0A0G2K4I4;Q66HD0-2	Endoplasmin	6.83982	6.89851	6.87297	6.4537	6.79061	6.6858	6.41804	6.39366
A0A0G2K1C6;A0A0A0MY12;Q5TKR9	Histone acetyltransferase;Histone acetyltransferase KAT6A	-7.59038	-4.84315	-2.51467	-4.40689	-1.01311	-2.07664	-2.24616	-2.23107
A0A0A0MY22;P82450	Sialate O-acetylesterase;Sialate O-acetylesterase small subunit;Sialate O-acetylesterase large subunit	2.70384	2.21429	3.1032	2.89087	1.91949	2.04413	1.18921	0.866785
A0A0A0MY31;C7E1V2;F1LNT1;P29994-7;P29994-5;P29994-3;P29994;A0A0G2KAH9	Inositol 1,4,5-trisphosphate receptor type 1	2.24021	2.08771	2.14668	2.50677	2.42209	2.34827	2.43944	2.08249
A0A0A0MY43;F1LPQ2	Activating signal cointegrator 1 complex subunit 3	-3.10258	-1.84774	-1.12862	-2.44915	-4.41002	-3.74742	-2.7188	-2.20134
Q95938;Q8SEZ6;Q8HIC9;Q06QK0;Q06QA9;A0A0A1FZ34;P05503	Cytochrome c oxidase subunit 1	6.14045	6.71695	6.11089	5.66546	6.89152	6.91728	6.73664	7.03855
Q8SEZ1;Q06QG9;A0A0A1FZ38;P05506	NADH-ubiquinone oxidoreductase chain 3	2.12916	2.07427	1.73588	-0.612718	3.83699	3.50942	3.55976	4.05251
A0A0A1FZN1	NADH-ubiquinone oxidoreductase chain 1	0.684834	1.00507	0.505035	0.463799	4.52293	0.232329	4.63821	2.96952
Q5UAJ8;A0A0A1G491;Q06Q97	NADH-ubiquinone oxidoreductase chain 2	3.627	4.31458	4.93641	5.83558	3.85308	3.59524	-5.90614	3.84533
A0A0B4J2J0;A0A0G2K3P6		2.88111	2.76114	2.73763	1.79738	2.89753	3.23128	2.57707	3.28533
A0A0G2K8U8;A0A0B4J2J1;Q6XPU4		-0.334778	-3.62583	-0.421243	-1.36015	0.889123	-0.356204	-0.464583	0.896023
F1LYL9;A0A0C5AMK0;Q91WY3;Q4V7E4;G3V923;D3ZR96		-4.41843	-3.46366	-3.753	-5.8832	-3.21063	-3.15651	-1.89568	-2.79395
A0A0F7L1S7;A0A0F7L1W1;D5LG85;F1M9N8;O54960	Carboxyl-terminal PDZ ligand of neuronal nitric oxide synthase protein	-4.35616	-3.1858	-2.94435	-2.64812	-3.397	-4.19611	-5.84972	-2.86608
Q9Z1J7;A0A0F7R4W9;D3ZJ25	Amino acid transporter	-3.60279	-4.06935	-3.81272	-2.97129	-3.41556	-5.46217	-2.71832	-3.10679
A0A0F7RQJ6;P80254	D-dopachrome decarboxylase	7.34679	7.33585	7.23006	7.00603	8.34626	8.37967	7.86468	8.10351
A0A0F7RQL3;P30904	Macrophage migration inhibitory factor	8.39212	8.78327	8.68766	8.88605	8.90943	8.8901	8.5309	8.88486
A0A0G2JSG6;P29410-2;P29410	Adenylate kinase 2, mitochondrial;Adenylate kinase 2, mitochondrial, N-terminally processed	6.52281	6.65389	6.6302	5.25257	7.61509	7.89451	7.18806	6.99402
A0A0G2JSH0;O09014	Solute carrier family 15 member 4	-0.802747	-0.40352	-0.545954	-0.095566	0.188929	-0.221096	-0.581216	-2.50405
A0A0G2JSH2;P29147	D-beta-hydroxybutyrate dehydrogenase, mitochondrial	4.63108	5.14774	4.95281	4.96431	5.65046	5.32127	4.63173	5.2815
A0A0G2JSH4;A0A0G2KB98;P18266	Glycogen synthase kinase-3 beta	-0.90417	-1.19834	-1.10454	-2.89594	0.216379	-0.089762	-0.630678	-0.854924
A0A0G2JSH9;P35704	Peroxiredoxin-2	7.25384	7.05777	7.06496	6.90905	6.67382	7.06917	6.82506	7.14933
A0A0G2JSI0;Q9EQ76	Dimethylaniline monooxygenase [N-oxide-forming] 3	4.40988	5.42792	4.72176	3.80733	6.87253	6.85714	6.96219	6.99478
A0A0G2JSI1;Q9JLJ3	4-trimethylaminobutyraldehyde dehydrogenase	6.9093	7.23875	7.27218	6.18962	8.13125	8.36683	7.86835	8.33393
Q5XI36;A0A0G2JSI4		-3.39994	-6.21977	-5.15275	-2.25391	-2.34318	-8.1961	-4.0077	-4.0685
A0A0G2JSJ7;O54858	Carboxypeptidase Z	-3.35479	-7.99644	-4.17728	-6.35093	-6.69946	-4.23124	-5.37546	-1.48345
A0A0G2JSJ8;P17164	Tissue alpha-L-fucosidase	3.95297	3.90864	4.06908	3.59052	4.0677	4.18058	3.36584	3.30265
A0A0G2JSK2;Q68EJ0;Q68EJ0-2	Cytochrome b5 reductase 4	-2.1509	-6.70818	-2.46282	-5.60486	-2.55259	-6.44814	-5.84364	-3.95346
A0A0G2JSK5;P49134	Integrin beta-1	5.78449	5.83116	5.83229	6.3701	5.1787	5.11043	5.07584	5.23549
A0A0G2JSK9;O09171	Betaine--homocysteine S-methyltransferase 1	2.36008	2.59208	1.4654	0.864809	3.83686	4.10731	3.96773	4.89487
A0A0G2JSL0;P28073	Proteasome subunit beta type-6	5.02141	5.03986	4.94378	5.02778	5.32079	5.40779	5.36637	5.23141
A0A0G2JSL2;Q69BT7;A0A0G2JX69	Trafficking protein particle complex subunit 4	1.35559	1.36951	1.56483	2.02952	1.85683	1.85835	1.75891	1.28383
D3ZLW4;A0A0G2JSL4;P49816-4;P49816-2;P49816-3;P49816	Tuberin	-2.65714	-2.74468	-2.21593	-2.22837	-6.41466	-3.4622	-3.77665	-3.2047
A0A0G2JSL7;O88484	[Pyruvate dehydrogenase [acetyl-transferring]]-phosphatase 2, mitochondrial	0.642618	1.92093	1.35419	0.864265	2.0244	2.31405	1.79033	1.52344
A0A0G2JSL8;A0A0G2K6X9		5.04599	5.19857	4.64328	4.84597	5.37385	5.27054	5.18754	5.22231
A0A0G2JSM0;Q7TQ20-2;Q7TQ20	DnaJ homolog subfamily C member 2;DnaJ homolog subfamily C member 2, N-terminally processed	-0.610685	-1.27444	-0.88978	-0.00210508	-4.50794	-3.14628	-3.10635	-1.84354
A0A0G2JSM1;A0A0G2K953;Q8VHV8	Selenoprotein S	0.426058	-1.45603	0.771014	0.662783	1.4565	1.81831	0.249308	0.632136
A0A0G2JSM2;O88202	60 kDa lysophospholipase;L-asparaginase;Platelet-activating factor acetylhydrolase	-0.867503	0.389731	-1.05194	-1.28157	2.30252	5.22903	5.87306	4.90112
A0A0G2JSM7;Q63028;Q63028-2;D3ZZ99	Alpha-adducin	2.6262	2.05514	2.64289	1.91279	2.88696	2.58358	3.94103	2.85689
A0A0G2JSP9;F1LPJ0;Q9R0W2	Solute carrier family 22 member 2	0.0713156	1.24478	0.431706	-1.01176	3.02576	3.35676	3.06629	3.81444
A0A0G2JSQ0;P56932	Serine/threonine-protein phosphatase 2A 55 kDa regulatory subunit B delta isoform	-2.52265	-1.45998	-2.27358	-3.00551	-1.6201	-2.24622	-2.62852	-1.94383
A0A0G2JSQ2		-0.272248	-0.162498	0.145232	0.0655628	-0.184795	0.0950998	0.428901	0.258811
A0A0G2JSQ3;Q9R1U7	Solute carrier family 22 member 8	3.20344	4.10604	2.51999	0.483242	4.72654	4.62963	4.45155	4.49837
Q6P7A6;A0A0G2JSQ6;P97588;B1WBR0;Q9R1V3	Mothers against decapentaplegic homolog;Mothers against decapentaplegic homolog 1;Mothers against decapentaplegic homolog 5	-2.31666	-0.826708	-0.771308	-1.66486	-3.42512	-5.1241	-4.53763	-4.69068
A0A0G2JSQ7;A0A1R3UCJ4;P00758	Kallikrein-1;Nerve growth factor gamma chain 1;Nerve growth factor gamma chain 2	-4.36783	-8.01933	-6.66847	-4.92666	-1.6979	-2.01006	-1.8733	-2.12495
A0A0G2JSQ9		-0.597251	-0.809123	-0.366936	-0.145283	-2.13735	-1.41494	-1.61475	-2.57178
A0A0G2JSR0;Q9R1Z0;Q9R1Z0-2	Voltage-dependent anion-selective channel protein 3	4.25601	4.37989	4.18413	4.12649	5.32801	4.94041	4.79943	5.19596
A0A0G2JSR1;Q7TP14;A0JPQ9	Chitinase domain-containing protein 1	2.12004	2.20386	2.07954	1.54678	1.02261	1.70043	1.49397	1.37025
A0A0G2JSR4;P52632;A0A0G2JXI4	Signal transducer and activator of transcription 5B	-3.9968	-8.18929	-4.52332	-3.81314	-5.43082	-4.30106	-4.169	-4.38603
A0A0G2JSR6;P43425	Guanine nucleotide-binding protein G(I)/G(S)/G(O) subunit gamma-7	2.02436	2.39319	2.10964	2.4104	3.377	3.47511	3.00272	3.00381
A0A0G2JSR7;P43244;B5DEM0;Q6P6H1	Matrin-3	2.83043	2.76207	2.78605	3.24386	2.35629	2.76613	2.68842	2.95549
A0A0G2JSR9;Q91ZS3;Q91ZS3-2	45 kDa calcium-binding protein	-1.17721	-4.83804	-3.94702	-0.82581	-2.83173	-2.5012	-6.90344	-3.19062
A0A0G2JSS1;Q9Z1Z6	Integrin-linked kinase-associated serine/threonine phosphatase 2C	0.0403379	-0.35179	1.53824	1.61547	-0.306816	-0.966246	-0.837667	-1.1092
A0A0G2JSS3;Q6AY78	Solute carrier family 22 member 18	2.20341	2.76185	1.50661	2.46772	3.61684	3.74739	2.95962	3.71315
A0A0G2JSS8;Q9R063-2;Q9R063	Peroxiredoxin-5, mitochondrial	6.87822	6.91988	6.86523	7.28026	7.65608	7.58101	7.06694	7.68328
A0A0G2JSS9;Q0ZHH6-2	Atlastin-3	4.45972	4.16155	4.76531	5.31883	3.70849	3.53707	3.99003	3.7987
A0A0G2JST5;D4A9U4;Q99372-5;Q99372-2;Q99372-3;Q99372;Q99372-8;Q99372-7;Q99372-6;Q99372-4	Elastin	3.83779	4.07752	4.09075	6.34742	2.00446	1.41673	0.702286	0.242701
A0A0G2JST6;P27926;A0A0G2JTY2	Hexokinase-3	-3.88218	-3.07774	-3.54615	-8.4853	-3.44988	-6.23172	-5.24745	-7.73165
B0BMV1;A0A0G2JSU3;Q63945;Q63945-2	Protein SET	4.44682	3.89421	3.71021	3.79785	3.10216	2.59955	2.71776	2.52166
A0A0G2JSU4;A0A0G2JSV0;Q8VBU2-2;Q8VBU2	Protein NDRG2	0.0154046	-0.146032	-0.290564	1.01084	0.481602	0.534121	0.490749	1.13066
A0A0G2JSU8;P10633	Cytochrome P450 2D1	-1.18116	0.105138	-1.45465	-0.732879	3.00864	3.21896	3.3816	3.04884
A0A0G2JSV3;P60892;M0RBK1	Ribose-phosphate pyrophosphokinase 1	2.78472	2.86277	2.46297	2.78297	3.13567	3.33486	2.43435	2.59516
A0A0G2JSV5;P46953	3-hydroxyanthranilate 3,4-dioxygenase	5.22541	6.01427	5.06449	3.1446	7.24262	7.64778	7.163	7.39251
A0A0G2JSV6		-4.96031	-4.71242	-6.53876	-5.7299	-1.0534	-4.86433	0.827391	0.343047
A0A0G2JSW0;Q63781;P18666	Myosin regulatory light chain 12B	6.97024	6.71411	6.39529	7.08172	6.40395	5.79768	5.86251	6.49435
A0A0G2JSW1;Q6QI25	ORM1-like protein 3	2.148	2.08051	2.80151	2.83552	2.04735	2.10039	2.00896	1.73279
A0A0G2JSW2;P16573;Q9JHL7;Q9JHL6;P16573-2	Carcinoembryonic antigen-related cell adhesion molecule 1	-5.15292	-2.61708	-2.34926	-2.77518	-1.54479	-1.8689	-1.17442	-0.507638
A0A0G2JSW8;Q5I0I9	Coenzyme Q-binding protein COQ10 homolog B, mitochondrial	0.853011	0.0115045	-0.943273	0.964728	0.995364	1.28022	1.69536	1.80685
A0A0G2JSX3;Q80T22	Sodium-dependent glucose transporter 1	3.47265	4.49135	3.33835	2.55438	5.12003	4.88018	5.64743	5.05267
A0A0G2JVK4;A0A0G2JSY3;P42676	Neurolysin, mitochondrial	2.77883	2.84579	2.68511	2.76517	2.78132	2.76396	2.59354	2.46778
A0A0G2JSZ1;Q6GQP4	Ras-related protein Rab-31	-1.43661	-1.63825	-0.994018	0.245574	-1.43003	-2.71509	-2.1844	-6.34364
A0A0G2JSZ5;Q63081	Protein disulfide-isomerase A6	4.96025	5.00072	5.07369	4.30336	4.85294	4.63031	4.36606	4.6635
A0A0G2JSZ8;Q6UK00	Promethin	-3.19017	-5.29774	-3.46084	-7.5304	-2.51587	-4.57421	-5.2574	-3.56226
A0A0G2JSZ9;E9PSS2;B9TSW3;Q9JK72	Superoxide dismutase [Cu-Zn];Copper chaperone for superoxide dismutase	0.018746	-5.15774	-0.758785	-0.0310626	0.0462786	1.06192	0.348233	-1.52327
A0A0G2JT00;G3V616;Q6MGD0	Protein CutA	2.2539	2.439	1.5735	2.22491	1.53956	0.304389	0	1.01467
A0A0G2JW80;A0A0G2JT06;P97834	COP9 signalosome complex subunit 1	2.18526	2.10913	1.85324	2.92214	2.90573	3.70425	2.70023	3.15524
A0A0G2JT23;D3ZA69		-3.60525	-7.04324	-3.03172	-8.06463	-6.96891	-9.4397	-0.377203	-3.57872
A0A0G2JT30		3.13921	2.84169	1.96632	1.47876	3.40333	3.1969	2.65474	2.62622
F1LPX8;A0A0G2JT33;O08653	Telomerase protein component 1	-1.23353	-0.27551	-1.27085	-1.22838	-1.63194	-1.70085	-1.38884	-1.763
A0A0G2K9R1;A0A0G2JT46;A0A0G2K7A7;M0R7L4;A1A5R5		-1.69408	-2.60368	-6.77366	-1.15047	-1.77288	-0.907316	-1.16628	-1.65666
A0A0G2JT51;P83006	Platelet-activating factor acetylhydrolase 2, cytoplasmic	2.72738	3.07753	3.02533	2.60793	3.56385	3.54516	3.31788	3.16335
A0A0G2JT61;Q8K3F9;F1LRR9;P06494	Receptor protein-tyrosine kinase;Receptor tyrosine-protein kinase erbB-2	-6.38222	-4.42609	-3.18073	-3.00861	-4.04848	-2.62287	-4.66107	-5.23626
A0A0G2JT63;D3ZX82		-1.74668	-3.28085	0.158361	-1.59162	0.662982	0.830013	1.14456	-4.16538
A0A0G2JT64		-0.633277	0.171692	-0.382875	-5.03638	1.26719	1.47472	1.57156	1.18903
A0A0G2JT68;D3ZGS5		0.348661	1.10449	1.17334	1.12067	-2.68327	-2.08901	-2.38923	-1.79034
D3ZTV7;A0A0G2JT90		-2.80947	-1.39663	-3.00962	-4.08871	-6.17864	-2.04471	-4.51587	-2.96193
A0A0G2JT93;Q9WU82	Catenin beta-1	4.87725	4.59284	4.67786	4.93951	4.6018	4.5332	4.02954	4.25835
A0A0G2JTA0;Q5BK32	FAS-associated factor 2	0.879564	0.422532	0.43816	0.889212	1.16412	0.838842	1.35719	1.36438
A0A0G2JTA1;D3ZHI9		0.938364	0.971118	1.01208	1.44652	1.08767	1.17237	1.87094	2.06735
A0A0G2JTA4		-3.56846	-5.17072	-6.50157	-6.04977	-3.77579	-2.6683	-3.42498	-3.56733
A0A0G2JTA5;A0A0G2JZM5;A0A0G2K8H1;Q6MG72		-2.34004	-6.03358	-8.32571	-4.26178	-0.170411	-0.0712098	-0.581766	-4.59471
A0A0G2JTB1;P46418;A0A0G2K8Q5	Glutathione S-transferase alpha-5	-0.662771	-0.0433667	-0.199281	0.999463	-0.377456	-0.797999	-0.319907	-0.453741
A0A0G2JTB2		2.76179	3.207	2.78134	2.16733	3.38431	3.74416	3.53263	3.30808
A0A0G2JTB7;Q62728;Q62728-2	Tyrosine-protein phosphatase non-receptor type 21	-4.78787	-3.69402	-4.15768	-6.68816	-6.23437	-3.23052	-7.43067	-3.32897
Q91ZZ8;G3V821;A0A0G2JTC2		-5.30364	-6.39883	-4.10784	-5.30414	-5.72696	-4.82169	-1.19906	-1.5955
A0A0G2JTD1		-5.35844	-4.25145	-2.90848	-2.10115	-1.30054	-2.10212	-2.07202	-2.15096
A0A0G2JTD7;F1LNR1;F1LNR0;F1LNQ9;A0A0G2JUI5		-2.85485	-3.23504	-3.45826	-2.79885	-3.17802	-5.42942	-0.679541	-4.6032
A0A0G2JTS0;A0A0G2JTF2;Q6P730	Disabled homolog 2-interacting protein	-2.73981	-2.09028	-2.52135	-2.75996	-1.55809	-1.98456	-1.74239	-2.43779
A0A0G2JTF5		-5.15292	-4.37667	-6.42534	-6.712	-5.75913	-2.33154	-2.59761	-3.96796
A0A0G2JTF6;Q8CGV7	Thiamine-triphosphatase	-0.148106	0.148602	-4.08425	-0.0364303	-1.1545	-1.63772	-1.09071	-1.50528
A0A0G2JTG4;A0A0G2JWF2;F1M195;F1M1Q7;A0A0G2K7P6		1.84738	1.13295	2.77793	3.86188	-3.8127	-5.07167	0.208023	0.451638
A0A0G2JTG7;Q8VHV7;Q8VHV7-2;G3V9Q3;Q8VHV7-3;Q499R8	Heterogeneous nuclear ribonucleoprotein H;Heterogeneous nuclear ribonucleoprotein H, N-terminally processed	5.01662	3.95344	4.76894	5.32673	3.37462	3.45944	3.25832	3.33655
A0A0G2JTI3;D3ZFM1		-1.23386	-1.40561	-7.80052	-1.04908	-6.21265	-2.96302	-2.84766	-5.13127
A0A0G2JTI7;D3ZI99		-6.06447	-2.5086	-3.03867	-3.08439	-3.06174	-5.46867	-7.10676	-2.56802
A0A0G2JTI8		5.56791	6.13084	5.41029	4.25549	6.06807	6.15999	5.55269	5.84365
A0A0G2KBB5;A0A0G2JTJ1;Q2IBC9;Q2IBD0;Q2IBD0-2	Suppressor of tumorigenicity 7 protein	-1.64497	-1.98469	-1.51975	-1.88666	-3.77441	-3.47264	-1.49653	-3.34395
A0A0G2JTJ5;F1M9C7;Q5XIK8	CTD small phosphatase-like protein 2	-4.98702	-3.12018	-4.55859	-3.72345	-7.5077	-4.90079	-5.84193	-6.08599
G3V969;A0A0G2JTJ9		-6.39104	-1.33873	-0.791297	-1.16609	-0.993952	-0.331879	-2.54029	-3.03119
D3ZG37;A0A0G2JTK4		-0.997977	-0.994657	-1.16215	-2.14281	-2.6703	-0.611475	-0.608737	0.899447
A0A0G2JTK6;D3ZPH3		-7.40277	-3.12919	-2.34726	-5.56064	-1.38955	-3.40999	-7.4484	-4.55041
A0A0G2K415;A0A0G2JTL1;P62603	Tripartite motif-containing protein 26	-1.3153	0.111919	0.0977399	-0.580494	-0.124288	0.169842	-0.46655	-1.10857
A0A0G2JTL4;Q63116	Tyrosine-protein kinase receptor	-4.04629	-6.23213	-5.28567	-6.75002	-5.54273	-2.78693	-4.95538	-5.70127
A0A0G2JTL5;P52873	Pyruvate carboxylase, mitochondrial	5.71835	6.40957	5.85079	3.69794	7.69886	7.68157	7.48637	7.58027
D3ZVT3;A0A0G2JTL6		-3.82711	-9.29165	-8.36507	-4.17339	-7.94456	-3.30069	-5.22962	-8.14896
A0A0G2JTL7;D4A731		-5.95657	-6.62755	-7.21558	-10.2706	-4.02819	-3.77644	-5.42252	-2.2916
A0A0G2JTM1		-0.967432	-0.415858	-0.487702	-0.0180735	-0.57657	-0.321604	-0.681216	0.326198
D4AEG5;A0A0G2JTM6		-3.74764	-2.00343	-1.97041	-2.23086	-2.18398	-2.45969	-3.6762	-1.28402
D3ZXX7;A0A0G2JTM7		-7.52865	-1.93105	-2.37724	-5.20657	-2.82247	-1.04551	-3.43471	0.636411
A0A0G2JTN4;D4AB17		0.968047	1.02003	0.827772	1.46762	0.396461	1.82253	-0.383754	-0.185724
F1M4Q9;A0A0G2JTN7		-0.902643	-1.20455	-0.94721	-0.209248	-2.60314	-1.87006	-1.59735	-1.18171
A0A0G2JTP0;Q5M867		-1.72724	-5.10958	-6.14059	-3.70963	-1.20976	-0.46084	-1.33954	-1.59567
A0A0G2JTP7;M5AJY0;Q4KLY4	E3 ubiquitin-protein ligase RING2	0.0606783	0.605788	-0.0842234	0.246799	1.97297	2.05653	2.0328	1.83651
A0A0G2JZZ7;A0A0G2JTR4		-1.2898	-1.28694	-1.32021	-0.104964	-4.7971	-3.23041	-2.7369	-3.13622
A0A0G2JTS9;D4AE47		-0.234521	-1.31002	-0.6125	-2.46545	-1.54389	-0.0988339	0.523387	0.833688
Q66WT9;A0A0G2JUQ5;Q498N4;A0A0G2JTT2;O55012-2;O55012	Phosphatidylinositol-binding clathrin assembly protein	4.64452	4.52752	4.59551	4.48927	4.45766	4.33477	4.3038	4.15297
Q5BK72;A0A0G2JTT4		-3.77236	-7.1307	-3.89892	-0.396378	-3.45981	-5.23424	-4.41848	-2.28851
A0A0G2JTT6		-1.61007	-1.24441	-0.857479	-2.33548	-0.666426	-1.02353	-0.756686	-0.770732
A0A0G2JTT7;D4ABZ7		-7.08605	-3.88514	-6.52424	-5.57848	-4.31806	-1.61163	-2.45433	-6.97213
G3V9E3;A0A0G2JTV2;Q62736	Non-muscle caldesmon	4.51612	3.71173	4.49849	5.16985	1.93264	1.96146	2.44445	2.48949
A0A0G2JTW1;Q78P65		-1.23694	-1.30167	-1.6258	-2.99227	-1.40031	-1.25433	-1.61818	-1.81012
A0A0G2JTX2		0.317307	0.169445	0.474751	-0.00632338	-1.35159	-1.0497	-0.344862	-2.14443
F1M7X5;A0A0G2JTX5;A0A0G2K238		7.8204	8.31004	8.06858	7.36285	8.8139	8.77018	8.634	8.89755
A0A0G2JTX6;D3ZPN6		-4.89394	-5.9325	-4.52102	-4.91434	-1.24311	-4.37819	-2.13854	-2.10212
A0A0G2JTX7;F1LZF4		0.467912	1.01552	1.11	0.485684	0.227261	-1.20111	0.323866	0.133347
A0A0G2JTX9		-8.54387	-1.36916	-2.4968	-1.36047	-2.78852	-2.08939	-3.10519	-3.41668
Q6IRK4;A0A0G2JTY3;Q9Z296		4.33255	4.64823	4.73216	3.19126	5.60633	5.53542	5.27183	4.60135
A0A0G2JTY6;F1LRK4		0.559484	0.620378	-0.218643	0.148003	1.98788	2.27481	1.32173	1.1605
B2GV09;A0A0G2JU05		0.933029	1.29663	1.26816	1.68449	1.6466	1.13682	0.995863	1.86016
D3ZQ89;A0A0G2JU09		-5.6475	-5.20123	-5.94099	-5.89075	-6.37233	-4.6541	-4.36068	-5.78348
A0A0G2JU11;A0A0A0MP77;F1M386	Rap guanine nucleotide exchange factor 2	-6.90893	-5.74273	-5.09872	-7.86607	-2.93321	-5.06815	-5.55679	-4.6631
A0A0G2JU14;Q6AXM9;A0A0G2K1U3	Uncharacterized protein C12orf29 homolog	0.108768	-0.271198	0.366244	0.291307	0.574294	0.823915	0.692986	0.269802
D3ZGM1;A0A0G2JU15		1.31	1.41962	1.43449	1.32886	0.826626	0.813223	0.853392	1.68404
A0A0G2JU40;Q6P691		-1.40082	-0.339115	-0.334465	-0.886706	-1.43334	-0.679086	-1.51614	-1.47927
A0A0G2JU46;Q6AY61	Serine protease 23	-0.665924	-0.774265	-1.16846	1.01993	-7.77445	-2.65409	-0.0851576	-1.3766
Q4KLN2;A0A0G2JU49;B0BN02		2.46765	2.92625	3.67789	2.99521	3.34737	3.31967	4.06133	3.52376
F1M836;A0A0G2JU56;Q8VHF0;A0A1B0GWN5	MAP/microtubule affinity-regulating kinase 3	-2.8028	-1.33153	-0.653144	-1.19914	-2.55878	-2.02614	-1.95473	-2.06993
A0A0G2JU71		-6.1343	-4.17435	-2.19964	-5.64779	-1.82414	-1.93601	-2.31649	-1.68937
A0A0G2JU73;F1LP64;A0A0A0MXY4;A0A1W2Q676;F1LP64-2	E3 ubiquitin-protein ligase TRIP12	-0.802556	-0.751386	-0.0281164	-0.595945	-0.757783	-0.547932	-0.984022	-0.94466
A0A0G2JU77		1.45024	1.59719	0.90369	0.65158	2.72211	2.70495	1.76918	2.6046
A0A0G2JU82;D3ZHV2;M9MMM9	Microtubule-actin cross-linking factor 1	-6.98871	-4.79356	-4.84234	-4.5057	-6.36084	-7.77501	-6.77246	-6.24602
A0A0G2JU83		1.85616	1.60285	1.68993	1.54719	-7.26582	-0.61409	-2.50468	-5.15654
A0A0G2JU89;F1LQI5;Q2TL32	E3 ubiquitin-protein ligase UBR4	0.420406	0.469625	0.634679	0.375953	0.667859	0.671467	0.61326	0.725818
A0A0G2JU91;D3ZXN9		-6.38626	-8.07388	-6.72016	-9.50769	-6.69007	-5.85319	-3.96589	-6.70248
A0A0G2JUA5;A0A0G2JU96		1.86866	0.798814	1.36954	2.62245	0.453069	-0.0127359	-0.334702	0.594033
A0A0G2JUB0;Q810F4	Protein FAM3C	2.3305	0.195584	2.3363	2.29141	0.195391	0.94633	0.516545	0.687104
A0A0G2JUC7;Q6AYH5	Dynactin subunit 2	3.78883	3.38136	3.69931	3.90218	3.21795	3.20034	3.39638	3.5062
A0A0G2JUC9;D4ACN3		-5.48931	-4.42708	-2.99288	-6.48764	-4.77839	-4.30677	-4.48659	-7.13463
A0A0G2JUD6;F1LQZ3;Q9WV62	Kinesin-like protein	-0.36158	-0.90072	-1.07338	0.512402	-1.33849	-1.07247	-1.21811	-3.6827
F1LPU2;A0A0G2JUE3;P0C6B8	Sushi, von Willebrand factor type A, EGF and pentraxin domain-containing protein 1	-4.33185	-3.63323	-4.61951	-3.45972	-0.937774	-0.856902	-0.602445	-0.926161
A0A0G2JUE4;Q5U4E6;A0A0G2K9I3	Golgin subfamily A member 4	-2.10504	-2.01814	-2.16862	-1.53264	-3.08265	0.91175	-0.696719	-1.24372
D4A060;A0A0G2JUF2		-3.9729	-6.34348	-3.76004	-3.60177	-2.1758	-1.4334	-6.84171	-2.24765
A0A0G2JUF8;A0A0G2JWP8;P41516	DNA topoisomerase 2-alpha	0.14411	-6.60158	-7.75777	-6.9444	-8.77658	-3.68839	-4.86279	-4.5569
A0A0G2JUF9;D3Z8V4		-1.68969	-1.02803	-0.581109	-0.966137	-2.3007	-5.50292	-2.8086	-1.80543
B1WBY9;A0A0G2JUG6		1.28969	1.6897	0.227414	1.59047	1.18368	1.39275	1.50805	1.07314
A0A0G2JUG7		-2.1977	-2.05823	-2.33822	-2.44732	-0.316065	-0.10737	-1.1363	-1.12296
Q6AXV0;A0A0G2JUH4		1.59809	0.239642	-1.34795	0.522415	0.00394048	-0.351662	-0.0529229	-0.0725173
A0A0G2JUH8;D3ZCH3		-5.16058	-7.47434	-5.07612	-2.35158	-3.9886	-3.77456	-4.73657	-4.92516
A0A0G2JUJ9;D4A2Z6		1.22004	1.49468	1.53324	0.95896	1.26768	1.46047	1.38095	1.29954
A0A0G2JUK2;B2GV58		-2.00968	-8.91782	-6.24224	-7.19266	-3.52896	-2.91552	-3.43815	-2.65567
A0A0G2JUK4;M0R4P9		0.860656	1.21531	0.796327	1.02653	1.71799	1.48393	1.26569	1.0758
A0A0G2JUL7;B3GNI6-3;B3GNI6;B3GNI6-2	Septin-11	5.53827	4.7438	5.50257	5.96695	4.20627	4.37481	4.38045	4.22073
A0A0G2JUM0;F1LQX1	Sulfotransferase	5.10325	5.70858	5.01128	2.80339	6.87057	6.96018	6.18116	6.46125
A0A0G2JUM2		-0.922489	-1.23132	-2.60091	-1.17282	0.494893	-0.23847	0.213217	-0.00640506
D3ZTJ0;A0A0G2JUM3	Protein XRP2	2.04538	2.64084	1.68172	1.18922	2.05984	2.24513	2.43373	2.60609
A0A0G2JUN5;Q8CIN7	Inositol monophosphatase 2	2.52154	2.09468	1.87998	1.63239	2.04202	1.67189	1.20967	1.88613
A0A0G2JUP6;Q569B5	Leucine-rich repeat-containing protein 14	2.16823	2.65532	2.68034	2.51722	1.04061	-6.02729	0.616415	0.240269
F1M9B3;A0A0G2JUQ8;Q76LT8	Ubiquitin carboxyl-terminal hydrolase 48	2.96285	3.40985	3.23195	3.44275	3.62009	3.59239	3.44681	3.56668
A0A0G2JUR2;D3ZPU1		-0.68327	-0.92251	-1.34197	-1.15802	0.332132	0.546569	1.44469	0.935674
A0A0G2JUS7;B0BN86	Transmembrane protein 11, mitochondrial	3.03711	2.51199	2.83023	3.01529	3.92067	3.58255	3.34399	3.18074
A0A0G2JUT1;Q6AYP5;Q6AYP5-2		-1.38985	0.087609	0.74185	0.405029	-2.94294	-5.01626	-1.3953	-0.181779
A0A0G2JUT7		-0.11754	0.5595	0.501643	0.820759	-1.29044	-1.13832	-2.13886	-1.46714
A0A0G2JUT8;Q3B7U4	Cytoplasmic tRNA 2-thiolation protein 2	-5.59394	-1.19909	-1.64454	-1.86611	-2.25159	-2.13317	-1.14623	-3.04352
A0A0G2JUU6;Q4QR75	Exosome complex component RRP45	-4.23379	-4.03373	-3.13523	-0.401147	-2.24161	-4.55521	-3.80733	-2.45326
A0A0G2JUU7;D3ZMR7		-3.12879	-2.13267	-1.73593	-2.41651	-2.43608	-2.17241	-2.13571	-1.79936
A0A0H2UHK5;A0A0G2JYN3;A0A0G2JUW8;P97629	Leucyl-cystinyl aminopeptidase	1.84519	1.99861	1.68079	2.14078	2.39492	2.26811	1.97074	1.79204
A0A0G2JUX2;A0A0G2JVX3		-2.71226	-3.57576	-3.59266	-3.30357	-4.03814	-4.70648	-2.95331	-3.22639
F1MAA1;A0A0G2JUX4	Ubiquitin carboxyl-terminal hydrolase	-0.979856	-1.08679	-1.13895	-1.6442	-0.872427	-0.459437	-1.00914	-0.654402
A0A0G2JUX5;Q68A21	Transcriptional activator protein Pur-beta	3.7119	2.78523	3.62061	4.04185	3.8471	3.5285	3.80609	3.63206
A0A0G2JUY4;M0R5S4;A0A0G2JYX2		-2.26947	-4.76312	-1.53704	-1.36865	-4.64383	-0.803683	-4.99611	-6.76172
A0A0G2JUY9;D4AAG0		-2.41057	-2.21958	-1.19136	-5.53566	-4.33169	-5.95247	-2.83485	-4.75582
D3ZKK5;A0A0G2JUZ0		-0.7348	-1.00514	-0.677788	-1.27205	-0.821763	-1.01863	-1.15159	-1.1294
A0A0G2JUZ5		1.40916	2.11932	1.35727	1.71301	5.49122	5.58974	5.0539	5.05741
D3ZHG8;A0A0G2JV04		-5.03212	-6.50203	-6.11737	-6.31004	-6.81262	-2.78847	-5.47971	-6.72874
A0A0G2JV05		-1.2905	-0.724407	-0.48674	-0.798279	-0.592533	-0.210698	0.0261118	-0.42899
A0A0G2JV08;A0A0G2K2I0		-5.57416	-4.4991	-5.79458	-5.23332	-3.62088	-5.16406	-3.57857	-1.96765
F1LPD0;A0A0G2JV12		2.4903	2.76125	2.9481	2.43912	1.10608	-0.0199833	-0.755437	0.181408
F1LQ91;A0A0G2JV16		-5.9317	-8.5271	-5.29624	-6.01286	-2.60731	-2.57355	-3.26145	-3.56168
A0A0G2JV19;D3ZXT8		-2.73175	-3.17243	-2.77492	-2.48888	-2.42799	-1.07372	-1.51134	-1.49357
A0A0G2JV31;O54975	Xaa-Pro aminopeptidase 1;Xaa-Pro aminopeptidase 1, N-terminally processed	4.45504	4.89183	4.78603	4.27092	5.3413	5.81668	5.16918	5.14508
D3ZNS1;A0A0G2JV32;Q63312;A0A0G2JTS5	Pleckstrin homology-like domain family B member 1	-2.88001	-5.59385	-2.97174	-2.85851	-6.67286	-3.55138	-3.50796	-5.89181
A0A0G2JV46;Q5U4F3	Protein FAM107B	-1.08432	-1.87365	-4.03837	-3.40872	-2.37573	-5.35602	-8.12282	-0.732585
A0A0G2JV49;F1M6T6		-5.18136	-6.10669	-3.5034	-3.11817	-3.44852	-4.34143	-5.79249	-1.40711
G3V752;B5DFI0;A0A0G2JV51;D4AEB4		-1.31352	-1.37753	-0.830249	-0.998829	0.550193	0.25776	-3.66542	-5.1357
A0A0G2JV54;Q9Z118	Polypyrimidine tract-binding protein 3	0.990734	0.327584	1.69847	2.68471	-4.99116	-3.9272	-0.994983	-0.115215
A0A0G2JV65;P63102	14-3-3 protein zeta/delta	8.12828	8.33294	8.05004	8.10904	8.1262	8.28441	7.56151	7.29653
A0A0G2JXE2;A0A0G2JV70;A0A0G2K6Z1;Q62880;A0A096MJP0;A0A096MIX8;A0A096MJG1;Q5BKE0	Transcription initiation factor TFIID subunit 9B;Transcription initiation factor TFIID subunit 9	-3.4387	-3.70283	-5.09672	-4.66718	-4.46152	-2.42484	-4.95092	-3.58776
A0A0G2JV72;A0A0G2K739;P61078;F1M5C9	Ubiquitin-conjugating enzyme E2 D3	6.46607	6.16088	6.68786	6.50616	6.23208	6.29046	5.4104	5.92706
A0A0G2JV77;F1LN69;A0A0G2K382;F1LP90	Misshapen-like kinase 1	-4.25573	-3.23066	-3.29787	-3.2015	-5.41372	-4.2817	-5.90537	-1.56932
A0A0G2JV78;G3V8S8	Oxysterol-binding protein	-5.0215	-5.07595	-4.66547	-5.88658	-1.51548	-1.39961	-2.21375	-3.42102
A0A0G2JV79;Q00910;G3V753	Solute carrier organic anion transporter family member 2A1	-4.54314	-6.13716	-1.80903	-2.69113	-2.87427	-4.12715	-0.403227	-0.683617
A0A0G2JV84;Q7TP13		0.210474	-0.277393	-2.09541	0.278971	-4.83826	-3.89134	-4.00765	-1.99187
A0A0G2JV99;D3ZTA3		-5.70868	-4.19721	-5.87221	-5.8668	-6.57697	-4.5027	-4.38423	-1.61024
D4A7Y7;D4A9W4;A0A0G2JVD9;A0A0G2JVA9;D4A636		-2.82376	-2.77235	-2.39156	-2.48511	-5.04975	-3.11064	-2.46641	-6.34974
A0A0G2JVB6;G3V7P1;A0A0G2K4U8	Syntaxin-12	1.87744	1.72504	1.70843	2.5811	1.51783	2.12455	2.54545	1.92768
D4A1Y0;A0A0G2JVC2		2.11899	2.57823	2.15847	1.69263	1.77643	1.58927	2.4771	1.88973
A0A0G2JVC4;M0R8I6		5.93816	6.17459	6.33799	7.10021	2.49632	1.17077	0.998982	1.53631
A0A0G2JVC8;P48450;A0A096MK55	Lanosterol synthase	-0.495885	0.611396	-0.177859	0.804564	-0.0579229	-0.099306	-0.22143	-0.519784
A0A0G2JVD6;A0A0G2K913;P80385	5-AMP-activated protein kinase subunit gamma-1	-0.773907	-0.53649	-0.782256	-0.420367	-0.608453	-0.463758	-0.809126	-0.880416
A0A0G2JVE0;D3ZXC6		-3.44999	-4.94664	-3.86102	-3.81277	-4.89369	-2.91673	-1.95437	-2.50963
A0A0G2JVF0;Q8K4G7		0.613644	1.12163	0.625044	-0.100153	-3.08375	-5.03429	-2.5285	-5.09652
A0A0G2JVG4;Q9WVK3;A0A0G2JUF1;A0A0G2K6H4	Peroxisomal trans-2-enoyl-CoA reductase	6.07515	6.21012	5.86395	6.07731	7.71839	7.82628	7.28599	7.42408
A0A0G2JVH4;A0A140TAG5;Q3KR86	MICOS complex subunit Mic60	6.7039	6.92939	6.97102	6.83891	7.57298	7.49051	7.30298	7.42231
A0A0G2JVI4;D3ZDZ7		-3.65465	-2.71531	-3.67539	-2.17778	-2.92532	-5.26992	-3.47114	-2.34837
G3V6Z3;A0A0G2JVI5;Q8VH46	Actin filament-associated protein 1	-1.21819	-1.72108	-1.65085	-3.18454	0.408275	0.287451	0.316899	-6.05825
A0A0G2JVJ4;Q6P6G2;A0A1W2Q5Z5;A0A1W2Q646;A0A1W2Q684;A0A1W2Q615;A0A1W2Q6A8	Bombesin receptor-activated protein C6orf89 homolog	-4.83578	-1.24277	-1.69913	-7.94202	-1.85059	-2.16839	-4.73506	-0.998514
A0A0G2JVL2;Q497A7;Q91Y53	Deoxynucleotidyltransferase terminal-interacting protein 1	-2.95511	-5.30674	-2.77958	-2.80554	-3.31464	-6.08246	-3.31758	-5.06542
A0A0G2JVL6;Q7TP78;F7EXQ7		6.59574	7.09201	6.71015	6.43716	8.10084	7.83689	7.1237	7.53948
A0A0G2JVM2		0.132491	-0.180406	-0.165326	-0.868209	0.64518	1.0634	1.76526	1.17076
D3ZP12;A0A0G2JVM3		-5.32377	-6.02739	-5.32992	-3.86853	-4.73057	-7.71183	-7.11893	-6.08147
A0A0G2JVM6;P84060	Dystrobrevin beta	-0.0326754	-0.713232	-1.11593	0.101702	-0.789229	-0.595944	0.164952	0.444808
A0A0G2JVN4;M0RDN9;Q6J1Y9	Ubiquitin carboxyl-terminal hydrolase;Ubiquitin carboxyl-terminal hydrolase 19	-2.90409	-2.42024	-2.52266	-1.45855	-2.37342	-3.12975	-3.09546	-2.80095
A0A0G2JVP1;D3ZUF8		-2.41558	-3.14045	0.24009	-0.592876	1.35852	0.512673	-6.20208	-0.16598
D3ZZF8;A0A0G2JVP5;B2RZ22		0.274443	0.781396	0.0609002	-0.216474	-0.231719	-1.67977	0.0914935	-0.66801
A0A0G2JVP8		3.07467	3.69222	3.22916	-0.414105	4.61728	4.77645	4.69443	4.65979
A0A0G2JVR3;F1LQE6;Q9EQN5	DNA-binding protein SMUBP-2	-3.4812	-4.52587	-7.02359	-6.67341	0.775097	0.398817	0.34644	-2.45926
A0A0G2JVR9;Q4FZU8	Protein FAM65A	-3.19216	-2.06084	-1.9769	-2.32726	-4.6353	-3.28233	-2.81276	-2.52531
A0A0G2JVT8;A0A0G2JT86;Q4G053		-0.805208	-0.532587	-0.927072	-0.926429	-1.55829	-1.31917	-2.23216	-1.53789
A0A0G2JVU2;F1MAI3		-4.00032	-2.18596	-4.06083	-5.78986	-3.11288	-5.62432	-2.83075	-6.44886
A0A0G2QBZ6;A0A0G2JVV0;D3ZN42;Q6AYT4	Protein FAM122A	-2.57344	-2.44141	-4.02558	-3.27233	-3.23666	-2.43636	-2.01236	-1.71439
A0A0G2JVW1;P24594	Insulin-like growth factor-binding protein 5	-2.2246	-0.74134	0.19972	-3.36151	-3.02938	-7.3095	-2.75966	-5.57218
A0A0G2JVW3;D4A0B4		-5.2515	-5.22755	-4.73143	-3.46874	-3.49136	-3.36828	-2.53101	-3.67289
A0A0G2JVW5		-0.661778	-0.477028	-0.564441	-0.257549	-0.583052	0.221485	-0.805725	0.887062
A0A0G2JVW6		-5.90093	-5.44782	-5.89525	-7.08181	-5.1393	-3.61602	-5.31586	-5.49324
A0A0G2JVY2;D3Z9U2		-4.40673	-2.65265	-3.65502	-1.55314	-5.14842	-5.01695	-2.99361	-6.24306
D4A2I3;A0A0G2JVY4		-4.30648	-5.60945	-7.79962	-5.92787	-1.10642	-3.70719	-4.77187	-1.48466
F1LZX9;A0A0G2JVZ6		2.4621	2.04725	1.9626	2.80027	-0.213895	-0.000771759	-0.049268	0.221657
A0A0G2JW02;D4A147		2.66334	2.36388	2.45766	1.55964	3.37177	3.58609	3.39647	3.24654
A0A0G2JW12;M0RB00;F1LNM4;A0A0G2JV52		-6.58318	-6.40495	-3.39134	-6.46976	-5.3171	-5.81595	-4.99044	-5.07375
A0A0G2JW14;Q5XIC4	Maspardin	0.772635	0.923983	0.663956	1.05016	1.46236	1.41089	0.631664	-0.60131
A0A0G2JW15;F1MAL0		-5.70035	-5.45161	-5.80446	-5.91916	-5.14827	-0.967818	-2.80109	-5.79826
G3V9N9;A0A0G2JW29	alpha-1,2-Mannosidase	-3.11937	-3.29348	-2.16835	-3.22299	-3.27363	-5.20432	-4.57916	-3.00702
A0A0G2JW34;D3ZV37		5.22656	5.44531	5.4061	3.91502	5.25906	5.40935	5.70317	5.58944
A0A0G2JW36;Q4QRB0;P18645	UDP-glucose 4-epimerase	-0.983712	-0.694598	-0.123908	0.530219	0.558538	-2.07378	-0.227436	-2.52506
A0A0G2JW38		-3.9099	-2.54343	-4.76395	-2.92101	-3.0261	-2.20042	-5.36321	-7.50309
A0A0G2JW46		0.333501	0.311144	0.142226	1.17181	-1.34006	-1.25289	0.846968	0.929985
A0A0G2JW50;F1LXD6		-6.23938	-3.26186	-3.98272	-4.5728	-3.59585	-3.46652	-4.27652	-4.8922
A0A0G2JW51;Q5BJS0	Putative ATP-dependent RNA helicase DHX30	-0.730373	-0.146441	0.128952	0.161737	-0.35155	-0.157969	0.0757285	-0.514897
A0A0G2JW52;O70467	Protein arginine N-methyltransferase 3	-2.14016	-2.04726	-2.95634	-1.9026	-1.14003	-1.55227	-2.92011	-2.03532
A0A0G2JW72;D4A1H0	V-type proton ATPase subunit a	4.51876	4.76924	4.20932	3.75985	5.63004	5.48789	5.52126	5.52551
A0A0G2JW75;B1WC59;Q5BJR1		-7.98496	-3.95162	-5.09965	-1.86829	-6.20629	-5.40734	-5.47631	-1.93364
A0A0G2JW85;Q9QYJ2	Ras GTPase-activating protein 3	-1.22714	-1.38524	-2.42444	-0.995746	-2.60314	-3.0755	-3.51522	-3.03219
A0A0G2JW88		0.871775	-1.1359	0.514349	0.492523	-3.18247	-4.04077	-2.89109	-3.24208
F7FKI5;Q4FZZ4;D4A5G8;A0A0G2JW90;P26284	Pyruvate dehydrogenase E1 component subunit alpha;Pyruvate dehydrogenase E1 component subunit alpha, somatic form, mitochondrial	7.26569	7.64557	7.66838	7.65008	8.27424	8.14647	7.90433	8.01105
A0A0G2JW97;M0RBF0;A0A0G2JZI0;O88453	Scaffold attachment factor B1	2.86185	2.382	2.94502	2.72978	0.394746	1.33342	1.90673	1.55885
A0A0G2JWA2;P24135	1-phosphatidylinositol 4,5-bisphosphate phosphodiesterase gamma-2	-3.25561	-2.79576	-3.864	-3.38728	-6.81242	-2.63231	-2.94076	-4.3768
A0A0G2JWA3;F1LQM9		1.97715	2.025	1.6655	1.50197	1.98949	2.3193	2.03487	1.8966
A0A0G2JWB6;A0A0G2KAH2		1.92393	1.75013	1.65863	2.02171	0.591246	0.407642	0.252975	1.01683
A0A0G2JWC6;G3V7W8;O08654	UPF0183 protein C16orf70 homolog	3.05774	2.83536	4.32703	5.39502	-0.93882	-4.94152	-6.65802	-4.5572
Q5XI19;A0A0G2JWC7		5.20573	5.146	5.24446	5.57122	4.84986	4.60682	4.56828	4.71408
Q91XN5;A0A0G2JWD0;Q7TSL4;A0A0G2K044;A0A0G2JT89;Q9JI49		1.20696	2.93306	2.18162	0.428137	3.03825	3.63963	4.01362	4.15821
A0A0G2JWD6;D3ZIF5		2.35635	2.58541	2.6127	2.66658	2.60716	2.59164	2.60919	2.43326
A0A0G2JWE3;Q3SWT4	Protein IWS1 homolog	-4.55921	-4.34447	-5.82269	-5.92624	-4.1926	-4.53521	-5.37665	-4.53215
A0A0G2JWE5;Q1HGK5;A0A0G2K373;Q91V26	Sphingosine kinase 1	-3.51081	-3.07122	-6.10887	-2.10319	-5.10584	-8.4586	-4.43621	-3.65781
A0A0G2JWG6;G3V6A8		-4.82279	-7.89408	-6.94405	-6.52541	-8.18263	-7.64615	-4.32305	-4.62964
B4F7C9;A0A0G2JWH5		4.03078	4.25845	4.15511	4.05003	4.05183	3.7285	3.53043	3.40656
D4ACS0;D4A1S6;D3ZR53;A0A0G2JWJ0;Q10728-2;Q10728-3;Q10728	Protein phosphatase 1 regulatory subunit;Protein phosphatase 1 regulatory subunit 12A	0.233006	0.0247498	0.402745	1.28839	-0.383591	-0.280033	-0.237232	-0.607078
A0A0G2JWJ3		-3.85276	-3.46718	-5.51852	-4.44187	-4.92722	-6.37374	-4.1422	-5.29391
Q9QUG4;A0A0G2JWJ5;Q64535;Q9R0T2;Q64535-2;Q64535-3	Copper-transporting ATPase 2	-4.50512	-5.53625	-2.1335	-6.08852	-0.0149967	0.726052	-1.35888	-2.06773
B1WBR1;A0A0G2JWJ7;O35254	Golgi reassembly-stacking protein 1	-0.659918	-1.5057	-0.447613	0.0654087	0.701846	0.0781971	-1.27302	0.679702
A0A0G2JWK7;P31232	Transgelin	7.14961	6.71776	7.04898	8.12145	5.78834	5.2015	4.93072	5.23399
A0A0G2JWM2		0.589745	0.401487	1.74595	1.48777	1.58302	1.58628	1.11884	0.979892
Q3B7C8;A0A0G2JWN8;Q9Z1C8-2;Q9Z1C8	Rap guanine nucleotide exchange factor 3	-1.34472	-3.92774	-4.39506	-3.02698	-4.6879	-4.18754	-2.56281	-3.58496
A0A0G2JWP1;B4F7F1;A0A0G2K6F9		-2.80406	-3.86058	-3.84346	-4.97807	-2.92657	-4.03277	-4.09216	-3.2875
D3ZYG3;A0A0G2JWQ0		-2.59664	-1.56364	-7.27404	-4.40199	-5.48576	-2.46865	-8.17254	-7.51382
A0A0G2JWQ7;Q9JJ05	Glycoprotein-N-acetylgalactosamine 3-beta-galactosyltransferase 1	-2.60399	-3.3995	-3.6041	-3.58755	0.0675952	1.05367	0.884948	-0.106501
F1MA13;A0A0G2JWR1;Q7TNK6	tRNA (guanine(10)-N2)-methyltransferase homolog	-2.49297	-8.54831	-6.57375	-6.46284	-4.37409	-3.01553	-5.28075	-3.50269
A0A0G2JWS3;Q0KL00	Piezo-type mechanosensitive ion channel component 1	-5.27471	-4.96233	-4.57434	-6.96087	-5.8112	-5.95039	-5.42857	-5.22625
A0A0G2JWT6;Q5FVJ9;D3ZGV2;A0A0G2JV14		-0.759345	-0.909516	0.573371	-0.608017	1.11218	1.22074	0.806251	0.69823
A0A0G2JWU3;F1M9A4;B5DER4;D3ZFE9;A0A0G2JUV4		1.88406	1.83816	1.57687	0.0640578	1.84842	2.39908	2.14815	1.96129
A0A0G2JWY8;D3ZXY9		-6.94175	-3.04499	-4.0397	-5.75943	-1.84145	-1.63042	-2.9834	-1.52289
D3ZPQ9;A0A0G2JWZ3		-3.06469	-0.40622	-1.50674	-2.78319	0.403014	0.618176	0.740649	0.0642385
A0A0G2JX07		-6.61814	-4.96017	-8.23361	-6.88889	-5.72316	-3.74192	-0.234943	-0.191214
A0A0G2JX10;Q5M9H0	Ankyrin repeat and SAM domain-containing protein 3	-0.918207	-1.87261	-2.98699	0.0239904	-0.769502	-0.226002	-0.2197	0.17575
A0A0G2JX16;F1M4M7		1.92646	2.14136	1.76342	0.39186	2.71281	2.84087	2.56405	2.68754
A0A0G2JX25;Q5FVP6		-1.51949	-0.721739	-3.98225	-1.01582	-1.43675	-0.550158	-1.34572	-0.312983
Q8CJH8;A0A0G2JX26;Q6AZ69;Q8CJH9;E9PTR8		-0.209959	-0.561919	-1.3821	-6.76997	2.23961	2.17711	2.35692	1.13954
A0A0G2JX30		-6.69526	-5.58175	-4.27715	-3.58416	-8.03764	-7.99267	-3.27204	-5.18095
A0A0G2JX36		-5.9485	-4.92832	-2.69587	0.665777	-5.76414	-2.74145	-4.34211	-6.00242
A0A0G2JZR7;A0A0G2K560;A0A0G2K091;A0A0G2JX39;P51882;Q4KLZ9	T-cell surface glycoprotein CD5	-6.36256	-1.66501	-0.83327	-2.10287	-5.50477	-4.92719	-5.40208	-6.61655
A0A0G2JX45;D4A2N1	Arginyl-tRNA--protein transferase 1	-0.670815	-2.82406	-0.785865	-0.302997	-1.7846	-1.52155	-2.02771	-3.52272
A0A0G2JX58;Q5M829		-5.45519	-0.878022	-4.53185	-0.822608	1.23484	-7.23085	0.203663	-1.55078
A0A0G2JX61		-2.99004	-3.91111	-5.55357	-1.32875	-4.12295	-4.66689	-7.32212	-3.05221
B1WBT4;A0A0G2JX62		3.49022	3.15627	2.11382	2.52796	0.529077	2.10068	0.150516	2.27704
A0A0G2JX64;P04692-6;Q91XN6;P04692-3	Tropomyosin alpha-1 chain	3.65316	3.91947	3.78629	4.42056	3.13839	2.79573	2.89908	2.915
F1M9N4;A0A0G2JX72		2.7444	1.24353	3.0733	3.18652	-0.40177	-1.05779	0.776026	-0.255023
A0A0G2JX74;P42346	Serine/threonine-protein kinase mTOR	0.134086	-0.288301	0.225188	0.0551297	-0.276579	-0.581199	-0.274213	-0.354194
Q4V7D1;A0A0G2K075;A0A0G2JX79;A0A0G2JXS8;Q7TPJ0	Translocon-associated protein subunit alpha	3.41798	2.80285	3.00065	2.88878	3.64914	3.38036	3.0742	3.51335
D3ZMW5;A0A0G2JX92		-4.96671	-5.40063	-6.41764	-5.48462	-4.76038	-6.0782	-6.41411	-6.45034
A0A0G2JXB1;V5QRT9;V5QQQ4;V5QQP9;A0A0G2JXN6;P08699;V5QSV9;V5QR27;V5QQW0	Galectin;Galectin-3	6.1984	4.85094	5.28367	7.3183	3.36208	2.5433	1.78646	2.39803
F1LRA1;A0A0G2JXC1		3.66074	3.98192	3.64323	4.63105	3.67017	3.74559	3.30444	3.51259
A0A0G2JXC2		-0.886814	-0.858311	-0.741777	-1.37739	-2.00586	-1.90084	-1.08087	-0.956808
A0A0G2JXC3;P05765;D3ZSE0	40S ribosomal protein S21	4.63142	4.58265	3.82298	4.13903	4.8952	4.67742	4.58444	4.92714
A0A0G2JXC9;Q62751	Iron-responsive element-binding protein 2	-2.91929	-4.01567	-2.21197	-3.44441	-2.10192	-2.1182	-2.298	-3.04361
A0A0G2JXD8;D3ZDS9		-2.68943	-1.87452	-2.24981	-0.751722	-2.78053	-3.71402	-4.81336	-6.02119
A0A0G2JXD9		-3.58157	-6.61944	-6.05342	-4.83258	-4.90602	-6.4105	-6.36292	-3.25104
A0A0G2K924;A0A0G2JXE5;Q7TP65-2;Q7TP65	Ankyrin repeat and LEM domain-containing protein 2	-2.00676	-2.25165	-5.42179	-4.05805	-4.29129	-2.68155	-3.90687	-0.99305
A0A0G2JXF0;A0A0G2K3L5		-4.96115	-4.62933	0.273659	-1.19471	-3.81047	-4.47873	-4.87696	-2.66601
A0A0G2JXF9;Q5RKG2	Host cell factor 2	-0.416628	-0.839451	-0.595526	-0.0879873	-2.7046	-3.56987	-1.5913	-3.67098
A0A0G2JXG3;Q6AY41	Cell cycle control protein 50A	1.28927	1.83288	1.74048	1.85348	2.36601	2.92833	2.19975	2.14819
A0A0G2JXG5		1.38058	-1.0177	1.66114	1.6214	1.48207	-1.37601	-0.301948	-1.56274
F1M0N7;A0A0G2JXG7		1.82878	1.54561	-1.46722	2.03157	0.14918	1.46204	-0.460043	-0.101323
A0A0H2UHS3;A0A0G2JXH2;Q5PPN7	Coiled-coil domain-containing protein 51	1.55895	2.40606	1.81616	-0.552798	2.67675	2.57614	3.22098	2.69552
A0A0G2JXH3;Q6X936	Kin of IRRE-like protein 1	-2.22172	-2.09835	-1.26779	-0.522958	-2.35647	-1.43793	-3.88918	-1.69377
D4A3W4;A0A0G2JXH9		-5.86967	-5.89519	-6.54367	-3.1627	-0.11093	-8.34554	-5.84829	0.331106
A0A1B0GWP6;A0A0G2JXI5;D3Z9G8		-4.06822	-3.53716	-5.24561	-2.9714	-2.16734	-1.43125	-4.8348	-2.53232
G3V8B3;A0A0G2JXI9;G3V9C7;M0R4L7;D3ZWM5;A0A0G2JXE0;D3ZNH4;Q00729	Histone H2B;Histone H2B type 1-A	12.322	12.3177	12.634	13.0571	11.5985	11.4198	11.2635	11.5735
F1M342;A0A0G2JXJ1		-4.52588	-4.06015	-6.1574	-8.37439	-2.60407	-3.26798	-3.11107	-2.31577
A0A0G2JXJ7		-1.49356	-1.07015	-3.09907	-1.28138	-3.2243	-1.99075	-4.7332	-2.01955
A0A0G2JXK7;Q68FS3	F-box only protein 7	-1.98462	-7.24513	-2.64194	-3.40753	-1.06846	-3.05962	-1.71331	-1.44877
A0A0G2JXM4;P24389	Type I iodothyronine deiodinase	-0.397619	0.251878	0.234688	-1.07391	2.55472	2.78307	2.83185	2.0547
A0A0G2JXM5;D4A2B0		3.14887	3.36196	3.3919	3.44489	2.24819	2.9186	2.53489	2.52815
A0A0G2JXM6;G3V8X1;Q6AXT7	RNA-binding protein 42	-3.27113	-5.501	-2.82924	-4.29504	-3.13976	-6.2546	-5.67199	-4.50281
A0A0G2JXN8		1.31669	1.56822	1.34003	1.07995	1.98705	2.06915	1.77199	2.37886
A0A0G2JXP1;O08730;F8WFR6	Glycogenin-1	1.63761	0.434424	0.0339981	0.310995	2.10692	1.68025	1.48522	1.70803
D3ZY86;A0A0G2JXP4		-6.51577	-3.02302	-6.11513	-3.52225	-1.47661	-1.6767	-3.79398	-1.79796
A0A0G2JXR9;D3ZY03;O88382-3;O88382-2	Membrane-associated guanylate kinase, WW and PDZ domain-containing protein 2	-5.48703	-3.58589	-4.11664	-4.38401	-2.8851	-5.63534	-5.04209	-3.85392
A0A0G2JXT3;F1LND7;P05369;Q7TPK0	Farnesyl pyrophosphate synthase	0.58615	0.605788	0.528466	0.079028	1.17425	1.60557	0.982403	0.587449
A0A0G2JXT6;D3ZC22		-0.857317	-0.913365	-0.965996	-0.402333	-0.403847	-0.142524	-0.0556396	-0.0411582
D4A8D5;A0A0G2JXT8		5.01942	4.93015	4.98444	5.22236	4.22188	4.14063	4.16881	4.42662
A0A0G2JXT9		-3.26885	-4.74137	-3.22481	-0.611257	-7.74214	-7.02976	-5.50108	-0.338815
A0A0G2JXU1;D3ZTY9		1.17746	1.00299	1.38187	1.24982	0.491127	0.866233	0.825171	0.51571
A0A0G2JXX9;B2GV08		-2.18916	-6.07642	-6.34597	-2.51466	-1.1915	-2.79657	-3.377	-1.35078
D3ZBQ6;A0A0G2JXY4		-2.25625	-0.841518	-1.42916	-1.8105	0.732684	0.697602	0.413131	-1.18707
F1LQ45;A0A0G2JXY9;Q9Z1Z3;Q505I9	Epsin-2	-3.38123	-3.44123	-3.30909	-2.69092	-3.57509	-4.51756	-2.19815	-10.7932
A0A0G2JXZ3		-1.96832	-0.894171	-0.864022	-0.390733	-0.514703	-2.00792	-0.80706	-1.1426
Q99MK7;Q499V9;A0A0G2JXZ4		-8.98434	-6.45147	-4.23558	-7.56242	-3.21745	-3.04435	-7.90155	-3.91881
D3ZG11;A0A0G2JY02		-1.52745	0.665656	-1.13184	-1.21778	3.02869	3.68076	3.57707	3.54817
A0A0G2JY08		1.30829	1.55344	1.90114	1.53684	1.25509	0.870336	1.35974	1.50162
A0A0G2JY11;D4AAV9	Tetraspanin	-0.116198	0.433535	-0.313979	0.661646	0.0466601	-0.215439	0.0539591	-0.413306
Q1EG89;A0A0G2JY12;Q66H76	Paxillin	2.47134	2.76648	2.47494	3.246	2.16773	2.75543	2.20029	2.11506
A0A0G2JY18;Q9JLT3;Q498U6		-1.84674	-4.84006	-1.176	-1.87077	-2.72364	-5.24691	-3.36533	-2.72381
Q2IBC7;A0A0G2JY19;P97523	Receptor protein-tyrosine kinase;Hepatocyte growth factor receptor	-3.82111	-1.85	-1.53656	-5.38255	-1.33786	-0.536826	-1.83381	-0.637677
A0A0G2JY20;F1LN38;P63301	Selenoprotein W	-1.72366	-3.45191	-0.98789	-0.995652	2.65214	-5.84143	2.26162	2.05947
A0A0G2JY22		-2.94123	-1.84231	-3.17787	-2.8087	-2.89371	-2.47845	-2.87819	-3.61051
D4A0I5;A0A0G2JY26		-6.45937	-3.90378	-3.83933	-4.19899	-2.4635	-4.63496	-2.83248	-8.46169
A0A0G2JY31;A0A0G2JZ73;P17475	Alpha-1-antiproteinase	7.95635	7.42406	7.93775	8.6502	6.34262	6.2051	6.86469	6.26762
A0A0G2JY32		0.520327	-5.43095	0.150054	1.61321	-4.43738	-2.35163	-0.25717	-5.63732
G3V9W6;A0A0G2JY43;P30839	Aldehyde dehydrogenase;Fatty aldehyde dehydrogenase	4.31505	4.2591	4.25486	4.81561	4.17671	4.47317	4.36452	4.385
G8EXB7;D3ZHK8;A0A0G2JY45;G8EXB8;A0A0G2K520;D4AD99		-3.64152	-3.28627	-4.42318	-3.09577	-2.87722	-2.48927	-3.00148	-2.83772
F1MAJ0;B2B9B0;A0A0G2JY48	Receptor protein-tyrosine kinase	-3.65514	-3.12196	-3.25648	-3.27861	-4.84177	-3.09306	-2.06478	-4.35653
D3ZV33;A0A0G2JY58		-6.09545	-5.68521	-6.01563	-6.11037	-4.20541	-4.06735	-6.65501	-6.66682
D3ZYB4;A0A0G2JY62		-3.20245	-2.08607	-3.99397	-2.09168	-2.69609	-1.71209	-3.46707	-3.19784
A0A0G2JY68;M0RCH8		-2.40851	-6.27249	-3.24361	-3.12345	-8.31987	-3.88096	-8.40247	-8.42603
A0A0G2JY69;G3V907;Q9QYU1	Peroxisomal biogenesis factor 19	-4.02391	-6.32364	-1.11089	-6.60875	-0.537943	-1.17994	-1.63856	-1.65466
A0A0G2JY70		-5.97721	-4.49319	-4.98604	-1.67918	0.0592012	-0.190126	-7.13601	-5.29322
A0A0G2JY73;D4A554		0.286445	0.246278	-0.0178037	0.226117	-2.07294	-1.07864	0.418327	0.348229
A0A0G2JY75;A0A0G2K679;Q5PQP7		0.307238	-1.30853	0.324438	1.42594	-0.0375476	-0.683275	-2.30674	-2.98703
F1LP92;A0A0G2JY76;Q65Z14	Oncostatin-M-specific receptor subunit beta	-3.952	-2.65666	-2.48335	-2.5667	-5.58763	-4.60862	-5.58778	-5.62224
A0A0G2K1I6;A0A0G2JY82;P56603;Q5D009	Secretory carrier-associated membrane protein 1	1.5917	1.30194	2.16843	2.2582	1.00915	1.26286	1.67019	0.899055
A0A0G2JYA2;Q9JHU5	Arfaptin-1	1.87606	1.69622	2.12968	1.83062	-0.243032	-0.0647323	-0.371053	0.460898
A0A0G2JYA3;D3ZNG3		0.661507	1.01552	0.907931	0.56711	1.90219	2.68156	0.694046	0.412932
A0A0G2JYA4;P63331	Serine/threonine-protein phosphatase 2A catalytic subunit alpha isoform	1.96846	2.12069	1.90179	1.38518	1.85394	1.96076	1.72233	1.5791
A0A0G2JYA7		-2.62872	-4.66601	-7.70961	-3.96843	-4.7906	-7.88058	-2.8286	-3.39928
A0A0G2JYB2;D4A386	Claudin	-0.16249	0.115604	-0.0261967	-0.576742	-0.550119	-0.14082	-1.0933	-0.146252
A0A0G2JYB5;Q6AYD7		3.39258	2.75879	3.10463	3.16994	2.96193	2.84926	2.96037	2.45294
A0A0G2JYB9;F1M8D3		-3.12163	-6.59764	-5.56671	-3.31152	-6.04633	-3.82494	-1.38424	-3.61078
A0A0G2JYC2;P0C588	Metal transporter CNNM4	-4.2271	-4.94013	-5.2899	-4.84051	-0.589256	-2.45338	-1.91353	-1.83949
A0A0G2JYC6;E9PTR4;Q4V8A7		-2.21071	-4.08759	-5.48714	-4.87134	-2.13887	-2.65044	-1.44575	-4.30394
A0A0G2JYC7;Q925G1-2;Q925G1	Hepatoma-derived growth factor-related protein 2	1.0618	0.317571	-0.165633	0.478695	-1.56588	-5.03531	-3.68028	-0.52237
A0A0G2JYD4;D3ZKC6		-0.208793	0.188014	0.290461	-0.146214	-0.0486056	0.109686	0.299762	-0.209753
A0A0G2JYD8;G3V7U6;Q8R4C0	Calpain-5	-1.98256	-1.64408	-1.74947	0.252096	-3.42769	-4.80357	-5.66312	-1.83256
A0A0G2JYE3;Q5SGD7	Connector enhancer of kinase suppressor of ras 3	-2.6214	-1.86076	-2.24262	-2.84276	-2.62191	-2.71254	-3.14705	-2.76389
Q4W1H3;Q4W1H4;A0A0G2JYG5;Q63358	Unconventional myosin-IXb	-2.50759	-1.94986	-2.02253	-2.28131	-2.72745	-2.78495	-1.36388	-1.67554
A0A0G2JYH1;O08561	Phosphatidylinositol 4-kinase beta	-3.00748	-2.85357	-3.32201	-2.28311	-1.25656	-1.63747	-1.35384	-3.37475
A0A0G2JYH7;B0BN10		-6.61887	-4.25655	-6.63189	-3.44395	-1.85767	-2.11138	-4.70276	-3.58522
A0A0G2JYI0;A0A0G2JYR4;F1LZG6		1.70311	1.63681	1.52832	1.83972	3.44272	2.71739	2.88863	3.30325
A0A0G2JYJ5		-6.04565	-4.89717	-5.56706	-5.79189	-7.62465	-3.3989	-3.54734	-4.89362
A0A0G2JYJ6;A0A0G2K663		-1.00025	-0.373584	-0.955877	0.637246	-7.86021	-1.40293	-1.26535	-1.29623
Q4QR81;A0A0G2JYJ7		-3.26184	-4.29532	-2.92015	-4.97875	-4.90305	-6.12437	-5.91246	-3.06832
A0A0G2JYK0;F1LM05;Q7TMB9		3.99114	3.69691	4.47022	1.98228	3.39937	3.09451	4.09637	3.02403
A0A0G2JYK2;Q3B7T9	Rab11 family-interacting protein 1	4.34089	4.51192	4.71345	4.66875	3.7061	3.89938	3.89613	3.46187
A0A0G2JYK4;R9PXS3;Q4KM51	Transcription elongation factor, mitochondrial	-1.15101	0.142231	-0.167497	0.279503	-0.426118	0.230295	-0.415093	-0.297759
A0A0G2JYL4;D3ZGT6		-2.53615	-6.68769	-4.98095	-2.09289	-4.22284	-3.37185	-3.64677	-7.24078
A0A0G2JYM5;Q7TSX5;Q6AZ82	Phosphatidylcholine:ceramide cholinephosphotransferase 1	-2.23872	-1.41387	-3.30377	-4.43678	-2.27577	-2.37372	-0.900774	-1.3051
A0A0G2JYN0;Q5U2M6	DDB1- and CUL4-associated factor 8	-3.0094	-2.86185	-2.33249	-1.0533	-0.752544	-0.578327	-3.52476	-1.32845
A0A0G2JYN4		0.152301	0.50513	0.062695	0.231622	0.16103	-0.490418	-3.85844	-0.159457
A0A0G2JYN7;Q4KLH4	Paraspeckle component 1	1.33978	1.69091	1.78256	2.00659	1.81014	1.76497	1.08977	1.4785
A0A0G2JYP9		-5.88648	-0.421804	-0.704392	-0.871017	-0.334376	-0.790506	-0.745654	-1.04791
F1LQJ1;A0A0G2K678;A0A0G2JYQ3;P0CB49	YLP motif-containing protein 1	-0.374942	-0.913711	-1.32174	-0.682404	-3.54768	-2.55945	-2.07137	-2.19949
A0A0G2JYR1;B5DEY3		-6.65805	-6.20992	-5.47612	-4.0125	-4.11341	-7.62109	-1.50587	-2.84149
A0A0G2JYT1;F1LPE9;Q811U3	ELKS/Rab6-interacting/CAST family member 1	0.0728727	0.0209602	-0.239991	1.27568	1.02899	1.16419	1.42628	0.803629
A0A0G2KBC9-2;D3ZVK8;A0A0G2JYU1;A0A0G2KBC9;A0A0G2KAU3		3.85162	4.16526	4.15842	3.93097	3.53437	3.50452	4.3393	4.16544
A0A0G2JYU2;Q5XIE3	39S ribosomal protein L11, mitochondrial	1.13454	1.3439	1.36185	1.05655	1.63743	1.56059	1.96932	2.20167
A0A0G2JYU5;P63149	Ubiquitin-conjugating enzyme E2 B	-4.19142	-1.30743	-2.58457	-2.82029	-6.3491	-4.78633	-5.15466	-5.07831
A0A0G2JYU6;D3ZAZ1		0.529127	0.00516839	0.149925	-2.21335	0.164283	0.610022	0.321083	-0.141177
A0A0G2JYV0;D3ZGX8;Q497A6		-4.87467	-4.71748	-8.96982	-7.21084	-5.0727	-4.86229	-1.76655	-5.74883
A0A0G2JYW2;P35560-2;P35560;P35560-3	ATP-sensitive inward rectifier potassium channel 1	-4.03953	-2.44431	-6.17103	-1.04702	-1.65673	-0.293392	-1.01759	-0.721511
A0A0G2JYY6;D3ZX74		-6.48287	-5.644	-5.18375	-5.04068	-3.26159	-4.28272	-1.33835	-2.04915
D3ZHX6;A0A0G2JZ01	Eyes absent homolog	-6.0993	-3.11263	-4.53034	-4.7929	-1.80865	-5.45086	-2.63285	-2.33347
A0A0G2JZ38		0.607217	0.346883	0.875258	1.22827	-0.896226	-1.24889	-0.486045	-1.03386
A0A0G2JZ48;A0A0G2K8G1;A0A0G2JYB3;Q9QYA5		-1.35573	-1.90488	-1.40284	-6.47485	-0.545597	-0.628875	-0.0312558	0.0589027
Q6IMY8;Q63555;A0A0G2JZ52		4.35601	3.58598	4.49127	4.34913	3.24143	3.57315	3.53882	3.66298
F1LY70;A0A0G2JZ53		-1.18199	-1.099	-1.15191	-1.09537	-0.977866	-0.374938	-1.23441	0.160168
A0A0G2JZ68;Q811P6	Dimethyladenosine transferase 1, mitochondrial	-0.913754	-1.92197	-0.991496	-2.9958	-0.50319	-1.00148	-0.056467	0.148655
A0A0G2JZ69;A0A0G2K1Y8;C9EH87		-5.00818	-5.79213	-5.99085	-5.08005	-6.25119	-5.29925	-5.7896	-3.01905
A0A0G2JZ75;Q9WV78	Plasmalemma vesicle-associated protein	2.41566	2.59033	2.42334	2.78588	3.00591	3.03775	3.86503	3.58657
U6A022;A0A0G2JZ83;A0A0G2K2D4		-2.73625	-1.22865	-1.44605	-1.59066	-0.0906084	-0.53024	-0.740432	-1.99466
A0A0G2JZ84		-2.71385	-2.52476	-2.67188	-3.91958	-0.682149	-1.06733	-1.34998	-1.58622
A0A1W2Q681;A0A0G2JZ87;D3ZTQ1;Q3KR71	Splicing factor, suppressor of white-apricot homolog	-4.38247	-4.95624	-3.79612	-1.72388	-7.56691	-3.51464	-4.22639	-3.89443
A0A0G2JZ88		-4.40235	-2.84367	-4.75391	-4.31493	-4.68389	-5.97233	-7.28636	-3.14481
B5DEJ1;A0A0G2JZ92;D4A208	SLIT-ROBO Rho GTPase-activating protein 2	-5.27573	-3.1917	-5.53492	-3.89539	-4.79364	-0.810855	-3.54863	-3.7482
A0A0G2JZA2;P97576	GrpE protein homolog 1, mitochondrial	3.08599	3.59901	3.14221	3.08241	4.44699	4.18014	4.32442	4.4356
D3ZZ19;A0A0G2JZA7		-3.99482	-8.3937	-4.61738	-3.21089	-4.9819	-6.11098	-4.77292	-3.86425
F1LQS9;A0A0G2JZC6;Q9ES67	Rho guanine nucleotide exchange factor 11	-3.58752	-2.69996	-3.88955	-6.97481	-0.977848	-0.782384	-1.00591	-1.04152
Q3T1I6;F1LSF8;A0A0G2JZD2;A0A0G2KBA9;A0A0G2K5I0;P60815	Feline leukemia virus subgroup C receptor-related protein 2	-6.08206	-2.53106	-4.82124	-6.67926	-3.82354	-1.9029	-0.9163	-1.95563
D3ZAL7;A0A0G2JZD5;C6JUQ2		-5.77469	-5.5706	-3.1094	-5.78212	-2.71501	-4.61554	-1.0792	-4.36493
M0R8T1;A0A0G2JZE4;Q4L1J4;F1M7H7;Q4L1J4-2	Membrane-associated guanylate kinase, WW and PDZ domain-containing protein 1	-3.18518	-4.92662	-3.95883	-7.11676	-3.27441	-2.20957	-2.81668	-2.93139
A0A0G2JZE7		-2.8739	-2.04823	-3.30131	-2.82512	-2.44972	-6.15708	-1.47573	-3.82089
A0A0G2JZF0;B5DEG8		2.4659	2.35539	2.44827	1.84252	2.59359	2.55323	2.57966	2.38816
A0A0G2JZF5;B1H273;A0A0G2K1S9		-0.0489268	-0.434209	-2.08192	0.473668	-2.57484	-1.18929	-0.34604	-2.88109
A0A0G2JZF6		-0.0196828	1.12034	-0.464235	-2.01972	1.3176	1.71418	2.01084	1.29238
A0A1W7GKK9;D0FYH4;A0A0G2JZG2;A0A0G2K0D4	Estrogen receptor	-7.34714	-6.41694	-5.97509	-0.0822142	1.60401	-7.49042	-0.396927	1.61068
A0A0G2JZG7;Q6P799	Serine--tRNA ligase, cytoplasmic	3.45539	3.68365	3.2411	3.70807	3.40198	3.48211	3.19937	3.62047
A0A0G2JZH0;D3ZJ77		4.16799	4.33688	4.43504	4.3796	4.2567	4.10991	4.09378	4.10498
D3ZZ48;A0A0G2JZH4		2.75893	2.13297	3.15878	2.12524	2.98372	2.68245	3.65346	3.18753
A0A0G2JZH8;Q5BJX2		3.40588	3.76509	3.84519	3.14388	3.89557	3.9634	4.12569	4.36226
A0A0G2JZH9		-5.46491	-4.50175	-4.62858	-4.65223	-6.25198	-4.69459	-4.24906	-6.45494
A0A0G2JZI2;Q6TXE9		3.55426	2.99808	3.54926	3.22138	3.22113	3.09988	3.06847	2.95752
A0A0G2JZI5;B0BMV9		-0.358008	-0.815531	-1.10605	-0.231579	-0.957369	-0.229497	-0.560389	-0.331327
A0A0G2JZL6		-5.65296	-4.86948	-6.50533	-4.18621	-4.73865	-2.46407	-2.24457	-2.15363
A0A0G2JZL9;Q6AYD4	Endothelial cell-selective adhesion molecule	-4.61668	-4.3166	-2.40845	-0.594121	0.390405	0.294886	-0.686984	-1.34993
A0A0G2JZM2;B5DFC3		3.82489	3.73596	4.35661	3.94227	3.55547	3.46679	3.01197	3.11041
A0A0G2JZM8;Q99JD4	CLIP-associating protein 2	-1.47679	-2.11625	-1.74965	-2.06319	-1.70438	-1.41013	-2.62778	-2.61711
A0A0G2JZP7;D3Z9Z3		-3.80198	-6.01693	-4.39653	-2.98855	-6.54654	-6.39543	-3.48468	-4.22848
A0A0G2JZP9		-0.500311	-0.853893	-0.498081	-0.4273	-0.905259	-0.431674	-3.92775	-6.70214
D4A0F3;A0A0G2JZR1	Oxysterol-binding protein	-3.97981	-3.41873	-6.88513	-1.80883	-5.50424	-4.02289	-3.97486	-5.85855
Q56R15;A0A0G2JZS1;Q3KR98;F1LT58	Importin subunit alpha	-1.72022	-1.81368	-1.92647	0.268948	-3.53062	-4.95746	-2.67636	-4.7775
A0A0G2JZS5;Q7TS62;P53563-3;P53563;Q9WUI5;Q548R7;E9PU78;P53563-2	Bcl-2-like protein 1	-0.896451	-1.08748	-2.38222	-2.43176	0.341313	-0.134867	-3.87536	0.230495
C8YIX5;A0A0G2JZT0;Q64663	P2X purinoceptor;P2X purinoceptor 7	-1.44348	-1.81436	-1.03099	-2.73803	-4.09535	-1.93791	-2.74458	-2.68831
A0A0G2JZT3;F1LSN8;P70553	Natural resistance-associated macrophage protein 1	-4.25599	-1.83754	-2.65284	-3.98449	-2.61031	-4.72037	-4.97652	-3.67073
F1LMC7;A2VCW8;A0A0G2JZT5;D4A0F5;Q9WVC0	Septin-7	4.18251	3.91379	4.34316	4.81826	3.43007	3.15055	2.96434	3.37341
A0A0G2JZU8;G4XKZ2;A0A1B0GWR2	Ubiquitin carboxyl-terminal hydrolase	-2.52487	-3.21664	-3.41625	-2.53336	-2.78208	-2.40423	-4.2221	-3.23296
A0A0G2JZV3;G3V8G1;B0BN26		-7.28209	-6.94664	-6.3793	-5.72408	-5.80849	-4.47846	-6.00364	-5.88168
A0A0G2JZV8;Q80WE1-2;Q80WE1	Fragile X mental retardation protein 1 homolog	-2.88023	-5.33708	-3.16837	-5.49175	-5.99728	-1.18456	-6.01996	-3.29207
B0BN77;D4A716;A0A0G2JZW3		-5.9059	-4.82506	-4.00333	-5.36508	-2.26281	-2.70799	-1.63776	-3.06198
A0A0G2JZX5		-6.36187	-4.82711	-6.88551	-2.83627	-1.97019	-4.49589	-4.2414	-4.33054
A0A0G2JZX9;A0A0G2K2K1;Q9EPR9		-2.07022	-5.644	-1.75447	-1.62495	-0.78268	-2.31902	-4.4001	-1.33221
A0A0G2JZY3;A0A0G2KB70		-6.6912	-3.52856	-3.35594	-6.68957	-1.58244	-1.40474	-1.23265	-1.56512
A0A0G2JZZ0;Q9WVT0	Probable G-protein coupled receptor 116	-6.1003	-5.12806	-3.83388	-4.61327	-1.77778	-1.9374	-2.53952	-1.46727
D3ZD47;A0A0G2JZZ3		0.667494	0.609909	0.888111	0.575674	-7.48518	-0.832906	-3.49525	-4.73019
A0A0G2JZZ4		-3.98161	-0.190727	-0.940539	0.701055	-0.5974	-1.68958	-1.99961	-6.89085
A0A0G2K007;O88506	STE20/SPS1-related proline-alanine-rich protein kinase	-3.59631	-8.67434	-2.77492	-0.976055	-2.39834	-0.265731	-0.0847956	-0.481595
M0RAE4;A0A0G2K012		-1.71517	-2.48311	-2.86281	-1.25823	-5.5956	-2.26528	-3.69771	-2.49072
A0A0G2K013;Q9QXQ0;A0A0G2K5U9;Q99MI8	Alpha-actinin-4	8.15815	8.38612	8.44014	8.77303	8.25816	8.09983	7.97241	7.93092
Q5XI38;A0A0G2K014		5.35849	5.17611	5.41616	4.91454	3.24093	3.45657	2.66424	3.30867
A0A0G2K016;Q5U2W0		0.487579	0.154587	0.688952	1.37366	-0.874987	-0.794268	-1.69882	-1.25992
I6L9G5;A0A0G2K022		2.09591	2.06142	2.85353	2.61794	-0.993755	-2.65409	-1.63438	-0.368871
A0A0G2K023		-2.58477	-2.72979	-1.70612	-1.9541	-2.68175	-3.01156	-1.38991	-3.13544
A0A0G2K038;Q5U1X1	Oligoribonuclease, mitochondrial	0.698779	1.66941	1.24773	0.288133	0.115488	0.225944	-0.744338	-0.0937673
A0A0G2K042;Q9JLU4-2;Q9JLU4;A0A0U1RS13;Q9JLU4-3	SH3 and multiple ankyrin repeat domains protein 3	-0.566736	1.58483	0.853535	2.29229	-2.15355	-2.00085	-4.55717	-1.57709
A0A0G2K047;D3ZGU2		4.30136	4.57665	4.34245	3.80694	5.29896	5.37533	5.32995	5.17947
F1LUA1;A0A0G2K051		2.47465	2.62053	2.79363	2.19399	3.04151	3.07536	3.13883	2.71473
A0A0G2K052;D4A915	Anoctamin	-1.2864	-0.425896	-0.274104	-1.63433	0.230786	0.455602	0.219612	0.246566
A0A0G2K059;M0RDI5		2.62405	2.75391	2.52505	2.10883	2.74661	1.70521	2.58272	2.42162
A0A0G2K064;Q499N7;A0A0G2K163;G3V9T9;P81718	Tyrosine-protein phosphatase non-receptor type;Tyrosine-protein phosphatase non-receptor type 6	1.71809	0.988461	1.38433	0.360763	-0.126419	0.153431	0.682422	0.627302
A0A0G2K080;A0A0G2K8E7;Q0VGK4	Glycerophosphodiester phosphodiesterase domain-containing protein 1	-1.65059	-2.01915	-0.838167	-0.819303	-2.21821	-2.52747	-2.39143	-2.1061
A0A0G2K089;F1LTD7		-3.53558	-4.97791	-4.45233	-1.56614	-4.5041	-4.48326	-2.31266	-3.55854
A0A0G2K093;O35162	Heat shock 70 kDa protein 13	-3.9854	-2.35125	-2.06975	-3.48245	-2.45452	-1.42045	-1.45313	-2.75094
A0A0G2K0A0;D3ZHR6		-5.9173	-3.28943	-5.47279	-3.78774	-4.16359	-2.49471	-6.70481	-3.78245
A0A0G2K0B4;A0A0G2K8P3;Q62940	E3 ubiquitin-protein ligase NEDD4	3.25909	3.40687	2.97108	4.1042	2.1546	2.44088	2.46907	2.18931
E9PSM4;B4F7E4;A0A0G2K0C0;Q712G8		-4.39322	-5.94796	-4.75825	-3.87642	-4.54665	-5.28478	-5.05406	-3.28453
A0A0G2K0D3		-3.76854	-2.60336	-6.07309	-1.34178	-1.99889	-4.43968	-3.344	-2.98105
D4A0G0;A0A0G2K0D5	Oxysterol-binding protein	-2.77411	-1.85877	-2.19796	-2.23655	-2.57715	-2.73257	-1.77189	-2.68602
A0A0G2K0E0;Q6AYT6		-2.56296	-4.72547	-3.36078	-3.35604	-5.07204	-5.09382	-4.19098	-4.95202
D4A9L5;D3ZMI4;A0A0G2K0F3;Q9WTP0;Q9WTP0-2;A0A0G2K0B2;D4ACZ4	Band 4.1-like protein 1	0.467832	1.04789	0.952978	0.806446	1.05241	1.51343	1.10495	1.71502
A0A0G2K0F5;A0A0G2K1V4;F1LRV9		-7.8427	-8.84008	-5.19142	-0.379931	-1.55583	-4.49837	-5.89351	-7.26691
B9VVT4;G3V750;B9VVT2;B9VVT3;A0A0G2K5P1;A0A0G2K0G1;P22449-2;P22449;A2ICG7	Hepatocyte nuclear factor 4-alpha	0.344086	0.313502	0.11009	-0.565265	0.775783	1.37437	1.2589	0.929657
A0A0G2K764;A0A0G2K0G3		-2.28231	-2.5153	-2.8807	-1.54236	-3.81836	-8.00782	-4.79473	-3.95034
A0A0G2K0G7;F1LSH3;Q4R180	Origin recognition complex subunit 3	-3.76041	-3.68889	-5.27644	-2.74672	-4.13968	-2.64965	-1.61807	4.06643
A0A0G2K0G9;D3ZFZ0		-5.04309	0.0346373	-0.0203021	-0.757176	-2.80299	-3.73721	-4.90268	-0.120442
A0A0G2K0H3;D3ZUH9		-4.1276	-3.37139	-3.65055	-5.33335	-3.2427	-3.41723	-3.4639	-4.2453
G3V6Q3;B2RZ63;A0A0G2K0H6		0.980925	1.29745	1.06527	1.65387	2.03857	2.24921	1.67988	1.97197
A0A0G2K0I1;D4A6T1		0.390632	0.588746	1.22385	1.55552	2.01566	1.34581	1.78968	2.31368
A0A0G2K0I3;Q80Z29	Nicotinamide phosphoribosyltransferase	4.10722	3.69051	3.98535	4.54366	3.67144	3.51669	3.07385	3.47869
A0A0G2K0I6;F1M7E5		-0.763278	-0.412335	-0.667864	-0.122023	-3.09866	-0.635076	-1.21088	-1.88879
A0A0G2K0I8;F1M784;B5DFG9;F1LXQ8		-2.94646	-4.78903	-3.39477	-4.30649	-6.08467	-6.0387	-4.47314	-5.6545
A0A0G2K0J0;F1LR36		-0.467886	-0.151452	-0.389566	-1.78024	-4.49296	-2.93455	-1.93721	-1.38052
A0A0G2K1R9;A0A0G2K0J3;O70511;O70511-3	Ankyrin-3	1.92975	1.8948	2.07069	2.28771	2.4572	2.45028	2.63691	2.87182
A0A0G2K0J4		-5.66494	-5.047	-6.63071	-7.51825	-3.33001	-3.37137	-3.12388	-3.45877
A0A0G2K0J7		-2.25497	-5.16011	-2.76855	-3.24652	-4.30207	-1.96356	-5.16681	-2.94513
F1M9P0;A0A0G2K0K6		-1.41976	-6.8792	-9.22274	-1.43715	-5.84044	-2.27428	-7.36093	-5.49886
A0A0G2K0K8;A0A0G2KA57;R9PXV2		-0.605077	-0.76012	-0.501152	-0.292416	-1.13593	-1.71468	-1.0824	-1.09966
B5DF75;A0A0G2K0K9		-0.941087	-2.8214	-1.70684	-1.91198	-4.40945	-5.62445	-0.842663	-6.1419
A0A0G2K0L0;B2RYI8;F1LX70;A0A0G2KB21		1.44071	1.05559	0.926563	0.681582	1.569	1.33363	0.0103289	0.799418
A0A0G2K0M1;Q7TSP2	Kinesin-like protein KIF15	2.82822	2.67112	3.36027	0.999381	1.26529	1.18375	1.99221	1.61494
A0A0G2K0N6		1.29074	-7.40995	0.466452	-2.35534	-2.96617	-1.6511	-6.8243	-0.0746402
A0A0G2K0P1;D3ZWA5		-1.10221	-1.10968	-1.25521	-1.19347	-2.59787	-0.80343	-1.26926	-2.22381
A0A0G2K7R8;A0A0G2K0P8;Q8VII6-2;Q8VII6	Choline transporter-like protein 1	0.725614	0.69882	0.765503	1.41961	-0.219129	-0.118712	0.541045	0.704114
A0A0G2K0Q7;D3ZFU9		2.59356	2.40084	2.68927	2.76985	2.21796	2.21175	1.97069	2.32322
D3ZEV8;A0A0G2K0Q8;B5DEX6;A0A0G2K518		4.9465	5.46784	4.63576	4.05729	6.36273	6.40362	6.05292	5.83738
A0A0G2K0S1;Q66HR5	Calcium-binding and coiled-coil domain-containing protein 1	-1.39671	-0.376025	-1.32306	-2.36038	0.267857	0.621116	0.684689	0.279041
A0A0G2K0S2;O55006	Protein RoBo-1	-2.99041	-3.6728	-6.42814	-4.43187	-2.52921	-5.94298	-7.1295	-5.72449
Q5MPW5;Q5MPP4;A0A0G2K7E2;A0A0G2K0S4		1.16788	0.726166	0.950465	0.954703	1.09754	1.15752	1.34472	0.891577
A0A0G2K0S7		3.06272	1.96761	2.42163	-0.156992	-0.93095	-1.23086	0.575758	0.0100452
Q9QZV0;A0A0G2K0T2;P28648	CD63 antigen	6.48413	6.33146	6.5549	6.79269	5.4911	5.66529	5.09264	4.35585
F1LNV5;A0A0G2K0T5;Q6P6Q9	Calcium uptake protein 1, mitochondrial	-1.93286	-0.00926113	0.251932	-0.0739467	-0.82339	-0.430284	-0.694793	-2.01134
A0A0G2K0T6;F1LQ96;Q63544	Gamma-synuclein	-6.19195	-3.57502	-8.5278	-5.95385	-2.03083	-3.65644	-2.39882	-1.29631
A0A0G2K0U7;Q499U1	Solute carrier family 25 member 38	-5.77711	-5.12466	-5.62537	-4.4143	-4.81504	-2.23715	-2.93016	-4.84328
A0A0G2K0U8;G3V6R8		-2.58343	-3.25036	-5.71849	-1.61018	-6.51583	-8.19259	-3.16697	-2.34567
A0A0G2K0V1;D3ZLQ6		-2.63059	-3.30994	-2.91234	-2.37737	-3.8974	-4.92512	-4.85073	-5.89155
A0A1B0GWY5;A0A0G2K0V4;Q5FVC2	Rho guanine nucleotide exchange factor 2	-4.30582	-6.09719	-5.2299	-6.87516	-4.71137	-3.83746	-6.3697	-4.0116
A0A0G2K0W1;Q8CJH2	Disabled homolog 1	-5.10137	-4.08927	-6.0398	-4.97013	-4.79895	-3.99271	-3.46309	-3.61391
A0A0G2K0W9;P48004-2;P48004;A0JPK2	Proteasome subunit alpha type-7;Proteasome subunit alpha type	5.66318	5.46485	5.34965	5.54507	5.56615	5.60132	5.34704	5.65387
G3V7E6;A0A0G2K0X1		-7.09552	-4.68266	-4.41528	-7.32589	-4.22801	-3.75733	-5.95203	-4.48929
A0A0G2K0X9;G3V699;Q9Z2Q1;Q9Z2Q1-2	Protein transport protein Sec31A	3.56953	3.15044	3.52666	3.44662	3.38659	3.33657	3.36307	3.22725
R9PXV0;A0A0G2K0Z3;P31646	Transporter;Sodium- and chloride-dependent GABA transporter 2	-1.12617	-0.791839	-0.9887	-3.5882	0.0746306	0.0978459	0.520533	-0.348622
A0A0G2K0Z9		-6.88933	-4.42064	-2.67795	-4.12263	-4.13836	-1.04408	-4.44706	-0.447102
A0A0G2K101;G3V7L9;Q9ESV1	Leucine zipper protein 1	-3.8863	-5.80133	-3.8269	-5.8798	-2.88646	-3.14347	-2.17023	-5.9152
A0A0G2K102;D3ZHJ7		-5.96761	-1.84395	-3.41583	-4.24919	0.483148	0.550178	0.453127	0.356132
A0A0G2K110;Q3KRD8	Eukaryotic translation initiation factor 6	3.31436	1.39877	1.5055	2.81321	3.57106	3.69704	3.74425	3.6702
A0A0G2K121;Q5FVQ4	Malectin	4.62677	5.07686	4.94579	4.67453	4.80464	4.63318	4.62319	4.59824
A0A0G2K132		3.08626	1.58505	3.19568	3.15891	-0.649313	3.20897	-2.03598	3.39115
A0A0G2K135;Q9WUW3	Complement factor I;Complement factor I heavy chain;Complement factor I light chain	1.35507	4.1455	1.64378	5.39657	2.11055	1.70766	2.73087	2.48588
Q65ZS7;A0A0G2K151;P02650;Q6PAH0	Apolipoprotein E	8.05101	7.39632	7.98794	9.26625	6.5315	6.49741	7.30662	6.99202
A0A0G2K160;D3ZZZ0		-0.0165945	0.251766	0.271981	0.0949489	-0.165248	-0.05141	-0.370492	-0.645271
A0A0G2KAK2;D3ZIP3;A0A0G2K161;D3ZKF7;D4A9A6;D4A6Q4		2.10093	2.26931	2.33618	2.79672	3.05468	3.22082	3.32825	3.09176
A0A0G2K535;A0A0G2K175		-4.94288	-3.81414	-3.69429	-2.8237	-4.66969	-5.13033	-4.89525	-4.18462
A0A0G2K178		-4.43981	-6.32179	-3.45898	-3.58792	-1.91081	-4.21093	-1.0867	-1.66396
A0A0G2K183;Q5BK76	Cysteine and histidine-rich protein 1	2.9376	2.92665	2.84437	4.04029	-5.80128	-5.56666	-4.54103	-3.03255
A0A0G2K189;G3V8F4		-0.619492	-0.877805	-1.72211	-1.43666	0.647497	0.512067	0.410606	0.336753
A0A0G2K191;Q5FVQ9	Tubulin-specific chaperone E	-1.54636	-1.84455	-2.00211	-1.31014	-1.48416	-3.53646	-2.42662	-1.42884
A0A0G2K199;Q9R1J8	Prolyl 3-hydroxylase 1	0.356311	0.946209	0.199218	-0.91384	0.0269614	-3.57441	-0.308013	0.817195
M0RBI3;D4A5Y6;B5DFB7;A0A0G2K1A0		2.96609	2.65889	2.96722	1.87136	2.32874	2.17041	2.18822	1.55298
A0A0G2K1A2;D3ZGE2;D3ZYH8		0.278695	0.399163	1.41639	1.42481	-0.17427	1.24443	-0.531348	-0.507081
A0A0G2K1A4;D3ZXM4		-1.30977	-2.38116	-5.55815	-2.35707	0.813668	0.441442	-5.39838	-2.10749
A1A5P7;A0A0G2K1A8		-3.17232	-4.05033	-3.42268	-0.726777	-0.637356	-0.657252	-0.22543	-4.08967
A0A0G2K1A9		-2.8056	-2.43725	-2.03958	-3.87678	-6.34485	-2.25469	-2.50386	-2.84378
D3ZT82;A0A0G2K1B0		0.153088	0.410944	0.217617	0.682907	-0.909443	-0.337182	-0.258947	-0.711454
A0A0G2K1B4;A1L127;Q62739	Rab-3A-interacting protein	-0.641047	-0.601854	-0.674926	-1.45018	0.0356429	-0.112731	0.154164	-0.465458
Q9QY86;O70190;F2Z3R4;A0A0G2K1B6	Nuclear factor 1	-6.49656	-0.629639	0.698637	1.1477	-1.30155	-0.977014	-5.07559	-2.71074
A0A0G2K1C0;Q4V7C7	Actin-related protein 3	6.20223	6.12109	6.06423	6.09564	5.89823	5.83123	5.42541	5.74269
A0A0G2K1C8;D4AEB0	Histone deacetylase	-4.37175	-1.5406	-7.38723	-3.5777	-3.53802	-5.58797	-5.47217	-4.44572
A0A0G2K1D2;F1M7Y3		1.56092	2.46802	1.69114	1.92348	1.04269	1.61904	0.862066	1.34037
A0A0G2K1E2		-1.23793	-1.21932	-0.0729589	-0.0117685	-1.02139	-1.11844	-0.996604	-1.35709
F1LSH0;A0A0G2K1E5		-0.99305	-2.16905	-1.21723	-0.679968	-1.67636	-1.12899	-1.30261	-2.09168
Q63091;A0A0G2K1E6;P63140	Nuclear transcription factor Y subunit beta	-0.804865	-2.22007	-0.709839	-2.31301	-2.41635	-2.60557	-2.36345	-2.08475
Q1HEC0;A0A0G2K1F2;D3ZBE2;E9PSQ0;A0A0G2K5L6;O70151		-4.13324	-3.56155	-3.86972	-6.10266	-3.11691	-2.91682	-3.92153	-6.81376
M0R9X1;A0A0G2K1F5		-4.1141	-2.92201	-4.20213	-3.96375	-5.492	-5.29084	-2.53916	-3.76703
A0A0G2K1G1;D4A7D4;Q3SWT5	Solute carrier family 41 member 3	-1.4729	0.328645	-4.68113	-1.25956	-4.7899	-2.35099	-6.0246	-2.56992
A0A0G2KAU7;F1M7L7;A0A0G2K1G5;O35806	Latent-transforming growth factor beta-binding protein 2	0.4004	0.498155	0.749544	0.539667	1.23468	1.17666	1.03242	0.18056
Q68FZ1;A0A0G2K1J9;P12336	Solute carrier family 2, facilitated glucose transporter member 2	3.25498	4.00037	3.22663	4.27349	3.83858	3.17245	3.03252	3.32551
A0A0G2K1K0;O70156	Oxidized low-density lipoprotein receptor 1;Oxidized low-density lipoprotein receptor 1, soluble form	-0.160104	-2.5698	-2.8202	-2.28074	-1.20188	-3.77076	-4.36688	-6.50652
A0A0G2K1L0		-1.22693	-1.49306	-2.49309	-1.09344	-6.89647	-4.75817	-6.66633	-5.46502
A0A0G2K1L4;A0A0G2K285;A0A0G2K4S1		-2.95387	-3.13771	-3.54948	-3.65823	-6.11356	-5.03434	-5.99095	-6.34879
A0A0G2K1L6		-4.2007	-4.04181	-5.26045	-4.32493	-4.81849	-2.09801	-2.01092	-4.72607
A0A0G2K1L8		3.52223	3.18614	4.07268	4.47917	0.966531	0.897585	2.07176	1.81587
F1LNM0;A0A0G2K1M2;Q62696	Disks large homolog 1	1.94068	2.07517	2.31816	2.5211	2.09622	2.11059	2.28115	1.74621
A0A0G2K8X8;A0A0G2K1M4;Q6RFZ7	Pleckstrin homology domain-containing family G member 5	-2.56542	1.38728	-2.68463	-0.177273	2.77084	2.37865	2.2222	0.745683
A0A0G2K1M5		-1.16935	-0.872054	-1.55254	-1.63311	-1.26199	-1.88549	-1.1623	-0.727593
A0A0G2K1M7;F1M5Z5	Anoctamin	1.72083	2.21675	1.99022	2.72684	2.0967	2.01914	2.37193	2.13148
A0A0G2K1M8;O70196	Prolyl endopeptidase	2.19548	2.23135	2.07343	2.77524	1.90985	2.3054	1.28031	1.75091
A0A0G2K1N0;Q4KLI2	tRNA methyltransferase 10 homolog A	-1.44951	1.4802	1.51709	0.907525	-6.51309	-1.77395	-0.804753	-0.575795
A0A0G2K1N3;Q5M893;P19356-2;P19356	Porphobilinogen deaminase	0.77703	1.22564	1.22525	1.33683	1.72478	1.85887	1.82368	1.6334
A0A0G2K1N4;F1LW16		-3.87456	-8.31524	-4.58021	-5.92434	-4.07491	-7.93674	-2.85642	-4.72011
A0A0G2K1N9;B2GVA1		-0.523708	-0.340631	-0.697972	0.377576	-0.601508	0.0580613	-0.719126	0.00267798
D3ZGE0;A0A0G2K1P3		-3.17768	-3.01367	-1.96656	-2.20638	-1.73223	-3.67704	-2.99613	-2.68266
A0A0G2K1P8;A2TIS7;A0A0G2K6B2;B5DFF5;A2TIS8		-2.77811	-3.04531	-3.71716	-2.44278	-4.75304	-1.58918	-2.3881	-3.13114
A0A0G2K1Q8		-1.16751	-1.091	-1.25218	-1.34666	-0.219013	-0.100726	-0.605158	-0.772049
A0A0G2K1S6;P13697;F1LQQ1	NADP-dependent malic enzyme;Malic enzyme	2.00933	2.15606	1.67877	0.518667	3.72588	2.83152	2.93489	3.08541
A0A0G2K1T8		2.98002	2.78525	3.01083	0.967181	2.79685	2.06815	3.0014	3.0576
A0A0G2K1U4;D4A9U6;D5MTH0		-2.14339	-1.77011	-2.06678	-0.495168	-3.63234	-2.56275	-2.23723	-2.6424
D3ZFW1;A0A0G2K1V3		-1.05377	-0.674731	-1.45698	-0.215293	-2.40286	-4.66164	-6.30311	-6.06383
D4A5E5;A0A0G2K1V7		-0.258542	-0.103561	-0.425563	0.0523478	2.47454	2.30953	2.42368	2.1109
A0A0G2K1W9;Q7TPJ4		6.08729	6.67312	6.46231	5.00993	7.1806	7.27237	7.12115	7.17508
A0A0G2K1Y0;Q5XI53	CDK2-associated and cullin domain-containing protein 1	-6.64469	1.9547	-8.30286	-4.48698	1.07518	1.95043	1.78935	-6.18196
A0A0G2K1Z5;A0A1B0GWV6;Q5QE80	Aldehyde oxidase 3	-6.08044	-6.54287	-6.46957	-1.6014	-6.31086	-5.42111	-3.91088	-5.43538
A0A0G2K1Z9;D3ZP98		2.81332	2.69075	2.71284	2.42492	1.79686	2.17736	2.41963	1.7776
A0A0G2K214		-5.00477	-2.38449	-2.41191	-2.02311	-5.20306	-5.75198	-5.12398	-4.85491
A0A0G2K219;D3ZCY3		-0.379277	-4.6231	1.20769	1.88585	0.264012	0.423113	1.06801	0.278339
A0A0G2K227;P31643	Sodium- and chloride-dependent taurine transporter	1.84597	1.86467	2.10972	2.49264	2.18757	2.20474	2.47431	2.27307
A0A0G2K230;D3ZZI6		-3.73961	-5.74533	-6.8308	-6.35892	-4.23961	-8.36401	-5.00322	-2.64457
A0A0G2K249;Q5RKH1	Serine/threonine-protein kinase PRP4 homolog	-2.34862	-1.84413	-2.20263	-2.16577	-1.85241	-1.72258	-1.75069	-2.09534
Q5XFX6;A0A0G2K250	Tubby-like protein	-1.89388	-1.49689	-1.96406	-0.570144	-4.54789	-2.25415	-2.50352	-2.85412
A0A0G2K251;Q4KM08;A0A0G2JTZ9;Q68HW7		0.0213275	-0.0608619	-0.227794	-1.28956	-1.70006	-2.12308	-1.57583	-1.76762
A0A0G2K261;A0A0G2K150		4.44275	4.02175	4.06137	4.45261	4.50261	4.57447	4.51639	4.66383
A0A0G2K277;Q5M884		4.33067	4.50606	3.98916	2.03588	5.95557	5.55369	5.69706	5.81339
A0A0G2K278;P83645	Glutathione peroxidase 2	-0.309958	-0.0805208	-0.66983	-0.206636	-5.11078	-1.27438	2.29021	-4.01442
Q6TXG4;A0A0G2K283		-6.26373	-6.0154	-2.63735	-6.62755	-0.951293	-1.12182	-5.17565	-4.34826
A0A0G2K290;A0A0G2K3A6;A0A0G2K4A4;M0RBL2;A0A0G2JWW4		2.05483	0.603505	2.54487	2.15001	0.0359323	-6.3693	1.74033	1.16036
Q5HZY3;A0A0G2K2A5	Ubiquitin carboxyl-terminal hydrolase	-0.136572	-0.378656	-0.0470076	-0.837389	1.01254	0.721699	0.639877	1.15938
A0A0G2K2A7;D4ADJ7		5.11009	5.23178	5.36466	4.96003	3.57696	3.84997	3.3662	3.40435
M0R961;A0A0G2K2B3;Q99PF5	Far upstream element-binding protein 2	2.40286	0.371815	1.41929	1.87433	-2.75835	-3.74679	-2.60566	-1.70225
A0A0G2K2B4		-1.03261	-2.03199	-0.531381	0.389262	-3.16252	-3.91822	-1.41838	-2.50677
D3ZVJ9;A0A0G2K2B7		-0.768547	-0.879736	-1.05871	0.0369693	-0.800817	-3.45549	-2.24429	-1.34393
D3ZC84;A0A0G2K2C7	Ubiquitin carboxyl-terminal hydrolase	1.37253	1.58927	1.5367	1.80693	1.65432	1.68756	1.70257	1.49981
A0A0G2K2D5;D3ZYM5		-4.14851	-7.03799	-4.20648	-8.17555	-4.74629	-3.37328	-2.76236	-2.79925
A0A0G2K2E5;A0A0X1KG81;Q5U2Z7-2;Q5U2Z7;Q5U2Z7-3	Rho GTPase-activating protein 24	-1.59262	-1.65733	-2.06901	-2.94506	0.394969	0.281848	0.416057	0.257386
A0A0G2K2G7;D4AC12		-3.85551	-1.83866	-5.69584	-1.57935	-1.48264	-0.783456	-0.757605	-1.54295
A0A0G2K2H0;Q8VI99;E9PSX9;Q8VIA0;E9PSY0	Receptor protein-tyrosine kinase	-3.81649	-1.8294	-8.23581	-4.93725	-4.16909	-5.54234	-2.58343	-3.91605
A0A0G2K2I6		-1.62589	-1.21166	-1.64648	-1.91537	-1.49589	-0.966072	-0.979432	-1.01928
D3ZHI1;A0A0G2K2J9		0.333241	-0.097062	-0.208031	-0.585515	0.111666	-1.37345	0.727164	-0.301204
A0A0G2K2K3;A0A0G2K7D5;G3V9P9;A0A0G2KAD0;Q5CD77	TBC1 domain family member 14	-3.57078	-3.69282	-3.21058	-6.35767	-4.73093	-3.54195	-2.14333	-7.21886
A0A0G2K2K5;D3ZHA9		-0.677812	-0.225187	-0.712627	-0.220026	-0.486827	-0.242126	-0.569208	-0.576212
F1LSD8;A0A0G2K2L0;P97679	DNA mismatch repair protein Mlh1	-6.54494	-4.83731	-7.5953	-5.23353	-4.26121	-2.81987	-5.21774	-4.2894
A0A0G2K2L1;Q9WTQ2	Podocalyxin	1.60413	1.06813	1.19881	1.39878	3.68788	3.51342	3.26281	3.83843
A0A0G2K2L8;Q62915	Peripheral plasma membrane protein CASK	1.8126	2.08774	2.06012	2.16825	2.35938	2.15651	2.15751	2.14687
A0A0G2K2M8;D3ZM62;D3ZQG6	Tripartite motif-containing protein 2	-3.3218	-2.10859	-4.43163	-1.7531	-4.18203	-5.07585	-1.84088	-2.97185
A0A0G2K2M9		-3.80456	-4.74595	-5.30562	-4.45133	-5.44417	-5.70412	-3.62043	-3.98579
F1M7P3;Q6QQU1;Q6QQU3;Q6QQU2;A0A0G2K2N3;Q6QQT9;Q6QQU0;B5DF69;Q5U2N6;Q4KLN9		-1.30733	-1.16035	-0.742561	-0.572387	-1.51895	-1.3581	-1.64275	-1.69561
A0A0G2K2P3;D4A9G3		3.44349	3.3665	3.2154	2.38288	2.88709	3.00702	3.01053	2.91029
A0A0G2K2P4;Q91Y29;E9PSZ7		1.43148	3.1369	2.09421	0.788859	3.03325	4.18663	1.54668	2.62725
A0A0G2K2P5		1.45739	1.35831	1.24598	2.08575	1.08574	0.505855	0.838494	0.968797
A0A0G2K2P6;Q6AXM7	HBS1-like protein	-1.70344	-1.33754	-1.11144	-2.00732	-0.509061	-0.141916	-0.141473	-0.212087
B3DM96;A0A0G2K2P7;P80201	Serine/threonine-protein kinase receptor;Activin receptor type-1	-7.40829	-3.92598	-4.38255	-2.80296	-2.18011	-1.64356	-1.57065	-5.00321
Q562C3;A0A0G2K2Q2		1.08164	2.91997	1.53065	-0.0246047	2.99492	2.9932	2.49229	2.56291
A0A0G2K2R5;Q5XI84;A0A0G2KAI7		3.21032	2.54226	2.88377	3.95136	-1.03921	-0.166001	-3.03231	-2.48495
A0A0G2K2S2;P11167	Solute carrier family 2, facilitated glucose transporter member 1	-1.40346	-1.07924	-3.14569	-0.614053	0.550461	-0.463788	-0.675639	0.494255
A0A0G2K2T4;Q76LU2;Q9QYP1	Low-density lipoprotein receptor-related protein 4	-5.45828	-3.59219	-6.05171	-2.68966	-2.23089	-2.57538	-6.4095	-1.77276
A0A0G2K2U5;D3ZUQ0	RILP-like protein 1	-1.00123	-0.230847	-1.16271	-6.34458	0.188672	-0.259761	1.42901	-0.775244
A0A0G2K2U7;G3V9J8;P97564	Glycerol-3-phosphate acyltransferase 1, mitochondrial	6.44455	6.74098	6.58174	7.47701	6.5181	6.50046	6.21056	6.53705
A0A0G2K2U9;D3ZS34		-3.10368	-6.51146	-3.45139	-8.52917	-6.29309	-1.60384	-5.53671	-2.26084
A0A0G2K2V1;F1M625	Ubiquitin carboxyl-terminal hydrolase	-5.59717	-2.27937	-2.2368	-1.98872	-1.08928	-1.06301	-1.19616	-2.0195
A0A0G2K2V2;G3V9N8;P52303-2;P52303	AP complex subunit beta;AP-1 complex subunit beta-1	4.53079	4.59998	4.1612	4.222	5.17288	4.99061	4.69616	5.03167
A0A0G2K2V4;Q5U2P5		-1.13739	0.0861083	-1.72252	-1.48495	1.11033	0.695151	1.87814	1.61834
A0A0G2K2V5		1.16017	0.98616	0.513124	0.0878621	1.225	1.28906	1.54406	1.36658
D3ZTG5;A0A0G2K2W0	Protein-tyrosine-phosphatase	-4.6515	-5.45022	-3.92197	-6.69533	-3.4325	-5.9892	-5.60709	-4.3479
A0A0G2K2W1		-8.05793	4.62521	-4.0973	-5.67033	4.84823	-5.19627	-5.92038	-3.47863
A0A0G2K2X9;A0A0G2K997;Q9WTN5	Two pore calcium channel protein 1	-0.921746	-0.747478	-0.8475	-0.800797	-0.0466883	0.0881576	0.0595673	0.0743386
A0A0G2K2Z0;F1LT71		-0.18719	-0.237989	0.605011	0.696008	-0.247095	0.598127	-0.380587	-1.51501
A0A0G2K2Z2;Q5XIU8;A0A0G2K5K7		0.140447	0.793417	0.116226	1.16278	-1.05237	-0.683955	-1.33678	-1.5192
A0A0G2K309;Q7TPA1		2.69672	3.82966	3.2749	0.502438	5.24854	4.93936	5.04428	4.77414
F1M3R4;A0A0G2K318;A0A0G2JVH1;P70569	Unconventional myosin-Vb	0.79684	-0.109235	-0.455264	0.0324002	0.90084	0.525011	0.909088	0.626075
A0A0G2K320;D3ZVM6		-3.58554	-2.81865	-2.94425	-2.63942	-1.4748	-1.26862	-1.01474	-1.05887
F1MAE7;A0A0G2K332;A2NB68;A2NB79;A2NB72		2.29877	-7.34857	-0.996459	0.595577	-4.6014	-3.90204	-2.77814	-5.96872
D4A7W1;A0A0G2K337		-6.52931	-1.35447	-4.56548	-2.73341	-2.05899	-5.68996	-5.22955	-1.22312
A0A0G2K344		-3.24951	-2.68202	-3.45539	-8.18389	-2.54434	-2.44203	-2.86408	-2.54273
A0A0G2K350;D4A0E2		2.74599	3.13899	2.99738	2.56657	3.75364	3.6839	3.95716	4.86861
A0A0G2K351		-1.71718	-0.916159	-1.92876	-0.99615	-0.747871	-2.04838	-2.00839	-2.10394
A0A0G2K366;D3ZY17		-5.13521	-6.70011	-5.06582	-4.62712	-10.1692	-5.5141	-4.79839	-4.61475
A0A0G2K393;Q4KM33	Pleckstrin	-1.48983	-1.62421	-1.54514	-1.65925	-3.86625	-3.83454	-5.68151	-7.68501
A0A0G2K398;F8WFK6;P36970-2;P36970;P36970-3	Glutathione peroxidase;Phospholipid hydroperoxide glutathione peroxidase, mitochondrial	4.45223	4.85006	4.35998	4.31127	4.79798	5.05801	5.06669	4.76019
A0A0G2K3A0;Q9JIH7;Q9JIH7-3;Q9JIH7-2	Serine/threonine-protein kinase WNK1	-1.04542	-1.29809	-1.47827	-2.44349	-1.83166	-1.86849	-3.15942	-1.9734
A0A0G2K3A7;F1M885		1.67627	2.046	2.01368	0.874186	2.06361	2.47975	2.73427	2.67165
A0A0G2K3B2;F8WFN1;Q1H5H1	Selenoprotein T	1.85566	0.463349	1.44554	1.8938	1.90048	1.47267	2.18786	2.39554
A0A0G2K3C0;A0A0G2K5H7;Q5BJL5;F1LS26	Protein strawberry notch homolog 1	-3.13566	-2.84703	-3.19259	-1.96965	-2.72779	-2.68433	-2.87676	-4.69835
Q9EQS4;A0A0G2K3C5;A0A0G2K5G2		6.32846	6.65049	5.87257	4.31868	7.95037	7.98665	7.65414	8.04821
A0A0G2K3C7;D4AE31		-6.86213	-4.95995	-5.92378	-1.51561	-2.88485	-3.89996	-4.35862	-4.27063
V9GZ80;A0A0G2K3E7;Q9QXT4	Probable N-acetyltransferase CML1	0.793781	1.68256	0.605108	-2.8741	3.44237	3.54429	4.1562	3.67096
A0A0G2K3F1;B2RZA0;F7F0A6		-1.58727	-1.44466	-2.83275	-4.27857	0.570141	0.319131	0.0692454	0.0739319
A0A0G2K9Y5;A0A0G2K3G0;Q99PS8	Histidine-rich glycoprotein	5.25655	4.0408	4.86269	5.46471	2.16156	2.10529	2.95276	2.95955
A0A0G2K3G9;A4QN30;O55000	Serine/threonine-protein phosphatase 1 regulatory subunit 10	-5.18986	-5.5754	-4.64597	-4.49452	1.44091	-3.8542	-5.26378	-4.92068
A0A0G2K3H2;F1LRS2		-0.0482263	-0.298078	-0.794979	0.131356	-0.804735	-1.32699	-3.04612	-5.28116
D3ZBP2;A0A0G2K3H5		-2.45611	-1.39212	-2.10299	-1.50941	-2.78455	-4.49392	-4.21876	-2.49806
A0A0G2K3H7		-7.49572	-2.1925	-6.18571	-6.05346	-4.35879	-3.58365	-4.78673	-4.64962
A0A0G2K3I0;D4ACL8		-5.26204	-3.50454	-3.79968	-3.76778	-3.88995	-2.28373	-2.07162	-2.20011
Q8VIA9;P70608;A0A0G2K3I1;P30823;Q3V5G8	High affinity cationic amino acid transporter 1	0.736134	1.04763	0.520764	0.482194	1.18667	2.30888	2.31823	2.27417
B5DFF7;G3V9L3;A0A0G2K3I9		4.24977	4.4138	4.38093	4.40668	4.53178	4.7545	4.20131	4.71497
A0A0G2K3J3;A2VCW7;Q63665-3;Q63665-2;Q63665	Upstream stimulatory factor 2	-6.21245	-5.14926	-5.42893	-5.92015	0.81261	-6.69525	-5.01492	-0.156082
A0A0G2K3K1;D3ZPG5	Ubiquitin carboxyl-terminal hydrolase 30	-2.25145	-3.36192	-4.69451	0.842088	-2.76817	-5.10786	-4.06236	-6.1958
A0A0G2K3K7;Q4G050	MAP kinase-interacting serine/threonine-protein kinase 1	-4.34571	-1.84334	-4.8721	-5.38731	-4.89319	-0.864125	-2.35644	-3.66315
A0A0G2K3L7;D3ZDD7;A0A0G2JV89;Q9JKU6	Spermatid perinuclear RNA-binding protein	-2.92369	-5.23645	-2.13273	-8.6246	-2.65835	-4.76848	-2.30006	-2.19719
A0A0G2K3L8		2.98453	3.19315	3.39816	3.16767	2.89393	3.27243	2.92204	2.99655
D3ZZ81;A0A0G2K3L9;A0A1B0GWM2;A0A1B0GWS0		-1.3811	-1.97774	-1.84924	-1.76259	-0.0281653	0.82923	0.666389	-0.772509
A0A0G2K3M7;Q4V7A6	PHD finger protein 10	-2.63316	-2.32174	-7.72824	-2.62333	-1.69233	-0.899454	-1.32617	-2.27625
A0A0G2K3N2;F1M0B5		-4.93787	-7.45464	-5.88478	-2.15412	-5.00655	-3.26819	-2.24605	-0.472215
A0A0G2K3N6;A0A0G2K6G9		-4.73339	-5.5606	-3.58495	-3.63165	-3.46978	-5.94469	-3.85319	-6.78823
A0A0G2K3P7		-5.49889	-3.33609	-5.3591	-2.73899	-2.63781	-6.52457	-2.31149	-4.14218
A0A0G2K3Q6;P09117	Fructose-bisphosphate aldolase C	-6.38723	-3.55348	-3.62683	-2.16093	-4.19578	-2.29802	-5.46435	-4.02764
D3ZGU6;A0A0G2K3R1		-2.7572	-1.37641	-8.72057	-2.40002	-2.75682	-2.94508	-4.10676	-4.07499
A0A0G2K3S4		-3.92453	-4.48577	-3.78984	-1.57477	-4.86133	-5.56992	-3.88003	-7.39033
A0A0G2K3S6;P70501	RNA-binding protein 10	-4.71313	-4.34259	-5.29483	-4.6148	-5.11581	-2.33272	-4.20948	-6.57607
A0A0G2K3U1;Q02356	AMP deaminase 2	1.3385	1.93733	1.49489	1.28702	1.61244	1.96187	1.36483	1.40993
A0A0G2K3V4;G3V6F4;P56558	UDP-N-acetylglucosamine--peptide N-acetylglucosaminyltransferase 110 kDa subunit	1.49873	1.85221	1.76903	1.75272	1.92454	1.84644	1.70436	1.47665
A0A0G2K3V7;Q9WUL0	DNA topoisomerase 1	2.28339	2.45797	2.52647	1.9255	2.4303	2.33866	2.0969	1.8399
A0A0G2K3W1		2.53411	2.62237	2.39712	2.50116	3.18109	3.37205	3.32598	3.713
A0A0G2K3X7;Q68G12	Lactosylceramide alpha-2,3-sialyltransferase	-2.94954	-2.56595	-2.40883	-2.21486	0.479563	0.669171	0.577993	-1.22304
D3ZKL3;A0A0G2K3Y6		-2.50043	-1.61995	-3.82109	-2.3818	-1.82257	-2.05278	-2.33414	-2.32618
A0A0G2K3Z9;Q63716	Peroxiredoxin-1	9.4217	9.45458	9.48679	9.14304	9.4667	9.29887	9.06461	9.10508
A0A0G2K401;A0A0G2K5P9		6.03999	6.45695	6.43594	6.07768	6.77215	6.7775	6.50028	6.70068
D4AEI5;A0A0G2K402		0.24664	-0.682658	-1.55303	-0.0452357	0.303746	0.957761	0.584962	0.629346
A0A0G2K412;D3ZWW0		-11.4134	-7.08355	-4.24349	-6.76224	-5.83938	-2.91863	-8.38594	-6.13453
A0A0G2KA28;B2RYF5;A0A0G2K419		-5.31462	-3.20464	-6.13171	-5.87248	-5.34053	-0.326733	-2.11777	-5.13473
A0A0G2K427;A0A0G2QC03		-1.25772	-1.21078	-0.848875	-1.81351	-0.130265	-0.782997	-0.427289	1.04315
A0A0G2K428;D4A8U7;P28023	Dynactin subunit 1	1.69865	1.20462	1.86454	1.71909	2.10775	1.94406	2.07027	1.85494
F1LSD1;A0A0G2K429		-0.663589	0.0651772	0.621059	-0.235583	-0.68237	-0.634834	-0.50479	-0.474702
A0A0G2K435;G3V8B8;Q75N36		0.939984	-0.161172	0.671048	-0.592325	0.81861	-0.575296	-0.391764	0.262898
A0A0G2K437		-6.64259	-5.34708	-4.70716	-4.76639	-7.9919	-3.84165	-4.22933	-2.65716
A0A0G2K4L2;E9PTJ8;A0A0G2K446;Q5BK37;Q9Z1I6;A0A0G2JU01	Rho guanine nucleotide exchange factor 1	0.331063	0.556233	-0.424064	-0.180607	-0.57236	-0.854321	-2.31751	-1.18936
B0BN52;A0A0G2K459;A0A0G2K7P7		5.16313	5.17479	5.39303	5.52277	6.59823	6.39072	6.09719	6.38364
A0A0G2K464;Q9JKE3	Secretory carrier-associated membrane protein 5	0.0174533	0.24695	-0.735577	-6.40608	1.58571	1.32781	1.36455	0.847312
A0A0G2K466;D4A0Y4		0.837293	1.68184	1.40518	0.896051	2.20976	2.2104	1.82675	1.7319
A0A0G2K470		-1.70132	-5.25768	-0.935866	-0.419061	-0.522387	-0.562629	-1.66503	-2.62567
A0A0G2K472		2.98628	3.02195	3.07811	3.22944	2.61436	2.57744	2.58477	2.76853
A0A0G2K478;D3ZDE4;B5DEP0		3.96428	3.93628	4.0759	3.76212	4.62982	5.01675	4.42935	4.65324
A0A0G2K4A0		1.71576	1.7128	1.90356	1.72007	0.575546	0.686833	-0.195312	0.358204
A0A0G2K4C6;F1M5N4	Malic enzyme	0.720796	0.180756	0.62656	2.18924	0.87102	1.15805	1.00109	0.809502
F1MAK1;A0A0G2K4C8		-1.70897	-1.253	-1.88114	-1.16916	-5.82911	-4.51439	-9.65078	-6.36294
D3ZXT2;A0A0G2K4D9		-0.749479	-2.29378	-0.971425	-0.653259	-0.511444	-0.321191	-0.974904	-0.975112
G3V9G7;A0A0G2K4E8		-0.915271	-0.303136	-1.13458	-4.7693	0.639217	0.634965	0.625347	0.796282
A0A0G2K4G3;Q71UE8	NEDD8	-2.67304	-3.84472	2.27123	-5.51596	-3.33282	-1.47506	-0.197927	-0.384589
A0A128E118;A0A128DZ42;A0A0G2K4G5;Q2Q0I9	Fibronectin type III domain-containing protein 1	-3.85427	-5.81046	-4.18785	-3.85073	-6.84504	-6.19036	-4.90585	-6.84991
F1M974;A0A0G2K4H2;Q7TSY5		-4.4693	-4.1776	-4.53045	-4.79203	-3.57969	-2.59465	-8.28827	-4.78476
A0A0H2UHV6;A0A0G2K4H3;P63100;P63100-2	Calcineurin subunit B type 1	-2.78018	-0.193889	-0.899307	0.0349999	-1.64442	-0.546878	-6.16193	-5.7095
A0A0G2K4I8;F1M4R1		-1.37575	-1.65984	-4.5789	-0.333364	-2.54166	-3.04168	-1.08038	-1.03335
A0A0G2K4I9		-4.78434	-3.7981	-5.08362	-3.84262	-2.0204	-5.87372	-1.33386	-5.25348
D4AE99;A0A0G2K4M3		-2.40315	-3.62185	-3.22764	-0.376199	-4.94405	-1.78498	-1.47592	-0.328653
A0A0G2K4M6;B0BMT0;P62738	Actin, aortic smooth muscle	5.22791	5.51093	4.75232	6.36487	4.56875	4.42353	4.17679	4.9288
A0A0G2K4M8		-0.525665	-0.076901	-0.23583	-0.0497088	1.29379	0.419241	0.121378	0.485443
A0A0G2K4N5;G3V787		-1.38854	-2.87987	-4.61894	-1.75447	-3.81173	-3.24101	-7.49324	-4.17906
A0A0G2K4N6;F1LP62;Q62688	Phosphoinositide phospholipase C;Inactive phospholipase C-like protein 1	-1.96979	-2.47535	-1.03407	-1.22589	-1.38405	-1.48534	-0.968342	-0.902867
J3QTE1;A0A0G2K4P0;B5DF27	Lysyl oxidase homolog 2	-3.30003	-6.84765	-3.01443	-2.66255	-2.77363	-4.85979	-6.66023	-4.62909
A0A0G2K4P5;Q4V7C9;A0A0U1RRR3;Q4QR70;G3V9G8	NF-kappa-B-activating protein	-2.38056	-7.34846	-5.05876	-0.786255	-4.93217	-5.14409	-3.96771	-4.35109
A0A0G2K4R0;F1LWB1		-8.83953	-5.37609	-4.7641	-5.21826	-4.08396	-5.02669	-4.90946	-6.97154
A0A0G2K4R1		-4.68204	-4.68664	-2.00896	-0.293362	-6.14221	-3.27497	-3.97543	-3.34972
A0A0G2K4R5;D4AE75		-0.948052	-0.866853	-0.749005	-0.300339	-1.3372	-1.01466	-1.2558	-1.91965
A0A0G2K4R7;Q5PQP1	RNA-binding motif, single-stranded-interacting protein 1	-1.52959	-2.84936	-3.07085	-2.3847	-2.85065	-3.24504	-2.40319	-3.59442
A0A0G2K4R9;Q5NDL0	EGF domain-specific O-linked N-acetylglucosamine transferase	-1.88583	-1.90943	-1.17812	-1.83679	-2.42251	-2.72441	-3.46677	-2.46786
D3ZIE3;A0A0G2K4S4		-3.65215	-4.0267	-2.45778	-5.75388	-3.31838	-5.40529	-1.7931	-1.34429
A0A0G2K4T3;Q5FVC7	Arf-GAP with coiled-coil, ANK repeat and PH domain-containing protein 2	-0.453693	-0.656953	-0.640317	-0.640901	-0.407623	-1.0286	-0.655983	-0.700701
D4A9F0;A0A0G2K4T5		-5.45975	-8.04801	-7.79467	-6.35938	-2.91992	-6.36438	-5.9458	-5.31811
A0A0G2K4T7;Q5U2Y1-2;Q5U2Y1	General transcription factor II-I	1.03612	1.00781	0.802485	0.993245	0.487004	0.731171	0.273417	0.372951
A0A0G2K4T8;F1LPX0;Q01992	Mitochondrial intermediate peptidase	1.20009	1.51252	1.57767	1.33232	2.33967	2.52206	2.25451	1.8528
F1LSD3;A0A0G2K4V5;Q64632	Integrin beta;Integrin beta-4	0.267633	0.309962	0.269579	1.39866	-2.34592	-2.16315	-1.05003	-1.8491
A0A0G2K4X5;Q80Z36	Zinc fingers and homeoboxes protein 3	-5.80737	-5.98582	-5.72595	-7.13362	-4.14659	-3.55189	-4.2058	-3.95635
A0A0G2K4X8;Q6PEC4	S-phase kinase-associated protein 1	3.81422	3.59068	3.54145	4.29241	3.90906	4.17799	3.82146	3.96176
A0A0G2K4Y7;A0A0G2K9X3		-2.34149	-2.2119	-1.44518	-1.79026	0.191346	-1.38395	-1.25929	-0.771362
A0A0G2K500		-2.92141	-1.78551	-1.73644	-1.39378	-1.7705	-1.40635	-1.87896	-3.94888
D3ZJH9;A0A0G2K502	Malic enzyme	2.31186	2.74562	2.86467	2.73993	1.83068	2.24294	1.78551	2.05168
A0A0G2K513;D3ZSD8		-0.835075	-0.717329	-0.741945	-0.771418	0.484341	0.658997	0.729549	0.533485
A0A0G2K516;Q4KLK0		-8.92064	0.916616	-6.74827	-8.13523	-0.212193	-2.00619	-0.538081	0.30493
A0A0G2K523;Q99PR0	Protein O-mannosyl-transferase 1	-0.670744	-1.12594	-1.40973	-3.10076	-0.577335	-0.295835	-1.69847	-0.328511
A0A0G2K527		0.470057	0.864797	0.504213	1.6253	-0.823409	-1.21791	-0.682494	-1.37724
A0A0G2K528;B5DF99		-3.04142	0.254893	-0.808081	-0.187146	-6.26126	-4.88313	-3.50801	-2.00439
A0A0G2K531;P23764	Glutathione peroxidase 3	7.12758	7.4785	6.86845	6.85183	7.49107	7.60501	8.0789	8.46081
Q5I286;Q5I287;A0A0G2K533		-6.22621	-4.29138	-6.22214	-4.87203	-5.7717	-5.3716	-3.39491	-6.42859
A0A0G2K549		3.37302	4.21846	3.6509	-0.0408096	5.2873	5.70408	5.30394	5.34413
A0A0G2K567;Q4V8M9;G3V8U6;O89043	DNA polymerase alpha subunit B	-4.48749	-6.1663	-7.44604	-6.8208	-4.15082	-4.18576	-4.49687	-3.28663
A0A0G2K583;Q7TP15	S-methyl-5-thioadenosine phosphorylase	2.37402	2.18985	2.59332	3.09457	1.4619	1.24151	1.99804	1.6295
Q5XFV4;A0A0G2K586;Q9R290;P70623	Fatty acid-binding protein, adipocyte	2.67596	2.10184	1.69606	3.58168	3.43904	2.90113	1.83524	3.72567
A0A0G2K588;D4A917		0.0669439	-0.543793	0.161207	1.11608	-3.59837	-5.95731	-5.624	-2.95476
A0A0G2K595;Q9WTW7	Solute carrier family 23 member 1	2.2123	3.14302	2.3006	-1.87742	4.49553	5.09336	5.06861	5.07687
D3ZXK3;A0A0G2K598;X4YHC6;D4A858		0.123991	0.267779	-0.0849757	-0.70795	1.30612	1.31142	2.19243	1.94267
A0A0G2K5A0		-1.68864	-1.72535	-1.13059	-1.2461	-1.76444	-1.94469	-2.39093	-1.58521
A0A0G2K5A4;D3ZLD5		-0.0582911	-0.0252753	-0.300304	0.244621	0.0581602	0.216826	-0.0394152	-0.400538
D4A081;A0A0G2K5A7		2.92756	3.16432	2.04651	0.797962	2.73964	4.13324	-2.45961	4.20473
Q4KM28;A0A0G2K5B7		0.278515	-6.47643	-0.310535	0.321002	-0.339331	-0.160931	0.225977	0.0084479
G3V7U2;A0A0G2K5C6;P34926;Q63330	Microtubule-associated protein 1A;MAP1A heavy chain;MAP1 light chain LC2	-4.44257	-4.69247	-5.3008	-6.59945	-6.18523	-3.35886	-4.41583	-4.74395
A0A0G2K5C8;P84903;A0A1B0GWQ1;B2RYV1	Stromal interaction molecule 1	0.224034	0.134378	0.360262	1.25835	1.15924	-0.817082	0.810566	1.43262
M0RAZ1;A0A0G2K5D2		1.42375	-5.2012	1.77423	1.53143	-3.06925	-6.57485	0.0907727	-8.62447
Q7TP67;A0A0G2K5D3		-0.650946	-0.40737	1.81201	1.84995	1.1826	1.04295	0.711717	1.22422
A0A0G2K5D5;D3ZMS4		-1.25087	-2.98805	-2.31027	-4.58437	-2.44477	-5.02103	-3.7724	-4.97019
A0A0G2K5D7;Q4KLM7		-1.3076	-1.33414	-1.58815	-1.22044	0.479914	-0.15133	-0.365271	-0.437912
Q2UZS7;A0A0G2K5E4;Q2TVU3;A0A0G2K4Y1;G3V6I5;A1KXF7		1.72052	2.11835	1.78121	0.7111	3.17265	2.9103	2.76452	3.10243
A0A0G2K5E7;G3V888;P16638;G3V9G4;P16638-2	ATP-citrate synthase	2.97943	3.22476	3.06901	2.85306	2.52324	2.3995	1.90575	1.99229
G3V8V6;A0A0G2K5F1;Q8K4G6;Q7TNX8	O-acetyl-ADP-ribose deacetylase MACROD1	2.99497	3.14002	2.17834	2.62111	4.16049	4.15636	3.71343	4.4801
A0A0G2K5F4;A0A0H2UI27;Q5PQK1	Septin-10	-2.3182	-3.84182	-4.64017	-3.04321	-4.59264	-3.05164	-3.14402	-6.11933
G3V9X8;A0A0G2K5G6;O35777	Magnesium transporter protein 1	2.42776	2.77973	2.96879	2.55162	3.60112	3.9839	3.1385	3.1129
A0A0G2K5G8		-7.93999	-5.22836	-5.21346	-6.62437	-4.24754	-4.5244	-5.38186	-4.16044
A0A0G2K5K3;D3ZDB9;P86172	NmrA-like family domain-containing protein 1	2.0841	2.39614	1.59269	0.433679	2.91273	3.03738	2.3471	2.33379
A0A0G2K5K8;F1LMR4;Q52KK4	H/ACA ribonucleoprotein complex non-core subunit NAF1	-1.79855	-1.73497	-1.46427	-5.74085	-4.7575	-2.01417	-7.26461	-2.24105
Q9WU10;G3V9W9;A0A0G2K5L1		-3.84788	-3.75513	-4.03629	-3.28052	-5.75733	-4.93542	-5.27803	-5.27481
A0A0G2K5L2;Q5FVG4		2.11256	2.45782	2.23204	2.06497	2.05887	1.96864	2.50224	1.92503
A0A0G2K5Q8;E9PTW1		1.67553	0.812449	1.83016	1.02238	-0.887637	-0.57214	1.25121	0.25364
D4A318;F1LMG4;A0A0G2K5R0;P70496-2;P70496	Phospholipase D1	0.464966	-0.561571	0.527253	1.20338	0.661682	0.37917	-0.254304	-1.27658
A0A0G2K5S1;Q6AY88	Keratinocyte differentiation factor 1	-0.511753	-0.402858	-0.444863	-3.6778	0.0995795	-0.237947	1.7204	1.16397
A0A0G2K5T1;D3Z8E6	Calmodulin-regulated spectrin-associated protein 1	-7.93646	-4.20079	-5.15018	-7.62902	-5.74221	-3.66279	-5.63183	-5.87803
E9PTF9;A0A0G2K5T9;Q5FWU0;A0A0G2JVH7		0.426712	0.244818	-0.31532	-2.99069	-4.74506	-3.96518	-1.14833	-3.54885
F1LNN8;A0A0G2K5V8;B5DFH6		1.16793	1.07611	0.544752	-2.4742	2.38906	0.851121	1.11938	1.38126
A0A0G2K5X9;P05182	Cytochrome P450 2E1	0.155151	0.135831	-5.84847	0.271494	0.68471	0.75965	1.41117	1.34416
A0A0G2K5Y1;Q5PQN6	Spermatogenesis-defective protein 39 homolog	-1.3262	-1.19052	-1.10379	-1.61417	-1.28537	-0.794421	-0.24642	-0.206905
A0A0G2K601		-1.67236	-1.56348	-1.45051	-1.21854	-3.92657	-4.62254	-2.98145	-3.09819
A0A0G2K602;Q5XHZ7;A0A0G2JUI4		-6.1543	-6.18527	-3.65246	-5.12898	-5.5334	-5.07179	-3.61536	-5.1252
A0A0G2K613;Q9EPH2	MARCKS-related protein	2.98482	2.42946	2.23499	3.31993	-3.49181	0.991505	-5.26323	-4.1959
A0A0G2K617;Q569B7	RWD domain-containing protein 4	-1.20684	-1.60366	-3.43874	-2.98378	-1.52419	-0.590984	-9.39828	-5.6826
D4A322;A0A0G2K635		-6.44036	-5.38763	-7.36429	-5.96953	-6.8778	-6.70787	-3.50666	-6.30946
F1M7A3;A0A0G2K640;Q63262;P62516	POU domain protein;POU domain, class 3, transcription factor 3;POU domain, class 3, transcription factor 4	-3.35817	-6.48537	-7.91198	-5.47864	-4.7165	-7.92749	-4.94853	-3.92739
A0A0G2K652;D3ZZP8		-3.43595	-5.40968	-3.75472	-4.48456	-3.11404	-3.66946	-4.36766	-2.89468
A0A0G2K654		8.95701	8.90467	9.31025	9.69555	8.29932	7.81719	7.86441	7.88643
B4F7E0;A0A0G2K675;Q2A121	Alpha-ketoglutarate-dependent dioxygenase FTO	-5.78839	-6.06487	-6.5668	-2.03693	-2.14909	-6.51942	-1.87626	-3.8347
A0A0G2K681;F1MAH8;Q9JK25		-1.08592	-1.06365	-1.12813	-1.07463	-1.58211	-0.839551	-0.945931	-1.50205
Q5FVT1;A0A0G2K694;Q62796	RalA-binding protein 1	0.81255	0.950448	-3.46411	-6.5829	-4.61213	-2.93517	0.138717	-1.05431
D4ACN7;A0A0G2K695		3.62926	3.3988	3.33059	4.51821	1.93941	1.78654	1.87327	1.76698
A0A0G2K6A9;Q5FVJ0;Q5FVJ0-2	Protein RUFY3	0.630981	0.187429	1.26241	-0.431846	0.388456	0.554513	2.33712	1.61129
A0A0G2K6C5;Q6TUD5;Q5U2Q4	Mono [ADP-ribose] polymerase PARP16	-5.08848	-4.48768	-6.28168	-3.03759	0.349897	0.360173	-2.98783	-5.72474
V9GWQ7;A0A0G2K6D0		-1.49742	-2.03023	-2.84522	-0.869297	-0.0891537	-0.742955	-0.339301	3.14961
A0A0G2K6D5;D3ZUF9		3.17366	3.4656	3.39697	3.35005	3.48045	3.63044	3.23253	3.24211
Q5M7U2;A0A0G2K6D6		-6.44834	-3.69177	-4.7625	-4.96707	-6.07586	-3.67095	-4.72089	-2.71666
A0A0G2K6E2;F1M6X5;Q9Z0J5-2;Q9Z0J5	Thioredoxin reductase 2, mitochondrial	4.02337	4.46658	4.421	3.67338	4.26182	4.42112	3.95077	4.11206
A0A0G2K6E3		-2.05485	-1.46002	-2.19728	-1.31098	-6.32768	-1.75568	-0.900687	-8.16485
Q792R1;F1LNP2;P97548;P97549;A0A0G2K6E5;P97711	G protein-coupled receptor kinase 6	-5.11229	-5.56768	-7.76345	-6.01797	-4.00754	-4.21219	-4.25787	-3.94469
A0A0G2K6E7;G3V9I7;B5DEJ4		-1.02861	-2.23599	-0.954837	-0.294428	0.770401	0.965549	-0.128955	1.05977
E9PSJ4;A0A0G2K6E8		1.4054	1.59411	1.5016	0.855463	1.2661	1.50116	1.35946	1.26932
F1M9Y7;A0A0G2K6F1		-3.32043	-4.44733	-3.53509	-3.15636	-7.58721	-5.05445	-5.47203	-5.09141
G3V8H1;A0A0G2K6G1;P36373	Glandular kallikrein-7, submandibular/renal	-6.04208	-3.78505	-4.81181	-6.04388	0.374735	-2.2548	-5.54581	-0.58354
A0A0G2K6G2;Q7TP48;Q7TP48-2;D3ZGQ3;Q5EB60	Adipocyte plasma membrane-associated protein	5.27721	5.4358	5.13322	4.56076	6.27769	5.97674	6.05012	5.93611
A0A0G2K6H2		-1.35543	-1.03344	-1.34232	-1.88052	0.776296	0.248757	0.265096	0.875707
A0A0G2K6H5;Q75UQ2	Craniofacial development protein 1	-1.22342	-4.83762	-0.179869	0.320095	-6.71779	-7.01441	-3.18876	-5.61784
C5H4P9;A0A0G2K6I3;Q9Z2J4-2;Q9Z2J4	Nexilin	-0.567881	-5.88145	-0.19002	-1.33038	-0.463177	0.0344442	-3.776	-0.513475
A0A0G2K6I4;Q5XHX3		-0.276844	-0.90671	-0.866571	-1.22704	-0.5435	-3.21743	-1.92453	-0.550328
A0A0G2K6J0;Q7TP88;Q4V8K1	Metalloreductase STEAP4	2.02169	1.80763	1.67201	2.15492	1.86508	1.72211	2.35019	2.79817
A0A0G2K6J5;B2GV99;Q64119;A0A0G2JWE1	Myosin light polypeptide 6	8.01068	7.98683	7.92488	8.3986	7.62956	7.33064	7.32331	7.49337
A0A0G2K6J6		-1.46963	-1.49567	-2.10375	-1.73204	-3.18031	-2.21761	-1.66844	-1.61846
F1M4B7;A0A0G2K6K7;Q9JLH5	CDK5 regulatory subunit-associated protein 2	-2.26502	-1.23683	-1.6157	-1.16616	-0.96626	-1.0567	-1.48333	-1.48826
A0A0G2K6L1;D4A1D5		-1.63878	-1.68316	-2.0612	-3.05039	-1.96452	-1.35721	-5.38148	-6.98785
A0A0G2K6M8		-5.31928	-6.85214	-7.10885	-3.26335	-4.98613	-5.99694	-5.49095	-4.91597
A0A0G2QC45;A0A0G2K6N8		-2.22138	-2.25251	-2.15422	-4.94917	-1.26769	-1.92276	-1.3725	-1.75687
A0A0G2K6N9;D4A2Q7		2.17009	2.20804	2.11231	2.39695	1.6145	1.79736	1.33672	0.722
A0A0G2K6Q5;Q6MG06;Q5XI09;A0A0G2K444	Guanine nucleotide-binding protein-like 1	0.499769	0.476257	0.0829779	0.211286	0.660568	0.945443	-0.129328	0.740224
A0A0G2K6R1;D3ZCU1;D3ZTD6		-2.23813	-2.07258	-1.4341	-0.660224	-4.00896	-6.55591	-4.17832	-5.4218
A0A0G2K6R8;Q5PQM3;A1L1L8;A0A0G2JVJ5;B3DM88		-5.41507	-5.57017	-6.63777	-3.93954	-5.88275	-5.79742	-2.29806	-3.34972
A0A0G2KAS9;A0A0G2K6R9;A0A0G2KBB9;A0A0G2JZ56;F1M9N9;F1M5N3;P97582		-7.09598	-4.56403	-4.39813	-4.82715	-5.78529	-5.99468	-2.69685	-1.86918
A0A1W2Q672;A0A0G2K6S0		-7.57447	-2.35032	-3.43821	-2.63158	-1.55803	-1.84422	-1.37941	-2.03734
A0A0G2K6T6		-2.09753	-2.65838	-3.15787	-2.26819	-4.6675	-5.85919	-4.95321	-4.20832
A0A0G2K6T8;F1LVL4		-2.60529	-2.58743	-2.84799	4.64697	-6.05665	-5.7098	0.750198	-5.6565
A0A0G2K6T9		-3.42697	-5.41417	-5.14743	-3.57645	-4.15264	-5.70276	-7.20133	-5.77833
F1LQ81;A0A0G2K6U1;Q9QUL6	Vesicle-fusing ATPase	2.02442	1.80407	2.03802	2.47685	2.35053	2.45736	2.55521	2.53379
A0A0G2K6U3;Q68FR5	Transmembrane protein 209	1.55769	1.66847	1.60164	1.34238	1.2928	1.06462	-0.460106	1.05972
D3ZIL9;A0A0G2K6W6	DIS3-like exonuclease 2	-0.937026	-1.04828	-1.37975	-0.224489	-1.08602	-0.176827	-1.34001	-0.999318
A0A0G2K6X6;O08679	Serine/threonine-protein kinase MARK2	-0.441137	-0.864032	-1.00127	-0.748539	-0.160431	-0.222257	-0.0116406	-0.0661678
A0A0G2K6Z6;P29288	Tartrate-resistant acid phosphatase type 5	-0.652657	-0.36148	-0.518419	1.61447	-1.01614	-1.39999	-0.444007	-0.593707
A0A0G2K6Z8		1.63605	0.162807	1.4223	1.17712	0.888595	1.03277	1.0591	1.19112
A0A0G2K703;F1LN29;Q68SB1-3;Q68SB1-4;Q68SB1-2;Q68SB1	Double-stranded RNA-binding protein Staufen homolog 2	-3.70837	-5.37728	-2.75623	-3.78548	-2.38247	-2.58909	-3.69602	-6.15209
A0A0G2K707;O08560	Diacylglycerol kinase zeta	-5.06664	-4.31072	-5.58591	-3.1458	-4.54482	-4.75665	-5.15523	-2.39999
F1M9Q1;A0A0G2K712;B1WC98		-0.558176	-0.851122	-0.591593	-0.372002	-0.925777	-0.568809	-0.34268	-0.479097
A0A0G2K714;Q6AYE2	Endophilin-B1	2.27431	2.38709	2.60868	3.07081	0.415215	-0.0952917	-1.57496	1.75965
A0A0G2K717;Q5PPJ8;A0A0G2KB82		0.281944	0.361894	0.430627	0.674829	-0.807054	0.0926537	0.337352	0.0084479
A0A0G2K719;D3ZN21		4.41549	4.24307	4.32591	4.45151	3.72423	3.32739	3.74975	3.68439
A0A0G2K724;Q4G009	Malignant T-cell-amplified sequence 1	3.02697	2.68043	2.67594	3.34788	3.34306	3.36605	2.98599	3.16193
A0A0G2K730		-6.51358	-2.47745	-5.88296	0.572824	-0.76632	-5.44368	-4.85804	-2.55048
A0A0G2K735		-4.5392	-1.05371	-0.859247	-3.51812	-1.7212	-2.21936	-1.24431	-1.71843
A0A0G2K737;Q920J4	Thioredoxin-like protein 1	3.34181	3.20345	3.20618	3.64165	2.96438	3.12738	2.63857	2.9778
A0A0G2K742;A0A096MIZ6		1.86829	1.9546	2.09079	2.12008	2.50309	2.34848	3.16965	2.78983
A0A0G2K744		-0.82847	-0.416578	-0.521059	-1.114	0.242809	0.446364	0.556281	0.0894026
A0A0G2K747;G3V7K6;P28042	Single-stranded DNA-binding protein, mitochondrial	1.90168	2.13179	2.60288	2.34263	2.79809	1.76797	2.49141	2.43256
A0A0G2K751;Q642C0	DnaJ homolog subfamily C member 8	3.44178	3.49995	3.61727	4.24127	-0.541034	1.18678	3.10371	1.95379
Q5XI18;A0A0G2K756;G3V6E4;Q7TNY6	Golgi resident protein GCP60	1.66908	1.4626	1.16484	1.54937	0.77584	0.678735	0.995757	1.59317
A0A0G2K757;P25235	Dolichyl-diphosphooligosaccharide--protein glycosyltransferase subunit 2	5.47684	5.50025	5.8192	5.65995	5.58667	5.60024	5.16456	5.37226
A0A0G2K761;D4A0H4		1.81808	1.96976	1.73863	1.33159	1.93335	2.00426	2.40654	2.13702
A0A0G2K770;D4A8G9	Zinc finger FYVE domain-containing protein 26	-3.37044	-3.16243	-5.61752	-5.03648	-6.10356	-5.65126	-6.65317	-6.93574
A0A0G2K777		1.07183	1.73932	1.22455	0.433076	2.47775	2.17975	2.18165	2.42362
A0A0G2K781		-0.841378	-0.408051	-0.716379	-0.776808	-0.0347459	-1.06679	0.110032	-0.117521
A0A0G2K7B3;G3V9R8;A0A140TAI3;A0A0G2JXW4	Heterogeneous nuclear ribonucleoprotein C	4.28785	3.59651	4.02556	3.98201	3.53601	3.03026	2.39945	3.58866
A0A0G2K7B6;D4A6X1		1.50951	0.774293	0.601936	1.17587	1.28379	0.82742	1.11507	1.17706
A0A0G2K7C4;Q62761	Casein kinase I isoform gamma-1	-4.87806	-4.23985	-4.7706	-4.41504	-2.63489	-3.30614	-3.2534	-5.22912
A0A0G2K7C6;Q99ND8;Q642F2;P35815;P35815-2	Protein phosphatase 1B	-0.346916	-0.42219	-1.85637	-1.11571	0.678912	2.24224	2.0585	1.91341
A0A0G2K7D7		1.1238	1.3784	1.00614	1.27844	1.94343	2.27534	1.78788	1.81813
Q8VHS9;Q8CFG7;A0A0G2K7E5;Q9ERS3;D3ZKP9;P54290;A0A0G2K8L7	Voltage-dependent calcium channel subunit alpha-2/delta-1;Voltage-dependent calcium channel subunit alpha-2-1;Voltage-dependent calcium channel subunit delta-1	0.328356	0.418148	0.444162	1.60096	-1.40028	-2.43445	-0.736479	-1.10347
A0A0G2K7G2		-0.133981	-0.94226	-0.589983	0.7141	-1.72572	-1.94416	-1.4722	-1.48276
G3V9Z6;A0A0G2K7G7;B0BNF1;A0A0G2JVY6	Septin-8	2.91578	2.98758	3.06703	4.87522	1.83887	1.52968	1.30152	1.34574
A0A0G2K7H6;D3ZHB5		0.575541	0.619247	0.430303	0.281366	-0.426381	-0.638843	-1.10706	-1.1355
A0A0G2K7I1		-2.36862	-7.87756	-1.88645	-9.50125	-3.69743	-5.54472	-3.25249	-6.28958
A0A0G2K7J6;D3ZPP9		0.975911	1.35363	1.46221	2.24761	2.1082	2.11168	1.9067	2.11088
A0A0G2K7K0;Q6P6V1	Polypeptide N-acetylgalactosaminyltransferase 11	-0.856961	0.190113	0.0573047	0.262634	0.647433	-0.282451	0.559645	-0.623659
A0A0G2K7L0;Q7TQ82	28S ribosomal protein S10, mitochondrial	0.487422	0.306304	0.295903	0.140578	1.79457	1.77998	1.31998	1.643
A0A0G2K7L2;F1LZ40		-6.11272	-3.36711	-4.75736	-6.9567	-5.10527	-7.05379	-4.84098	-7.62772
F1LMS5;A0A0G2K7L8;P49744	Thrombospondin-4	-3.94166	-2.6583	-1.12449	-2.89886	-2.04275	-3.66437	-4.22989	-4.95474
A0A0G2K7M1		-0.584744	-5.19693	-1.35726	-5.69233	0.114853	0.993436	1.27606	-0.0348297
Q5XFX7;A0A0G2K7M2		-1.30826	-0.313242	-0.45252	-0.116387	-1.07251	-2.57885	-1.43514	-1.60824
A0A0G2K7N8		-5.03776	-4.51358	-4.44484	-6.00706	-4.58516	-4.5262	-4.2981	-4.66674
A0A0G2K7N9;Q6TUE6		-2.57882	-2.40108	-1.48493	-0.842506	-3.94786	-3.81861	-2.61568	-1.49112
B2GUY7;G3V9T6;A0A0G2K7P2		-1.2744	0.326521	0.653858	-0.980978	-1.42213	-1.80089	-2.5694	-0.882786
A0A0G2K7Q2;P34080	Aquaporin-2	0.793971	-0.10895	0.0813434	-0.472935	1.97565	1.2769	-0.329368	2.21227
A0A0G2K7Q7;P35559	Insulin-degrading enzyme	2.48711	2.70531	2.25728	2.08308	2.89329	2.83817	2.57233	2.77192
A0A0G2K7S2		-3.39046	-5.70957	-2.55977	-1.99127	-6.2117	-0.0974159	-4.70431	-0.221068
A0A0G2K7S6;Q9R037;F1LSM3;A0A0G2JX77	WD repeat-containing protein 44	0.734209	-1.15955	-0.863971	-1.94187	-0.906244	-0.311956	-0.370387	0.310856
A0A0G2K7T2;O35826	Bifunctional UDP-N-acetylglucosamine 2-epimerase/N-acetylmannosamine kinase;UDP-N-acetylglucosamine 2-epimerase (hydrolyzing);N-acetylmannosamine kinase	-1.94653	-0.837385	-1.92444	-4.48614	-0.273259	-7.50668	-2.8308	-5.99873
F1LS02;A0A0G2K7T6;P37199	Nuclear pore complex protein Nup155	1.39787	1.4521	2.08584	2.32419	0.67063	1.2629	1.4542	1.55274
A0A0G2K7V5;B2GV50;A0A0G2JYT9	DNA-binding protein RFX2	-2.4439	-1.92143	-6.69689	-2.88298	0.145537	-0.154891	0.0455594	-1.11304
G3V7E1;A0A0G2K7V6;Q8K4R8	Sodium-dependent phosphate transport protein 2C	-3.96909	-1.41099	-1.63877	-7.02811	1.98305	2.03251	1.50157	1.008
A0A0G2K7W2;Q5XI42;F1LT79	Aldehyde dehydrogenase family 3 member B1;Aldehyde dehydrogenase	-4.09364	-3.22073	-4.27611	-4.06791	-4.44095	-6.24577	-4.9564	-4.51022
A0A0G2K7W4;F1M754		-0.465894	0.271754	-0.121232	-0.256893	-0.0892577	-0.244483	-0.0909677	-0.113394
A0A0G2K7W7;P18265	Glycogen synthase kinase-3 alpha	0.452245	1.05494	0.227537	0.304068	0.672782	0.0779916	0.108607	0.288132
D3Z9G0;A0A0G2K7X2		-4.96816	-3.1722	-3.27797	-6.40687	-4.80803	-2.80884	-5.30245	-2.49071
A0A0G2K7X3;Q9EPJ0	Nuclear ubiquitous casein and cyclin-dependent kinase substrate 1	3.8762	1.48387	2.64677	2.65523	-3.66819	0.893848	1.47663	1.5426
A0A0G2K7X7		2.35452	1.58429	2.3492	1.67874	-0.593365	-0.668409	0.276029	-0.147617
A0A0G2K7Y0;Q63135-2;Q63135;O35520	Complement component receptor 1-like protein	2.30665	2.18173	2.13691	2.40409	2.60123	2.31367	2.33625	2.28518
A0A0G2K808		-4.8139	-6.56577	-5.73189	-5.12816	-5.79625	-3.87029	-3.03101	-6.36405
A0A0G2K831		-2.8056	-0.430411	-3.43916	-2.38493	-0.140464	-0.102028	-4.07211	0.457047
A0A0G2K833;F1LR12		-4.11722	-4.47444	-1.29889	-3.62513	-5.05636	-2.70367	-2.52268	-2.78062
A0A0G2K845;Q8K3R4		1.0852	1.39882	1.042	2.555	0.684833	-0.0789967	0.49734	1.23636
A0A0G2K849		-2.79127	-2.48391	-8.62816	-2.68226	-2.13918	-1.939	-1.95704	-1.95088
Q4KM41;A0A0G2K850;B1WC50;A0A140UHY3		2.28456	0.994938	1.69509	0.794744	2.35394	1.56441	1.68609	1.4659
F1MAB9;D0UFD0;A0A0G2K865		2.27203	1.56854	1.56169	2.21467	1.21027	0.344751	0.497799	1.27489
A0A0G2K872;Q1WIM3	Cell adhesion molecule 3	-0.190769	-0.0994605	0.85711	0.998305	-0.280979	0.135246	-0.121745	-0.275217
A0A0G2K875;F1M8U2		-5.31284	-6.83221	-6.23082	-7.56204	-1.81258	-1.03362	-1.18564	-3.41963
A0A0G2K879;P08683	Cytochrome P450 2C11	-4.39779	-4.83337	-7.38337	-5.06798	-3.23712	-0.49006	-1.75575	-0.166482
D4A005;A0A0G2K889		-2.96069	-3.23241	-3.03867	-1.05424	-3.15238	-2.30383	-4.36033	-1.4502
A0A0G2K890;P31977	Ezrin	7.39142	7.57986	7.61845	6.7802	7.62988	7.55263	7.75292	7.72823
A0A0G2K896;Q6QI47		3.23779	2.5097	2.99819	4.04749	0.821434	0.259934	1.91592	0.800382
A0A0G2KB51;A0A0G2K8A6		-4.11417	-3.91815	-4.296	-4.37326	-3.70338	-4.93963	-4.0755	-4.51034
Q6AYB7;A0A0G2K8C5		3.36291	2.35534	2.7885	3.49639	1.79867	1.92486	2.71993	2.05864
A0A0G2K8C7;Q5PQT2	Myotubularin-related protein 3	-2.7835	-5.70431	-5.90468	-4.64402	-6.09406	-5.87435	-5.36002	-7.28807
A0A0G2K8D1;D4A4X7		-0.55535	0.285912	-0.113657	-0.596737	0.367976	0.214022	-0.0445678	0.207323
A0A0G2K8D6;D3ZRV0	DCN1-like protein	1.97105	1.6717	2.70998	2.48754	1.52078	1.63738	1.77852	1.92113
B2RYP7;A0A0G2KA04;A0A0G2K8E5		-4.66382	-3.74283	-4.00879	-3.01875	-3.33565	-3.50393	-2.99506	-4.39548
A0A0G2K8F7;Q6AXR9		-1.38639	-5.25411	-2.63004	-1.13537	-5.31693	-3.97002	-7.06418	-3.87707
A0A0G2K8F9;D3ZQL8		0.492123	0.955851	0.79489	0.571069	0.671369	0.432187	0.337782	0.455657
A0A0G2K8H0;Q5M9G3	Caprin-1	2.96903	2.65485	3.40068	3.26722	2.89907	2.91968	2.78008	2.47985
A0A0G2K8H6;P00786;A0A0H2UHL6	Pro-cathepsin H;Cathepsin H mini chain;Cathepsin H;Cathepsin H heavy chain;Cathepsin H light chain	5.29811	5.28249	5.43728	4.72261	5.05459	5.13978	4.85366	4.76505
A0A0G2K8I0		0.10176	-0.0757893	-0.554625	-0.0320449	0.621497	-0.0243498	-0.214259	0.797792
A0A0G2K8I4;Q498D7;F1LPC5		-7.58811	-2.14939	-6.50181	-5.39693	-1.23719	-0.655272	-1.59763	-2.35862
A0A0G2K8K0;Q4KM71		5.65562	5.28231	5.62783	5.87409	4.51719	4.42418	4.56805	4.584
A0A0G2K8K1;A0A222NUN6		-0.136943	0.130982	0.022988	-0.709939	1.47101	1.77302	1.70251	1.53124
A0A0G2K8K3;Q64268	Heparin cofactor 2	2.76496	2.72008	3.48012	4.33996	0.610629	0.408536	1.75511	1.42941
A0A0G2K8L9		-0.486547	1.34252	-1.30628	0.284423	2.13853	1.75517	1.04012	1.83492
A0A0G2K8M3;D3Z8G7		-5.47666	-2.94319	-1.50977	-1.40202	-1.92037	-0.231962	-1.29864	-2.75387
A0A0G2K8N1;A0A0G2K3P4		-6.19346	-4.16487	-4.08867	-5.91795	-5.81823	-3.53058	-4.52143	-5.6835
A0A0G2K8N3;Q4KLM6	Prolyl 3-hydroxylase 2	0.806993	1.48242	0.346743	-1.61846	4.62393	4.10364	3.93353	4.91054
D3ZC34;A0A0G2K8N6		1.75464	1.4742	1.72946	0.454459	0.612808	0.968882	0.196905	-0.98042
A0A1B0GWP1;A0A0G2K8N7;Q5U2Z8	Elongation of very long chain fatty acids protein	-3.46093	-4.4636	-4.53689	-3.15056	-1.81641	-4.85366	-3.24802	-4.64429
A0A0G2K8N9		0.704688	1.82156	1.78479	1.95642	-0.1624	0.252766	-0.03463	0.19312
A0A0G2K8Q1		0.785782	1.79151	1.83625	1.89311	1.71144	1.12944	2.48468	1.72042
A0A0G2K8Q7;Q6MG66		1.69743	2.01651	1.76018	-1.83679	1.97524	2.73359	2.03733	2.39181
A0A0G2K8Q8;B2RYX1		4.6884	5.21179	4.4022	4.86521	5.56377	5.41352	5.18397	5.81681
Q6JBI7;A0A0G2K8R3;Q6JBI6;A0A0G2K174		-1.40039	-0.843118	-0.677265	-0.150469	-0.615626	-0.705737	-0.255803	-1.33463
A0A0G2K8S4;D4A0J0		-2.40791	-2.44948	-1.3106	-4.17916	-6.28348	-1.07228	-1.42609	-4.11526
G3V743;A0A0G2K8S6;O88941	Mannosyl-oligosaccharide glucosidase	3.50227	3.91938	3.97962	3.88887	4.06036	3.80819	3.82456	3.62596
A0A0G2K8V0;F1LPJ1	Protein-tyrosine-phosphatase	-2.38574	-2.20384	-2.7306	-2.58893	-1.55449	-0.905017	-0.490721	-0.570399
R9PXU6;A0A0G2K8V2;P85972	Vinculin	6.00665	5.66518	5.83209	6.47541	5.19674	5.24795	4.98093	5.31565
F1M0V4;A0A0G2K8V3		-1.84377	-2.11789	-1.7554	-1.55037	-2.0156	-1.60415	-3.78349	-1.42179
Q6XD99;A0A0G2K8W9;G3V6S0		6.53066	6.68063	6.54781	6.74355	6.7902	6.70356	6.64015	6.62358
A0A0G2K8Y7;D3ZLE2		-4.42386	-2.37703	-3.85569	-3.62246	-5.59557	-3.32078	-3.50423	-3.13757
Q70AM4;A0A0G2K8Z9	Kinesin-like protein	-1.96804	-1.36346	-1.06839	0.384549	-0.994032	-0.539906	-1.67348	-1.01293
A0A0G2K904		-1.71538	-1.6749	-1.41494	-1.90327	-1.32326	-1.95088	-1.63834	-4.37374
A0A0G2K906;Q52KJ8	Methionine-R-sulfoxide reductase B1	-4.58636	1.18642	-6.84842	-7.15826	-0.465482	-2.07067	-5.39291	-0.324579
E9PTK9;A0A0G2K916		-3.3393	-5.40723	-3.66394	-1.87742	-5.30772	-4.95381	-4.22287	-4.74092
E9PSV5;A0A0G2K931;A0A0G2KAC0	Phosphoserine aminotransferase	4.47208	4.87821	4.77244	4.12712	6.20916	6.17612	5.76306	5.83674
A0A0G2K945;D4A7Q9		-2.79392	-2.77022	-3.89393	-2.39392	-3.79302	-3.32788	-3.30133	-3.02837
B2RYI3;G3V8U3;A0A0G2K948		-1.00283	-1.86908	-1.70576	-1.32628	-5.93898	-4.49225	-7.83785	-2.47763
B5DFH4;A0A0G2K950		0.480894	0.182398	-0.196154	0.042413	1.15193	1.95114	2.07578	2.24967
A0A0G2K952;D3ZBB7	Ubiquitin carboxyl-terminal hydrolase	-4.7534	-2.78848	-3.23418	-5.02943	-2.70743	-2.7532	-3.37827	-2.8673
A0A0G2K961		-4.4078	-4.70358	-5.14572	-3.83131	-3.46197	-2.94879	-2.83706	-2.28834
A0A140TAB6;A0A0G2K977;Q62839	Golgin subfamily A member 2	0.977265	1.08139	0.901248	0.857282	0.97758	0.974163	0.9735	0.698943
A0A0G2K987;Q9EPG9;G3V642		-3.90417	-5.45354	-4.01314	-4.63378	-3.45003	-4.15341	-3.27893	-3.62647
A0A0G2K988		-3.94209	-5.09316	-5.72657	-7.59249	-3.00301	-6.00222	-7.87225	-4.24825
A0A0G2K993;M0RD67		-7.43529	-7.12426	-4.92898	-4.26038	-2.56143	-5.53658	-5.33881	-5.16574
A0A0G2K995;Q5U1Y3		1.78802	0.647252	1.62052	2.29567	-4.8466	-5.90762	-2.59749	-3.53362
A0A0G2K999		-6.39408	-3.16034	-3.02462	-3.10907	-0.965679	-1.11791	-0.78297	-1.18845
A0A0G2K9A2;P85970;A0A0G2K905;A0A0G2K2J1	Actin-related protein 2/3 complex subunit 2	6.48056	6.39486	6.33551	6.49826	6.21564	6.17956	5.81891	5.94352
A0A0G2K9A7;Q6QI90		-7.15901	-5.83909	-7.36481	-3.4092	-4.45122	-5.3468	-2.9825	-3.47287
A0A0G2K9B4;D4A4B1		2.02653	1.62456	1.34514	1.47163	2.21929	2.56471	2.24295	2.51573
F7EWC1;A0A0G2K9C0;B5DEX4		1.64911	0.869717	2.64915	2.87357	1.53468	0.545093	0.0467319	1.86806
A0A0G2K9C5;A1L1I3;Q3MUI2	Numb-like protein	-6.53621	-2.71728	-4.4033	-2.35594	-2.88753	-2.36742	-2.96988	-4.73158
A0A0G2K9C8		-2.25448	-2.29596	-2.90964	-3.32852	-3.74398	-3.76447	-5.01424	-2.08925
D3ZJU5;A0A0G2K9D6		-3.04906	-2.64817	-4.07091	-1.86305	-4.39017	-4.0485	-4.75362	-5.66191
A0A0G2K9D8		-3.1863	-2.16064	-3.57009	-2.95368	-3.13231	-2.90255	-2.44953	-1.87559
D3ZRQ5;A0A0G2K9E1;D3ZVP7	Zinc finger FYVE domain-containing protein 21	-6.76747	-4.33256	-2.38899	-3.77163	-2.01115	-4.02305	-2.45343	-5.73549
A0A0G2K9E5;D3Z9N3		-1.67883	-1.82542	-0.971703	-1.85521	-1.17593	0.624538	-0.358175	-0.253821
D3ZCG0;A7BJV7;A0A0G2K9F0;Q810T5-2;Q810T5	Histone acetyltransferase;Histone acetyltransferase KAT7	-0.948659	-6.17654	-0.329566	-1.28089	-5.17239	-5.05989	-1.28186	-2.78146
A0A0G2K9F2		-2.67182	-2.39088	-3.62048	-2.86728	-1.07702	-3.12254	-3.33989	-0.746278
A9UMV2;A0A0G2K9G3		1.34793	2.00899	1.73805	1.65617	3.12028	3.0488	3.02898	2.95396
A0A0G2K9G6;D4A3Q2		-0.44506	-0.692092	-0.124774	-0.885748	-0.813162	-1.07423	-0.536395	-0.56572
A0A0G2K9H2;B4F7D6		-2.1185	-2.13667	-1.22064	-1.81002	-2.4806	-2.26245	-2.85326	-2.63173
G3V7K3;A0A0G2K9I6;Q9JL97;P13635	Ceruloplasmin	7.05445	6.44721	7.00464	7.41868	4.42839	4.02796	4.65124	4.63093
A0A0G2K9I8;Q63009	Protein arginine N-methyltransferase 1	4.4355	4.20046	4.28654	4.49578	3.55547	3.47429	3.12909	3.62557
F1LTE0;A0A0G2K9J0		-0.609474	-1.18613	-1.05865	-1.86743	-0.356566	0.0798452	0.0997193	-0.551312
A0A0G2K9J2;Q5XIL1;E9PTI1		5.12354	5.31697	5.23652	5.05313	5.81356	5.93225	5.79264	5.68267
D3ZXE3;A0A0G2K9K0		-5.01283	-5.16049	-2.49284	-5.70082	-5.00252	-2.88133	-2.66863	-2.93999
D4A927;A0A0G2K9K2		-1.03076	-1.86285	-1.42815	-1.17299	-3.54585	-2.32504	-0.710577	-0.665096
A0A0G2K9L2		0.242202	-0.147564	0.0797069	0.201084	-0.270183	-0.0630033	-0.148912	0.344805
A0A0G2K9L3;D3ZBM2		-2.39061	-1.95608	-1.62896	-2.50569	-1.56891	-1.44726	-2.31197	-2.28698
A0A0G2K9L9;A0A096MJ77		-7.36064	-4.29107	-5.8086	-6.17618	-4.55784	-5.64407	-5.98087	-4.62054
A0A0G2K9M4		-2.27071	-2.3969	-1.54502	-2.9599	-1.82021	0.168586	-1.29352	-1.94203
A0A0G2K9M5		-3.54215	-2.47904	-3.37632	-2.27459	-2.57746	-1.93103	-7.05684	-4.08107
A0A0G2K9P4;Q5PPJ9	Endophilin-B2	-1.05683	-0.41146	-1.25191	-1.62509	-2.18995	-5.39979	-0.636634	0.488009
A0A0G2K9P5		0.691893	1.54371	-0.385158	1.14995	-0.403589	1.88509	0.08581	-2.21685
A0A0G2K9Q0;D3ZA89		-2.77223	-1.97328	-1.65434	-1.66688	-2.22327	-2.24482	-3.06812	-0.500762
A0A0G2K9Q1;Q66H74	Golgi phosphoprotein 3-like	-4.74359	-5.32227	-4.41516	-4.51294	-3.34078	-5.68323	-0.873173	-6.49675
A0A0G2K9Q3;Q6QI44	N-alpha-acetyltransferase 25, NatB auxiliary subunit	-0.197053	0.212104	-0.19698	-1.09185	0.848615	0.634897	0.402843	0.611595
A0A0G2K9Q7;Q62625-2;Q62625;Q7TQ75	Microtubule-associated proteins 1A/1B light chain 3B	4.24332	4.21129	4.37429	4.31099	3.96662	2.94533	3.19226	3.46028
A0A0G2K9R9;A0A0G2KAX0		-3.59361	-2.74312	-3.33003	-3.1821	-3.17311	-2.42594	-2.78504	-3.65334
A0A0G2K9T1;Q5YB86		-1.02599	-0.113934	-0.293751	-0.228021	-0.436852	-0.492429	-0.241817	-0.936291
A0A0G2K9T4		0.641204	0.633532	0.428791	0.96532	1.18744	1.08093	0.896217	1.84433
D3ZFK6;A0A0G2K9U6		-4.63036	-7.93808	-1.31112	-3.1439	-2.33443	2.38361	-0.65711	-0.327387
F1LQP0;Q3T1J6;A0A0G2K9V4;P97696	Cytohesin-3	-6.67976	-6.49572	-4.10566	-5.63001	-3.68125	-4.94599	-7.77241	-3.45486
A0A0G2K9V6;Q5XHY5	Threonine--tRNA ligase, cytoplasmic	3.60133	3.59423	3.74443	3.21078	3.74312	3.76329	3.43477	3.31437
A0A0G2K9W5;Q9ES73	Melanoma-associated antigen D1	-2.40342	-1.87773	-5.84973	-5.6107	-0.097594	-0.14741	1.31856	0.883664
A0A0G2K9Y0;F1LPQ6;F1LN61;Q4VBH1;Q569B4		2.01278	-1.25516	3.34855	2.80696	-0.60413	-0.0077382	1.62545	2.39657
A0A0G2K9Y7;F1LQJ4;A0A0G2JX75		-5.52626	-8.75213	-5.65974	-5.5378	-3.05521	-7.04051	-3.30387	-2.9246
A0A0G2K9Y9;M0R440		-2.74655	-1.85877	-2.58302	-2.21671	-2.66873	-5.97472	-2.84148	-6.9246
A0A0G2KA02;D4A475;Q5FVM9;A0A0G2K0N2		-5.92677	-7.34067	-4.85829	-6.21224	-1.16373	-1.08709	-2.06627	-4.80243
A0A0G2KA11;D3ZW14		-5.74535	-5.6988	-5.02663	-3.36151	-3.96597	-5.12693	-3.80131	-3.48707
A0A0G2KA14		-4.76239	-5.31722	-2.69896	-4.60232	-6.73808	-3.37086	-4.45086	-5.2875
D4A7F3;A0A0G2KA20		-4.21728	-2.55125	-4.18432	-4.36845	-3.9712	-5.39573	-2.27503	-4.16115
A0A0G2KA25;Q4KLL4	Transmembrane 9 superfamily member 4	2.20025	2.05118	2.25636	1.95105	2.9033	2.45431	2.39427	2.53906
A0A0G2KA27;O08873	MAP kinase-activating death domain protein	-2.73256	-2.4942	-2.52652	-2.50196	-1.34808	-0.436121	-2.02587	-1.61842
E9PT04;A0A0G2KA50;Q5PQS9		-1.26626	-1.38907	-2.1417	-1.05663	-2.10667	-1.72094	-1.56064	-1.71205
A0A0G2KA79		-0.61961	0.128309	-0.398097	0.103647	-0.0616869	-5.01465	-4.7312	-7.29119
Q66H18;A0A0G2KA82		3.93585	4.01097	3.72318	3.37087	5.16584	4.86563	5.01078	5.20019
A0A0G2KA88		-4.41187	-5.54882	-8.948	-6.32228	-4.55552	-6.86462	-2.89297	-3.23006
B2RYC7;A0A0G2KA94;Q9EQ78	Non-specific protein-tyrosine kinase	-0.80372	-0.268769	-0.339344	0.271093	0.386278	0.668156	0.546069	0.287782
A9UMW2;A0A0G2KAA3		4.96809	4.91522	4.76971	4.23893	6.41026	6.05074	5.86384	6.43665
A0A0G2KAB2;Q9Z2A6	Mitogen-activated protein kinase 15	-0.137067	-1.60509	-0.340888	-1.99413	-7.40445	-0.652073	-0.248455	0.759082
A0A0G2KAD5;G3V607;P37727	Rab proteins geranylgeranyltransferase component A 1	-2.15798	-1.78753	-2.72265	-3.58394	-0.685352	-1.39854	-3.11065	-2.05169
A0A0G2KAE1		0.637662	0.176878	0.565405	0.267205	-0.241525	-1.42847	0.600709	-1.0898
Q6AY49;A0A0G2KAE2		0.488834	1.14065	0.77796	1.56944	-1.63154	-1.97849	-1.75971	-1.66566
D3Z899;A0A0G2KAE6		-1.90038	-4.43524	-7.04678	-4.21485	-3.59305	-1.46027	-1.8001	-5.29339
A0A0G2KAH4;D3ZY19		-2.17489	-2.16688	-1.65988	-2.14714	-1.39409	-0.9526	-1.55078	-2.21276
A0A0G2KAI2;F1LWX5		-4.67545	-4.16515	-2.97736	-6.08448	-3.20728	-5.17311	-9.79468	-2.64595
A0A0G2KAI8		1.57722	1.27327	0.811548	1.7161	0.91059	1.59339	1.52481	1.73626
A0A0G2KAJ7		5.91143	6.03346	5.69971	7.49762	3.3079	3.40281	3.80942	3.77429
A0A0G2KAK9;B1WC12		-6.74817	-3.15457	-3.56908	-4.40143	-5.91691	-5.52038	-4.43419	-5.65532
A0A0G2KAL6;M0R536;Q701L2		-1.38035	-0.564406	0.134617	-5.75652	-1.49841	-3.78164	-2.97439	-3.96557
A0A0G2KAL9;A0A0G2K2M2;A0A0H2UHM6;Q4KM98	Mitochondrial fission factor	0.525077	1.29521	1.01186	0.765862	2.56546	2.38772	2.40205	1.70647
A0A0G2KAM3;P49432	Pyruvate dehydrogenase E1 component subunit beta, mitochondrial	5.54833	5.57205	5.17954	5.02859	6.8555	6.51437	6.3706	6.97906
A0A0G2KAM4		-0.302507	-0.0762067	-0.196336	-0.766666	-1.64518	-1.98434	-4.88103	-2.32049
D3ZKB7;A0A0G2KAM8		-7.23686	-3.89565	-4.76342	-4.45236	-3.64162	-2.43697	-2.25683	-4.81137
F1LS40;A0A0G2KAN1;P02466;A0A0G2K5E8	Collagen alpha-2(I) chain	7.37979	7.64722	7.47664	9.08685	6.18115	5.42912	6.28187	6.18046
A0A0G2KAT3;Q7TP21		-3.52007	-7.95063	-5.67158	-7.5842	-2.27619	-3.61938	-4.49796	-3.21127
A0A0G2KAU9;D3ZZ51;D3ZY45		-5.62795	-0.314599	-2.66688	-8.06015	-5.38936	-0.222128	-4.66149	-1.2144
A0A0G2KAV3;G3V735;Q9QZP5	Angiomotin-like protein 2	-3.95022	-7.90748	-2.55827	-3.94022	-2.87556	-1.55161	-2.60309	-3.03937
A0A0G2KAV5;F1LML3;P31210	3-oxo-5-beta-steroid 4-dehydrogenase	1.38961	1.47265	1.50139	0.430789	2.68405	2.91003	2.81785	2.06075
A0A0G2KAW2;Q5JCS7;O35412;F1LS65	Signal-induced proliferation-associated 1-like protein 1	-5.43991	-5.22367	-5.39754	-8.65207	-4.66947	-6.75831	-7.09466	-6.88243
A0A0G2KAW9		-7.56062	-8.04069	-2.99078	-6.41002	-2.4933	-2.25204	-0.968821	-5.48983
B5DEG5;A0A0G2KAX1		-5.26541	-1.00939	-0.371234	-4.13736	0.991491	0.688101	-0.77021	-0.639838
A0A0G2KAX2		-5.95618	-3.31747	-6.21515	-4.31902	-2.67795	-2.02605	-1.96222	-2.40213
A0A0G2KAY8;Q923V8	15 kDa selenoprotein	0.918144	0.982636	0.697823	1.03326	0.574294	0.29568	0.650844	-0.264277
A0A0G2KAZ7;Q3SWU3	Heterogeneous nuclear ribonucleoprotein D-like	-0.175107	-2.303	-0.918062	-0.0162924	-1.87016	-1.81995	-2.11293	-0.115092
A0A0G2KB07;Q6AY12	NADH-cytochrome b5 reductase 2	-0.971087	-0.765981	-1.58147	-2.69293	-0.97863	-1.24501	-0.771176	-0.299549
D4A5H6;A0A0G2KB10	Histone-lysine N-methyltransferase	-4.8776	-1.6027	-1.50717	-1.4534	-1.02105	-0.687926	-3.48413	-0.78952
D4ACD9;A0A0G2KB18		-7.16572	-2.59572	-3.37795	-4.34992	-6.10441	-2.10017	-6.10972	-5.08282
A0A0G2KB20;D3ZZ22		-4.34401	-2.50766	-2.40661	-2.9612	-1.84417	-1.50538	-0.691544	-0.885303
A0A0G2KB26;Q5XI43	Matrix-remodeling-associated protein 8	-0.0887675	-1.23612	-0.678925	-1.19719	-2.17081	-0.551784	-2.18088	-1.12972
A0A0G2KB31;F1LS97;Q05511;A0A0G2K7B4;Q6GQQ3	Serine protease hepsin;Serine protease hepsin non-catalytic chain;Serine protease hepsin catalytic chain	-2.66687	-1.68444	-4.91269	-6.00025	0.256541	0.491352	-0.154613	-3.635
A0A0G2KB52;F1MA82		-1.13223	-1.17559	-0.438136	-6.73382	-5.90394	-6.1814	-6.04125	-2.58903
A0A0G2KB56;P82808	Glutamine--fructose-6-phosphate aminotransferase [isomerizing] 1	1.30874	0.387084	1.29141	1.63935	1.21065	1.6836	0.787555	0.780007
A0A0G2KB58;Q7TT49	Serine/threonine-protein kinase MRCK beta	0.303779	-0.00621063	0.213382	0.72267	0.590464	0.515315	0.635052	0.978729
D3Z991;A0A0G2KB60		-3.51304	-6.51752	-4.70737	0.0726617	-3.60609	-3.39043	-6.45297	-4.07774
A0A0G2KB61;D4A6A8		-4.0118	-3.52995	-4.31995	-4.02276	-2.98725	-5.13872	-2.95837	-2.4026
A0A0G2KB63;Q5XIH7	Prohibitin-2	7.43813	7.72168	7.62614	7.3727	8.05311	7.95441	7.80227	7.96473
A0A0G2KB65;B0BNC4		0.278605	-0.0115192	0.225435	-1.30037	2.1185	1.84469	1.61644	1.64133
A0A0G2KB73		-6.07803	-9.15201	-6.1265	-5.40297	-2.77436	-5.08884	-2.10184	-4.44748
A0A0G2KB92;A0A1W2Q6Q2		-1.25485	-2.46032	-1.41817	-0.965586	-2.05755	-1.7659	-5.61848	-4.02222
A0A0H2UHT1;A0A0G2KBB3;Q5BJM5	Pleckstrin homology domain-containing family O member 1	-4.12708	-2.28653	-7.49056	-4.45966	-4.83221	-5.03887	-6.23386	-1.43595
F8WFF9;A0A0G2KBC0;Q5FVI3	Leucine-rich repeat-containing protein 57	0.488677	0.46209	0.508009	1.81949	0.996341	0.740707	0.401038	0.936929
A0A0G2KBC4;D4ACA7;A0A0G2K3Y5	Tyrosine-protein kinase receptor	-0.751599	-1.98768	-1.06299	-2.51992	-2.08897	-5.60324	-1.65715	-1.55731
Q52KS1;A0A0G2KBC7	ATP-dependent 6-phosphofructokinase	3.65251	3.18842	3.7403	3.60598	3.39277	3.31293	3.08875	3.54202
A0A0G2QC02;Q6MG76		-0.458867	-0.161613	-0.678812	-0.57201	0.493012	-0.447943	-0.891128	-0.774899
A0A0G2QC04;B5DEY0		4.99113	4.82506	4.57575	3.85663	5.47102	5.41949	5.02832	5.26948
Q7TMC7;A0A0G2QC06;Q7TP24		8.48482	7.72651	8.91721	9.27697	7.04801	6.90662	7.36187	7.08667
B2RYB7;A0A0G2QC08		-7.01044	-7.62183	-5.23682	-1.9122	0.600064	0.488278	-0.583872	0.15058
A1L1J4;A0A0G2QC17;O88483	[Pyruvate dehydrogenase [acetyl-transferring]]-phosphatase 1, mitochondrial	-0.959473	-0.956926	-3.33108	0.726143	-2.51257	-1.75557	-6.41265	-0.886978
A0A0G2QC21;Q52NK0;A3KMH4;O55043;Q923I5	Rho guanine nucleotide exchange factor 7	0.572432	0.263902	0.0287859	0.339542	0.598706	0.368154	0.173327	0.198429
A0A0G2QC22;B2RYB2		-5.09261	-3.524	-0.961737	-3.85103	-1.8281	-5.5476	-1.94135	-0.805328
A0A0G2QC23;G3V6H1		-4.15627	-4.64183	-4.38955	-2.34455	-1.03856	-1.42403	-2.52054	-1.11536
A0A0G2QC33		-3.82957	-4.32313	-4.49167	-7.60758	-2.4236	-2.2781	-2.89065	-4.63446
A0A0G2QC35;F1LSW9;D0RB01	Ubiquitin carboxyl-terminal hydrolase	-1.26972	-0.690903	-1.39364	-0.476662	-0.557943	-0.959201	-0.657184	-0.224468
Q4KLK1;A0A0G2QC38		-2.29274	-5.01969	-7.78512	-1.22719	-2.77293	-3.68344	-4.05728	-8.36609
A0A0G2QC39;Q4FZU5		-1.91604	-2.08707	-2.39621	-3.74546	-2.85392	-2.21825	-2.86152	-5.20203
A9CMA5;Q9QYJ9;Q9QUT3;A0A0G2QC50;Q9Z0M0;Q9QUN6;Q9Z0L9		-4.22566	-3.30516	-3.89925	-4.96749	-1.92102	-4.29013	-3.63291	-2.51108
A0A0G2QC53;D3ZJR1		0.889886	0.34636	0.609137	0.879479	0.213156	-0.312092	0.198526	0.233488
A0A0H2UHK4;A0A0G3F9V8;Q5BJZ6	UPF0586 protein C9orf41 homolog	-1.85864	-6.69865	-4.77312	-5.78258	-2.54846	-6.57396	-2.84549	-2.26662
A0A0H2UH90;Q75WE7	von Willebrand factor A domain-containing protein 5A	5.28141	4.92335	5.10821	5.24457	4.08089	4.58854	3.96602	4.00276
A0A0H2UH92		-1.82218	-1.50436	-2.13065	-2.44119	-0.908456	-0.814826	-1.13203	-0.0375881
A0A0H2UH94;D3ZZL9	GRIP and coiled-coil domain-containing protein 2	-0.805133	-0.661518	-0.760128	-1.79495	-0.54875	1.16338	0.828529	0.799479
A0A0H2UH97;A1L1K3	Anaphase-promoting complex subunit 5	-0.399962	-0.800021	-0.169151	-0.918539	-0.0193386	-1.21178	-0.112108	-0.115821
A0A0H2UH99;P83732	60S ribosomal protein L24	6.13611	6.25786	6.06992	6.4452	6.34228	6.08666	5.78442	6.0109
A0A0H2UHA1;Q8CHN8;Q8CG43;Q8CHN8-2;Q8CHN8-3	Mannan-binding lectin serine protease 1;Mannan-binding lectin serine protease 1 heavy chain;Mannan-binding lectin serine protease 1 light chain	-5.13223	-2.45738	-4.38402	-1.40908	-2.21024	-4.6099	-3.9361	-6.31783
A0A0H2UHA6;Q9Z142	Transmembrane protein 33	4.26419	4.91258	4.48589	4.07443	4.9059	4.99966	5.27339	5.13623
B5DFM1;A0A0H2UHB0;F1LM81	TOM1-like protein 1	0.660388	-0.823359	0.527757	0.347836	-0.450222	-1.48578	-0.278784	-2.41997
A0A0H2UHB1;Q62904	3-keto-steroid reductase	-5.17787	-4.08742	-2.90397	-2.60334	-2.31728	-1.52672	-2.67795	-1.85599
A0A0H2UHB3;P48284	Carbonic anhydrase 4	0.616813	-0.626858	0.465923	-0.204215	3.1665	2.56281	3.10203	2.79432
B0BN76;A0A0H2UHC2;Q5BJQ7;Q5BJQ7-2	Transcriptional adapter 1	-2.43926	-6.10041	-2.82302	-5.1546	-0.724756	-0.697884	-0.503453	-4.34934
A0A0H2UHC3;Q4G056	Tyrosyl-DNA phosphodiesterase 1	-4.19654	-5.05674	-4.31004	-2.67	-5.79239	-4.73722	-1.80322	-3.58296
M0RBZ7;Q6IRL5;A0A0H2UHD8;Q925Q9-7;Q925Q9-2;Q925Q9;Q925Q9-6;Q925Q9-3	SH3 domain-containing kinase-binding protein 1	-3.81771	-5.23384	-5.63851	-3.76065	-6.29796	-2.9541	-4.08505	-5.80816
A0A0H2UHD9;Q5XIA1	Nicalin	2.9841	3.22979	3.3454	3.17819	3.78018	3.68822	3.5507	3.33954
A0A0H2UHE1;P13086	Succinyl-CoA ligase [ADP/GDP-forming] subunit alpha, mitochondrial	8.05566	8.24912	8.26816	7.98703	8.6223	8.61957	8.29151	8.30682
A0A0H2UHE4;P25031	Regenerating islet-derived protein 3-beta;Regenerating islet-derived protein 3-beta 16.5 kDa form;Regenerating islet-derived protein 3-beta 15 kDa form	2.73513	2.74165	6.82357	6.06538	3.54117	2.46357	-3.55449	-5.36997
A0A0H2UHE5;P20650	Protein phosphatase 1A	1.39638	0.972692	0.150705	1.88672	2.04502	2.10355	1.6823	2.03583
A0A0H2UHF3;Q4QR99-2;Q4QR99	Queuine tRNA-ribosyltransferase	-4.77128	-4.62595	-3.17109	-4.38032	-4.73005	-4.14292	-5.0124	-4.08222
A0A0H2UHF5;P49655	ATP-sensitive inward rectifier potassium channel 10	0.0177765	0.172871	0.296609	0.809263	1.18629	1.35921	1.62022	1.19682
A0A0H2UHF6;Q9ES40	PRA1 family protein 3	3.99084	4.08717	4.31484	5.00612	3.13774	2.62552	2.87307	3.15149
A0A0H2UHF8;P02764	Alpha-1-acid glycoprotein	5.34374	4.05936	5.67933	5.81468	2.19386	2.19275	3.39827	2.66801
A0A0H2UHG0		3.26102	3.30829	3.14377	2.98818	2.67776	2.59215	2.73331	2.69031
A0A0H2UHG3;Q9JJ31	Cullin-5	0.291469	0.389018	0.659517	0.670208	0.365385	0.669237	0.0477969	0.279041
Q641Z0;A0A0H2UHG4;O35832	Cyclin-dependent kinase 18	-1.37902	-1.67799	-1.1837	-3.60872	-0.0610757	0.135246	-0.00694964	0.0815372
A0A0H2UHG5;Q68H95	Replication initiator 1	-2.62034	-2.80082	-2.14711	-2.39054	-3.65109	-5.47434	-3.70822	-5.76154
A0A0H2UHG6;Q4QR83	Stimulated by retinoic acid gene 6 protein homolog	-2.13144	-5.99553	-2.04424	-6.79067	-0.310216	-0.539922	-0.855959	-7.18401
A0A0H2UHG7;D3ZZK1;P60868;A0A0G2K6L6;M0R987;M0R5V6;M0RB28;M0R566;A0A0G2K8W1	40S ribosomal protein S20	8.91174	8.90941	8.9683	8.91191	8.69294	8.65765	8.36466	8.30209
A0A0H2UHH0;Q9QXN4	Inositol oxygenase	3.99253	4.18163	2.87606	1.4419	5.81541	5.72648	5.24854	4.85674
H6X338;H6X332;H6X331;H6X324;H6X320;A0A0H2UHH2;P23680;H6X321;H6X319	Serum amyloid P-component	1.94059	0.769039	1.39405	2.87781	-0.73278	-0.192018	-0.303939	-6.95542
A0A0H2UHH9;D4ACJ1;P62850-2;P62850-3;P62850	40S ribosomal protein S24	5.33603	4.918	4.99153	5.0644	5.66848	5.51284	5.37799	5.60865
A0A0H2UHI2;Q01986	Dual specificity mitogen-activated protein kinase kinase 1	1.2773	0.768726	1.90078	2.22726	1.60104	1.02697	1.68058	0.657258
A0A0H2UHI5;P09006;E0A3N4;A0A0G2KB85;A0A0G2K9B1	Serine protease inhibitor A3N	6.59205	5.90888	5.97519	5.92528	3.74892	3.53585	4.29802	4.22855
A0A0H2UHJ1;P50116	Protein S100-A9	4.82132	3.82548	6.60052	5.35037	1.05312	1.06263	1.2394	1.08142
A0A0H2UHJ4;Q68FR3	Integrator complex subunit 12	-2.09377	-2.01093	-1.53367	-0.447462	-5.639	-3.24489	-5.44996	-5.62978
A0A0H2UHJ5;Q562A2	Zinc finger RNA-binding protein	-2.93809	-3.21664	-3.30598	-2.37022	-3.44897	-1.36713	-3.26427	-3.05827
A0A0H2UHK0;Q6TXG9	Swi5-dependent recombination DNA repair protein 1 homolog	-3.32089	-6.17254	-5.24007	-5.69628	-6.10481	-3.12574	-2.77548	-3.38807
A0A0H2UHK1;P31722	Complement C1q subcomponent subunit C	2.06898	1.48575	2.2424	4.03963	-5.89885	-2.08228	0.158096	-0.367137
A0A0H2UHK3;Q5M7V7	FAST kinase domain-containing protein 2	-1.90971	-0.359857	-2.67342	-1.02242	1.52159	1.13638	0.94363	0.683573
A0A0H2UHL3;A2RUV9	Adipocyte enhancer-binding protein 1	2.96947	2.73458	2.84176	4.47059	0.83974	1.32354	1.54678	1.73935
C6L8E0;A0A0H2UHL9;Q07266-2;Q07266	Drebrin	0.178921	-0.867953	2.2563	1.5964	-2.7223	-1.8797	-3.89638	-2.46447
A0A0H2UHM0;B5DEN9	Vacuolar protein sorting-associated protein 28 homolog	1.69107	1.4647	1.9614	2.0447	0.68605	0.405766	0.862883	0.977934
A0A0H2UHM3;P06866;P06866-2	Haptoglobin;Haptoglobin alpha chain;Haptoglobin beta chain	0.873168	5.36882	7.71046	1.72238	5.07302	5.04339	5.83766	5.53964
A0A0H2UHM5;P11598	Protein disulfide-isomerase A3	8.57954	8.54869	8.54564	8.51167	8.44505	8.3625	8.01393	8.02339
A0A0H2UHM7;Q6AYZ1	Tubulin alpha-1C chain	8.34804	7.98016	8.23965	8.26289	7.79103	7.53416	7.58685	7.86132
A0A0H2UHN7;P17178	Sterol 26-hydroxylase, mitochondrial	-3.36953	-4.28911	-0.906696	-1.59593	-3.44542	-1.37854	-3.38352	-1.07629
A0A0H2UHP0;Q9R1D1	Transcriptional repressor CTCF	1.7804	1.50991	1.77928	1.63908	1.62598	1.08596	1.81647	1.57108
A0A0H2UHP4;D3ZEF4	Cullin-7	-6.00596	-4.33463	-4.47186	-5.49053	-0.902199	-0.917348	-1.14641	-0.386285
A0A0H2UHP8;B4F766;D3ZP27	Dymeclin	-0.640327	-0.0337536	-1.92143	-2.43476	-1.15167	-1.06165	0.312086	0.22266
A0A0H2UHP9;Q9WVB1	Ras-related protein Rab-6A	5.53221	5.4608	5.28194	5.45815	5.87888	5.84465	5.43789	5.77947
A0A0H2UHQ0;Q794F9	4F2 cell-surface antigen heavy chain	5.34066	5.85617	5.77717	4.69865	6.34046	6.16961	6.06734	5.82337
A0A0H2UHQ1;F1LZX7;P24049;A0A0G2KB77;D3Z9G9	60S ribosomal protein L17	6.52027	6.71085	6.48818	6.58278	6.43264	6.44196	6.2725	6.11733
A0A0H2UHQ3;B5DFH2;P0C5W1	Microtubule-associated protein 1S;MAP1S heavy chain;MAP1S light chain	0.115643	-0.284977	0.0713622	1.64568	-1.01417	-0.960741	-1.72991	-0.639715
A0A0H2UHQ5;Q5I0H5	Cyclin-L2	-2.73122	-2.88284	-2.50471	-5.0838	-1.75477	-5.58863	-5.6616	-6.14806
A0A0H2UHQ8;D3ZFA8;P04644;D3ZKG6;D3ZHU9	40S ribosomal protein S17	7.31944	7.29938	7.45704	7.68725	7.25656	7.03018	6.55412	6.69453
A0A0H2UHR0;Q3L7M0;Q3L7M0-2	N-acetyllactosaminide alpha-1,3-galactosyltransferase	-2.7519	-4.82468	-4.93061	-3.44649	-1.38863	-1.85712	-3.4846	-2.92175
A0A0H2UHR6;Q63207	Coagulation factor X;Factor X light chain;Factor X heavy chain;Activated factor Xa heavy chain	-0.16023	-0.936551	0.255575	-1.68599	-1.45838	-7.52875	-1.72682	-4.53187
A0A0H2UHR7;D3ZHA0	Filamin-C	0.434378	0.243131	0.397569	0.40601	-0.497205	-0.495054	-0.868451	-1.34269
A0A0H2UHR9;Q6AYD2	CST complex subunit STN1	0.0910331	-0.819626	-0.867834	-0.375784	-2.09684	-3.34788	-3.20725	-1.80192
A0A0H2UHS1;Q566Q8	UPF0696 protein C11orf68 homolog	3.04969	2.8798	2.90842	2.81802	3.46451	3.35348	3.21831	3.09095
A0A0H2UHS7;P12001;Q0QEW8	60S ribosomal protein L18	7.01716	6.92482	6.90028	6.8631	7.28983	7.29503	7.0062	6.97138
A0A0H2UHT3;P0C2C0	39S ribosomal protein L22, mitochondrial	1.57455	1.32543	2.12844	2.45973	2.30914	2.56141	2.3993	2.08051
Q8K3W9;A0A0H2UHT5;F1LNI5	Protein phosphatase 1G	1.68308	1.03327	1.58647	0.707794	1.32177	0.839799	-0.00672064	-0.495575
A0A0H2UHT6;D3ZM33;P62271;M0R5K9;D3ZAU6	40S ribosomal protein S18	8.08339	8.29978	8.45435	8.51745	7.7218	7.58013	7.39459	7.31057
A0A0H2UHT9;Q5FVR6	Protein CMSS1	0.0694431	0.328963	0.124193	-0.459147	0.449552	0.764078	0.743329	0.424824
A0A0H2UHU0;P62853;F1M6F4;M0R763;D4AE10;D3ZCH5	40S ribosomal protein S25	7.87417	7.98039	7.94504	8.01228	8.143	8.05253	7.60845	7.74816
A0A0H2UHU1;P61515;D4AAZ6;D4A7B1	Putative 60S ribosomal protein L37a;60S ribosomal protein L37a	7.46728	5.8939	6.80052	7.3041	5.96539	6.13497	4.5682	4.54369
A0A0H2UHU4;Q99N34	DNA fragmentation factor subunit beta	-3.35509	-4.77333	-4.05861	-6.20248	-3.76843	-5.94519	-6.59781	-3.94852
A0A0H2UHV2;Q5EB59	Mediator of RNA polymerase II transcription subunit 23	-3.75128	-5.23399	-2.91324	-5.53784	-5.27097	-4.31275	-7.87161	-6.47829
A0A0H2UHV4;B2GUV7;M0R7Z0;Q4FZQ8	Eukaryotic translation initiation factor 5B	1.3292	1.21965	1.2676	1.88562	1.63275	1.86688	1.48629	1.4239
A0A0H2UHV7;D3ZX08;B2RYB6	Alanine--tRNA ligase, mitochondrial	0.230115	2.19993	0.482692	0.0890709	-0.0871806	1.60754	0.130625	-1.30259
A0A0H2UHV9;D4ABY2	Coatomer subunit gamma-2	0.933262	0.545569	-0.250848	0.224183	0.435902	-0.135957	0.933138	0.740539
A0A0H2UHW2;Q4FZU1	Ubiquinone biosynthesis protein COQ4 homolog, mitochondrial	-3.32357	-1.1228	-5.8672	-2.65769	1.13388	0.167136	0.0326971	-0.615027
A0A0H2UHW5;Q56R16	Importin subunit alpha-6	0.843724	1.6068	1.20454	-1.11376	0.655229	0.940997	0.904963	0.819809
A0A0H2UHX1;A1L1I6;Q6RJR6-2;Q6RJR6	Reticulon;Reticulon-3	6.6582	6.57442	6.86112	7.32668	6.36676	6.0715	5.81211	6.05309
X1WI37;A0A0H2UHX3;P62703	40S ribosomal protein S4, X isoform	7.99485	8.14007	8.25397	8.23604	7.86401	7.8659	7.22079	7.08956
A0A0H2UHY0;Q6MG21	Valine--tRNA ligase, mitochondrial	-2.50309	-1.95304	-2.40318	-3.15623	-1.2468	-1.00804	-0.982369	-1.25573
A0A0H2UHZ0;Q9JJ09	Sodium-dependent phosphate transport protein 2B	-0.661622	-0.97997	-0.581173	-4.69321	-5.63139	-3.90927	-5.961	-7.20075
A0A0H2UHZ2;Q5U2Z3	Nucleosome assembly protein 1-like 4	3.75117	3.78417	3.43398	3.89658	3.3078	3.06514	3.14817	3.21898
A0A0H2UHZ9;Q4KLG2	GTPase IMAP family member 8	-1.36868	-1.90458	-1.70114	-2.1731	-0.318265	-1.2511	-1.00556	-1.39696
A0A0H2UI02;D4AE59-2;D4AE59	Serine/threonine-protein kinase STK11	-6.53678	-7.26333	-4.42391	-4.05291	-5.77251	-4.04574	-3.18485	-3.83111
A0A0H2UI05		-6.34392	-3.87932	-5.23293	-1.49558	-6.64675	-4.62165	-3.81107	-3.31844
A0A0H2UI06;D3ZN43	NADH dehydrogenase (ubiquinone) complex I, assembly factor 6	-0.255068	-2.28412	-2.81325	-0.461279	0.308436	-0.18635	-2.95605	-0.120565
A0A0H2UI10;Q8VIJ5;Q8VIJ5-3	Protein O-GlcNAcase	-1.81052	-3.86034	-3.12957	-0.987338	-2.55511	-1.90896	-1.83787	-2.02494
A0A0H2UI14;Q9QZH7	F-box/LRR-repeat protein 20	-4.41488	-1.38904	-3.73799	-4.22578	-2.04412	-5.61312	4.74775	-1.90174
A0A0H2UI19;D3ZTE0	Coagulation factor XII;Coagulation factor XIIa heavy chain;Coagulation factor XIIa light chain	1.41994	-0.854226	2.27809	3.19024	-4.20254	-4.46547	0.00813797	-1.48067
Q6AZ26;F7FG31;A0A0H2UI20;Q9Z2F5	C-terminal-binding protein 1	1.29087	1.93921	2.00099	2.35302	2.73474	2.85109	2.29953	2.52562
A0A0H2UI21;Q704S8	Carnitine O-acetyltransferase	3.32295	3.86509	3.45244	3.58258	4.45727	4.45816	4.63622	4.87466
A0A0H2UI40;Q5M7T3	Breast cancer metastasis-suppressor 1 homolog	-3.8127	-2.07901	-3.82522	-2.37981	-2.47622	-2.9138	-3.7558	-1.61664
B5DEY4;A0A0H2UI42;P0C2C1	39S ribosomal protein L30, mitochondrial	1.06664	0.591585	0.508727	-1.88699	2.47193	2.93478	2.44477	1.64202
A0A0H4SRI7;D4ABK9;A0A0H4SN51;A0A0H4SQ65;D3ZWB2;A0A0H4T4D0;A0A0H4SMZ8;A0A0H4SRI2;Q9EQG6-2;Q9EQG6	Kinase D-interacting substrate of 220 kDa	-2.39292	-1.68247	-2.21524	-2.92199	-2.04396	-1.41111	-1.9643	-1.19557
A0A0K0WYI6;A0A0K0WYG5;F1M0J3;Q9R1N3-6;Q9R1N3-5;Q9R1N3-4;Q9R1N3;Q9R1N3-3;Q9R1N3-2	Anion exchange protein;Sodium bicarbonate cotransporter 3	-7.30995	-6.06834	-5.50549	-4.9899	-5.39582	-3.96614	-5.58687	-6.04057
A0A0R4J8U1		-6.46803	-4.40159	-3.79107	-6.82178	-6.85834	-7.58572	-0.73604	-7.06527
D3ZBE8;A0A0U1RRP3		-2.38574	-2.97301	-2.84675	-1.95294	-2.01474	-1.70117	-4.60605	-1.89837
A0A0U1RRP9;Q7TP05		3.92495	2.79188	4.0384	3.71757	0.701245	0.698926	1.77846	2.14368
A0A0U1RRQ1;G3V9S6;B4F7B9		4.25268	5.53673	4.14982	4.44617	5.03448	5.20612	5.62954	5.92023
A0A0U1RRS5;A0A0U1RRU7;A0A0U1RRX2;A0A0U1RS03;D4ACJ3		-3.39695	-1.03462	-1.93905	-3.97837	-0.0830376	-0.531154	-1.15449	-1.38419
B5DFG5;A0A0U1RRT8		-0.622118	-0.415156	0.565897	0.0653007	0.078742	0.821067	0.266638	-0.549771
E9PTN4;A0A0U1RRU0		-0.954309	-0.00647606	-0.636705	-0.283158	-1.15204	-0.985984	-0.837211	-1.3917
D4A6C6;A0A0U1RRU5		-3.24847	-3.97166	-3.60813	-6.37257	-7.36922	-2.03851	-7.06731	-2.22783
A0A0U1RRV5;D3ZKG9	Clustered mitochondria protein homolog	1.84305	2.30296	1.8481	1.96524	2.62993	2.88441	2.85411	2.45305
A0A0U1RRV7;Q0ZFS8		4.58431	4.09708	4.39145	4.55871	4.20734	4.0537	3.77535	4.19474
A0A0U1RRW6;D3Z890;P0C1S9	Sn1-specific diacylglycerol lipase beta	-2.08386	-0.974986	-0.850836	-1.36837	0.699557	0.230388	0.746768	-0.711894
A0A0U1RRZ4;Q4KLP0	Probable 2-oxoglutarate dehydrogenase E1 component DHKTD1, mitochondrial	4.84839	5.63693	5.10499	3.76904	6.394	6.39163	6.02946	6.18071
A0A0U1RRZ5;Q6MG48	Protein PRRC2A	-8.10106	-6.56829	-7.16641	-8.55708	-4.99358	-2.13691	-3.14038	-6.24835
F1LY19;A0A0U1RS25		2.5241	2.61791	2.5955	2.52289	2.58731	2.77572	2.42281	2.52151
O55215;O55211;A0A0U1RVI9;P27952;O55214;O55212;E9PT76;D3ZT78;D3ZIY7;A0A0G2KB28;D3ZQW7	40S ribosomal protein S2	7.04275	6.83235	6.8967	6.8604	6.91657	6.73263	6.56558	6.55844
A0A140TA89;P50442	Glycine amidinotransferase, mitochondrial	7.4989	8.55241	7.83157	6.03138	8.74033	8.53936	8.08576	7.55945
A0A140TA92;Q5MYT9	2-5-oligoadenylate synthase-like protein 2	-3.3952	-6.59661	-5.98539	-4.48732	-6.1756	-7.01998	-0.821172	-4.86779
A0A140TAA1		-5.23828	-6.7427	-6.88583	-5.38074	-7.98063	-3.40313	-3.92929	-6.43072
A0A140TAA2;Q4FZZ1	PX domain-containing protein kinase-like protein	-2.82156	-3.44806	-3.7818	-6.74861	-4.43605	-1.45545	-2.74921	-3.20636
A0A140TAA4;Q9QZA2	Programmed cell death 6-interacting protein	4.77484	4.86926	4.72281	5.04039	4.72708	4.71797	4.48618	4.75368
A0A140TAA5;Q5U2Y0	WD repeat domain phosphoinositide-interacting protein 4	-1.84915	-1.56552	-1.733	-1.8886	-4.40794	-2.87973	-2.1723	-1.90437
A0A140TAB3;P37285-2;P37285-3;P37285	Kinesin light chain 1	-0.272924	-0.562871	-0.139596	-1.37875	-0.739282	-0.599088	-0.108664	-0.63524
A0A140TAB7;Q9Z2J5	Vesicle-associated membrane protein 5	-4.10662	1.96053	-5.16098	-4.14214	-4.12087	-0.0613905	-3.0029	-5.9714
A0A140TAB8;P24062	Insulin-like growth factor 1 receptor;Insulin-like growth factor 1 receptor alpha chain;Insulin-like growth factor 1 receptor beta chain	1.13509	1.90326	1.80146	1.3041	1.17196	1.30684	0.841582	1.23803
A0A140TAC3;O88339	Epsin-1	-0.2075	0.0508861	-0.181012	0.527509	-1.29482	0.446442	-0.448763	-0.19147
A0A140TAC4;P09760;F1LPI8	Tyrosine-protein kinase Fer;Non-specific protein-tyrosine kinase	-2.28907	-1.98763	-0.93781	-1.36015	-1.37127	-4.31294	-6.56339	-1.40344
A0A140TAC8;Q68LP1	E3 ubiquitin-protein ligase MIB2	-4.77342	-4.81543	-5.06474	-5.14681	-2.90099	-4.34532	-5.99272	-6.13049
A0A140TAD7;A0A0G2JWD5;Q6AY40	JmjC domain-containing protein 8	-1.70108	-3.43639	-2.51266	-5.69833	-4.2813	-2.24391	-3.97328	-4.12894
A0A140TAD8;A0A0G2JT15;O54902-2;Q4QR92;A0A0G2JTX4;O54902	Natural resistance-associated macrophage protein 2	-1.85595	-2.01666	-1.88772	-5.75486	-0.836573	0.774459	-1.16245	0.149809
A0A140TAE0		-5.88702	-3.97292	-6.05888	-4.08203	-5.03606	-6.01118	-2.32147	-2.8319
A0A140TAE2;Q5RJN4	UPF0515 protein C19orf66 homolog	-1.4574	-0.999313	-5.13164	-2.38409	-6.32238	-4.95947	-3.6308	-7.30174
A0A140TAE6;Q9Z311;Q9Z311-2	Trans-2-enoyl-CoA reductase, mitochondrial	1.33846	1.64789	1.87859	0.935664	2.14482	2.17259	2.82343	2.49271
A0A140TAF0		-2.54519	-2.15668	-0.733005	-2.42113	-5.1231	-5.65884	-2.60836	-2.52541
A0A140TAF7;G3V9D0;Q5BJN4	Protein O-glucosyltransferase 1	-0.633003	-0.303428	-0.801009	-0.155547	-0.262523	-1.27354	-1.17287	-0.41577
A0A140TAG3;Q6TQE1;Q6TQE1-2	Zinc finger CCCH domain-containing protein 18	-5.92852	-5.91063	-3.75018	-3.69595	-3.68776	-8.26662	-3.54936	-6.15801
A0A140TAG4;Q9R044-3;Q9R044-2;Q9R044	Nephrin	-2.74264	-2.8546	-2.21159	-5.193	-0.60716	-1.17857	-0.792416	-1.44925
A0A140TAG9;Q63692;A0A0G2K3C1	Hsp90 co-chaperone Cdc37;Hsp90 co-chaperone Cdc37, N-terminally processed	1.65355	1.08532	1.1513	-0.132098	1.82938	2.13515	1.57494	1.83836
A0A140TAH1;Q9JJ50-2;Q9JJ50	Hepatocyte growth factor-regulated tyrosine kinase substrate	2.5535	2.73008	2.97085	2.45847	2.0344	2.34022	3.1084	2.28269
A0A140TAH3;Q5XI13	Glutamate-rich WD repeat-containing protein 1	-4.03699	-4.04137	-4.60672	-5.32248	-4.01116	-4.00797	-6.17331	-6.24729
A0A140TAH5;P84092	AP-2 complex subunit mu	5.91771	6.2407	6.13889	6.19144	5.82685	5.98864	5.96321	5.79873
A0A140TAI1;Q9JJP9	Ubiquilin-1	0.834191	0.456656	-0.300358	1.09206	-0.0217129	-0.661149	-0.00318579	-0.0190697
A0A140TAI2;Q5FVF9	Biotinidase	0.00544107	0.654148	0.220352	-0.00149984	1.73796	1.85481	2.23163	1.18351
A0A140TAI6;D3ZZ95;M0RCN1;D4A1Q0;F1M706;P39032;D3ZJJ6	60S ribosomal protein L36	6.26102	6.38463	5.87929	6.29597	6.27686	6.1396	5.52215	5.97078
A0A140TAI7;Q8R4G8	BTB/POZ domain-containing protein KCTD1	-3.42613	-4.67198	-3.09343	-4.19642	-5.08057	-4.26404	-3.27713	-3.99955
A0A140TAJ3;Q32PX7	Far upstream element-binding protein 1	1.45466	0.0566451	1.05215	0.891348	-0.220724	0.187968	0.013938	0.355799
A0A140UHW6;Q5U4E4		-2.8952	-3.24335	-2.60857	-2.58884	-6.33594	-4.16293	-5.83301	-6.8589
Q7TMC0;A0A140UHW8;P08661	Mannose-binding protein C	-3.3988	-3.3374	-4.49705	-3.16133	-7.08842	-6.27712	-5.57994	-4.72341
D4A0U0;A0A140UHX0;P09215;P09215-2	Protein kinase C delta type;Protein kinase C delta type regulatory subunit;Protein kinase C delta type catalytic subunit	1.18012	0.953153	1.46361	1.44788	0.34015	-0.0268205	0.905868	0.971618
Q6U7I6;Q6V7V4;Q4QRB9;A0A140UHX4		0.179018	0.507666	0.719598	-1.41123	-0.284316	0.350362	0.391071	-0.0888726
Q6XDA0;A0A140UHX6		-3.88871	-0.265047	-5.44263	-3.04016	-0.0918569	0.0728289	0.908862	0.705275
A0A140UHX9		-0.116564	0.0325615	-0.0239837	0.248568	0.292231	0.492502	-0.379438	0.379327
A0A140UHY2;Q68G39;Q63686-2;Q63686	Cyclin-dependent kinase 16	-2.10273	-7.15828	-3.52693	-4.91764	-4.71196	-4.36837	-6.2273	-5.87758
A0A142BM04		-4.83894	1.78779	0.0754722	-4.57669	-3.77768	-5.64362	-4.17529	-7.45539
A0A146J2K6;A0A096MJG7		-0.253868	1.3286	0.921129	1.01232	2.78855	1.84967	2.37164	2.18871
A0A182DWI7;A0A0G2JZ79		-0.9665	0.0478052	-0.100636	-1.05861	-1.88417	-2.27365	-1.47765	-1.35795
A0A1B0GWM3		0.040761	0.0361923	0.26199	-0.489421	-0.0206242	0.303072	0.119963	-0.275353
A0A1B0GWN1;B0BN64		-2.57313	-5.56144	-5.43607	-6.46902	-5.71149	0.47778	-3.10879	-4.14291
A0A1B0GWN8;Q812E9-2;Q812E9	Neuronal membrane glycoprotein M6-a	2.73671	3.10079	1.90094	-1.24457	4.57543	4.55259	4.75717	4.94657
A0A1B0GWP2;P50233	Corticosteroid 11-beta-dehydrogenase isozyme 2	4.40247	4.32764	5.04627	6.04095	4.99693	4.82273	4.12211	4.6922
B2RZA2;A0A1B0GWR1;M0R8C5		0.793077	0.734874	0.964353	0.552838	-1.74469	-2.48614	-2.61997	1.1186
A0A1B0GWU0;D4A619		-4.12966	-3.89756	-5.58527	-4.74474	-4.59921	-4.75479	-4.23481	-4.82744
A0A1B0GWU1;D3ZVN3		-2.62769	-4.49844	-7.65535	-5.57799	-4.43969	-3.63962	-4.82232	-2.72487
A0A1B0GWW0		-6.22679	-3.68279	-6.02134	-4.87317	-4.00527	-3.34313	-6.07392	-5.89564
A0A1B0GWY3;A0A1B0GWV4		4.54278	4.78091	4.94516	4.34432	5.43677	5.38098	5.21246	4.7793
A0A1K0FUA6;P11517	Hemoglobin subunit beta-2	5.81205	5.51801	5.21111	5.09955	7.09447	6.48183	7.86357	8.05258
A0A1K0FUB2;Q9QZ76	Myoglobin	-8.46149	-2.03231	0.173173	3.55968	-4.91694	-7.59447	0.959001	-1.65821
A0A1K0GY57;Q921A4	Cytoglobin	7.21327	6.38784	6.82318	7.49127	5.10291	5.178	4.64809	4.57203
A0A1L5YJQ7;A0A0G2QC41;D3ZVD8		1.85828	1.75206	1.42796	0.744859	2.07968	2.17828	2.8471	2.28314
A0A1P0PBZ6;F1M0Z1		-2.17489	-1.89985	-2.14831	-0.737134	-1.25733	-1.19361	-1.70123	-1.60613
B2GUU6;A0A1S7IVJ5;A0A1S7IVI8;A0A1S7IVI4;A0A1S7IVH9;A0A1S7IVH8;A0A1S7IVH6;A0A1S7IVH4;A0A1S7IVG9;Q6TEK4	Vitamin K epoxide reductase complex subunit 1	2.30617	2.45407	2.36757	1.3244	3.04741	1.33585	2.72814	2.20573
A0A1W2Q5Z6		0.450396	0.54218	1.57982	1.14334	-0.00302462	-0.852811	-0.311205	0.747685
A0A1W2Q621;A0A1W2Q6M9;F1LWA1		-5.06373	-3.49251	-2.83859	-2.8865	-8.51216	-4.07717	-3.18441	-4.34996
M0RDX9;D4A6L3;A0A1W2Q629		-6.05011	-6.35623	-4.28757	-8.36408	-5.03926	-4.02791	-5.62049	-5.63628
D3ZGM7;A0A1W2Q642;A0A1W2Q6N3		-7.70155	-5.77779	-7.7868	-5.63978	-1.82635	-7.49404	-6.00803	-2.99163
D4A1U1;A0A1W2Q655		1.44314	0.653553	1.30037	1.36809	0.980749	0.739872	0.5457	0.966396
A0A1W2Q668		-7.35954	-5.12905	-0.408769	-2.65242	-2.67863	-1.93498	-0.74874	-5.88897
A0A1W2Q678		-7.18458	-1.73699	-3.43321	-8.88134	-2.88646	-4.83669	-4.87239	-3.96091
A0A1W2Q680;Q6AYA1	H/ACA ribonucleoprotein complex subunit 1	2.34403	0.756658	3.02762	2.08421	1.91777	-3.27575	0.459275	-1.10414
A0A1W2Q690;B0BNE2	DNA-directed RNA polymerases I, II, and III subunit RPABC1	2.91325	2.81367	2.96357	3.26162	1.36084	2.02918	2.02117	1.71707
A0A1W2Q693;D4A1G3	Molybdenum cofactor sulfurase	-5.72021	-4.59283	-5.64285	-3.79375	0.11667	-4.30475	-5.25326	-2.51668
A0A1W2Q695;D4A0U9		-2.83192	-5.64919	-6.89342	-3.87584	-2.65171	-2.53193	-1.8918	-2.37471
A0A1W2Q6I3		-5.30257	-7.56605	0.886838	0.668869	1.098	1.42995	-1.81712	-0.490801
A0A1W2Q6M3		-1.42056	-0.618401	-0.851499	-0.214693	-0.278599	-1.0271	-0.399199	-0.719888
M0R4J2;O88331;A0A2P1EA62;O70127	Bile salt export pump	-3.35952	-2.40019	-3.34885	-4.9409	-5.02446	-5.96537	-5.62998	-5.73716
A0A5C5;Q63515	C4b-binding protein beta chain	2.55735	1.92661	2.19536	3.31565	-0.791282	1.62964	1.72115	1.23636
A0JN17;P08644-2;P08644	GTPase KRas;GTPase KRas, N-terminally processed	4.03271	4.45102	4.44511	4.42814	4.16671	4.07097	3.87894	4.19562
A0JN30		4.35255	4.19442	4.30806	4.15743	4.47951	4.34162	3.71371	4.31778
A0JPJ0;Q32WF6	Nicotinamide-nucleotide adenylyltransferase	-5.97249	-1.1028	-1.50826	-6.02924	0.657403	0.091837	0.475452	0.638443
A0JPJ7	Obg-like ATPase 1	3.73364	3.88535	3.91812	3.64828	3.26671	3.50684	3.71905	3.44787
A0JPL2;P97633;D3ZRE3;P97633-2	Casein kinase I isoform alpha	3.1181	2.79232	3.27346	3.11089	2.80331	3.03738	2.88298	2.24267
A0JPM9	Eukaryotic translation initiation factor 3 subunit J	1.57647	-0.320522	2.46845	0.824108	-0.0811778	0.836805	1.41455	-0.0839951
A0JPN7		-1.4718	-0.934068	-0.797585	-0.828654	-2.3918	-2.09557	-2.3472	-0.819788
A0JPP1	Dr1-associated corepressor	-0.681982	-2.32918	-1.04426	-0.584753	-4.66588	-4.42631	-1.98589	-2.21976
A0JPQ1	Uncharacterized protein C7orf57 homolog	-5.41073	-6.52048	-5.58673	-8.89738	-3.56199	-4.72642	-5.80699	-3.24229
M0R635;A0JPQ5		-3.82477	-3.63954	-2.89229	-7.04249	-2.90915	-2.09843	-7.54028	-1.39461
D4A6P3;A0MZ67;A0A0G2K9C4;A0MZ67-2	Shootin-1	-0.459628	-2.58727	-0.620292	-0.392561	-3.74482	-3.9891	-2.5741	-3.12279
A0N4E8;G3V8Z5;A2NB82;M0R4Z4		2.42486	1.29285	3.3992	4.36605	1.49666	0.900279	1.88151	-0.0597282
Q499Q4;A1A5L2;P38652	Phosphoglucomutase-1	4.51571	4.40589	4.1922	3.95336	5.00719	5.0744	4.88909	4.69868
A1A5P2	Ribosome biogenesis regulatory protein homolog	-0.949917	0.723738	-1.36484	1.26002	-1.55732	-1.54369	-1.7045	-2.03122
A1A5P4	Kinesin-like protein	-0.803872	-0.5999	-1.0077	-1.22444	0.496978	0.532333	0.377526	1.09185
A1A5P5;A0A0G2K9J8;F1M3U9	LisH domain-containing protein ARMC9	-1.36106	-5.15358	-1.48361	-3.47314	0.191	0.179173	-6.43614	-2.26576
A1A5Q1		1.56161	1.5327	1.4243	0.27457	0.429428	0.981104	0.360973	0.310513
A1A5R3	KRR1 small subunit processome component	-4.16371	-3.40497	-4.38316	-3.11767	-3.63843	-7.39508	-2.48797	-4.73606
A1A5S1	Pre-mRNA-processing factor 6	1.49014	1.73851	1.8676	1.95594	0.971868	1.22888	1.20573	1.00862
A1A5S2		-1.23299	-5.97542	-5.14568	-2.59402	-3.89104	-2.42859	-3.5732	-5.40177
A1A5S4		2.21902	2.43953	1.83747	1.91803	3.11047	2.99885	2.79682	3.42252
A1EC67;A1EC66;P23899-2;P23899;A0A096MJ72	Hepatocyte nuclear factor 1-beta	-1.53563	-1.30856	-1.49247	-1.46956	-0.625863	-0.276007	-0.832997	-0.763743
A1EC95	HEAT repeat-containing protein 6	-5.67962	-5.15645	-5.79815	-5.28433	-4.44516	-5.21156	-3.46094	-5.09354
F1LQ74;A1IGU3	Rho guanine nucleotide exchange factor 37	-0.809433	0.637748	-0.533507	-5.99794	1.42454	1.54122	1.70521	1.04754
A1L108;A1L108-2	Actin-related protein 2/3 complex subunit 5-like protein	3.92448	3.71225	4.25494	4.39127	3.94871	3.47018	4.20216	4.39906
F1M7W7;A1L122;Q9Z1A5	NEDD8-activating enzyme E1 regulatory subunit	2.17886	1.96834	2.12008	1.77012	2.67363	2.6487	2.33434	2.644
A1L130	Inhibitor of growth protein	-6.49199	-0.262533	-1.81756	-3.31003	1.4079	1.27497	1.51756	1.06261
A1L134	Ancient ubiquitous protein 1	1.0919	1.25473	-0.207415	0.700149	1.18924	2.0362	1.84877	0.866554
A1L1J8		2.73577	3.3566	3.91696	3.86687	3.00781	2.83499	3.08909	2.54313
A1L1J9	Lipase maturation factor 2	2.32814	2.19644	2.5424	1.50168	1.63862	0.94411	1.92213	1.47139
A1L1K6		-5.16417	-2.23537	-5.21628	-3.2673	-6.05286	-4.7304	-4.87136	-6.14892
A1L1L2	Transmembrane protein 214	0.204406	0.261905	-0.0325583	-0.556421	-0.660938	-0.34912	-0.0245334	-0.117035
A1L1L5		-3.06577	-2.46994	-1.9286	-3.05287	-3.24113	-3.0928	-3.23127	-0.176451
F1LQZ0;A1L1L9		0.284645	0.640579	0.665893	0.797111	1.45936	1.52726	1.50569	2.07073
A1L1M0;P27791-2;P27791	cAMP-dependent protein kinase catalytic subunit alpha	-0.461155	-0.644967	0.208257	-0.499602	0.634619	1.12286	0.121982	0.671205
A2IBE0		0.809963	1.96949	1.22137	-0.894173	2.32153	2.36658	2.02348	1.85125
A2IBE2;Q58HA5		5.67048	5.72976	6.27401	6.3303	6.11409	6.34648	5.67908	5.83154
A2RRT9	Cytochrome P450 4V2	0.477817	-0.144516	1.13164	2.1473	-3.89044	-3.92452	-3.84928	0.114516
A2RRU1	Glycogen [starch] synthase, muscle	-1.38235	-0.333466	-1.45063	-0.455023	-0.25012	-0.248943	-0.0450369	0
A2RRU3	U3 small nucleolar RNA-associated protein 15 homolog	-3.50692	-2.81226	-4.48474	-3.06855	-4.84332	-5.31271	-7.09471	-5.66823
A2RRU4	Sterol regulatory element-binding protein cleavage-activating protein	-5.8381	-6.14336	-6.46022	-6.18616	-3.03413	-6.99374	-3.47043	-5.88077
A2RUW1	Toll-interacting protein	4.17374	1.55142	1.06159	1.93784	1.71156	1.53988	1.09214	2.02895
A2VCV7		-2.92779	-2.81344	-1.82815	-1.41691	-3.56359	-4.18879	-6.37204	-4.52787
A2VCW9;D4ACE9	Alpha-aminoadipic semialdehyde synthase, mitochondrial;Lysine ketoglutarate reductase;Saccharopine dehydrogenase	5.27665	5.91059	5.19312	5.01827	5.30405	5.58811	4.60682	5.32218
A2VCX1	TIP41-like protein	-3.82193	-0.701801	-1.19014	-1.0965	-1.49751	-0.409881	-0.189312	-6.47454
A2VD04;F1M8H8;Q6L711	Hyaluronan-binding protein 2;Hyaluronan-binding protein 2 50 kDa heavy chain;Hyaluronan-binding protein 2 50 kDa heavy chain alternate form;Hyaluronan-binding protein 2 27 kDa light chain;Hyaluronan-binding protein 2 27 kDa light chain alternate form	0.434704	-0.331377	-0.203691	-1.14985	1.18041	-0.113567	-0.983172	-1.24655
A2VD09;Q9QZM5	Abl interactor 1	1.54283	1.16548	1.69128	1.84024	1.56445	1.87604	1.82123	2.14496
A2VD12	Pre-B-cell leukemia transcription factor-interacting protein 1	0.198123	-0.033617	-0.878286	1.10755	0.720739	1.4811	-0.562325	-0.480314
D4AA10;A2VD13	Pentatricopeptide repeat-containing protein 1, mitochondrial	-5.18951	-4.19468	-6.9036	-5.34492	4.38366	4.47652	2.98514	3.51878
A2VD16		4.32185	5.47009	4.39565	3.89853	7.60591	7.41247	7.22321	7.31779
A3E0T0;A0A0G2K1Q9;Q9JMB3		2.13182	2.48486	2.58613	1.47852	3.12028	2.893	3.25202	3.0399
A3KNA0		-1.1359	-1.08167	-0.742063	-0.577574	0.276571	-0.212106	-0.0409351	0.188915
A4D0F6		-3.33717	-3.41749	-3.57071	-4.46132	-4.74683	-5.64307	-5.17145	-3.90582
A4F267	Mitochondrial import receptor subunit TOM40B	0.615876	0.528082	0.452372	-1.32059	1.57462	1.78742	-0.940819	1.43357
A4GW50		-1.84246	-6.43497	-2.74986	-1.79589	-2.60246	-0.945664	-1.57903	-4.17856
A4L9P7	Sister chromatid cohesion protein PDS5 homolog A	0.117659	-0.639799	-0.743795	-1.28558	-0.877952	-0.518206	-1.3282	-0.483973
A4PB92;Q5PQT3;A0A0G2JWI5	Glycine N-acyltransferase	7.50084	8.12239	7.9295	7.30974	8.64461	8.59196	8.70897	8.65877
B1WBL9;A4V8B4	Protein salvador homolog 1	-0.0737506	-3.83488	-2.13775	-1.88699	-3.28904	-3.05629	-4.31995	-4.10646
U5LJA3;A5H2Z9		-8.2753	-4.85304	-5.14441	-2.32461	2.56872	2.06942	-6.38099	-6.66339
A5HKJ3		-2.64103	-7.40109	-6.47039	-1.6398	-5.97862	-4.81996	-2.41038	-2.55344
A5I9F0;A5HV10	Protein-tyrosine-phosphatase	-0.973174	-1.21254	-1.1281	-1.32282	-1.0277	-0.871794	-1.38066	-1.04694
A6N6J5	WD repeat-containing protein 35	-3.89641	-3.76103	-3.17335	-3.68197	-4.42092	-3.07753	-4.05402	-8.19986
A6QR73		-0.857948	-1.6374	-2.34905	-1.66813	-4.5949	-4.06685	-3.57824	-5.27825
A7BFV9;E9PSY8;Q5JC29		-1.88978	-0.774827	-2.68043	-1.16356	-0.859013	-2.72365	-1.59038	-1.43227
A7LNF8;Q08680;O19445;Q5FVF6;P79589;Q6MG28		-2.43659	-3.20215	-1.85068	-5.1288	-1.29811	-1.46235	-2.30437	-0.521118
A7M746;A0A0G2JUU5		-0.87516	-0.991706	-1.24038	0.0294181	-5.28965	-2.58546	-5.74877	-6.68992
A7M776;Q6IG08		0.171946	0.138491	-0.025163	2.4674	-1.81925	-4.1492	-7.87859	-5.49057
F1LNF1;A7VJC2-4;A7VJC2;F1LM82;A7VJC2-3;A7VJC2-2	Heterogeneous nuclear ribonucleoproteins A2/B1	8.3081	8.09264	8.44673	9.00222	7.01473	7.13559	6.55228	7.12473
A7VLG3;Q4QQS3	Protein OSCP1	-0.857079	-1.46333	-1.3303	0.052672	1.10241	0.373507	1.04115	1.07901
A8C4G9;A0A0G2K9F7;K0J5S5;Q5XI91		-5.32221	-6.26052	-6.38877	-4.16732	-4.80137	-4.92955	-6.79323	-8.35893
A8IRI3;P06536-2;P06536;E9PT44	Glucocorticoid receptor	-5.64312	-5.3022	-4.56389	-3.04394	-2.90533	-5.74522	-7.32509	-5.37451
G8HI66;G8HI65;A8JYG7;Q5PQV1;G3V6U1;A0A0G2K4K4;P55016;A0A0B6VM63	Solute carrier family 12 member 1	3.74517	3.84667	3.22341	4.60543	4.4828	4.42015	4.60914	5.53944
A8QIC3		-3.4404	-2.83088	-3.38422	-2.97544	-5.04459	-4.63148	-7.65293	-2.54169
A8WCF8;A0A0G2K272	Tumor protein p63-regulated gene 1-like protein	1.65747	0.439645	1.26099	0.370824	0.711802	-0.000110519	1.29236	-0.0191826
A9CMA3;Q08834;A9CMD1	Alpha-1,6-mannosylglycoprotein 6-beta-N-acetylglucosaminyltransferase A	-3.74221	-3.62177	-1.88034	-2.44365	-1.68032	-1.00508	-2.61449	-4.73564
A9CMB7;P15178	Aspartate--tRNA ligase, cytoplasmic	4.98156	4.43453	5.05848	4.69145	3.85019	4.17512	4.80733	4.83904
A9CMC9;A9CMB8;Q62724	DNA helicase;DNA replication licensing factor MCM6	-0.673179	-0.873856	-1.25934	-2.19665	-3.2699	-1.73314	-3.19567	-0.919335
A9CME3;Q5M891;Q63514	C4b-binding protein alpha chain	6.0209	5.37201	6.04835	6.61236	1.00468	0.389358	1.14892	1.76482
B2GUU8;A9EEP5;A0A0G2JUS6;Q8K4D8	Aldehyde dehydrogenase family 1 member A3	-1.69146	-0.210802	-1.98515	-1.43095	-4.60902	-3.16852	-4.90547	-6.42026
A9LNM8	cGMP-dependent protein kinase	-2.55584	-3.17547	-1.91967	-1.46049	-2.72203	-4.50317	-3.35939	-2.68609
G3V9T0;A9UK05		-5.33759	-5.85642	-5.34436	-2.41245	-4.90051	-4.78449	-6.5813	-6.95182
M0RDM4;K7R8M0;G3V9C0;D3ZVK7;A9UMV8;Q4FZT6;P0C170;P0C169;Q6I8Q6;M0RCL5;P02262;Q64598;Q00728	Histone H2A;Histone H2A.J;Histone H2A type 3;Histone H2A type 1-E;Histone H2A type 1-C;Histone H2A type 1;Histone H2A type 1-F;Histone H2A type 4	5.49686	5.62146	5.15598	5.73589	6.02516	5.61345	5.89132	6.27967
A9UMV9		7.19854	7.6331	7.67488	7.17664	8.09051	8.00792	7.737	7.77198
A9UMW0		3.21842	2.2919	4.32591	4.2437	2.54708	3.33264	2.3722	2.4579
A9UMW1;P14942	Glutathione S-transferase;Glutathione S-transferase alpha-4	6.29861	6.62852	6.33885	6.11344	7.65536	7.65421	7.31667	7.65467
B0BMS8;Q64122	Myosin regulatory light polypeptide 9	1.83811	2.41449	1.56093	2.94876	3.04788	1.90215	2.32792	2.85046
B0BMT6;Q9Z0T0;Q7TP19;A0A0G2K2B6	Thiopurine S-methyltransferase	4.73147	5.27668	4.65449	3.4648	6.01129	6.2051	5.60948	5.71334
B0BMT9		1.26802	1.44697	1.93292	2.89808	1.43197	1.12584	1.54283	2.25739
B0BMU0;Q7TP89	Peptidyl-prolyl cis-trans isomerase E;Peptidyl-prolyl cis-trans isomerase	-0.79571	-1.23061	-0.671776	-1.08693	-3.28325	-1.46783	-1.32341	-2.20416
M0R589;B0BMU4;Q3B8P0;F1LPN4;Q3B8P0-2	Presenilins-associated rhomboid-like protein, mitochondrial;P-beta	-1.90834	-1.27438	-1.96107	-1.18948	1.45961	1.15318	0.523611	0.16265
B0BMU7;Q6IUP3	Elongator complex protein 5	-1.60784	-5.64692	-2.15501	-3.62251	1.035	0.440884	0.703993	-6.40426
B0BMV4;A0A0G2K050;O35946		-4.53765	-1.46657	-2.98397	-5.93844	-5.17315	0.138805	-6.91325	-7.68451
B0BMV5;P70550	Ras-related protein Rab-8B	1.03726	1.23275	-0.0519544	1.63299	-2.65699	0.114012	-4.11684	0.115602
B0BMV8;Q920D2	Dihydrofolate reductase	2.54286	2.13544	2.37674	1.18783	2.86769	3.22736	3.20125	3.34866
B0BMW0;P61107	Ras-related protein Rab-14	5.66889	5.80986	5.64621	5.56247	5.67933	5.82726	5.5314	5.68278
B0BMW2;O70351	3-hydroxyacyl-CoA dehydrogenase type-2	6.34926	6.48621	6.35057	5.9671	7.481	7.43299	7.24687	7.56229
B0BMW4;P63095;B4F771;P63095-2;Q63803	Guanine nucleotide-binding protein G(s) subunit alpha isoforms short;Guanine nucleotide-binding protein G(s) subunit alpha isoforms XLas	3.08517	3.14744	2.76144	3.03572	4.01604	3.79062	3.86446	4.40308
G3V8J7;B0BMW8;Q5M955	CAAX prenyl protease 2	-0.407757	-3.37503	-4.78832	-0.467162	-7.46581	-4.62133	-5.86733	-7.13006
B0BMX3		-0.739348	-0.628685	-5.16885	-0.824389	-1.79985	-1.22595	-1.88153	-1.26161
B0BMY6		-6.23398	-1.15672	-1.67288	-2.513	-3.58852	-1.75961	-4.72379	-2.35826
B0BMY7		1.38268	-0.655751	1.3536	-0.492225	-1.09333	-0.644981	-2.02253	-1.37295
D3ZK97;B0BMY8;P84245;M0RBX6;Q6LED0;A0A0G2K0N8	Histone H3;Histone H3.3;Histone H3.1	-6.98398	-2.32853	-4.05921	-5.04605	-0.916144	-0.83702	-0.0663236	1.65036
B0BMZ1;M0R549		0.963672	1.10399	0.596632	0.558496	1.10508	1.39509	2.07351	2.2707
B0BN06		-3.19397	-4.52466	-3.08467	-6.89247	-2.54006	-2.8959	-2.81345	-2.73551
B0BN18	Prefoldin subunit 2	3.6333	3.60842	3.62942	3.59723	3.84215	3.43648	3.04729	3.2334
B0BN19;A0A0G2K3Z3		-0.752281	-0.495948	0.155899	2.07931	0.226757	-0.0145154	-4.93789	0.0886993
B0BN20;Q5RJZ3	Tetraspanin	1.01544	0.609472	0.434076	0.0723555	-1.58036	-2.74796	-0.284762	-12.0298
B0BN25		-0.392064	-7.05357	-5.8057	-1.94561	0.685137	0.0131233	0.358944	0.989589
B0BN27		-5.23776	-4.26148	-2.67755	-4.04404	-2.62766	-2.84097	-2.7369	0.244788
B0BN29		-0.731045	-0.0905917	-0.0010157	-1.46087	-2.0504	-6.08263	-6.56591	-5.31322
B0BN30;A0A1W2Q6G8		1.86226	1.78724	2.62334	2.34031	3.33676	3.08515	3.02886	2.06617
F1M7K9;B0BN35;F1M086		-3.78256	-5.78203	-1.35904	-1.06315	-5.75456	-4.44236	-5.33948	-7.18833
G3V9K5;M0RBE8;B0BN43		-2.21477	-2.29621	-2.89269	-1.94665	-5.69991	-5.60035	-6.96978	-4.57739
B0BN46		5.5358	6.43877	6.23812	4.28685	7.09935	7.17977	6.41181	6.94158
B0BN51;P63164;Q63747;Q5XII7;P17136	Small nuclear ribonucleoprotein-associated protein;Small nuclear ribonucleoprotein-associated protein N;Small nuclear ribonucleoprotein-associated protein B	5.03946	5.03619	5.06469	5.48857	4.04652	3.87458	3.6331	3.64193
B0BN55;P32362	Uroporphyrinogen decarboxylase	1.50742	1.9093	1.77612	1.65698	1.92222	2.23946	1.66564	2.25431
B0BN56	28S ribosomal protein S31, mitochondrial	0.909492	1.40611	1.125	1.19853	1.41524	1.55698	1.52317	1.66007
B0BN59;G3V6B8		2.95339	3.32444	0.947869	-6.92113	0.519669	1.20921	0.394456	-4.34274
B0BN60;M0R6Q9		-0.217625	0.982297	0.369058	-0.538673	-5.41139	-6.78023	-0.754383	-5.37871
B0BN63		1.54191	1.19813	1.20557	-0.130786	1.63012	0.95644	1.30868	1.05016
B0BN65		-4.66474	-4.30077	-3.36738	-2.55922	-6.69959	-3.55329	-5.5167	-5.72507
Q5I0K4;B0BN68		3.77003	4.32619	3.97689	3.71372	4.62902	4.73847	4.51785	4.5336
B0BN72	Protein FAM195B	-3.90472	-7.48427	-4.45732	-4.13569	-3.24639	-4.11886	-6.48437	-7.27331
B0BN73		1.6756	0.023313	-4.93938	-2.87513	-4.24275	-4.78918	-3.98082	-5.9214
B0BN74;F1LQH9		1.43065	0.691552	0.860839	0.447562	0.707553	1.37938	0.595883	-0.208976
B0BN78		-6.66721	-8.28717	-3.42548	-2.46553	-4.00481	-7.49648	-4.2543	-3.31237
B0BN81;P24050;A0A0G2K200	40S ribosomal protein S5;40S ribosomal protein S5, N-terminally processed	7.30447	7.33256	7.66563	7.43362	6.57669	6.71407	6.74788	6.50664
B0BN82		-0.685653	-0.765312	-0.3047	-0.0846066	-2.23322	-2.12298	-1.55988	-2.40662
B0BN83	Armadillo repeat-containing protein 1	0.418598	-0.237446	-0.754496	-1.0336	0.823204	1.27339	1.31196	1.73334
B0BN85	Suppressor of G2 allele of SKP1 homolog	1.78883	1.56854	1.58482	1.27693	1.09658	1.3385	0.78737	0.914272
B0BN89		-4.74649	-3.9373	-3.38942	-1.86322	-3.50756	-6.24775	-4.848	-1.2315
G3V7R8;B0BN90		-5.20048	-4.61514	-4.29152	-4.42981	-3.27445	-8.73979	-3.62152	-6.10042
B0BN93	26S proteasome non-ATPase regulatory subunit 13	4.49224	4.23498	4.3311	3.92536	4.42752	4.39721	4.4504	4.69463
B0BN94	Protein FAM136A	3.06492	3.20948	3.16582	3.02692	3.50453	3.39935	4.18453	3.47887
B0BN97;Q498E0	Thioredoxin domain-containing protein 12	3.05843	3.23781	3.16302	3.21177	3.05605	2.96134	2.5741	2.86057
B0BN98		-3.34	-5.88933	-7.84479	-4.03357	-6.80668	-5.26591	-2.07964	-1.02191
B0BN99		2.19151	1.94023	0.887873	1.71368	2.41293	1.83981	1.39221	2.34917
F7FFR1;B0BNA3		0.229181	1.09126	1.21621	-0.0555125	1.0443	0.751262	1.06238	1.08137
B0BNA5	Coactosin-like protein	8.37229	7.91819	8.23073	7.78362	7.88372	7.83943	7.84465	7.3103
B0BNA7;M0RCH0	Eukaryotic translation initiation factor 3 subunit I	4.10477	4.39411	4.24358	4.52459	4.81411	4.75494	4.56596	4.52564
B0BNA9	CCR4-NOT transcription complex subunit 11	-4.7102	-4.67819	-3.25422	-3.19035	-4.17501	-1.62104	-3.5156	-1.12352
B0BNB1		0.920488	1.41886	1.32699	-1.69081	0.74564	0.44009	1.63007	0.273505
B0BNB2;D3ZU54	Density-regulated protein	-1.15525	-3.49939	1.08422	1.4151	-6.67443	-0.182081	-3.43225	-4.20805
B0BNB5;M0R9Y3		-2.80047	-3.35625	-4.32169	-6.31522	-7.38769	2.87395	-1.94211	-2.08797
B0BNB8		0.344691	-0.989804	-1.52508	-5.52684	-0.335613	-0.262411	0.863233	1.15048
B0BNB9		1.78521	1.96924	2.48159	1.71873	2.69709	2.68682	2.25373	2.59148
B0BNC9	Quinone oxidoreductase-like protein 2	3.80956	3.90615	4.14604	2.93196	5.5924	6.21944	5.33678	5.20681
B0BND0;D3ZRI1	Ectonucleotide pyrophosphatase/phosphodiesterase family member 6	2.87796	3.13917	2.54943	0.868152	3.89544	3.62094	3.69713	3.82017
B0BND5		-0.229786	-2.41025	-0.771091	-0.240321	-3.66544	-3.32915	-2.28715	-3.96993
B0BNE1	Mediator of RNA polymerase II transcription subunit 6	3.31634	2.91845	4.11341	3.02351	2.45777	2.06242	2.61297	1.78847
B0BNE3		0.221877	0.960545	0.0714988	0.685355	1.5988	1.30362	1.25641	1.12567
B0BNE5	S-formylglutathione hydrolase	5.25956	5.40184	5.30825	4.93503	5.92276	5.75532	5.41279	5.48171
B0BNE6		4.99124	5.68664	5.56261	5.03568	6.05559	6.24591	6.01346	6.19378
B0BNE9		-2.47962	-7.28393	-5.45894	-4.68425	-2.72352	-3.26555	-3.01322	-2.82016
B0BNF4;G3V6Z2		-6.87042	-5.28043	-4.36058	-4.01499	-4.53331	-2.38294	-3.51322	-3.29207
B0BNF5;A0A0G2JUS0;D4A2X0;F1LMH5;A0A0G2JXZ5;Q91XU1	Protein quaking	-1.19825	-3.55656	-1.4845	-2.44309	-1.71201	-3.15466	-3.26145	-2.18416
B0BNF6		0.728686	0.942377	1.13972	1.45732	1.98266	1.55863	1.56074	1.4734
B0BNF8		0.189225	1.00513	1.08658	1.94924	0.886801	1.68422	2.09653	1.85679
B0BNF9		-0.00657041	0.218523	-0.0358229	-8.42651	0.29576	0.642976	-3.4304	-5.0685
B0BNG1;Q2V057;A0A0G2K5H0;A0A0G2KA22	Probable proline dehydrogenase 2	4.19997	4.25707	3.74054	3.93847	5.1479	5.42151	5.3325	5.2911
B0BNG3		3.12777	3.33278	2.91715	3.02392	3.4386	3.15434	3.26052	3.18613
B0BNG7;Q3B8R8		-0.323574	-2.38272	0.311057	1.30822	2.30762	1.24402	-2.7687	-0.0797244
G3V8H7;B0BNI5	Olfactomedin-like protein 3	1.21246	1.41169	1.00717	0.874096	0.524244	0.152552	2.21973	1.73736
B0BNI6		1.9462	2.87274	2.27104	2.18036	3.76366	3.9069	3.12105	3.61385
B0BNI9;Q9QZG1	Solute carrier family 22 member 23	-3.55082	-0.495096	-1.02912	-1.89829	0.0184209	0	0.213594	-0.575845
B0BNJ1		6.47368	6.07701	6.6688	6.8557	6.28007	5.93465	5.78557	5.8056
B0BNJ4		6.27544	6.85025	6.67119	6.08434	7.77693	7.60992	7.10936	7.16226
B0BNJ5;P69736	Endothelial differentiation-related factor 1	2.6218	1.358	2.13298	1.76019	3.2752	3.22366	3.08104	2.74423
B0BNJ9		0.317834	0.724143	0.376908	0.579937	0.92707	0.41714	0.482659	-0.306181
E9PTF0;B0BNK0		-7.51266	-8.16701	-8.88505	-5.55606	-5.34807	-3.60946	-3.18053	-2.72664
B0BNK1		6.31289	6.41864	6.52915	6.51654	6.63741	6.65949	6.17919	6.35804
B0BNK4		-4.36369	-5.08289	-3.99503	-4.09063	-4.7597	-5.3834	-1.52248	-5.76974
B0BNK9	EF-hand calcium-binding domain-containing protein 4A	3.07918	0.07996	2.28192	2.97145	1.24974	0.925663	2.42658	2.81624
B0BNL2		2.87724	1.58869	2.38597	2.40775	1.7939	1.40075	1.1731	0.879237
D4A0H1;B0BNL5	Receptor expression-enhancing protein	0.509464	0.425514	0.77402	1.37243	1.13402	1.19168	0.535926	1.35069
B0BNL6		-1.07161	-0.813408	0.0760184	0.473902	0.246627	-0.137414	-0.971186	-0.90672
B0BNL8;G3V648		2.59751	2.81439	2.70758	2.51986	3.33166	2.8673	2.85827	2.75161
B0BNL9;Q641Y7	8-oxo-dGDP phosphatase NUDT18	2.23992	2.53327	2.65167	3.20389	2.8152	2.52396	2.96136	-0.481986
B0BNM0		-2.15063	-3.03646	-6.63884	-2.18887	-3.11313	-2.25107	-5.04625	-5.95594
B0BNM1	NAD(P)H-hydrate epimerase	3.11424	2.9984	4.00905	4.07823	3.72881	3.55579	3.25072	4.03688
D4A986;B0BNM2		-6.47169	-5.41643	-2.57776	-6.69722	-3.97088	-6.18102	-5.82301	-5.5106
B0BNM3;M0R9L3	Sorting nexin	2.5625	2.05817	2.42531	3.00554	1.50072	1.15924	2.32901	2.22554
B0BNM5		-3.68287	-3.75405	-3.38151	-6.87285	-4.46912	-2.26457	-2.78304	-2.86134
B0BNM6;F1LVM4;A0A0G2K302		0.636953	1.31601	0.822966	0.892769	1.5275	1.64544	1.64959	0.981795
B0BNM7;G3V985		2.72335	2.302	2.68163	2.00221	3.76589	3.20952	3.24418	2.81988
B0BNM9	Glycolipid transfer protein	1.43947	1.0721	-1.17553	1.22849	-1.35412	-0.0964718	-1.62558	0.0362058
B0BNN3	Carbonic anhydrase 1	2.78152	2.60644	2.68029	2.22391	3.84756	3.74656	5.59224	5.30978
B0BNN4		0.494234	-0.724255	-0.653724	1.79963	-5.26753	-1.78907	-4.22698	-4.3864
B0K006;Q9Z1L1	Claudin;Claudin-7	-5.98139	-2.47088	-3.81699	-1.2392	-4.50971	-3.16495	-3.56061	-3.80189
B0K008;B5DFN1		1.30173	-0.800914	0.71005	0.885113	-0.473518	-0.039459	-0.853968	1.02484
B0K010		4.61646	4.37795	3.22212	3.68536	5.43277	5.45329	4.87909	5.23465
D4A9K3;B0K014	D-tyrosyl-tRNA(Tyr) deacylase	1.92381	2.94859	2.77763	2.7144	1.97361	1.98965	1.22999	2.17253
B0K015		1.44347	1.4669	1.10581	1.52764	0.519394	1.14531	1.52116	1.36838
B0K017		2.20546	1.99249	2.16291	2.64251	2.20006	2.35741	1.94622	2.09387
F1LRM5;B0K019	BAG family molecular chaperone regulator 1	0.373782	-0.865561	0.68094	1.14048	-0.559554	-0.580865	-3.6497	0.119542
B0K020	CDGSH iron-sulfur domain-containing protein 1	7.86859	8.02833	7.76824	7.46908	9.08866	8.97937	8.68826	9.06093
F1M013;D3ZU22;B0K021;P62425;D3ZPL5;M0R3M3;D4A6B9;D3ZJH5;F1M4C7;D4A8X2;F1M2Q3;F1M1M2	60S ribosomal protein L7a	7.23737	7.25722	7.529	7.22765	7.55526	7.4799	7.47528	7.35481
B0K024;G3V7V2		-1.98392	-1.3599	-3.10338	-1.86174	-1.76721	-1.36516	-1.85179	-2.27647
B0K025	Oligosaccharyltransferase complex subunit OSTC	1.60914	1.74957	1.02838	0.924574	1.22325	0.943499	-4.8391	1.38986
B0K030;D3ZUU5		1.43666	1.47099	2.6279	3.85976	1.09042	1.37608	1.55746	1.88798
B0K031;P05426;B0K023	60S ribosomal protein L7	7.24624	7.06558	6.83891	7.28339	6.97483	6.9172	6.64935	6.73904
B0K034		1.01643	0.202538	0.143009	-5.71226	1.19843	1.46185	1.45228	1.62626
Q5XFV9;B0K038;Q6P3E1;P62250;A0A1W2Q631	40S ribosomal protein S16	6.41556	6.94117	7.04079	7.1266	7.22396	6.99303	6.61687	6.46661
B0LT89;H9KVF3	Serine/threonine-protein kinase 24;Serine/threonine-protein kinase 24 35 kDa subunit;Serine/threonine-protein kinase 24 12 kDa subunit	1.5679	1.39749	2.13346	2.21952	0.570998	-0.125199	0.484899	-0.490219
B1H216;P01946	Hemoglobin subunit alpha-1/2	11.3347	11.3803	11.093	11.2372	12.29	11.9683	12.7169	13.0017
E9PU42;B1H223		-1.05191	-1.13371	-0.499737	-2.07674	-0.675307	0.0407031	-0.581044	-0.51903
B1H227		1.64089	2.56774	2.46166	2.70128	1.36699	0.496635	1.64556	0.72181
B1H230		0.608592	0.665065	1.21844	1.90944	-3.20662	-2.74086	-1.06851	-0.823703
B1H232		-3.07261	-4.4038	-3.78848	-1.7352	-1.31426	-2.68192	-2.5384	-5.8229
F6KWE7;B1H237;D3ZJF7		-2.05068	-0.742131	-0.90065	-0.318517	-5.73645	-1.52404	-4.48644	-4.38321
B1H241		-0.0408965	0.31864	-1.04551	0.260748	0.607866	0.517048	0.572941	0.834745
B1H247;F1LQT4		-0.259212	-2.67595	-0.443305	-0.623235	-1.05317	-1.25607	-2.44279	-2.42756
B1H248;P0C0A2	Vacuolar protein-sorting-associated protein 36	1.12375	0.594243	0.930509	1.53347	0.434523	0.811027	0.291156	0.804889
B1H249		0.902453	0.435113	0.379368	1.11624	0.697868	0.392408	0.440031	0.431517
B1H250		1.63211	2.55608	1.63309	1.6734	3.16969	3.05003	3.14285	2.94337
G3V8K8;B1H253		-2.70764	-2.80889	-0.854001	0.144805	-3.72625	-5.59157	-3.27315	-4.19903
B1H257		-3.81392	-2.35495	-5.14722	-10.4108	-5.50479	-1.45796	-3.9381	-4.09099
B1H259		-1.6624	-3.69854	-5.33235	-7.21126	-5.28152	-5.7058	-1.07282	-3.58762
F6Q1N1;B1H260;A0A0G2KAS2		-6.56284	-7.83795	-6.1474	-0.41547	1.17278	2.0893	2.33883	0.0904083
B1H261		1.61509	1.65163	2.1681	2.92249	0.637644	1.27343	0.851332	0.824253
B1H263;F1MAF5		-0.693249	-1.48934	-0.0422244	-1.90861	-2.13427	-1.71927	-2.60251	0.463202
B1H264		0.240627	-0.649556	-0.805257	-0.391279	-0.166235	0.130488	0.290088	-0.821033
B1H267	Sorting nexin-5	4.75538	4.57186	4.62676	4.44846	4.38596	4.85318	4.35259	3.95973
B1H268	Mini-chromosome maintenance complex-binding protein	-4.00384	-2.1907	-6.41325	-2.35918	-5.49063	-7.22358	-6.19619	-3.01653
B1H269		-6.00168	-3.86047	-2.27777	-2.90773	-6.13429	-6.36507	-2.93236	-6.76357
Q5EBA9;Q499V7;Q68FT4;B1H270;F1LPV8	Succinyl-CoA ligase subunit beta	7.06199	7.07791	7.4512	6.88806	7.63457	7.62432	7.62151	7.32426
B1H271;P0C546	Mitochondrial coenzyme A transporter SLC25A42	0.883535	0.804345	0.238252	-0.265044	3.14217	2.67573	3.46029	3.26516
B1H282		1.04256	-0.641991	1.1267	0.568869	0.696539	0.216452	-0.610531	-0.834534
B1H284;Q4G004;D3ZC58		-5.9294	-7.32386	-5.65106	-8.52751	-2.39357	-5.47566	-0.791735	-0.723098
B1H288		-3.6906	-3.44102	-4.15868	-4.52425	-2.04563	-2.78149	-6.3566	-6.63676
B1H290;A0A0G2JUV6		-3.24165	-5.94984	-4.97232	-5.65466	-4.53306	-3.41186	-5.56113	-6.52133
G3V9V8;B1H297		-6.05232	-5.60174	-4.17714	-3.84016	-6.31396	-4.33542	-3.27656	-3.29322
B1H2A6		-2.35071	-3.80027	-2.80961	-3.09759	-4.42178	-3.73473	-4.90585	-5.93065
B1PLB1		3.15899	3.2429	3.19318	3.75127	0.219254	-0.102148	1.7848	0.00631394
B1VKB4;A0A0H2UHQ9;Q9Z327-3;Q9Z327;Q9Z327-2	Synaptopodin	-5.70761	-4.83055	-5.46694	-5.20544	-2.86383	-2.40478	-2.36203	-3.19113
B1WBM0;P40241	Tetraspanin;CD9 antigen	4.32674	3.87106	3.88886	4.08277	4.14167	3.36062	3.68618	4.65036
B1WBM2;Q08326	Guanine nucleotide exchange factor MSS4	-0.905516	-5.96635	-4.86903	-6.00683	-5.5042	-4.57293	-4.39775	-3.61529
B1WBN1;Q9R1Q2;Q9R1Q2-2	Cyclin-L1	-4.971	-1.8134	-2.09704	-1.81134	-2.23892	-2.41723	-3.36985	-6.90721
B1WBN3;F7EV94;P11960;Q5EB89	2-oxoisovalerate dehydrogenase subunit alpha, mitochondrial	4.78337	5.17816	4.81922	4.38394	6.16461	6.13346	5.92201	6.17922
B1WBN5;Q4KM92	tRNA pseudouridine synthase;tRNA pseudouridine synthase A, mitochondrial	-5.426	-3.44735	-4.33583	-6.26569	-2.49066	-2.45806	-2.83897	-2.12087
B1WBN7		-4.61445	-3.5029	-3.02591	-1.84373	-2.3104	-4.07187	-1.68023	-2.85921
B1WBN9;P12928-2;A0A0H2UI07;P12928	Pyruvate kinase;Pyruvate kinase PKLR	2.34649	2.66246	2.22776	1.46963	3.72373	4.60917	4.99315	4.03851
B1WBP4;Q812E8	Glutamine-dependent NAD(+) synthetase	-0.818113	-0.891955	-1.65588	-1.43703	-1.69191	0.215518	-0.0188784	0.943135
B1WBQ0;O08837	Cell division cycle 5-like protein	0.868199	0.361168	0.980059	0.453628	-0.280979	0.551576	1.06711	-0.453634
B1WBQ4;P43427;A0A0G2JT43	Solute carrier family 2, facilitated glucose transporter member 5	-1.83867	-2.50242	-6.81415	-5.95719	-0.0700659	0.298852	0.537562	1.51009
B1WBQ5;O54748	Serine/threonine-protein kinase 3;Serine/threonine-protein kinase 3 36kDa subunit;Serine/threonine-protein kinase 3 20kDa subunit	-0.992294	-2.31318	-0.315302	-1.00329	1.1273	1.17826	1.41611	0.921903
B1WBQ7;P54275	DNA mismatch repair protein Msh2	-6.25911	-5.40601	-3.28499	-3.74561	-3.88231	-3.71353	-5.17612	-3.77026
B1WBR8		0.102372	1.13215	0.327562	0.20752	0.657527	1.8483	1.60169	2.21463
B1WBS1		-7.60532	-6.23194	-6.46755	-4.47883	0.338829	0.617965	2.07589	1.20534
B1WBS4		3.46436	3.76082	3.93617	2.60435	4.15324	4.07281	3.94404	3.75094
B1WBS6		0.854114	1.23241	1.20061	1.57861	1.97186	2.03681	1.52961	1.77763
M0RDY2;B1WBS7		-5.18764	-3.96103	-6.63841	-6.91673	-8.19179	-3.28074	-4.6851	-4.60309
G3V8V3;B1WBU9;P09812	Alpha-1,4 glucan phosphorylase;Glycogen phosphorylase, muscle form	1.60372	1.99235	2.78917	-0.512008	-0.445662	2.40532	2.11606	2.59784
B1WBV0	Cytoplasmic tRNA 2-thiolation protein 1	-3.94431	-2.20901	-2.9806	-3.4502	-2.99446	-3.4343	-2.94796	-2.29101
B1WBV1		-1.11588	-1.18345	-0.806074	-2.50428	-3.70083	-2.99805	-1.87808	-2.48834
B1WBV3		-4.03633	-3.14022	-4.11366	-2.89957	-3.91808	-3.10883	-4.3965	-3.00353
B1WBV4		0.532631	1.13325	0.768261	1.19737	0.762004	0.931559	-0.0487971	0.212025
B1WBV8;G3V904		2.62563	2.24775	2.72569	3.11435	0.958817	1.05839	-0.576778	0.976399
B1WBW4	Armadillo repeat-containing protein 10	0.35365	0.891115	0.27342	-1.78516	1.40103	1.69069	1.91954	1.90174
B1WBW9;Q5I0K5	Mycophenolic acid acyl-glucuronide esterase, mitochondrial	-1.19323	-0.69926	-1.56015	0.661646	-0.458303	-0.91992	-0.932067	-0.526559
B1WBX6;A0A0G2K9N0		1.10556	1.57815	1.88338	1.29085	-0.140033	-0.635731	1.23191	-1.12852
B1WBY1		1.87919	1.92415	1.95883	2.0768	2.28484	2.30266	2.12376	2.26985
B1WBY3		-7.20449	-1.81974	-1.58765	-1.49649	-5.03121	-4.61244	-5.96677	-5.27423
B1WBY5		2.43309	2.72124	2.3184	1.88921	3.11962	3.39887	2.61654	2.98702
B1WBY7		0.528439	1.22995	0.536027	1.04615	1.15854	0.853671	1.44214	1.05947
F7ENH8;B1WBY8	Histone deacetylase	1.57372	1.27344	1.49701	1.35624	0.657963	0.500833	-0.0740895	-0.133536
B1WBZ6		-5.72172	-4.91309	-3.519	-3.00903	-3.98966	-4.59464	-5.11943	-5.18352
B1WC02	CTP synthase	-2.03308	-1.23015	-0.715563	-0.742509	-1.10887	-3.22525	-0.733595	-1.71315
B1WC03		-8.5036	-5.16195	-2.47527	-1.41042	-6.54959	-3.71797	-6.24744	-6.33898
B1WC04;A0A0G2KA43		-0.679008	-0.124382	0.640412	-0.53851	1.31447	2.31229	1.67661	2.01259
B1WC05		-9.09322	-3.22027	-6.82548	-10.2449	-5.43468	-5.95916	-1.90595	-0.45609
B1WC06		-3.11032	-6.70162	-6.12224	-5.28834	-5.24748	-1.6219	-3.48069	-6.2596
B1WC16;Q7TP73;A0A0G2K2S3;A0A0G2K1G0		-1.08532	-2.49522	-0.778558	-2.10007	0.284421	-1.02742	-0.605352	-0.763364
B1WC21	Fibulin-1	-0.502348	-1.35681	-1.53235	-0.00640489	-1.81403	-6.58319	-7.44716	-3.94433
B1WC24;Q3B8P1		-3.00236	-5.7699	-2.37255	-2.70147	0.749662	-0.131355	-0.351656	0.257566
B1WC25		-0.927731	-0.223002	-0.344658	-0.480422	-2.12849	-6.12482	-6.47563	-1.11193
B1WC26		4.93087	4.87336	4.89741	4.94959	4.44678	4.66074	3.84504	3.92704
B1WC28	Core histone macro-H2A	3.49094	3.07415	3.86011	4.74953	2.43347	1.97014	1.87549	2.77583
F7EV88;D3ZJI6;B1WC30;A0A0G2K9K8;D4AB31		-1.72214	-6.32283	-7.17649	-6.41222	-1.14994	-0.521039	-0.366615	-1.93531
B1WC31		1.37993	1.3936	0.918327	1.0352	2.55482	2.63626	2.29487	2.16486
B1WC32;F1LS72		2.29335	0.902918	2.4367	2.13168	-0.0691425	-0.207631	2.15584	-1.23714
B1WC34		5.73168	5.46472	5.3922	5.27109	5.73387	5.74009	5.61339	5.61733
D3ZLU4;B1WC37	Mitochondrial tRNA-specific 2-thiouridylase 1	-4.20287	-2.26272	-4.64524	-3.17173	0.404201	-3.00327	-1.34209	-2.09054
B1WC40	Nuclear cap-binding protein subunit 2	-0.157846	-0.888332	-1.15749	-0.645853	-0.377074	-0.354773	-0.720002	-0.947936
B1WC42		-0.212813	-2.2284	-0.642025	0.198138	-4.14857	-2.695	-2.1587	-4.40142
F7ERL4;F6PUQ7;B1WC44		-4.09821	-5.4879	-4.78483	-7.20112	-3.86258	-5.33651	-3.27751	-2.035
B1WC49		2.21619	1.81003	1.81153	2.11858	1.89544	1.81656	1.55301	1.72435
B1WC56;D3ZVC6		2.55064	2.51295	2.43645	2.66845	0.827177	-3.41978	-4.6325	-5.05419
B1WC61		4.00076	4.14511	3.9221	3.97438	4.58514	4.69355	4.65349	4.60127
B1WC65		-5.00024	-4.20279	-4.44614	-3.5503	-5.53598	-4.92714	-3.84827	-3.55194
B1WC66		-0.795103	-0.751077	-1.28055	-3.26689	-2.05869	-2.18674	-4.55683	-1.69482
B1WC67		4.15392	4.35776	4.29986	5.55698	2.38225	2.03187	1.77644	2.25362
B1WC70		-0.101275	-0.375392	0.109019	0.0603233	-2.58646	-0.635656	-7.69229	-2.82016
B1WC71;A0A0G2JWF4;F1LR71		0.896452	1.24006	0.633832	0.751502	0.957008	0.471959	0.955515	0.723083
B1WC73		1.01336	-0.202018	-0.151804	0.67872	0.745116	1.0728	1.0548	0.730509
B1WC84		0.427776	0.380955	0.891128	1.15958	-1.478	-1.34899	-0.172112	-0.341792
B1WC85		-0.980412	-2.09924	-1.42214	-0.140525	-0.506402	-0.460703	-0.670047	-0.560131
B1WC90		-4.84338	-2.90679	-1.37502	-0.951344	-4.22576	-2.92539	-3.84121	-2.65771
B2GUU4;Q3MIB4	Lon protease homolog 2, peroxisomal	-1.16676	-0.559922	-1.05754	-1.22199	0.607288	0.216639	0.848621	1.01333
B2GUU9;Q923I8	Cryptochrome-2	-5.94449	-5.5751	-6.73092	-6.72365	-3.76294	-3.59427	-6.29414	-6.28298
B2GUV2;O55166	Vacuolar protein sorting-associated protein 52 homolog	-2.77012	-1.38121	-2.06701	-0.392751	-1.3586	-1.35945	-1.21912	-0.993451
B2GUV4;O70594;A0A0G2JVF2	Solute carrier family 22 member 5	1.75444	1.66217	1.56866	-0.353575	4.21091	3.58399	3.84627	2.79827
B2GUV5		6.20475	6.15654	5.83935	5.41033	6.79476	7.03241	6.94393	6.95879
B2GUV6		-0.0928446	1.49147	-0.113375	-0.991893	1.2499	1.39714	1.94863	1.55599
B2GUV9		-4.61807	-5.22813	-2.84856	-3.06783	-3.75496	-4.90484	-3.15328	-3.04903
B2GUW1;Q4G040		-2.03231	-3.81692	-3.02451	-3.0885	-6.10377	-7.22427	-3.94726	-3.7423
B2GUW2		-3.10428	-2.26604	-2.51665	-2.42955	-1.17339	-3.29231	-3.85434	-2.304
B2GUW4		-3.65722	0.846066	0.652184	0.756854	2.68393	1.65714	-4.20812	-3.64692
B2GUX3;A0A0G2JY07	DNA helicase	-4.40611	-6.66197	-4.09006	-2.5618	-2.62399	-3.12414	-3.07139	-2.7234
B2GUX5	5-nucleotidase	1.38957	1.60129	0.631097	1.14462	0.835856	1.69375	1.98791	2.01962
B2GUX7		0.123991	0.419643	-0.624389	0.987251	0.529555	0.258486	-0.156645	0.822122
B2GUY0	Endoplasmic reticulum mannosyl-oligosaccharide 1,2-alpha-mannosidase	-2.81328	-2.73722	-2.71361	-1.6855	-5.16938	-6.04124	-3.26934	-4.03996
B2GUY8		0.0645446	0.680081	0.0589649	1.00969	0.307247	0.993007	0.578786	1.02674
M0R851;B2GUZ1	Ubiquitin carboxyl-terminal hydrolase;Ubiquitin carboxyl-terminal hydrolase 4	-1.34237	-2.09796	-2.44754	-0.936934	-1.37578	-1.33308	-2.42998	-2.35828
B2GUZ3		1.09815	1.04092	0.455348	0.876341	0.358659	0.244461	0.377943	-0.18687
B2GUZ4		-3.16733	-2.71608	-3.6506	-2.83156	-1.56004	-1.02221	-2.01746	-1.98311
B2GUZ5	F-actin-capping protein subunit alpha-1	4.23565	4.30688	3.92116	3.47218	4.92736	3.20001	4.3949	4.57858
B2GUZ6		1.74147	2.20948	2.22802	2.32756	2.77714	2.65891	2.62003	2.90595
B2GUZ7		-2.39638	-7.16056	-3.74952	-8.03995	-5.573	-1.24332	-7.60874	-6.3159
B2GUZ9		2.01286	2.12471	2.41405	2.06849	-0.198989	0.692095	0.473586	0.623478
B2GV01		1.66791	0.580462	1.32223	1.79846	0.711204	0.443349	0.258457	0.952497
B2GV06	Succinyl-CoA:3-ketoacid coenzyme A transferase 1, mitochondrial	7.70324	8.19911	8.43476	7.22806	8.59831	8.59966	7.85465	7.91938
B2GV14		-2.26853	-1.22408	-1.08969	-0.260037	-1.12545	-1.39358	-2.67972	-0.194545
B2GV15;Q99PU6		4.92594	5.14975	5.41458	4.56563	6.0781	6.00309	6.06343	6.14418
B2GV19;M0RBX2		0.347627	0.798892	0.151356	-7.37708	0.957359	0.846543	1.52083	1.63387
B2GV20;F1MA22;P16261	Graves disease carrier protein	-0.217755	0.267999	0.365682	1.34495	2.01093	2.18613	0.919935	1.82573
B2GV22	Phosphatidylserine synthase 2	-2.89289	-0.619936	-0.603534	1.28387	-0.389882	-0.986758	0.209724	0.0218158
B2GV24;A0A0G2K266	E3 UFM1-protein ligase 1	0.114027	-0.0171124	0.619634	0.245574	-1.54934	-1.58125	-1.42247	-0.886523
B2GV31;O35770		-5.46222	3.29407	-5.18694	1.44849	-0.510883	0.62677	0.597518	-1.84232
B2GV33;G3V9Z3;P21396	Amine oxidase [flavin-containing] A	2.84316	2.93882	2.65556	2.90047	3.31299	3.25899	3.11829	3.28574
B2GV35		-2.61966	-3.10793	-2.53211	-2.12718	0.311293	-2.40634	-1.21735	-1.81694
B2GV36;D3Z8A7		1.14379	1.30532	1.20885	-0.797512	3.35846	3.40118	3.09609	2.60527
B2GV38	Ubiquitin-like protein 4A	2.56103	2.11741	3.64272	1.75603	2.24181	3.1653	3.14611	2.1602
B2GV41		-0.498151	-1.15476	0.671141	0.667016	-0.532691	-1.57076	-0.66309	-0.234451
M0R515;B2GV51		-2.05515	-1.99224	-3.54141	-1.20003	-0.404888	-0.117034	-1.62231	-0.73698
B2GV52	Biogenesis of lysosome-related organelles complex 1 subunit 5	-0.115467	0.545844	0.414025	0.486032	2.03977	2.09603	1.92285	-0.420468
B2GV54	Neutral cholesterol ester hydrolase 1	1.47353	1.55285	1.44236	2.22785	0.513979	0.952085	0.775218	0.606758
B2GV55		-1.01183	-5.96684	-2.45741	-3.33008	-3.78468	-4.2857	-4.58923	-5.1113
B2GV57		1.55551	1.49013	0.959966	0.891258	1.90146	1.43398	2.07742	2.1227
B2GV62		-0.740024	-0.149784	1.52889	0.346309	1.78679	1.87818	1.69292	0.321614
B2GV63		-1.6422	-0.630434	-0.79879	-3.25297	-2.44399	-3.37966	-1.20712	-4.82002
B2GV65;D3ZU87		0.888451	1.02116	-0.351546	0.469565	1.80616	1.57096	1.86289	1.67497
B2GV71	NADH dehydrogenase [ubiquinone] 1 alpha subcomplex assembly factor 5	-0.220754	-0.125388	-0.480764	-1.40343	1.58241	0.916176	1.31915	1.9413
B2GV72		1.24477	-0.480125	0.216497	-0.0151064	-2.21434	0.448027	-3.24211	-0.929543
B2GV73	Actin-related protein 2/3 complex subunit 3	6.27601	6.17719	6.47325	6.41058	5.72216	5.76246	5.15818	5.37334
B2GV74		-0.430179	-0.99693	-1.56551	-0.545023	-1.57007	-1.725	-2.51475	-1.51489
B2GV75;P84850;A0A0A0MXZ3	D-2-hydroxyglutarate dehydrogenase, mitochondrial	0.904882	0.872062	0.993972	0.720383	2.03871	2.45232	2.23652	2.2363
B2GV79;M0R416;Q8VD52	Pyridoxal phosphate phosphatase	-2.04867	-4.79176	-6.1752	-3.01175	-1.70733	-1.88874	-0.500995	-0.323176
B2GV82		-2.39023	-7.07175	-2.39366	-7.23414	-5.28532	-3.59038	-1.70078	-3.18232
B2GV85;Q4G055	RNA-binding protein 40	-5.95824	-6.75508	-5.56985	-1.73666	-3.73011	-5.73303	-1.98834	-3.4143
B2GV87-3;B2GV87-2;B2GV87	Receptor-type tyrosine-protein phosphatase epsilon	-4.25793	-3.77083	-4.20098	-3.92278	-5.2596	-4.69694	-7.06286	-3.52733
B2GV91	LYR motif-containing protein 2	-3.73898	-2.57182	-4.33588	-6.19359	-0.863137	-1.49252	0.423261	-1.43659
B2GV92;P83868	Prostaglandin E synthase 3	6.1247	5.59529	5.66309	5.46432	5.39266	5.21657	5.20197	5.01266
B2GV93;Q63014	A-kinase anchor protein 8	-0.655565	-0.914948	-0.15566	0.124735	-0.952676	-2.12663	-1.47341	-1.2898
B2GV94		-1.51676	-4.68084	-7.02805	-5.27391	-3.97857	-9.49803	-5.14967	-6.93686
B2GV96		-4.87502	-4.55938	-6.11623	-6.96211	-2.8337	-5.94469	-3.49075	-7.74516
B2GV97	O-phosphoseryl-tRNA(Sec) selenium transferase	0.371238	0.861114	0.313625	0.363158	1.67807	1.94384	2.46153	2.13116
B2GV98		-3.56836	-2.67537	-5.46762	-2.90386	-2.83539	-3.26754	-2.34093	-3.56707
B2GVA0;Q6P6S3;Q0D2H5	B box and SPRY domain-containing protein	-2.30968	-2.03396	-2.46631	-3.07357	-0.710199	-2.85124	-0.986875	-5.25414
B2GVA4;I7GGY1;D2XRB8;B1A2U8;Q6IMY1-2;Q6IMY1	Microtubule-associated tumor suppressor 1 homolog	0.554617	0.944052	1.12344	0.115711	2.4092	0.714388	1.68215	-0.768804
B2GVB1;P05964	Protein S100;Protein S100-A6	9.42151	8.8301	9.21464	10.0978	7.69187	7.3734	6.62731	6.98587
B2GVB4;Q9QZR6;Q9QZR6-2;Q9QZR6-3;Q9QZR6-4	Septin-9	2.86723	2.7255	2.46909	2.58357	3.01964	3.04682	2.75761	2.62037
B2GVB7;P13676;G3V9E4	Acylamino-acid-releasing enzyme	2.64402	2.97535	2.6051	2.18577	3.36022	3.46743	3.07363	3.14541
B2GVB9		2.31259	1.82095	2.74438	2.50683	-1.26165	-0.0324476	-0.513363	-0.612355
B2LYI9		2.37114	1.73177	1.34636	2.65694	-0.908977	-2.10601	0.0810391	0.491324
B2RYA7;E9PSR6		-8.74959	-4.61775	-5.03312	-4.26157	-4.8808	-8.11164	-3.48105	-3.80697
B2RYB3;A0A0G2K4F6		-2.25561	-2.32298	-2.6929	-2.13883	-2.32532	-1.80601	-1.49962	-1.45751
B2RYB8	Integrin beta	1.24005	0.848076	1.43145	1.14439	-1.16095	0.196421	0.930529	-1.89766
B2RYB9;F1MAF2;Q496Y9		-2.87574	-1.11697	-0.948052	-0.841379	-1.40105	0.558907	-1.35573	-6.61213
B2RYC1;A0A0G2K0C5;A0A0G2JW64;F1LTB9		-1.36829	-1.59081	-1.63263	-1.21197	-3.12319	-4.04375	-6.77381	-3.60956
B2RYC4;F7FG68		-2.0924	-2.06979	-2.03042	-1.46268	-1.00169	-1.36776	-4.80232	-2.32161
B2RYC9	Glucosylceramidase	2.54509	2.45546	2.09079	3.2709	2.27878	2.29631	2.58067	2.34767
F1LP81;B2RYD2-2;B2RYD2	Epithelial splicing regulatory protein 1	-4.78871	-4.76308	-4.64411	-4.61816	-6.83094	-3.76363	-3.08147	-3.57924
B2RYD7;Q7TQ74		2.58196	2.02149	2.4206	3.0577	3.29776	3.11776	2.99086	3.35143
B2RYE4;A0A0G2KAH7;E9PTT2		-7.22615	-5.75318	-3.74456	-9.45921	-3.95618	-2.82991	-4.29958	-4.52153
F1LML6;B2RYE8		-1.31338	-4.99567	-3.01496	-1.46099	-6.16892	-2.45994	-3.88676	-3.94003
B2RYF6		2.72871	3.27802	3.60916	3.6477	3.30838	3.55493	3.67191	3.14508
B2RYF7;A0A0G2K6R7;Q3MIE3	WAS protein family homolog 1	0.813747	0.0277494	1.00055	0.0758319	1.00502	1.52407	1.30291	0.0101514
G3V828;B2RYF8		1.75667	1.89553	2.42149	1.5679	1.29937	1.73293	2.03551	0.986854
B2RYG2;F1LQJ7		3.52869	3.99543	4.04594	4.30429	3.3539	3.40961	2.79944	2.98005
B2RYG6	Ubiquitin thioesterase OTUB1	4.45315	4.28938	4.10287	4.43936	4.34509	4.33818	3.92171	4.23765
B2RYH5		-4.35514	-6.59716	-5.21481	-8.01626	-2.80873	-3.7045	-0.684886	-1.63344
E9PSW6;B2RYH6		-2.75625	-3.99369	-2.12441	-2.05247	-1.28895	-4.7512	-5.34828	-1.14672
B2RYI0	WD repeat-containing protein 91	1.57402	2.18236	2.21933	0.626805	2.12623	2.70785	2.63372	2.50896
B2RYI2	Signal recognition particle subunit SRP68	1.80611	1.75298	2.05426	1.56158	1.8231	1.78196	1.7485	1.47565
E9PU13;B2RYI6		-1.14045	-3.62816	-1.36051	-2.30754	-1.99586	-2.50281	-1.56235	-1.83407
F7ETI3;B2RYI7		-5.98706	-3.58843	-2.33236	-3.55334	-3.42148	-3.56428	-3.49661	-3.68256
B2RYI9;D4AA91		-0.167397	-1.18718	-1.26688	-3.33414	-3.66747	-6.09446	-3.61539	-5.64352
B2RYJ1;Q3B7T7		-1.76359	-2.54821	-0.674859	-2.23934	-1.32233	-2.74201	-1.1466	-1.07788
B2RYJ2		-0.923477	-1.81143	-0.764841	-0.546813	-1.31739	-1.47281	-1.7723	-2.5179
B2RYJ3		-0.183109	0.22252	0.280832	0.608488	-0.696273	-0.245137	-0.282256	-0.0333366
B2RYJ4	L-aminoadipate-semialdehyde dehydrogenase-phosphopantetheinyl transferase	-1.32864	1.77477	-1.04371	-1.30424	-0.908884	-0.41075	-0.880564	-0.294045
B2RYJ7		1.28845	1.06396	1.64061	0.792752	1.87355	1.8777	1.3128	1.28268
G3V8M2;B2RYJ8	Epithelial splicing regulatory protein 2	-2.79503	-3.419	-3.63573	-5.24072	-1.07861	-1.68588	-2.13304	-1.72767
B2RYK3;P18297;D3ZT59	Sepiapterin reductase	2.22787	2.31005	1.77695	1.41384	3.27776	3.0705	3.4084	3.65579
B2RYK4;Q5EB62	Solute carrier family 25 member 46	0.863641	1.4688	1.6267	0.905942	0.893338	1.36156	0.691199	0.906099
B2RYL3		0.10349	0.370992	0.263318	1.70467	-3.04718	-2.6464	-2.22633	-5.72681
B2RYL4		-0.910231	-1.61842	-1.5884	-0.217469	-7.27912	-4.34022	-4.48906	-7.01482
B2RYL7;F7EPZ4		0.113826	0.377058	-1.26873	1.28846	-0.0293599	0.462513	-0.582906	-0.7348
B2RYL8		-1.65095	-2.7348	-2.6457	-1.92018	-3.48064	-3.28849	-3.77973	-2.52904
B2RYM3		1.69486	2.70843	2.69607	1.84162	0.691699	0.588568	1.32871	1.66662
B2RYM5	Lys-63-specific deubiquitinase BRCC36	2.94144	3.44401	3.12019	3.07491	3.78349	3.95308	3.70684	3.5715
B2RYM6;A0A140UHX2		-2.68163	-2.74651	-2.55078	-1.50464	-2.11091	-5.80904	-7.04994	-4.07271
B2RYM8		0.852091	-4.49498	-5.60631	-5.43505	-6.26824	-3.01917	-2.35074	-4.26825
B2RYN0;D3ZFX4		4.53998	4.88419	4.70733	4.34314	5.12078	5.23703	4.93708	5.00217
B2RYN1		2.10152	2.30225	2.22243	2.44576	2.96768	3.05262	2.95226	3.61267
B2RYN3		3.47171	3.89774	3.59373	3.98903	2.45655	3.15308	3.4779	3.90602
B2RYN6		3.11889	3.22017	3.95062	3.06043	3.83281	3.82306	3.35779	3.56201
B2RYN8		-3.61048	-3.84639	-4.01378	-3.39464	-0.840592	-0.343491	-6.34818	-8.13753
B2RYP0;A0A0G2K6E0		-1.23831	-1.99146	-1.40987	-0.562092	-4.18192	-0.0222218	-1.539	-0.297759
B2RYP3		-0.165255	0.272746	0.114095	0.943153	0.133377	0.102209	-0.809066	-0.209235
B2RYP4		3.54283	2.85298	3.58339	3.00089	2.78661	2.79481	2.94964	3.18978
B2RYP5;Q9WVR7	Protein phosphatase 1F	2.15896	1.42405	1.50187	0.909106	0.502599	0.830916	0.499479	0.554347
B2RYP6		4.2068	3.89439	4.70752	4.82397	2.04868	2.42479	3.17666	2.71453
B2RYP8		-1.56172	-3.05529	-3.43902	-2.26259	-1.25185	-3.61017	-4.00329	-2.17532
B2RYQ2	Serine/threonine-protein phosphatase 2A activator	3.83893	4.00908	4.16947	4.05202	2.74707	3.78172	3.31022	3.40527
B2RYQ5;A0A0G2KAN5	Enhancer of rudimentary homolog	5.53033	5.34293	6.00204	6.05855	4.99429	4.79451	4.80876	5.1234
B2RYQ8;P83883	60S ribosomal protein L36a	6.73256	6.67827	7.19143	7.03254	6.67247	6.6405	6.28894	5.89264
B2RYR8;P62243;D3ZIE1;Q6TXJ0	40S ribosomal protein S8	6.65844	6.73163	6.56403	6.63806	6.88819	6.54576	6.37942	6.67117
B2RYR9;Q9Z336	Dynein light chain Tctex-type 1	-0.0509125	1.24807	1.47826	1.39426	1.30557	1.47738	1.63053	1.3308
B2RYS0;P35171	Cytochrome c oxidase subunit 7A2, mitochondrial	6.45451	6.55956	6.0682	5.65999	7.75625	7.51079	7.63623	7.31708
B2RYS2	Cytochrome b-c1 complex subunit 7	8.32753	8.723	8.7501	8.66267	9.42972	9.28707	8.83007	8.98217
B2RYS7;F1MA20;Q5RJS9	Ribosome production factor 1	-1.8646	-1.36451	-0.967951	-2.32093	-2.8164	-4.27268	-4.3343	-2.41324
B2RYS8		4.36268	4.67084	4.15583	3.9819	5.89282	5.52101	5.31927	6.04819
B2RYS9		1.15293	-4.16653	-0.96495	1.44091	0.152551	-0.242911	-5.7515	0.181502
B2RYT0;M0R3S1		0.0672573	0.555689	0.00631838	-1.67261	1.19988	1.42318	1.46608	1.99051
B2RYT4		1.78403	2.57823	1.08916	1.8108	0.945949	2.90948	1.42049	2.8768
B2RYT5;D3ZYX8		4.54659	5.17153	5.29329	4.87943	5.72841	5.4481	5.2339	5.20496
B2RYT7		1.51901	3.13523	2.61396	1.39993	4.18161	4.12507	4.08984	3.94227
B2RYT9;D4A601	Translational activator of cytochrome c oxidase 1	0.125795	0.653979	0.056058	-1.10235	1.53893	1.67953	1.31388	-0.207035
B2RYU0		2.39889	3.41011	2.0721	2.54397	3.86918	3.60583	3.41331	3.74477
B2RYU2;P23358;A0A140TAC5;M0R4B6;D3ZJE2;D4A8N3	60S ribosomal protein L12	7.06754	7.23686	7.19649	7.1417	7.08384	6.73982	6.56463	6.70501
B2RYU6	Trafficking protein particle complex subunit 2-like protein	1.05395	0.842857	1.34314	0.890459	1.48484	-1.25169	0.876708	-1.1898
B2RYU7		-1.49497	-1.04576	-1.89835	-0.956917	-7.42229	-4.87851	-3.97067	-5.19776
G3V950;B2RYU8	LYR motif-containing protein 1	-3.2151	-1.04189	-0.449505	-4.68253	-4.43607	-3.54595	-1.38057	-5.18485
B2RYV0		-7.466	-2.69811	-7.56642	-5.6206	-0.495262	-0.882522	-0.0306759	1.08686
G3V7P6;B2RYV2		-0.574899	0.176643	-0.948922	-0.186796	0.843559	-0.651863	-0.0748098	0.831394
B2RYV5;G3V6C3		-1.13607	-1.58971	-1.777	-1.79568	-1.29946	-1.74306	-1.50042	-1.68725
B2RYW3		5.30079	5.78925	5.65889	5.26359	6.11101	5.89569	5.57446	6.05892
B2RYW4		0.889767	0.406626	1.24473	0.979054	2.2462	2.53802	2.4347	2.45977
B2RYW7		-7.11668	-0.345874	-6.09972	0.600755	2.59963	-6.24641	-4.2507	-4.40719
B2RYW9	Fumarylacetoacetate hydrolase domain-containing protein 2	5.15466	6.05446	5.8965	5.2162	6.68896	6.90607	6.70887	6.9916
B2RZ09;P0C5H9	Mesencephalic astrocyte-derived neurotrophic factor	4.09882	4.35022	4.39588	2.98332	4.42261	4.0946	3.21502	3.74743
B2RZ12		-4.21942	-4.82217	-4.56787	-9.37137	-1.85519	-2.31829	-4.5119	-6.76944
B2RZ17	F-box/WD repeat-containing protein 2	-7.76621	-7.87202	-1.32407	-2.53361	-4.26301	-3.99259	-4.36335	-5.70099
B2RZ24;F1LM47	Succinyl-CoA ligase subunit beta	6.27955	6.48717	6.45128	6.06378	7.3917	7.37114	7.15355	7.18387
B2RZ27		5.91305	5.5556	5.90976	6.11891	5.01236	4.3922	4.50346	4.36406
B2RZ33;G3V7X3;A0A0G2JUA7		-2.06263	-2.00998	-0.534313	-0.326678	-1.27451	-2.86517	-2.97083	-0.949813
B2RZ37	Receptor expression-enhancing protein 5	6.20195	6.42034	6.40596	7.21093	5.48766	5.81007	5.81634	5.5949
B2RZ44		-0.373354	-0.485399	-1.73979	-1.17006	0.233718	0.441601	-0.803562	0.0536493
B2RZ46;A0A0G2JTD9		2.14764	1.96647	1.72188	2.07566	1.48036	1.60387	1.9711	1.80425
B2RZ47;F1LSX7		0.289767	-3.63743	-0.535843	-2.74866	-6.59676	-4.76218	-1.00088	-2.3433
B2RZ55	NAD-dependent protein deacetylase sirtuin-7	-1.67862	0.0412368	-3.34419	-1.16644	-0.685813	-0.988506	-0.98223	-0.875771
B2RZ56		-4.9603	-3.80903	-4.38875	-3.11165	-5.11254	-6.056	-4.85154	-5.75377
B2RZ57		1.06047	-0.283758	-1.74443	0.320095	-0.334746	0.570919	-0.2898	0.0550945
G3V9Y9;B2RZ62		3.36257	3.48933	3.47279	3.64785	0.619267	0.881358	0.489288	1.56291
F7EY92;B2RZ64		-1.43897	-0.282781	-0.495802	-1.28817	0.654171	0.791469	0.104323	0.296383
B2RZ66		1.53368	1.31216	2.05379	1.87767	-0.0151937	-5.30968	1.41999	1.02351
B2RZ68		-2.36736	4.22893	5.56167	4.14722	-1.60251	-0.295835	3.47891	3.41543
B2RZ72		6.40952	6.03691	6.58787	6.84883	6.25174	6.05285	5.64711	6.08133
B2RZ74;D3Z8H0		4.78945	4.69008	4.56277	4.90335	4.37374	4.40357	4.14706	4.11959
B2RZ76		-3.89727	-6.73052	-5.71816	-1.56529	-1.28715	-1.65917	-2.18957	-5.17724
B2RZ77;D4A9H2		2.62648	3.23052	2.72943	4.0325	2.9107	2.47639	2.52998	2.30383
B2RZ78;A0A0G2JTS3;B2RZ78-2	Vacuolar protein sorting-associated protein 29	6.16202	6.45394	6.44842	6.25994	6.4009	6.45776	6.09633	6.08731
B2RZ79		-0.199368	0.00119479	-0.591701	0.899059	2.5846	-7.48581	-3.70907	3.28203
B2RZ84;B1H231		-7.63007	0.509074	0.998408	-4.89615	0.231624	0.344751	0.0243799	0.533778
B2RZ89		-4.94498	-4.45682	-9.84587	-5.11449	-4.5548	-6.42185	-1.94766	-1.99983
B2RZ91;Q6GX83	Glucoside xylosyltransferase 1	-1.64702	-1.23104	-4.89471	-3.49146	-3.15201	-5.04776	-3.50869	-2.69984
B2RZ96		-1.63075	-5.84762	-8.0632	-4.96171	-4.66438	-5.33628	-4.84275	-0.865401
B2RZ97;F1LRJ0;A0A0G2JX46		-5.28339	-6.51242	-5.47321	-3.96406	-2.10266	-5.33785	-1.97978	-5.30275
B2RZ98		-2.37742	-1.40059	-3.19608	-0.705759	-1.23974	-1.46761	-0.857093	-0.362809
B2RZA4;D3ZRP6		-0.629202	0.109826	-0.987417	0.786098	-0.141542	-0.0694715	-0.250355	0.730826
B2RZA5		-0.848178	-1.10302	0.227909	0.242986	0.732979	-0.0863603	-2.22622	-3.83054
B2RZA6;G3V6G5		-2.14842	-2.58267	-2.52312	-0.723229	-7.62148	-2.55309	-4.84385	-2.16364
B2RZA9		5.96717	5.81145	6.07706	6.12914	5.31694	5.30981	4.64734	5.39693
B2RZB0		-2.72768	-7.64736	-4.03427	-6.032	-5.83316	-6.477	-5.24871	-5.23519
B2RZB4;G3V670	Methionine aminopeptidase;Methionine aminopeptidase 1	-4.63804	-6.47908	-1.7257	-4.62988	-4.91728	-5.29815	-2.87392	-1.75326
B2RZB5		2.90598	2.70475	2.58661	2.40125	2.66177	2.2146	2.50433	2.62691
B2RZB6		2.64201	2.08688	2.12649	2.85784	0.0803261	0.748775	0.521284	2.08792
B2RZB7		4.6122	4.62153	4.33436	5.25336	4.93022	4.91077	3.94344	5.01424
B2RZC1;P04916	Retinol-binding protein 4	5.20255	5.96212	6.52348	6.407	5.35586	4.93766	4.71245	4.38342
B2RZC6;A0A0H2UHX8;Q7TP98	Interleukin enhancer-binding factor 2	3.70843	3.85376	3.6261	4.03796	3.49975	3.00447	2.64225	3.16248
F1LMZ2;B2RZC9	Keratinocyte-associated protein 2	0.29835	0.0812168	-0.578275	-0.57253	-0.823619	-0.87729	-1.29815	-3.88269
B2RZD0		-0.190897	-0.00674149	-0.390562	0.633563	1.40731	0.648542	0.656092	0.152694
B2RZD1		5.33413	5.43059	5.56481	5.12763	5.11566	5.08076	5.27353	4.92313
B2RZD2	Complex I assembly factor TMEM126B, mitochondrial	-6.84072	-4.24531	-1.5438	-1.78174	-0.952694	-4.55669	-1.15566	-1.34828
B2RZD4;F1LQ14;D4A4W9;P11250	60S ribosomal protein L34	7.80711	7.78955	7.78093	7.84869	7.32525	7.17802	7.2484	7.2414
D3ZSF9;B2RZD5		3.6775	4.40851	4.22214	4.13851	3.72373	2.72398	2.58072	2.69534
B2RZD6		9.5172	9.8439	9.86644	9.39499	10.253	10.1799	9.98246	10.1323
B2RZD7	LYR motif-containing protein 9	-5.02727	-1.54303	-7.23613	-5.88981	-0.383591	-0.310307	0.732317	-0.219763
B3DM90;Q8CGU6	Nicastrin	1.58648	1.39673	1.17123	0.936785	1.631	1.57826	1.42905	1.58816
B3DM93;Q9JID1;Q9JID1-2	Programmed cell death protein 4	0.0212198	-1.85075	-0.769351	-0.404621	-1.21249	-0.159325	-1.75311	0.720407
B3DM95;P04550	Parathymosin	6.80106	6.61856	7.39528	6.73775	6.03611	6.81512	6.87082	4.6103
B3DMA1;A0A0G2JYE0		-2.11549	-0.583226	-0.932364	-2.03205	-2.64458	-1.17535	-1.10806	-1.60953
B3DMA2	Acyl-CoA dehydrogenase family member 11	2.40187	2.64716	2.62742	2.4296	3.58648	3.60491	3.63212	3.58358
B3DMA5		-0.602145	-0.335905	-1.11044	-0.164502	-2.98172	-7.03109	-5.73079	-4.52643
B3SVE9;Q64232	Very-long-chain enoyl-CoA reductase	4.33687	4.72846	4.77001	4.95694	4.26737	4.40037	4.2585	4.18912
B3Y9H3;P05943	Protein S100-A10	5.31238	5.04343	4.84205	6.45643	3.79562	3.27801	3.29922	3.98178
B4F757;Q6SA80	Rho-related GTP-binding protein RhoE	-6.97498	-5.89443	-4.1832	-2.78081	-3.60618	-2.78875	-4.61847	-6.98354
D3ZCR3;B4F758;P63159;A0A0G2K6P4;D3ZXR5;D3ZC69	High mobility group protein B1	9.0155	8.83648	9.31576	9.71845	8.5775	8.49172	8.04735	8.27928
B4F759;P83871;Q7TPJ6	PHD finger-like domain-containing protein 5A	2.78145	2.62777	3.29388	3.49656	2.5454	1.96803	2.43554	1.43296
B4F760;O70247	Sodium-dependent multivitamin transporter	-3.92279	-2.41912	-3.35059	-2.52873	0.111938	0.0885669	-0.239928	0.625119
B4F761;O35910	Monocarboxylate transporter 4	-1.53179	-5.45131	-3.98625	-0.0797219	-5.38034	-2.49881	-7.34635	-6.14799
B4F764;Q4KM65	Cleavage and polyadenylation specificity factor subunit 5	3.71493	3.87888	3.46684	3.96659	3.6782	4.09518	3.9266	4.12801
B4F765		-6.02351	-5.10404	-5.67065	-4.70447	-4.33818	-2.05058	-7.63103	-3.64985
F7EYF1;B4F767	E3 ubiquitin-protein ligase	-8.65313	-6.09061	-3.94733	-4.18316	-3.98002	-1.05988	-2.9415	-3.82261
B4F768;A0A0G2JVM0;A0A0G2K9I7;A0A0G2JUB9;A0A0G2JUT5;Q7TP27;P0C2X9	Delta-1-pyrroline-5-carboxylate dehydrogenase, mitochondrial	7.17921	7.78361	7.50262	6.58187	8.46619	8.50125	7.99038	8.09439
B4F769	SWI/SNF-related matrix-associated actin-dependent regulator of chromatin subfamily A-like protein 1	-3.54578	-3.52484	-4.61016	-5.91205	-4.9311	-2.84836	-2.59542	-2.50671
B4F775		-2.40586	-6.77358	0.0633836	-1.42984	-2.79499	-2.84499	-0.494034	-2.14192
B4F777;M0R5F8	High mobility group nucleosome-binding domain-containing protein 5	-0.276708	-0.184667	-0.271998	0.528187	-3.58135	-5.78646	-1.78192	-3.64268
B4F778		-2.649	-2.85198	-4.15905	-3.88616	-2.97474	-2.75181	-0.62699	-1.064
B4F779		-3.88261	-5.13871	-5.20733	-2.76625	0.424095	0.515465	0.106466	0.669419
B4F786		-1.98499	-0.235677	-0.377238	1.7413	-1.71712	0.132175	-4.37845	-5.0771
B4F787;G3V6A6		4.66632	4.57898	4.82805	5.05017	3.5566	3.52929	3.56844	3.28704
B4F793;B4F7A0		-4.74357	-2.64167	-3.67119	-3.10601	-6.20423	-2.85281	-5.41458	-2.63948
B4F795	Choline transporter-like protein 2	-1.05135	-1.20996	-0.960173	-0.864946	-0.85113	-1.63433	-3.0139	-1.36111
B4F7A1	Complex III assembly factor LYRM7	0.342617	1.43096	0.91864	-0.179066	2.18356	1.94802	1.56823	2.38265
B4F7A3	Galectin	1.46966	2.0109	1.44263	1.15429	2.63564	2.1138	2.18705	2.36716
Q4L2A2;B4F7A5		4.47442	3.94798	4.14477	5.62778	0.716695	1.00582	1.48034	2.66384
B4F7A9		1.57568	1.78673	1.34461	2.12516	1.78441	1.54495	1.86253	1.5635
B4F7C7		2.07641	1.25513	1.13157	3.07449	0.240561	0.159183	0.225511	0.760941
B4F7D9;P28570	Transporter;Sodium- and chloride-dependent creatine transporter 1	-2.115	1.04412	-0.9809	-4.37635	0.742662	0.837703	1.28797	1.39638
B4F7E2;P50430;A0JPJ3	Arylsulfatase B	4.52684	4.40431	4.11322	5.03505	3.93683	3.93907	2.94888	3.39569
B4F7E6;Q08849	Syntaxin-3	3.25861	3.68237	3.3294	2.76898	3.98269	4.30662	4.06667	3.64834
B4F7E7		2.43083	3.20247	3.03313	1.90508	3.62148	3.70177	3.61925	3.49721
B4F7E8	Niban-like protein 1	1.94285	1.7695	2.20512	3.12589	0.955044	0.465096	1.27649	1.27514
B4F7F3		-0.86824	-1.61782	-0.456008	-1.82865	-0.488068	-0.0955277	-0.169543	0.0336945
B5DEF5		-0.42719	0.716755	0.53854	0.359626	-1.4267	-2.39662	-0.774061	-1.58719
B5DEF6;F1LSP2		2.80102	3.26149	3.0102	1.42793	4.54675	4.75753	4.65178	4.68944
B5DEG1		-1.9861	-3.72272	-3.69271	-1.12211	-4.35956	-6.20582	-1.5908	-2.14399
B5DEG7		-0.0299059	0.0721464	-0.223161	0.21962	-0.756564	-0.284607	0.280433	-0.195955
B5DEH0	LIM domain-containing protein 1	-2.29324	-1.51195	-2.12868	-0.721067	-2.7681	-2.28588	-6.743	-2.79878
B5DEH2	Erlin-2	4.96568	5.03671	5.0664	5.03217	5.35253	5.32559	5.37472	5.3346
B5DEH4		3.10743	2.6066	3.66403	2.16932	3.23557	3.03489	2.63958	2.75758
B5DEH7;D4A1T6;Q4G030		-0.76183	-1.89509	-0.0822598	0.498181	-0.590641	-4.69571	-3.58336	-5.5589
B5DEI0		0.74011	1.17771	0.953663	0.621503	0.211798	0.192249	0.432354	-0.412575
B5DEI7		-0.950232	-8.71677	-4.70817	-1.22016	0.313745	0.947882	-2.04616	-2.19697
B5DEJ2		-3.87971	-5.88172	-4.26544	-5.97211	-3.70571	-2.05884	-2.66399	-1.93864
B5DEJ3;A0A0G2K8F6;Q7TP34	Alpha-mannosidase	-3.88985	-6.62983	-4.23856	-4.57352	-3.07703	-2.45382	-4.08068	-4.08089
B5DEJ5;D3Z9S4		0.492201	0.587768	0.268858	0.205985	0.466839	1.37857	1.32219	1.437
B5DEJ6		-5.68966	-2.75805	-4.36787	-6.03517	0.0403482	-0.48533	-0.902333	-0.0936486
B5DEJ8;G3V631		-3.67506	-1.28407	-1.78872	-1.07427	-1.75812	-2.27069	-1.3732	-3.89308
B5DEJ9		-4.30514	-1.6648	-0.890068	-4.38141	-1.34782	-3.2723	-1.81597	-2.6073
B5DEK0		0.862423	0.926242	0.845297	0.877956	0.878108	0.961442	0.000220527	0.103212
D4A0H5;B5DEL2		0.013352	-0.101015	-0.215041	0.0615541	-0.101152	-0.392556	-1.00339	-0.489449
B5DEL3	Tetratricopeptide repeat protein 17	-1.88661	-6.86449	-7.08967	-6.57278	-4.56538	-3.47966	-4.45726	-5.31346
B5DEL5		-1.09787	-3.71964	-1.03839	-1.16922	-1.45341	-0.785623	-1.44243	-0.728111
B5DEL7		-0.988611	-1.91433	-1.24421	-4.04137	-1.41411	-4.95392	-3.13092	-4.58474
B5DEL8;A0A0G2JZJ9		7.09047	7.57497	7.47723	7.20641	8.18755	8.02417	7.5995	7.94212
B5DEL9;P62083	40S ribosomal protein S7	7.46063	7.38975	7.45585	7.1541	7.40566	7.39371	6.47537	6.21859
F1LSW7;B5DEM5;Q63507;Q6TUH8	60S ribosomal protein L14	6.88137	6.66669	7.05931	6.93674	6.59624	6.38992	6.45596	6.00346
B5DEM7	Transcription elongation factor SPT4	1.64872	1.54436	1.78427	-0.0229989	0.883837	0.150498	0.877806	0.716703
B5DEN4;P04642	L-lactate dehydrogenase;L-lactate dehydrogenase A chain	8.86178	8.64716	8.60198	9.12268	8.7146	8.39937	8.14161	8.21571
B5DEN5		5.44894	5.16436	5.29685	5.54347	4.68291	4.7268	4.44811	4.67339
B5DEP2		-1.52784	-1.79748	-0.622371	0.0077473	-2.91326	-4.557	-5.431	-1.06124
B5DEP3	Anaphase-promoting complex subunit 10	-5.46587	-4.30569	-2.35606	-5.62125	-1.01367	-0.473933	-0.225831	-0.439505
B5DEP4;P0C2B9;M0RAG4	28S ribosomal protein L42, mitochondrial	1.76272	-0.383901	1.07575	0.340565	2.1822	1.69729	2.94625	2.44353
B5DEP5;A0A0G2K0P5		-3.56087	-3.48535	-3.00293	-3.92394	-3.16623	-1.82778	-2.26507	-2.94093
B5DEP7		7.47488	7.54174	8.09594	8.60642	6.68763	6.63631	5.5474	5.29936
G3V9W4;B5DEQ3	Probable Xaa-Pro aminopeptidase 3	-0.378554	0.470973	-0.00479515	-0.639766	0.300238	1.30868	1.01473	0.78318
B5DEQ4		2.28433	2.32734	1.91845	1.89632	2.08132	2.08512	1.96743	2.8052
B5DER3;Q711G3	Isoamyl acetate-hydrolyzing esterase 1 homolog	5.86526	6.42603	6.18059	4.74619	7.02764	7.11112	6.43339	6.99553
B5DES0;M0R8K2		5.66963	5.22857	5.66322	5.80205	5.36091	5.12184	5.21941	5.26555
F1LT35;D3ZTH8;B5DES1;P62752;D3ZNM1;D4AAL7;D3ZFK7;D3ZTX9	60S ribosomal protein L23a	7.85344	7.86878	7.89196	7.9566	7.89773	7.79204	7.51418	7.41191
B5DEX2;D3ZJ87		-1.67896	-1.54486	-1.90095	-2.56532	-2.73843	-1.04236	-1.79503	-4.90582
B5DEX3		-0.618528	-0.841212	-0.748125	-0.711801	-3.537	-4.92448	-6.16455	-6.19187
B5DEX7;G3V7I3		1.3366	1.16404	0.736319	1.78024	0.755932	0.948435	0.722379	0.100122
B5DEY1;D3ZZ20		-1.43126	-1.22344	-1.36244	-3.3383	-0.944536	-0.467064	-0.361189	-0.486386
B5DEY5		-0.320228	-0.193285	-1.54857	-0.993415	0.502044	-3.55133	-0.319935	-0.113637
B5DEY8		3.571	3.10458	3.58575	2.13781	3.26641	2.88968	2.99898	2.62001
B5DEZ3		-6.65793	-4.76883	-4.02044	-6.7479	-0.849504	-0.864065	-0.704335	-5.06286
B5DEZ4;D3ZTL0		1.24185	0.862955	1.27339	1.70301	-0.0248862	0.0532431	-0.367694	-0.209753
B5DEZ6	Glucosamine-6-phosphate isomerase	-2.0932	-1.38493	-2.90258	-0.53463	-4.36436	-7.37172	-3.16878	-2.64119
B5DEZ8		1.81645	1.91171	1.66975	2.42486	1.45957	1.44692	0.76578	1.4758
D3ZTB4;B5DF01		0.396234	0.41585	2.10834	1.86216	0.693274	0.832481	0.454943	0.391186
B5DF05		-2.09218	-1.67361	-2.07565	-2.62987	-2.41564	-0.398795	-1.81293	-0.480954
B5DF07	Mitochondrial ribonuclease P protein 3	-5.89966	-2.50478	-5.26382	-5.38013	-4.96218	-6.48445	-6.131	-5.06202
B5DF16;G3V9M8		-1.32239	-1.28002	-2.81766	-1.24823	-2.27069	-0.890622	-0.401439	-1.68459
B5DF24	Uridine-cytidine kinase	0.675879	1.29959	-1.89422	-1.32459	1.23955	0.112202	-0.436097	0.830687
B5DF25;F1LTU4		-0.283084	-1.2515	-1.00983	-2.0529	0.427824	-0.0898781	-1.50175	-0.190703
B5DF29		-3.29737	-7.61217	-7.84305	-3.56765	-6.08642	-1.88084	-5.89594	-4.41893
B5DF30;G3V8Y1		0.434541	1.35584	-0.192706	-0.782241	2.31166	2.40169	2.11219	2.71398
B5DF32;G3V926		-0.8753	-0.319979	-0.766575	-1.21484	0.568225	0.405277	0.577056	0.809082
B5DF34		-3.25797	-2.93365	-4.94428	-4.31623	-3.68598	-4.73659	-7.98245	-2.83174
B5DF36		0.924991	-1.5168	0.274617	-1.86	0.367063	-0.218136	1.17945	0.34706
B5DF45	TNF receptor-associated factor 6	-5.33841	-4.56336	-1.38657	-2.36121	-3.64547	-4.65424	-0.4288	-3.74791
B5DF46	Phosphomannomutase	3.69876	3.82285	3.78388	3.50278	4.3493	4.2701	3.89451	4.09111
G3V8Z6;B5DF47		-6.60916	-3.80362	-3.92374	-8.33472	-2.54196	-4.56784	-3.9114	-4.50431
B5DF48		-4.37443	-1.72113	-1.62806	-3.343	-2.67729	-2.28854	-1.19833	-0.12973
B5DF50;A0A0G2JU25;D3ZFD2	Polypeptide N-acetylgalactosaminyltransferase	1.90217	2.15465	2.00492	1.4339	2.04047	1.84124	5.01688	1.95628
B5DF51	Membrane magnesium transporter 1	1.47905	1.93592	2.04607	1.47568	-2.86193	2.03855	1.7204	1.77391
B5DF55		-0.641768	-1.50495	-1.94931	-3.32387	-0.584278	-1.67948	-1.39817	-1.13462
B5DF57		-4.65734	-3.57527	-6.3465	-2.58317	-4.24588	-4.11015	-0.978974	-1.87199
B5DF58		-8.05737	-7.38045	-4.67123	-4.74081	-4.30122	-0.18635	0.164658	-6.25979
B5DF60		4.21316	3.92703	4.62539	2.78048	2.80386	1.71232	0.942034	2.34363
B5DF62	Non-specific serine/threonine protein kinase	-2.69484	-1.39597	-2.51504	-1.76581	-1.48677	-3.25027	-3.7541	-1.49306
B5DF65		5.48019	5.18215	5.11799	5.48301	5.09827	5.4773	5.12286	5.52484
B5DF66		-5.84289	-1.029	0.0518946	-1.4083	0.120753	0.604795	-4.54337	0.635056
B5DF74	Oxysterol-binding protein	-1.82733	-2.14748	-2.09779	-2.82655	-1.1428	-3.21626	-2.89714	-2.4479
D3ZCH6;B5DF79;A0A0G2K9L0		2.4852	1.37954	0.953206	3.19258	3.51945	3.59122	3.12755	3.08796
B5DF86		-3.98253	-4.12126	0.192147	-1.72633	-2.37638	0.391667	-4.32503	-3.75629
B5DF89;A0A0G2JSP3	Cullin-3	1.25919	1.61118	1.35878	1.1477	1.64275	1.48985	1.34856	1.69916
B5DF91	ELAV-like protein	3.45263	2.7774	2.7531	2.78086	3.30482	2.98456	2.46014	3.25455
B5DF93	Protein PAT1 homolog 1	-2.49423	-2.44587	-5.56857	-2.59814	-6.56745	-4.46182	-2.8336	-1.28576
B5DF94	Sushi repeat-containing protein SRPX2	-0.838038	0.190814	-0.0722884	-0.282924	1.53371	1.68762	-0.590203	0.281056
B5DF98		-6.52052	-7.42338	-6.58528	-6.55043	-4.65107	-4.95715	-2.80733	-5.19138
B5DFA0		6.13725	6.30211	6.1639	4.97303	6.76828	6.89786	6.78565	6.79471
B5DFA2;P0C0R5	Phosphoinositide 3-kinase regulatory subunit 4	-1.07653	-1.15278	-0.721774	-0.607872	-2.03646	-1.78006	-2.13089	-1.42701
B5DFA3;F1M1W1;A0A0G2K125;A0A0G2K8G2		1.94206	3.01135	2.32484	0.774238	4.05883	4.28162	3.19237	3.37021
B5DFA5		-4.41976	-2.46304	-1.20496	-1.21298	-1.50315	-2.47655	-2.40745	-3.14854
B5DFB1		-6.73748	-3.10538	-5.45961	-7.77205	-3.14126	-6.20496	-4.98849	-5.28461
B5DFB2;D4A250		3.91466	3.97937	3.68319	3.53881	3.16459	3.32951	2.49	2.75086
B5DFB4;F1LUY5;A0A0G2JXJ6		2.65358	2.16029	2.40571	3.81688	-2.65242	-2.48156	-0.495475	-3.79089
B5DFC0;D4A6G3		-0.772616	-0.272614	0.174198	-1.37405	0.999128	0.581104	1.23311	0.747622
F1M2P8;F1LS98;B5DFC4;P05696	Protein kinase C;Protein kinase C alpha type	-0.107809	-0.303363	0.595184	0.0308471	-0.879318	-0.782939	-0.346666	-0.721289
B5DFC6;M0RCH5	Glucosamine-6-phosphate isomerase	4.91689	5.21847	4.98748	4.37694	5.68198	5.54459	5.05297	5.05607
B5DFC8	Eukaryotic translation initiation factor 3 subunit C	3.47818	3.60242	3.65991	3.75864	3.3834	3.29033	3.03323	3.53619
B5DFC9;A0A0G2K3C8;W4VSR4	Nidogen-2	4.62576	4.74645	4.60979	5.12579	4.59614	4.54709	4.95636	4.99816
B5DFD8	SH3 domain-binding glutamic acid-rich-like protein	3.27089	2.68617	2.2288	2.48757	1.75353	1.77673	1.29678	1.6431
B5DFE0;A0A0G2K4N7		0.783085	1.21009	0.475275	-0.174842	1.99265	2.12942	2.10326	2.25337
E9PSR0;B5DFE3;Q9Z1F2	Sodium/myo-inositol cotransporter 2	-4.9124	-0.441926	-3.62281	-4.0901	2.4112	2.17125	1.76222	1.89406
B5DFF2		-0.00713892	-0.0582518	-0.271739	-0.992359	0.722518	-0.0703987	0.145273	0.168456
B5DFF4		-0.383189	-0.0976256	-0.0513538	-1.45499	-7.35745	-2.67795	1.0484	-3.18353
B5DFH7		-7.31355	-6.90895	-3.93387	-3.68238	-3.00732	-2.50805	-6.01232	-4.22254
M0R6B9;B5DFH8		-3.81676	-3.14571	-3.47065	-3.69909	-3.99234	-6.14024	-2.19915	-4.15909
B5DFI1;F1LND1		0.304045	-0.637508	0.087733	-0.486892	-0.518602	0.382244	-0.617462	0.401581
B5DFI3		2.99684	2.93632	2.64372	2.55094	3.57752	3.16337	2.91138	3.26048
B5DFI4		-2.19279	-1.71511	-2.7386	-2.93605	-0.750049	-0.905665	-0.36297	-0.846031
B5DFI9		1.46472	1.19537	1.05015	0.983074	3.08707	2.45058	2.76593	3.07006
B5DFJ2		-0.55964	-6.14208	-1.09019	0.959554	-1.56525	-0.587676	-0.37456	0.61779
B5DFJ3;G3V9M1		2.2229	2.24626	2.55273	2.69824	1.02492	1.09287	1.29822	1.27279
B5DFJ4		1.63663	1.85472	1.66181	1.28222	1.40684	1.92729	1.74411	1.77618
B5DFJ7		-8.32714	-4.143	-6.23243	-5.37373	-4.62721	-6.41404	-0.882721	-1.34319
G3V7N6;B5DFK0		0.296565	0.754041	0.135801	0.873647	0.387857	-0.112611	-0.204227	0.237651
B5DFK5;F1LML7;Q99PW9		1.94506	1.11166	1.75007	2.2221	0.780402	1.13406	0.989656	0.832041
B5DFK6		1.75577	1.66715	1.7169	1.49906	1.21203	0.768492	1.24857	1.5204
B5DFK8;G3V6B0;A0A0G2K7V9;A0A0G2K8S0;F1M024		0.46799	0.376135	0.565306	0.450896	-0.810487	-0.770409	0.162801	-0.477288
B5DFL0;Q498T0		-1.14714	-2.92831	-1.47464	-1.65042	0.0179342	0.0488304	-1.81435	-1.09111
B5DFL1;Q5EAN6;D4A0M3		-5.99855	-5.54658	-6.27215	-6.23978	-2.60426	-8.25075	-2.95633	-4.00338
B5DFL6		1.8271	1.09541	2.2324	0.855463	-0.941788	-5.14297	-0.687337	-5.92286
B5DFL7;F7FHT4		-4.34167	-2.89919	-3.15928	-4.52567	-1.04191	-2.58656	-0.859508	-2.05572
B5DFL9		-1.90979	-2.50522	-2.85596	-3.39538	-0.155303	-0.585908	-1.14559	-2.93148
B5DFM8		1.28955	1.06531	1.11458	1.42112	0.33486	1.27418	1.15354	0.466653
B5DFN2;A0A140TAI8	Adenosylhomocysteinase	2.09193	1.67009	1.61461	1.88497	2.39287	2.12804	2.11632	2.04466
B5DFN3;D3Z949	Ubiquinol-cytochrome-c reductase complex assembly factor 2	0.585416	2.16774	0.00517066	-6.51517	2.78341	3.15526	2.36306	1.81654
B5DFN4		3.48214	3.63563	3.65229	3.21853	3.17001	2.97156	3.20416	3.08136
B6DTP5;Q6AYI1		4.73362	4.53504	4.6695	5.11573	4.29232	4.2736	4.28075	4.45584
B6DYP7;P00502;F7F2H5	Glutathione S-transferase;Glutathione S-transferase alpha-1;Glutathione S-transferase alpha-1, N-terminally processed	8.2046	8.74221	8.18889	6.68351	9.85636	9.91005	9.52805	9.64701
B6DYP8;P04904;Q9JLX3;A0A0G2JVT2	Glutathione S-transferase;Glutathione S-transferase alpha-3	9.52417	10.1291	9.71831	8.99041	10.8097	10.9191	10.6653	10.7253
B6DYQ0;P24473	Glutathione S-transferase kappa 1	3.66285	4.16866	3.55877	4.15733	5.78941	5.17535	4.87179	4.99087
B6DYQ2;P08010	Glutathione S-transferase Mu 2	6.80271	6.75845	6.52321	8.3062	6.91063	7.06517	6.41881	6.91128
B6DYQ4;P08011	Microsomal glutathione S-transferase 1	3.80061	4.05069	3.60968	3.68466	4.88032	4.61561	4.56123	4.66298
B6DYQ5;Q9Z339;Q6AXR6;A0A096MJ04	Glutathione S-transferase omega-1	5.97025	6.19646	5.95338	5.40767	6.86609	6.83422	6.11662	6.21206
B6DYQ7;P04906	Glutathione S-transferase P	7.96732	8.07523	7.70996	8.4666	7.85132	7.67226	7.67283	8.00469
B6DYQ8;Q01579	Glutathione S-transferase theta-1	4.56522	4.57074	4.04825	3.76345	5.13082	5.04276	4.84728	5.19926
B6DYQ9;P30713;A0A0G2K3C6	Glutathione S-transferase theta-2	6.33298	6.36113	6.04151	5.97182	6.6434	6.51905	6.63155	7.02804
B6ID02;Q3KRC4;A0A0G2K9B8;F1LRW5	G-protein coupled receptor family C group 5 member C	-1.90568	-4.66724	-3.19886	-4.66028	-3.96822	-3.79823	0.709562	0.0798173
B6ID11	Ubiquitin-related modifier 1	-7.91887	1.07535	-5.04837	1.32226	-3.41092	-3.22884	-1.00465	-7.48794
F1LNE1;Q66HT2;B7SBD2;Q99PM1;F1M8E3;D4A1U5;Q76IQ7	TOX high mobility group box family member 3;TOX high mobility group box family member 4;TOX high mobility group box family member 2	-6.01335	-3.73553	-5.1535	-5.1851	-5.48577	-4.70223	-6.07577	-3.752
Q9JIF8;B7U2F3;P47824	P2X purinoceptor;P2X purinoceptor 1	-6.39959	-4.23078	-5.7256	-5.34471	-4.45792	-3.24364	-3.34147	-6.04485
B8PS70;Q0H8B9;A0A0G2JVV1	C-type lectin domain family 2 member D11	3.59286	2.7316	3.47505	3.14084	2.22049	2.27547	2.05174	2.91579
G3V8A6;B8QP49;P37091	Amiloride-sensitive sodium channel subunit gamma	-3.65002	-5.22096	-7.48267	-5.02603	-5.31328	-6.77438	-6.05446	-7.04699
C0H5Y5		-6.11375	-7.07786	-4.97686	-7.96675	-3.69258	-6.53749	-2.59872	-6.43534
C0IXW6;C0IXW5;A0A0G2K749;E9PTY6;A0A096MKB4		-4.92474	-5.58267	-2.14927	-4.13917	-3.29795	-4.00959	-4.04145	-3.72534
C0JPT7		6.45605	6.15438	6.3932	7.18459	5.40831	5.16207	5.10054	5.0481
C0KUC5;C0KUC6		4.44638	4.05811	4.51492	4.9041	3.5379	3.45176	3.47381	3.06373
C0M4B0		-2.2314	-2.69256	-6.15457	-2.24801	-5.24824	-2.87313	-4.95586	-2.08296
C5NTX8;F1LN91		0.610904	-1.31992	0.51108	0.621503	-2.00928	-1.99547	-0.0792514	0.0499309
G3V7D8;C6KDV0;Q9QX05;U5LJ04	Toll-like receptor 4	-4.02555	-6.28163	-6.00067	-8.95845	-3.08327	-9.13053	-3.02323	-4.8641
C6ZII9;B2RZ31		0.0753621	0.824674	0.174326	-0.80258	1.67264	0.528379	0.926468	0.930753
C7C5T2;P47860;A0A0A0MXY5	ATP-dependent 6-phosphofructokinase;ATP-dependent 6-phosphofructokinase, platelet type	2.74701	2.55941	2.88037	3.72347	2.20077	2.18249	1.65237	2.42173
C7E1V1;Q63269	Inositol 1,4,5-trisphosphate receptor type 3	0.385681	0.273077	0.461598	1.96292	0.113579	0.668426	0.821926	-0.288425
C7ECU5;Q5EGZ1	Angiotensin-converting enzyme 2;Processed angiotensin-converting enzyme 2	-4.88717	-3.90381	-6.70301	-5.23931	-1.07251	-1.09206	-5.20417	-2.58001
C9WPN6		1.52937	1.34433	1.6128	1.94459	0.894126	1.32865	1.11342	1.20714
D0VED2;P38438	TGF-beta receptor type-2	-5.46653	-3.06886	-6.02569	-5.40903	-2.2405	-3.43367	-3.75126	-5.91054
D0VYQ0		-7.3366	-2.45782	-2.1718	-2.28081	-1.2108	-6.24677	-0.712657	-1.10222
Q8HIC6;Q7HKW3;Q35737;Q06QE1;Q06QA2;Q06Q89;D2E6K0;P05508;Q06QG7;A7XYB9	NADH-ubiquinone oxidoreductase chain 4	3.06023	3.77562	3.92032	3.52706	4.39963	4.47688	4.01007	4.04119
Q8SEZ8;Q8HID1;D2E6L7;P03889;Q8HN20	NADH-ubiquinone oxidoreductase chain 1	1.85809	3.35539	3.07498	1.24427	4.33751	4.37869	2.8736	4.66557
S5RF74;Q8HID0;Q06QH5;Q06QE9;Q06QB0;D2E6P4;P11662	NADH-ubiquinone oxidoreductase chain 2	1.65698	1.78559	-6.10246	-4.75808	-4.5113	-4.73047	-6.50203	-4.77518
D2XV59	GTP-binding protein 1	-1.42264	-1.19477	-2.65183	-1.55931	-1.74679	-1.26835	-1.4067	-1.6828
D3XAM6;Q4KSH7	Dual specificity mitogen-activated protein kinase kinase 7	-2.38852	-1.55297	-3.5309	-2.56317	-2.64126	-2.47061	-1.93921	-1.45898
D3Z7Z4		-3.7721	-3.56401	-3.64977	-7.38269	-1.74237	-2.97698	-1.70231	-2.25609
D3Z7Z5		-0.410707	-0.435098	-3.61015	-0.931883	-0.972733	-1.47119	-1.09745	-1.15875
D3Z837	Non-specific serine/threonine protein kinase	-4.38829	-4.95957	-4.51865	-5.25328	-1.71451	-2.44258	-3.59294	-4.6616
D3Z854		-5.21226	-5.05955	-5.96465	-6.78768	-3.4119	-9.64851	-2.67625	-5.46754
D3Z858;M0RAC7;F1M3A0		-4.98372	-1.50014	-1.91854	-3.66411	-0.296786	-2.1349	-5.72343	-8.13747
D3Z863		-3.09501	-2.79793	-1.77601	-2.40413	-4.08551	-2.19108	-4.88288	-4.56346
D3Z865		-4.12572	-5.38671	-4.8686	-5.55255	0.909654	-0.329929	-0.713283	0.152694
[truncated: 5,246 more rows]
