# Supplementary material for: Unveiling the role of transgelin as a prognostic and therapeutic target in kidney fibrosis via a proteomic approach
Source: Exp Mol Med. 2024 Oct 7;56(10):2296–308. doi: 10.1038/s12276-024-01319-7 (PMC11542076; doi:10.1038/s12276-024-01319-7)
Supplement: Supplementary file 9 — Supplementary Table 8 [file 12276_2024_1319_MOESM9_ESM.xlsx]

## Sheet: Sheet1
Supplementary Table 8. Significantly differential expressed protein compared from 5/6 Nx rat models
Gene name	Log10Pval	FDR	Log2FC
STRADB	7.48305	0	5.63838
LAMP2	6.9411	0	3.0062
PTPMT1	6.79271	0	-1.37952
RGL3	6.25603	0.014	-1.36803
PSMD4	6.03607	0.0112	2.82282
SGCB	5.8972	0.00933333	-2.51349
MYO1F	5.75946	0.008	2.32578
TPCN1	5.74708	0.007	-0.873224
COX17	5.72476	0.00622222	6.86744
CLPB	5.69417	0.0056	-1.56359
HNRNPA1	5.58087	0.00509091	2.09541
RRAGA	5.53265	0.00833333	0.543518
LGALS3BP	5.5223	0.00769231	2.35749
RPL34	5.51065	0.00714286	0.558298
ACAD11	5.49545	0.00666667	-1.07526
GLDC	5.45522	0.00625	-3.64838
ACADS	5.36686	0.00588235	-0.898533
YWHAG	5.24466	0.00555556	1.16594
RGD1564698	5.22145	0.00526316	1.16258
RPS6	5.21675	0.005	0.739769
PLP2	5.20693	0.0047619	1.30057
PSMB8	5.20209	0.00454545	2.65247
BBS4	5.19112	0.00434783	-1.55218
DES	5.17841	0.00416667	2.85763
HSD17B8	5.14338	0.004	-1.03666
MARCKS	5.13572	0.00384615	2.60071
ACADSB	5.08679	0.0037037	-2.32607
PTCD1	5.06794	0.00357143	-9.2492
RGD1311805	4.99516	0.00344828	-6.07645
ERLIN2	4.98578	0.00333333	-0.321619
C4A	4.98305	0.00322581	2.88857
D2HGDH	4.97618	0.003125	-1.36814
ALDH1A1	4.9666	0.0030303	-1.43454
GNA12	4.95615	0.00294118	-3.83238
PODXL	4.94276	0.00285714	-2.25817
TFB2M	4.93105	0.00277778	-3.51764
MRPS18C	4.92712	0.0027027	1.95535
RRBP1	4.90148	0.00263158	2.13299
C4BPA	4.89601	0.0025641	4.93646
IKBKAP	4.85677	0.0025	1.12228
ATP6V1B2	4.78594	0.00243902	-1.18412
PTMA	4.75896	0.00238095	2.67268
LOC100174910	4.72954	0.00232558	-3.14876
CD48	4.72502	0.00227273	2.04435
RGD1559904	4.72161	0.00222222	3.18921
MGLL	4.7194	0.00217391	-2.07236
GLRX	4.70943	0.00212766	1.94321
CYB5A	4.66715	0.00208333	-0.959281
ADGRG1	4.64674	0.00204082	1.01349
HADHA	4.61891	0.002	-1.10303
YIPF1	4.61098	0.00196078	-2.41885
VPS53	4.60901	0.00192308	-1.51632
ACAD9	4.60252	0.00188679	-0.622774
UHRF1BP1	4.60189	0.00185185	-1.50952
MB21D1	4.59872	0.00181818	4.83714
MED11	4.59763	0.00178571	1.61727
UACA	4.59516	0.00175439	3.17475
PSMA1	4.58157	0.00172414	0.593896
ETFDH	4.5776	0.00169492	-1.16814
CYHR1	4.5757	0.00166667	7.92261
ANXA7	4.55266	0.00163934	1.57474
CYP2D1	4.54538	0.0016129	-3.9804
SELENBP1	4.54353	0.0015873	-0.818451
VIM	4.53228	0.0015625	2.6714
RNF2	4.53121	0.00153846	-1.76744
AKT1	4.52688	0.00151515	3.8692
TIMM21	4.52065	0.00149254	-2.31885
ACAT1	4.51603	0.00147059	-1.17559
SMARCC2	4.5152	0.00144928	1.4505
TUSC3	4.51488	0.00142857	2.75307
NDUFV3	4.50064	0.00140845	-2.76201
SVEP1	4.48654	0.00138889	-3.18026
OSBPL1A	4.48212	0.00136986	-1.55118
USP7	4.47609	0.00135135	-1.4055
S100A4	4.45987	0.00133333	3.27687
LCN2	4.45759	0.00131579	7.29381
ITGAV	4.44657	0.0012987	2.32862
NUP210	4.44177	0.00128205	1.3665
OPA1	4.43868	0.00126582	-0.759785
HACL1	4.43759	0.00125	-2.57427
CSK	4.42244	0.00123457	1.92902
PLEC	4.40694	0.00121951	2.16233
SLIRP	4.40024	0.00120482	-1.73947
CORO1C	4.39434	0.00119048	1.71124
EHD1	4.37906	0.00174118	-0.892543
DPYSL3	4.37742	0.00172093	2.48383
AP3S1	4.37597	0.00170115	2.60493
COQ7	4.36974	0.00168182	-1.51108
CHMP1B	4.36388	0.00166292	1.29554
MPDU1	4.36037	0.0024	-4.98818
AIF1	4.356	0.00237363	1.91429
CNN3	4.34678	0.00234783	1.20229
PECR	4.33959	0.00232258	-1.50705
FAM105A	4.32003	0.00229787	4.47002
CP	4.31086	0.00227368	2.54661
ENTPD2	4.30915	0.00225	1.93735
PDLIM1	4.29014	0.0022268	3.21133
SSR4	4.28776	0.00220408	1.49654
BRD9	4.27616	0.00218182	-6.39281
LSAMP	4.27201	0.00216	4.61188
MRPS10	4.2675	0.00213861	-1.32683
FES	4.26431	0.00211765	-3.27619
CD44	4.26339	0.00209709	3.09573
C1GALT1	4.26088	0.00207692	-3.77371
SLC25A48	4.24511	0.00205714	-6.76398
COQ5	4.22317	0.00203774	-1.1445
AP4B1	4.21663	0.00201869	3.18413
S100A11	4.21571	0.002	2.55088
HNRNPM	4.21234	0.00198165	1.25122
LCP1	4.20967	0.00196364	2.04872
SCP2	4.19367	0.00194595	-0.969785
ELMO1	4.18223	0.00192857	2.54039
TWF1	4.18189	0.0019115	1.0616
CUL7	4.17783	0.00189474	-4.23768
PTPRC	4.16512	0.00187826	3.09156
RPLP1	4.1642	0.00186207	1.15519
GART	4.16264	0.00184615	-0.767078
TBC1D25	4.15	0.00183051	-7.25542
ZFP187	4.14915	0.00181513	-1.68285
IRGM	4.14489	0.0018	3.8846
NONO	4.14448	0.00178512	1.64335
MRPS24	4.1423	0.00177049	-1.35022
SEC22B	4.14219	0.0017561	1.08179
CYBB	4.12951	0.00174194	2.56611
SYNPO	4.11636	0.001728	-2.59719
PRODH2	4.11595	0.00171429	-1.26424
BCKDHB	4.11548	0.00170079	-1.92458
CNRIP1	4.1124	0.0016875	-1.0818
HCLS1	4.11199	0.00167442	4.87735
ARFIP1	4.10844	0.00166154	1.93762
CYBC1	4.10608	0.00164885	1.09883
NDUFV1	4.08571	0.00163636	-1.07329
ARPC1B	4.08477	0.00162406	1.13243
ANXA1	4.0699	0.00161194	1.98165
DDX23	4.06861	0.0016	1.25783
BPNT1	4.06823	0.00158824	-0.995121
POLDIP2	4.06283	0.00189781	-1.00154
TRAPPC6A	4.0549	0.00188406	-6.0284
ACO1	4.05261	0.0018705	-1.22418
MAOB	4.04139	0.00185714	-1.5105
PTOV1	4.03909	0.00184397	4.16258
PCOLCE	4.03888	0.00183099	2.85663
FERMT3	4.03749	0.00181818	2.95114
CES1C	4.0374	0.00180556	2.12352
MAP1B	4.02231	0.0017931	2.89278
DHCR7	4.01855	0.00178082	-1.76958
ESYT1	4.01785	0.00176871	1.75447
TMEM179B	4.01577	0.00175676	1.99164
LOC100361144	4.01371	0.00174497	-1.39499
SNRPB	4.01062	0.00173333	1.3582
SPCS3	4.00971	0.00172185	3.63236
VCPIP1	4.00452	0.00171053	1.75253
IRF2BP2	4.00359	0.00169935	1.60945
HAVCR1	4.00208	0.00168831	5.87627
ATP2A3	3.99924	0.00167742	-3.81113
SGPL1	3.99901	0.00166667	0.898647
PDK3	3.99377	0.00165605	-1.67008
LOC688963	3.9893	0.00164557	-1.21228
YME1L1	3.98475	0.00163522	-2.61682
GSTA4	3.98065	0.001625	-1.22537
CCDC186	3.96587	0.00161491	-1.79267
ABCB10	3.964	0.00160494	-1.49763
LOC100911597	3.96278	0.00159509	1.25283
PCCB	3.96071	0.00158537	-1.11737
NUP133	3.95102	0.00157576	1.97104
CAPZB	3.9482	0.00156627	0.439003
YTHDF3	3.94574	0.00155689	1.38931
SLC25A30	3.94513	0.00154762	-1.19329
GSN	3.93863	0.00153846	0.959468
PDLIM4	3.92953	0.00152941	2.66383
HNRNPA3	3.92654	0.00152047	1.298
FLNB	3.92461	0.00151163	0.79961
CA4	3.92276	0.00150289	-2.8435
HSD17B10	3.91491	0.00188506	-1.1425
LMBRD1	3.91252	0.00187429	-1.34708
PLOD2	3.91023	0.00186364	2.51939
SLCO1A3	3.91005	0.00185311	-5.06451
B3GALT5	3.90299	0.0018427	-4.85899
MRPS5	3.89688	0.00210056	-1.02347
NLRX1	3.89596	0.00208889	-1.25263
PFN1	3.89581	0.00207735	1.1965
ALYREF	3.8955	0.00206593	1.69036
SIRPA	3.89054	0.00205464	1.81471
HSD17B4	3.8896	0.00204348	-1.11091
GCDH	3.88865	0.00203243	-2.08741
SERPINA3N	3.88787	0.00202151	2.14751
SUOX	3.8789	0.0020107	-1.77813
SLC25A42	3.86908	0.002	-2.72057
PCCA	3.86321	0.00198942	-2.40791
SLC39A10	3.85634	0.00197895	1.57913
GUCY1A3	3.85239	0.00196859	1.80938
NAPEPLD	3.85025	0.00195833	-4.95937
ATP2A2	3.84925	0.00194819	-0.485899
HMGN2	3.84503	0.00216495	3.60879
SFPQ	3.84469	0.00215385	1.08661
ATP6V1A	3.8358	0.00214286	-0.821621
TXNDC9	3.83302	0.00213198	0.779895
ACOX1	3.83209	0.00212121	-2.04338
ABCD3	3.8301	0.00211055	-1.63166
OMA1	3.82233	0.0021	-1.3525
LOC102548013	3.81632	0.00208955	1.86731
YWHAH	3.81056	0.00207921	1.29121
DHRS7L1	3.81004	0.00240394	-2.69281
HCCS	3.80633	0.00239216	-1.17639
DDR1	3.80431	0.00238049	2.07925
AKR1C12L1	3.78839	0.00267961	-2.86831
SAMM50	3.78365	0.00266667	-0.875425
SUCLA2	3.7832	0.00265385	-0.954619
CMC2	3.78303	0.00264115	-1.43379
MRPL53	3.78036	0.00262857	-1.53963
PNLIPRP1	3.7708	0.00261611	10.0426
SMAP1	3.77014	0.00260377	1.54263
SLC5A9	3.75968	0.00285446	-4.26152
MFGE8	3.75861	0.00284112	1.87878
GDA	3.75072	0.00303256	2.21825
TSN	3.73996	0.00301852	0.976111
VARS	3.73632	0.00300461	0.706019
S100A1	3.73383	0.00299083	-5.67136
GSN	3.71418	0.00297717	1.58781
PGK2	3.71347	0.00296364	-1.72609
FLII	3.71295	0.00295023	0.794162
COL14A1	3.7104	0.00293694	1.79414
PTTG1IP	3.70864	0.00292377	1.25947
GSTZ1	3.70763	0.00310714	-1.94439
GRPEL1	3.70374	0.00309333	-1.11938
SLC5A6	3.70247	0.00307965	-3.20173
WDR5	3.69429	0.00306608	1.89338
ATP6V1H	3.69345	0.00305263	-0.622742
LMCD1	3.69127	0.0030393	1.77308
SYPL1	3.68896	0.00302609	-1.30039
RPS5	3.68892	0.00301299	0.797754
NPM1	3.68878	0.003	1.59983
ACSM3	3.68712	0.00298712	-2.71543
RAB32	3.68639	0.00297436	0.880351
SYK	3.6858	0.0029617	-1.91116
NOP56	3.67946	0.00294915	1.11453
COX5B	3.67107	0.00293671	-1.65966
APOOL	3.66248	0.00292437	-1.336
MRRF	3.66172	0.00291213	-2.06402
APPL2	3.65977	0.0029	-4.67759
FAM49B	3.65869	0.00288797	1.75749
SSRP1	3.65659	0.00304132	1.18661
ACOT11	3.6557	0.00302881	-1.82279
NDUFB11	3.65272	0.00301639	-1.18872
HTRA1	3.65215	0.00300408	3.89834
PTGR2	3.64715	0.00325203	-1.58611
CISD1	3.6451	0.00323887	-1.17075
RHBDF1	3.64352	0.00322581	-1.65277
TSTA3	3.64303	0.00321285	-0.704562
COL18A1	3.6372	0.0032	1.99998
RGD1311756	3.63449	0.00318725	-0.927054
MFN1	3.63435	0.0031746	-3.20435
ACOT3	3.63091	0.00316206	-1.05402
ALDH1B1	3.63066	0.00314961	-3.46056
PPAP2B	3.61892	0.00313725	-1.44323
DIO1	3.61721	0.003125	-2.80233
CES2C	3.61379	0.00311284	-0.855362
SIGLEC1	3.61308	0.00310078	-1.79271
MRPL21	3.61274	0.0030888	-1.27149
MRPL48	3.61045	0.00307692	-1.3908
LRBA	3.60808	0.00306513	-1.41101
FDX1	3.60235	0.00305344	-1.44832
TNPO1	3.60226	0.00304183	1.04466
RAP1A	3.59284	0.00328788	-1.7099
CKB	3.58615	0.00344151	1.97437
ARHGAP24	3.58584	0.00342857	-2.40357
ITGA1	3.58136	0.00341573	1.32775
REPS2	3.57915	0.00340299	2.54709
CYC1	3.57406	0.00339033	-1.07595
IQGAP1	3.5723	0.00337778	1.07012
UQCRC2	3.56529	0.00336531	-0.800559
ARHGDIA	3.56507	0.00335294	0.716797
TMSB4X	3.56026	0.00334066	3.96765
MPP2	3.55823	0.00332847	2.59441
ACSL1	3.5556	0.00331636	-1.16097
BCKDHA	3.55535	0.00330435	-1.30865
UFL1	3.55305	0.00329242	1.60043
SEPSECS	3.55091	0.00328058	-1.57637
MEIS1	3.54689	0.00326882	-1.23094
BLVRA	3.54602	0.00325714	-1.92677
C7	3.54225	0.00324555	2.27503
FAM129A	3.5396	0.00323404	2.85862
MGST1	3.53714	0.00322261	-0.893623
GPNMB	3.53386	0.00321127	6.3465
SLC12A6	3.5328	0.0032	-2.43192
DDX39B	3.53271	0.00318881	0.825405
SF3B3	3.52382	0.0034007	0.848636
GPR108	3.52209	0.00338889	-2.25983
CAD	3.52167	0.00337716	0.649559
PSME1	3.51068	0.00336552	0.978376
PSMB10	3.50837	0.00335395	2.27349
PSMB6	3.50676	0.00334247	-0.323384
ROCK1	3.50063	0.00348123	-1.43734
RBMXRTL	3.49754	0.00346939	1.88102
SLC16A7	3.49633	0.00345763	-1.60177
NDUFA11	3.49618	0.00344595	-1.04836
CYGB	3.49459	0.00343434	2.10364
KIFC3	3.49426	0.00342282	-1.53365
MRPS16	3.48917	0.00341137	-1.17043
MRPS11	3.48845	0.0034	-2.23941
NAAA	3.48636	0.0033887	2.66378
RPL27A	3.48601	0.00337748	0.818104
PROSC	3.48468	0.00336634	-1.36663
BBS2	3.48262	0.00353947	-4.19433
PRPS2	3.48196	0.00352787	-1.82366
TNC	3.48154	0.00351634	4.36987
SLC28A1	3.47939	0.00350489	-3.55193
WDR43	3.47423	0.00349351	-0.75682
TAGLN2	3.47347	0.0034822	1.89389
NMES1	3.47252	0.00347097	7.52454
UTP6	3.47139	0.00345981	4.95127
AGT	3.46944	0.00344872	1.58375
SNX18	3.46817	0.00364217	1.2964
LONP2	3.46677	0.00363057	-1.67302
RCN3	3.46184	0.00361905	3.81997
CAMSAP3	3.46089	0.00360759	-2.74452
CATL	3.45936	0.00359621	2.49274
VWA8	3.45901	0.00358491	-0.884338
COQ9	3.45303	0.00357367	-1.30321
PPIC	3.45259	0.0035625	-3.08748
ETFB	3.45236	0.0035514	-1.03848
TMEM43	3.4512	0.00354037	1.556
GNB4	3.44917	0.00352941	2.63289
SPP1	3.44843	0.00351852	7.38948
DECR2	3.44597	0.00350769	-3.6884
FBLIM1	3.44588	0.00349693	5.8092
LPP	3.44539	0.00348624	2.07129
FRK	3.44363	0.00347561	3.76253
RBBP7	3.43636	0.00346505	1.66137
PPOX	3.43575	0.00345455	-2.2185
KARS	3.43355	0.00357704	0.438268
TCERG1	3.43294	0.00356627	1.40757
SFN	3.43271	0.00355556	2.44994
NDUFAF4	3.43265	0.00354491	-1.26683
ATP6V1C2	3.43235	0.00353433	-1.94931
UPB1	3.4291	0.00352381	-2.26952
COPS8	3.42165	0.00385757	-1.00434
TIMM9	3.4183	0.00384615	-1.23139
LOC100912599	3.41821	0.00383481	-0.912371
IMMT	3.41808	0.00382353	-0.586392
GUCY1B3	3.4173	0.00381232	1.35987
GNAI2	3.41454	0.00380117	0.601361
RPL19	3.40758	0.00379009	1.10788
COX15	3.4047	0.00377907	-1.47391
CPNE8	3.40295	0.00376812	4.47456
SLC25A24	3.39857	0.00391908	2.48109
HIBADH	3.3934	0.00390778	-1.47228
LYPLAL1	3.39292	0.00405747	-6.52462
CML5	3.39188	0.00404585	-2.61228
MEP1B	3.39048	0.00403429	-5.44009
PSAT1	3.38369	0.00402279	-1.4338
PRMT1	3.38365	0.00401136	0.908467
ACADVL	3.38189	0.004	-0.986785
KHSRP	3.37992	0.0039887	4.22034
TRABD	3.37293	0.00397746	-1.34096
EEF1B2	3.37163	0.00396629	0.730603
ANXA13	3.37014	0.00395518	-1.18937
NDUFA9	3.3672	0.00394413	-1.02381
RAB11FLP5	3.36511	0.00412256	1.40673
RAC2	3.36384	0.00411111	1.54293
S100A9	3.3638	0.00409972	4.04028
SLC25A4	3.35957	0.0040884	-1.38843
ANTXR2	3.35863	0.00407713	1.31284
MCCC1	3.35815	0.00406593	-1.41947
NDUFAF1	3.35682	0.00405479	-1.47471
SFXN5	3.35563	0.00404372	-2.17693
DDX20	3.3515	0.0040327	-3.10315
BCAP29	3.34624	0.00402174	4.28887
SRRT	3.34562	0.00401084	1.18725
NRP1	3.34559	0.004	1.41597
CNNM4	3.34346	0.00398922	-3.1255
CAT	3.34248	0.00397849	-1.62735
SLC7A13	3.34231	0.00396783	-7.89115
ABCA2	3.34113	0.00395722	-0.789438
CRAT	3.33916	0.00394667	-1.05081
PXDN	3.33778	0.00406383	1.27143
MAP4	3.3337	0.00405305	3.52479
UBE2K	3.33338	0.00422222	-1.3906
SERPINA4	3.33137	0.00434828	2.13783
FMO3	3.33095	0.00433684	-2.32994
PDLIM7	3.32898	0.00432546	2.72662
PDHB	3.32582	0.00430287	-1.34776
ADAMTSL4	3.31981	0.00429167	1.49105
LOC100365676	3.31958	0.00428052	1.09273
PSME2	3.31811	0.00426943	0.797846
CHUK	3.31744	0.0042584	-1.38408
SH3BGRL3	3.31722	0.00424742	1.30631
FGB	3.31302	0.0042365	3.70978
PDCD11	3.31053	0.00422564	2.15828
G6PC3	3.30995	0.00421483	5.42173
CHD1	3.30946	0.00420408	-1.67396
FABP5	3.30798	0.00419338	-2.26724
SERPINB8	3.30793	0.00418274	1.30356
HMHA1	3.3077	0.00417215	3.51437
NNT	3.3035	0.00429293	-1.0936
AMT	3.30193	0.00428212	-1.49232
ALDH18A1	3.30118	0.00427136	3.34178
CALD1	3.30013	0.00426065	2.26704
FHOD1	3.2996	0.00425	1.68066
MYOF	3.29945	0.0042394	1.87767
NRG1	3.29856	0.00422886	2.00071
FAT1	3.29786	0.00421836	1.58144
PMPCB	3.29584	0.00433663	-1.10522
TLN1	3.29231	0.00432593	1.10225
PMPCA	3.29101	0.00431527	-0.823292
COPS7B	3.28611	0.00430467	-5.80557
NDUFA3	3.2846	0.00429412	-1.46738
DDX3Y	3.28393	0.00428362	0.737552
FBN1	3.28321	0.00427317	2.74103
ATP6V1E1	3.28101	0.00426277	-1.36238
GNAI3	3.28068	0.00425243	-0.687702
ARL8B	3.28068	0.00424213	-1.06665
PARL	3.27892	0.00423188	-2.40808
TRAPPC3	3.27773	0.00422169	1.3002
TTC38	3.27753	0.00421154	-1.32469
LYZ2	3.27262	0.00420144	2.10872
ESYT2	3.2689	0.00419139	1.23233
MICAL2	3.26392	0.00431504	-4.49023
EFEMP2	3.26375	0.00430476	4.82755
SLC15A2	3.25599	0.00429454	-2.10152
RPF2	3.25451	0.00428436	1.62061
TAP2	3.25206	0.00427423	1.97172
UBL7	3.25079	0.00426415	-0.946422
KDM5A	3.24875	0.00425412	-2.13276
ACSF2	3.24629	0.00424413	-1.66908
NDUFS3	3.24305	0.00423419	-0.889226
NUAK2	3.24238	0.0042243	-3.00784
STXBP5	3.2382	0.00421445	-1.55647
A1CF	3.23669	0.0044	-3.54059
RAP1GAP	3.23623	0.00451044	-1.80391
EMILIN1	3.23475	0.0045	2.62511
MERTK	3.23447	0.00448961	3.19884
DARS2	3.23365	0.00447926	-1.99511
TTC7B	3.2301	0.00446897	5.1142
NADK2	3.22806	0.00445872	-1.34199
MAT2A	3.22798	0.00444851	-0.95531
GLDC	3.22719	0.00443836	-4.67449
RHPN1	3.22545	0.00442825	-1.35901
DDT	3.22487	0.00441818	-0.943849
NDUFS2	3.2241	0.00440816	-0.815308
B3GLCT	3.22396	0.00439819	1.94978
PGRMC1	3.2218	0.00438826	-0.982154
SLC25A20	3.22016	0.00437838	-0.825392
SNRNP200	3.21673	0.00436854	1.00823
ABCA8A	3.21566	0.00435874	3.04496
SRSF2	3.2085	0.00434899	0.783628
PLEKHB2	3.20591	0.00448214	1.66035
POLR2E	3.20468	0.00447216	1.20596
COPS3	3.20158	0.00455111	0.680323
IRF5	3.20117	0.00454102	-1.84121
YARS	3.20008	0.00453097	0.501934
CORO1B	3.19489	0.00452097	0.997578
MRPL40	3.19335	0.00462555	-1.55018
RDH13	3.18568	0.00461538	-1.51937
CDH11	3.18314	0.00460526	-4.22528
TOR3A	3.1814	0.00459519	4.10925
SRSF6	3.18082	0.00458515	0.683492
PYCARD	3.17948	0.00457516	1.75429
UGGT1	3.17699	0.00471304	0.556162
PTPN9	3.17482	0.00470282	1.88887
SF3A3	3.17022	0.00469264	0.875639
PAK2	3.17008	0.00468251	1.58155
NIPSNAP3B	3.16772	0.00467241	6.73541
EEF1D	3.16711	0.00466237	1.06236
NDUFV3-PS1	3.16662	0.00465236	1.26962
CCBL2	3.16317	0.0046424	-1.25486
CKAP4	3.16272	0.00463248	1.2378
PDCD5	3.16186	0.0046226	1.77394
ETNPPL	3.16142	0.00461277	-3.49897
MTMR10	3.16008	0.00460297	-2.77952
NRADD	3.16008	0.00459322	3.82155
ACTR2	3.15961	0.00458351	0.554669
TRIM25	3.15937	0.00457384	0.810524
FGG	3.15933	0.00456421	3.26695
ABLIM3	3.15764	0.00455462	-4.62161
PIK3R2	3.15687	0.00454507	-1.55261
WAS	3.15558	0.00453556	3.37428
ANXA5	3.15471	0.0045261	1.40646
CECR5	3.15318	0.00451667	-1.35394
RCN1	3.15217	0.00450728	2.99512
EMC7	3.15168	0.00449793	-1.38204
HNRNPK	3.14975	0.00457971	1.073
ARHGAP4	3.14766	0.0047438	4.50081
ACAD8	3.14423	0.00485773	-0.97507
SLC6A19	3.14351	0.00484774	-3.19296
AKR1B7	3.1421	0.00494456	7.15112
ABCF2	3.14091	0.00493443	-2.25639
CYFLP1	3.14069	0.00492434	0.442668
ITFG1	3.13975	0.00491429	1.30411
TLDC1	3.13872	0.00490428	-1.74035
HNRNPA2B1	3.13768	0.00489431	1.50559
SERPINE2	3.13648	0.00488438	4.78366
RPL26	3.13588	0.00487449	0.605511
COL12A1	3.13383	0.00486465	2.71195
ENTPD5	3.13252	0.00485484	-1.45215
SLC13A2	3.13245	0.00484507	-6.61653
MRPS23	3.13124	0.00483534	-0.857415
COL15A1	3.13058	0.00482565	2.53167
S100A6	3.13032	0.004816	2.22139
SMYD5	3.12986	0.00480639	3.00978
STAT3	3.12844	0.00479681	1.27534
VDAC3	3.12636	0.00478728	-0.829322
TCIRG1	3.12516	0.00477778	3.99166
EEF1A1	3.12478	0.00476832	0.94553
CHCHD6	3.12383	0.00475889	-1.26596
GNAS	3.12222	0.00474951	-1.01111
SCRN3	3.12091	0.00474016	-1.64075
NDUFB8	3.12014	0.00473084	-1.40251
AUH	3.11604	0.00482353	-0.856197
EHHADH	3.11571	0.00481409	-1.40846
TATDN1	3.11555	0.00480469	-0.976679
RPS18	3.11225	0.00479532	0.836969
LRP1	3.1106	0.00478599	2.06817
LEMD2	3.11034	0.0047767	2.91543
ARGLU1	3.10918	0.00476744	1.55006
SLC22A2	3.1043	0.00486654	-3.1318
DMGDH	3.10374	0.00485714	-1.82745
STAT5A	3.1014	0.00484778	-0.779756
ACSS3	3.09759	0.00495385	-1.03908
ARPC1A	3.09708	0.00494434	-1.16297
CARM1	3.09564	0.00493487	0.970703
PDAP1	3.09549	0.00492543	5.22251
PCDHA5	3.095	0.005	3.36345
ZYX	3.09435	0.00499048	5.68138
WARS2	3.09338	0.00498099	-0.92847
GNG7	3.09278	0.00497154	-0.980263
ABCB7	3.09207	0.00496212	-1.01903
CML6	3.09047	0.00506616	-3.29781
THBS1	3.09017	0.0050566	2.25964
ACOT13	3.08901	0.00504708	-2.4363
HNF1B	3.08872	0.00503759	-0.826902
CD34	3.08444	0.00513321	2.85953
GRAP2	3.08407	0.0051236	-3.26177
TMX1	3.08251	0.00511402	1.31418
DSTN	3.08228	0.00510448	0.958575
VDAC2	3.07867	0.00509497	-0.68799
ALDH5A1	3.07787	0.0050855	-1.84835
PTGFRN	3.07712	0.00507607	2.56743
HK2	3.07524	0.00506667	1.42812
PAPSS2	3.07375	0.00513863	-1.72974
SMTNL2	3.07321	0.00512915	3.82093
NDUFS4	3.07143	0.00520074	-1.20706
RRM2B	3.07062	0.00519118	-2.50143
CDH6	3.07008	0.00518165	1.20425
ATP9A	3.06847	0.00517216	1.73131
ANP32B	3.0667	0.00516271	1.15166
SERPING1	3.06438	0.00515328	1.24072
RAB11FIP1	3.06279	0.0051439	0.817886
UGT2B35	3.06196	0.00513455	-3.14944
SMPDL3A	3.06172	0.00512523	1.58663
NDUFB5	3.06161	0.00511594	-1.24189
CFD	3.06075	0.00510669	1.2279
CCDC186	3.0574	0.00509747	-2.19803
RNF114	3.05525	0.00508829	-2.02516
UGT2B15	3.05368	0.00507914	-2.8727
PRPF19	3.05248	0.00507002	1.45631
RGD621098	3.05202	0.00506093	8.17768
CFHR1	3.05055	0.00505188	2.08203
COX7A2	3.04777	0.00504286	-1.36952
ALDH1L1	3.04643	0.0051123	-1.07381
NDUFA10	3.04481	0.0051032	-1.32452
ASPG	3.0442	0.00509414	-5.27925
NCAM1	3.04246	0.0051773	1.92101
COMMD5	3.04218	0.00516814	-1.26706
MPI	3.0418	0.00515901	-2.30469
ADHFE1	3.03728	0.00524162	-1.66808
RPLP0	3.03664	0.00523239	0.508433
MAN2A2	3.03563	0.0052232	1.39659
DDX17	3.03352	0.00521404	0.908856
PNPLA8	3.02978	0.00549912	-1.72849
AGA	3.02903	0.00548951	1.70998
C7	3.02871	0.00547993	2.41351
AADAC	3.02811	0.00547038	-3.54964
MAP4K5	3.02755	0.00555826	-2.39136
PSMB9	3.02752	0.00554861	2.20752
MRPS15	3.0244	0.00553899	-0.849229
GIT1	3.0243	0.00552941	1.89135
KDM5C	3.02378	0.00551986	-3.03941
TPM3	3.0237	0.00551034	1.13176
ASRGL1	3.01648	0.00568675	-1.69799
B2M	3.0127	0.00578694	1.10038
HRG	3.01247	0.00577702	2.3614
PTPN23	3.01096	0.00576712	0.797468
SCGB1A1	3.00731	0.00575726	6.61004
MTX2	3.00556	0.00574744	-1.20819
HPS6	3.00499	0.00573765	-0.978037
ABHD11	3.00492	0.00572789	-2.09288
KLHL3	3.00352	0.00571817	-3.1274
ECI2	3.00163	0.00570847	-1.01851
HBS1L	2.99916	0.0057868	-1.2888
PTPRM	2.99911	0.00577703	-1.59712
IVD	2.99844	0.00585497	-1.48769
CHMP1A	2.99606	0.00584512	-0.862373
FN1	2.99551	0.00583529	2.59234
MGAM	2.99504	0.0058255	-0.928014
CORO1A	2.99322	0.00581575	1.82538
PBLD	2.99243	0.00580602	-0.78856
HERC4	2.99179	0.00579633	-1.58428
ACSF3	2.99037	0.00585333	-1.12441
MUT	2.98718	0.00584359	-1.74753
FBLN5	2.98489	0.00591362	2.99253
NDUFA13	2.98407	0.00590381	-0.791482
GALK2	2.98186	0.00589404	0.929543
ATP6V1D	2.98133	0.0058843	-0.743803
DYNLL2	2.98053	0.00587459	0.622259
UBA6	2.97881	0.00586491	1.07645
SMAD1	2.97791	0.00596711	3.0495
VWA5A	2.97689	0.00604269	0.979836
NUDCD1	2.9764	0.00603279	-1.44235
FSCN1	2.97503	0.00608838	1.62434
GRN	2.97432	0.00607843	1.89371
LEPREL1	2.96955	0.00606852	-4.13848
AHSG	2.96921	0.00605863	2.02582
PTBP1	2.96824	0.00615285	1.20355
SPR	2.96581	0.00614286	-1.42094
GOT1	2.96085	0.00621718	-0.78567
TRPV4	2.96065	0.00620712	-1.25116
LOC100910200	2.96054	0.00619709	1.1189
CTBS	2.95913	0.00626452	2.1424
ATP5D	2.9577	0.00625443	-1.1565
SET	2.95591	0.00624437	1.22699
NUP205	2.95586	0.00623435	0.654883
NUCB2	2.95429	0.00622436	1.96946
ATP5F1	2.9538	0.0062144	-0.77842
COX5A	2.94987	0.00620447	-0.616826
MRPS26	2.94922	0.00619458	-1.73306
HIST1H1C	2.94823	0.00625478	1.25003
VPS28	2.94666	0.00624483	1.05731
SMC4	2.94648	0.00623492	-1.2757
SEC11A	2.9454	0.00622504	1.12508
DBT	2.94362	0.00621519	-1.05823
LTBP4	2.93853	0.00620537	4.73372
ABCC6	2.93637	0.00619558	-2.64514
FLNA	2.9356	0.00618583	1.3673
GPR39	2.93541	0.0061761	2.75143
RPL35A	2.93499	0.00625432	0.69812
ACOX2	2.93371	0.00624451	-2.44295
S100A13	2.93236	0.00623474	1.10188
TRIM28	2.93181	0.006225	1.13316
CAP1	2.93126	0.00621529	1.37205
RAD50	2.92956	0.00620561	1.98714
GPX8	2.92941	0.00619596	3.01752
ABCB8	2.92735	0.00618634	-1.37811
TMEM65	2.92554	0.00617674	-1.0437
BTD	2.92544	0.00616718	-1.53237
ACYP1	2.92424	0.00615765	-0.881569
SLC4A1	2.9242	0.00614815	-2.63625
STIM2	2.92387	0.00613867	-2.07252
EMC3	2.92236	0.00612923	-0.791795
NDUFB7	2.92227	0.00611982	-1.08809
BASP1	2.92111	0.00611043	2.37712
LONP1	2.91884	0.00610107	-0.482055
TACC2	2.91795	0.00609174	-1.78845
NUMA1	2.91773	0.00608244	1.46357
ITPR2	2.91661	0.00607317	-1.62337
UCHL5	2.91518	0.00606393	-1.23328
TTR	2.91205	0.00605471	1.24354
RMDN1	2.91188	0.00604552	-1.86473
GLUD1	2.91152	0.00603636	-0.964861
CERS2	2.90742	0.00602723	-1.11335
TUBB5	2.90577	0.00601813	1.21501
OSMR	2.90307	0.00600905	2.43689
ECM1	2.90252	0.006	1.99768
SOD1	2.90249	0.00599098	-0.94613
FLNC	2.90045	0.00606006	1.17112
SERPINB9	2.90004	0.00605097	1.36432
GATSL2	2.89989	0.00604192	3.26236
SMARCA4	2.89862	0.00603288	0.608813
OSBPL5	2.89829	0.00602388	-3.02491
EMC1	2.8975	0.0060149	-0.54815
CYTH2	2.89737	0.00600595	1.68442
NDUFC2	2.89677	0.00599703	-0.852221
PKLR	2.89528	0.00598813	-2.16456
GPR116	2.89256	0.00597926	-2.98839
GMPPB	2.89136	0.00597041	-0.450393
PSMA3	2.8906	0.0059616	0.404991
IKBKB	2.89042	0.0059528	3.45212
CHP1	2.89008	0.00594404	-0.740919
NUDT8	2.89007	0.00593529	-1.69461
SDHA	2.8898	0.00592658	-0.651622
RFC2	2.8868	0.00591789	-1.5012
SEC11C	2.88485	0.00590922	2.88932
CSRP1	2.8827	0.00590058	1.47418
SETD1A	2.88211	0.00589197	2.37656
MCCC2	2.87952	0.00588338	-1.32201
IQSEC1	2.87946	0.00587482	-1.58969
LUM	2.87798	0.00586628	2.60007
RGD1562392	2.87691	0.00585776	-5.10545
PEF1	2.87466	0.00584928	3.4826
LUC7L2	2.87441	0.00593922	1.817
CHCHD4	2.87303	0.00593064	-2.33962
CYBA	2.87292	0.00592208	2.41906
RPL28	2.87278	0.00591354	0.560946
RALB	2.87251	0.00590504	0.607836
TPK1	2.86992	0.00598276	-4.35245
RETSAT	2.86938	0.00605452	-1.84161
HDAC2	2.86721	0.00604585	1.18731
ALDH2	2.86701	0.0060372	-1.04637
TAGLN	2.86365	0.00602857	1.97081
ITGB1	2.86267	0.00601997	0.804397
CASP8	2.86225	0.0060114	2.06642
IPO5	2.86053	0.00600284	0.740692
ACTG1	2.8599	0.00599432	0.73404
MMAA	2.85959	0.00598582	-2.20772
GCHFR	2.85609	0.00605099	-6.35753
ATP6V0A4	2.8548	0.00604243	-1.22689
TIMM8A1	2.8545	0.0060339	-1.38648
RTN4	2.85313	0.00602539	1.00222
SPECC1	2.85061	0.0060169	-1.24393
	2.84954	0.00600844	-1.05374
SDC2	2.8495	0.006	-1.65443
ST3GAL5	2.84896	0.00599158	-2.66072
MSR1	2.84847	0.00598319	4.50267
UNC93B1	2.84741	0.00597483	2.06505
LZTR1	2.84615	0.00596648	-1.67946
HIKESHI	2.84491	0.00595816	-1.63638
IRF2BPL	2.8441	0.00594986	3.17136
SUN1	2.83953	0.00601391	1.83319
FAM213A	2.83898	0.00600556	-0.737512
LOC298116	2.83862	0.00599723	-7.62831
EIF4A1	2.83681	0.00598892	0.488392
TOR2A	2.83226	0.00598064	1.61841
ANXA2	2.82896	0.00597238	1.64332
TPM1	2.82883	0.00596414	1.00782
CALU	2.82713	0.00595592	1.59115
ATP6V1C1	2.82707	0.00594773	-1.08399
THNSL2	2.82098	0.00593956	-1.70332
NDUFV2	2.82065	0.00593141	-1.2243
NDUFAF5	2.81989	0.00592329	-1.99734
COL14A6	2.81975	0.00591518	2.18097
UBTF	2.81863	0.0059071	1.66192
ALAS1	2.8184	0.00589905	-2.0146
G6PC	2.81725	0.00589101	-0.969127
COX2	2.81632	0.00588299	-1.23763
NARS2	2.8104	0.00592935	-0.7595
ARMC6	2.80947	0.00597558	4.69717
NRF1	2.8091	0.00596748	-2.00436
C1QA	2.80659	0.0059594	2.9221
IPO9	2.8063	0.00595135	1.19665
AIFM1	2.80524	0.00594332	-0.761522
MYO18B	2.80478	0.00593531	4.32416
UPP1	2.80273	0.00592732	2.26469
APOO	2.80189	0.00591935	-1.66113
PRPF6	2.79855	0.00591141	0.659273
TPP1	2.79697	0.00590349	1.13609
	2.7942	0.00602945	-1.89043
OCIAD2	2.79359	0.00602139	-0.561078
CYP4A14	2.79252	0.00601335	-2.32751
ACAA1A	2.79234	0.00600533	-1.02606
PKP4	2.79093	0.00599734	0.661997
ATP6V1G1	2.79026	0.00598936	-1.02973
ACADM	2.79001	0.00598141	-1.42812
PDGFRB	2.78923	0.00597347	1.65892
RRAS2	2.78843	0.00596556	-0.532412
CYTB	2.78764	0.00595767	-1.24192
DDX19A	2.78633	0.00602906	-1.50919
GFM1	2.78566	0.00602111	-0.934184
MFF	2.78534	0.00601318	-1.36592
L2HGDH	2.78468	0.00600526	-0.792439
OXSM	2.78459	0.00599737	-1.07524
SLC40A1	2.78337	0.0059895	2.01494
DPEP1	2.78289	0.00598165	-1.27277
ETL4	2.7828	0.00597382	1.16768
PTS	2.782	0.00596601	-1.37622
INPP5K	2.78129	0.00595822	1.70129
TNFAIP8L2	2.78106	0.00595046	4.65469
CD99	2.78083	0.00594271	3.08206
LMNB1	2.78004	0.00593498	1.59092
ASPDH	2.77883	0.00592727	-0.747644
LIMS1	2.77446	0.00598184	1.09908
STK3	2.7736	0.00597409	-2.31691
GNAI1	2.77273	0.00596636	-1.15362
SLC5A11	2.77237	0.00595866	-5.32649
AQR	2.77122	0.00603871	-0.937414
AGPAT6	2.77084	0.00603093	-2.42891
NFU1	2.77082	0.00602317	-0.594517
RPS29	2.76992	0.00601542	1.30855
ARL6IP5	2.76933	0.0060077	1.40279
POR	2.76866	0.006	-0.362445
PIGQ	2.76647	0.00599232	3.86901
MAOA	2.76531	0.00598465	-0.409501
ERAP1	2.7648	0.00597701	0.937882
SERPINA1	2.76153	0.00596939	1.57208
PEA15	2.76074	0.00601274	2.0329
PGLYRP2	2.75837	0.00600509	4.40231
LAMB1	2.75715	0.00599746	0.51219
DHRS3	2.75614	0.00598985	-1.58036
LGALS3	2.75285	0.00603295	3.39036
HNRNPUL2	2.75246	0.00602532	0.788196
TOMM70A	2.75162	0.0060177	-0.857956
VARS2	2.7502	0.0060101	-1.38065
RPS6KA4	2.74939	0.00600252	3.07774
CFH	2.74912	0.00599496	1.6813
ATP5O	2.74815	0.00598742	-0.705102
PSEN1	2.74684	0.0059799	-0.87692
LYPLA1	2.7461	0.0059724	-1.68902
PPM1B	2.74509	0.00596491	-2.65856
ABCB1A	2.74415	0.00595745	-2.08335
ORM1	2.74273	0.00595	2.61106
FERMT2	2.74254	0.00594257	0.607094
MRPL45	2.74133	0.00593516	-1.25655
ANXA3	2.73975	0.00598755	1.40226
DKC1	2.73962	0.0059801	1.14574
TPR	2.73632	0.00597267	0.909952
RNASE4	2.73564	0.00596526	2.10584
STK24	2.73309	0.00595787	1.71947
ATP5A1	2.73205	0.0059505	-0.766193
NIPBL	2.73142	0.00594314	-2.89422
ANKRD13A	2.72713	0.006	-1.36333
VTI1B	2.72663	0.0059926	1.15698
NCAM1	2.72651	0.00598522	1.79835
CD8A	2.72539	0.00597786	6.36359
ACTL6A	2.72356	0.00597052	1.16826
TIMM13	2.72205	0.00596319	-1.48229
CES1D	2.72199	0.00595588	-3.64867
LACTB	2.72169	0.00594859	-1.02508
FKBP2	2.72098	0.00594132	0.889599
CBX5	2.71986	0.00593407	4.01831
NELFB	2.71909	0.00597561	1.65483
HNRNPA0	2.71855	0.00596833	1.08618
PROS1	2.71837	0.00596107	2.26344
STARD5	2.71714	0.00595383	4.36291
FMO5	2.71687	0.00601456	-0.859255
FUOM	2.71679	0.00600727	-2.81546
ADI1	2.71558	0.006	-0.593633
EXOSC6	2.71541	0.00599274	1.17449
SLC25A13	2.70974	0.00598551	-1.69326
MFAP2	2.70951	0.00597829	1.91922
MACROD1	2.7088	0.00597108	-1.39399
SLC23A3	2.70869	0.0059639	-2.62465
TGFBI	2.70522	0.00601442	0.946951
PCNXL3	2.70518	0.0060072	-1.76662
TXNDC5	2.70457	0.00605276	1.53762
MPP6	2.70391	0.00604551	-1.54627
VCAN	2.70251	0.00611962	3.43532
ARPC3	2.70161	0.00617921	0.830222
AGO2	2.70128	0.00617184	0.632224
AACS	2.701	0.00616448	4.15083
PRPF8	2.69907	0.00623333	0.666073
PM20D1	2.69891	0.00622592	-2.02613
DLST	2.6987	0.00621853	-0.502431
HBA1	2.69694	0.00621115	-1.2329
CCDC12	2.69683	0.00620379	3.38235
SDR39U1	2.69534	0.00619645	-1.83344
LOC691083	2.6924	0.00634988	-1.63944
COL11A1	2.69123	0.00634238	2.3173
TFG	2.69114	0.00633491	0.559326
SYNCRIP	2.68598	0.0064735	0.563323
RPL11	2.6857	0.00646588	0.773387
HBB-B1	2.68519	0.00645828	-2.56935
PLOD1	2.68467	0.0064507	2.92668
SDHB	2.6841	0.00644314	-0.873631
U2AF2	2.68307	0.0064356	1.17798
TUBA4A	2.67946	0.00642807	-1.66735
SERPINF1	2.67828	0.00642056	2.20921
PHYKPL	2.67719	0.00641307	-2.0072
GLYATL1	2.6764	0.00648485	-1.20282
MORF4L1	2.67618	0.0064773	4.4278
LRRC8D	2.67351	0.00646977	-2.21375
HSD17B12	2.6729	0.00646225	-1.09904
C9	2.67167	0.00645476	1.45562
PCK1	2.67104	0.00644728	-3.81593
SLCO1A1	2.67091	0.00643981	-8.18194
RPL3	2.67024	0.00643237	0.910236
HPS3	2.66887	0.00654965	-2.47149
PTK7	2.66754	0.00660669	2.72261
SFRP1	2.66738	0.00659908	3.47207
METAP2	2.66729	0.00659148	0.645837
SEPHS2	2.66684	0.00658391	-0.978651
SUN2	2.66653	0.00657635	1.01012
FAHD2	2.66634	0.00656881	-1.24343
KNG2	2.66633	0.00656128	1.56521
ACBD5	2.66594	0.00655378	-1.48943
NELFA	2.66415	0.00654629	3.57382
ITFG2	2.6635	0.00653881	-2.60721
ATP5H	2.66219	0.00653136	-0.732752
POLDIP3	2.66193	0.00652392	0.77945
TRP6C	2.66114	0.0065165	-3.32935
SLIT2	2.66091	0.00650909	-3.07226
ACE	2.65968	0.0065017	3.95075
BYSL	2.65951	0.00649433	1.32228
BHMT	2.65863	0.00648698	-2.3811
SERPINH1	2.65639	0.00653394	1.07537
CRLF3	2.65606	0.00652655	-1.31704
KCNJ10	2.65533	0.00651919	-1.01651
NOSTRIN	2.65502	0.00651184	5.14766
ENO2	2.65483	0.0065045	2.37634
PIGR	2.65382	0.00649719	2.04108
CHDH	2.65193	0.00648989	-0.941263
HIST1H4B	2.65066	0.0064826	1.0753
CTSD	2.64809	0.00654709	2.43303
MRPL9	2.64802	0.00653975	-1.09068
ATP5B	2.64792	0.00653244	-0.796649
CNOT7	2.64781	0.00652514	4.51426
FN3KRP	2.64584	0.00651786	-0.878322
GSTK1	2.6455	0.00651059	-1.31995
FBLN1	2.64476	0.00650334	2.38875
TMEM236	2.6426	0.00662959	-5.6948
COL6A1	2.64141	0.00662222	1.91505
RPS13	2.64061	0.00661487	0.574832
ECHDC2	2.63996	0.00660754	-2.42241
SAE1	2.63753	0.00666224	1.1117
SRSF9	2.63725	0.00665487	4.01293
	2.63558	0.00664751	-0.83661
SLC34A1	2.63549	0.00664018	-2.30766
RPS26	2.63511	0.00669019	0.757593
MARK2	2.63495	0.00668282	-0.64862
ASCC1	2.63466	0.00667547	-2.80948
TAP2	2.63402	0.00666813	1.40751
ANAPC10	2.63305	0.00666081	-3.89898
EMCN	2.63287	0.00665351	-4.53273
HIST2H3C2	2.63091	0.00664622	0.887876
EPCAM	2.63003	0.00663895	1.47108
ACAA1B	2.62913	0.00663169	-2.41758
SLC25A11	2.62791	0.00662445	-1.14996
AP3M1	2.62745	0.00661723	-0.963179
ITIH4	2.62729	0.00661002	2.41067
KBTBD4	2.62546	0.00660283	-4.32979
UGDH	2.6239	0.00675652	-0.583556
SERPINC1	2.62382	0.00674919	1.30039
PTGR1	2.62248	0.00674187	-0.913661
RPL13A	2.61759	0.00679957	0.938693
LGALS1	2.61459	0.00679221	2.25918
DHRS7L1	2.61417	0.00678486	-3.86687
CUL4B	2.61129	0.00677754	0.860294
MYADM	2.61037	0.00677023	1.8946
APEX1	2.60512	0.00682328	0.53939
INTS12	2.60474	0.00681593	3.46945
COL6A2	2.60465	0.0068086	1.9615
ABCG2	2.60352	0.00680129	-2.12256
CYP2D18	2.60139	0.00686266	-1.23075
GSTZ1	2.60133	0.00685531	-1.64008
HNRNPL	2.60123	0.00684797	1.18794
SEPT7	2.60059	0.00684064	1.08484
CD5L	2.60043	0.00683333	6.58225
ENDOG	2.59956	0.00682604	-0.81757
C2CD2L	2.59806	0.0069339	-2.39018
SLC4A4	2.59728	0.00692652	-0.817187
ZADH2	2.59651	0.00691915	-0.770242
FTH1	2.59426	0.00709883	2.43355
SPCS2	2.59367	0.0070913	2.25594
PYROXD2	2.59221	0.00708378	-1.46406
SYNJ2BP	2.59193	0.00707627	-1.15614
ACOX3	2.59127	0.00706878	-0.90445
LOC689064	2.59075	0.00706131	-1.96293
ELN	2.59072	0.00705385	3.49682
NEK3	2.58964	0.00704641	3.43999
CD276	2.58911	0.00703899	2.88587
ENGASE	2.58777	0.00721263	1.61255
GLYAT	2.58759	0.00720505	-0.935458
EPB4.1	2.58639	0.00719748	-0.798091
NFS1	2.58576	0.00718993	-1.01435
CCDC90B	2.58566	0.00718239	-1.88154
GNB2	2.58547	0.00717487	0.613209
LIPA	2.58479	0.00716736	-1.61055
PPFIA1	2.58417	0.00715987	-1.9164
ACAD10	2.58335	0.0071524	-2.03621
MPC1	2.58102	0.00714494	-1.04413
RPS27L	2.58096	0.0071375	0.79968
ITGB8	2.57962	0.00713007	-1.02393
SVIL	2.5777	0.00717256	-1.17405
EIF4A3	2.57756	0.00716511	0.615784
NEK9	2.57717	0.00715768	1.50465
SLC25A35	2.57479	0.00719171	-1.28378
RPL30	2.57215	0.00718427	0.543165
RGD1561333	2.57193	0.00717684	0.603059
TRMT1	2.57133	0.00716942	2.9637
MRPL19	2.57023	0.00727348	-0.622842
RPS23	2.56696	0.00726598	2.46831
GSTA1	2.56633	0.0072585	-1.18932
CFB	2.565	0.00732099	2.28762
PLGRKT	2.56372	0.00736691	-0.926057
NIT1	2.56366	0.00735934	-1.22449
CNOT1	2.56311	0.00735179	1.24371
SEC16A	2.56077	0.00745492	-2.83481
MYL6	2.56076	0.00744729	0.636029
PELP1	2.55862	0.00743967	1.45505
KYNU	2.55836	0.00743207	-3.37945
SFXN1	2.55678	0.0075102	-0.886666
KDM2A	2.55535	0.00750255	-1.45118
PSMD11	2.55502	0.00749491	-1.94792
NOP58	2.55321	0.00748728	2.02274
SEPT2	2.55321	0.00747967	1.13755
PTGIS	2.5523	0.00747208	3.91593
ACLY	2.5485	0.00753347	0.82637
NGFG	2.54548	0.00752584	-4.06902
C5	2.54516	0.00751822	2.29273
HEATR5B	2.54502	0.00751062	-1.15483
ICA1	2.54485	0.00750303	1.51303
COX4I1	2.54392	0.00749546	-0.997231
CUL1	2.54248	0.0074879	-0.285534
GGT5	2.54203	0.00748036	3.61085
TIMM50	2.54154	0.00747284	-0.462488
CDHR2	2.53921	0.00750955	-3.20115
RGN	2.53789	0.00750201	-5.18436
NDUFB6	2.53705	0.0075346	-0.874685
SRSF4	2.53534	0.00764729	5.40283
CLUH	2.5342	0.00763964	-0.715539
EEF2	2.53362	0.007632	0.650236
SRSF5	2.53316	0.00762438	2.14774
TMED4	2.53215	0.00761677	-1.23368
TRADD	2.53064	0.00760917	-3.30572
TMEM62	2.52968	0.00765737	-3.02513
CNP	2.52806	0.00770547	1.52215
DCXR	2.52708	0.00769781	-2.06577
ATP5J2	2.52621	0.00769017	-0.903881
DEPDC7	2.52544	0.00768254	-3.049
CMAS	2.52535	0.00767493	0.529989
RPP30	2.5236	0.00766733	1.09911
TSPO	2.52304	0.00765974	1.44942
CES1E	2.5222	0.00765217	-1.62514
PLD4	2.52033	0.00764462	2.07415
GRB2	2.5203	0.00763708	-0.243257
UQCRC1	2.51919	0.00767685	-0.654896
SGSH	2.5181	0.00766929	2.49952
IGH-6	2.51755	0.00766175	3.55755
HYI	2.51748	0.00765422	-0.887269
TMOD3	2.51663	0.00764671	0.733408
FASTKD2	2.51479	0.00763922	-2.56265
RALGAPA1	2.51309	0.00768658	5.22812
DHX15	2.51303	0.00767906	0.256132
ALDH1A2	2.51228	0.00767155	2.54187
COQ3	2.51189	0.00770703	-1.26255
LETM1	2.50927	0.00769951	-1.03316
POSTN	2.50785	0.00780117	4.02265
AQP1	2.50643	0.00791821	-1.51251
ECE1	2.50594	0.00791051	1.06417
RPL9	2.50575	0.00790282	0.471793
SNRPA1	2.50532	0.00789515	1.27414
CMPK2	2.50526	0.00788749	-1.16017
MBNL1	2.50282	0.00792248	2.79657
RGD1310507	2.5024	0.00791481	2.24888
CNOT10	2.50224	0.00790716	-0.678021
NAP1L4	2.50215	0.00789952	0.531452
SLC3A1	2.50143	0.00789189	-2.97596
GPX1	2.5007	0.00788428	-0.608089
FGA	2.49979	0.0079422	2.48988
ECHS1	2.49913	0.00793455	-1.29086
OPLAH	2.49902	0.00792692	-1.27179
DLD	2.49901	0.00791931	-0.976566
HNRNPH1	2.49821	0.00791171	1.4092
CCDC6	2.4965	0.00790412	0.886464
DNAJC30	2.4948	0.00789655	-5.75738
RPN1	2.49461	0.007889	0.358161
MPC2	2.49377	0.00792352	-1.21119
EPG5	2.49346	0.00791595	-1.7861
AFG3L2	2.49266	0.0079084	-0.527804
NAT8	2.49139	0.00790086	-2.04923
MME	2.49132	0.00789333	-2.53939
EMC6	2.49068	0.00788582	-0.944815
RBFA	2.49007	0.00803422	0.920395
HCFC2	2.48963	0.00802659	2.39929
CBR4	2.48926	0.00801898	-0.424991
TCN2	2.48883	0.00801137	-2.27303
OBFC1	2.48808	0.00800379	2.12042
FCRL2	2.4878	0.00799622	2.17519
CAV1	2.48668	0.00798866	1.30488
NDUFB10	2.48638	0.00798111	-0.666099
KCNAB2	2.48596	0.00797358	1.86864
ABCA3	2.48522	0.00796607	-0.790098
SH3BP4	2.48424	0.00795857	1.87573
SLC30A1	2.48287	0.00795108	-1.92832
POLR2B	2.48184	0.00794361	1.1333
FIG4	2.48028	0.00799624	0.775012
DNAJB4	2.48023	0.00798874	2.60779
MAFK	2.4802	0.00798126	4.96741
TUBB4B	2.47996	0.00797378	0.761113
SOSTDC1	2.47993	0.00796632	4.54049
SRSF1	2.47837	0.00795888	0.586667
CA5B	2.47724	0.00795145	-0.837978
RPL15	2.47574	0.00794403	0.663171
USP16	2.4736	0.00793663	2.70846
BRPF1	2.47303	0.00792924	-4.9017
NDUFS1	2.47158	0.00792186	-0.893544
METTL2B	2.47124	0.00799257	-4.18841
QDPR	2.47081	0.00798514	-1.57465
STAT6	2.47037	0.00797774	2.51524
VPS37A	2.46973	0.00797034	1.22631
AIM1	2.46784	0.00796296	3.40633
BAIAP2L1	2.46743	0.0079556	-5.47805
ISCA1	2.4674	0.00794824	-1.77075
MP68	2.46535	0.0079409	-1.43018
APMAP	2.46374	0.00793358	-0.958421
KRT83	2.46351	0.00797788	4.30899
OSCP1	2.46322	0.00797053	-1.79853
ROMO1	2.46277	0.00800368	-1.1374
GNS	2.46212	0.00799632	0.878135
LOXL3	2.4615	0.00798898	2.35073
LASP1	2.46143	0.00798165	0.687888
TCEB2	2.46055	0.00797434	-0.655051
BASP1	2.45988	0.00796703	1.06154
ELMO3	2.45948	0.00795974	-1.33196
DHRS11	2.45785	0.008	-1.04498
F13A1	2.45707	0.00799269	5.20868
FBXO18	2.45644	0.00806204	2.73396
NAE1	2.45506	0.00805469	-0.565815
NSFL1C	2.45381	0.00804736	1.20372
CTTN	2.45309	0.00804004	0.612237
KCNT1	2.45096	0.00813818	-1.77841
PLAC9	2.4505	0.00813079	4.96934
COPA	2.44877	0.00822142	0.547698
PIK3R4	2.44694	0.00826473	0.953866
OSBPL10	2.44642	0.00825725	-2.40916
CRK	2.44572	0.00824977	1.09749
NCAPG	2.44462	0.00824231	-2.3242
ECHDC1	2.44445	0.00823487	-1.17437
RMDN2	2.4441	0.00822744	-1.35909
PEX26	2.44189	0.00836069	-1.44569
ANXA6	2.44121	0.00835315	0.780514
SLC7A7	2.4411	0.00834563	-0.82984
SDHAF2	2.4409	0.00833813	-2.12011
TMEM119	2.43958	0.00833064	4.0223
HMBS	2.43811	0.00832316	-0.618995
SLC5A12	2.43648	0.0083157	2.11664
ALB	2.43571	0.00830824	1.67582
ALDH9A1	2.43559	0.00830081	-1.27263
CRYAB	2.43509	0.00829338	-2.32423
MEP1A	2.43377	0.00834674	-5.0077
TUBA1C	2.43311	0.00837857	0.514345
HIST1H1C	2.43306	0.0083711	5.08624
GBA3	2.4325	0.00841711	-2.18102
WDR77	2.42978	0.00850223	1.84016
INTS8	2.42903	0.00849466	2.08364
NCEH1	2.42831	0.00853333	0.962138
GDI1	2.4277	0.00852575	-0.761565
KLHDC7A	2.4264	0.00851819	-2.1446
SNRNP70	2.4261	0.00851064	0.475422
PALLD	2.42602	0.0085031	1.4026
LOC100911550	2.42519	0.00849558	3.06031
LYN	2.42483	0.00848806	1.73337
IGHMBP2	2.4242	0.00848057	-5.19129
DCAF11	2.42419	0.00847308	-1.83009
ITIH3	2.42415	0.00846561	1.78895
FTL1	2.42201	0.00845815	2.63732
BRCC3	2.42105	0.00851056	-0.608589
AIMP2	2.42066	0.00850308	0.809417
MTHFR	2.41944	0.00858699	-2.70185
HEXB	2.41873	0.00857946	0.950487
SERPIND1	2.41738	0.00857193	2.27536
LYRM4	2.41734	0.00856442	-1.96872
MIA3	2.41705	0.00855692	-1.43151
ARMC1	2.41702	0.00854943	-1.68721
MB21D2	2.41628	0.00858741	2.18619
DOCK11	2.41569	0.00857991	-3.44098
SERBP1	2.41563	0.00857243	4.49295
ATP5J	2.41487	0.00859983	-1.43852
ABR	2.41353	0.00863066	2.47468
PARS2	2.41343	0.00862315	-1.48222
RPL31	2.41338	0.00861565	0.684877
RABGGTA	2.41219	0.00865334	-0.968398
YLPM1	2.4108	0.00868403	1.7713
CGNL1	2.41	0.0086765	-0.695623
DHX9	2.40984	0.00866898	0.669012
RGD1560225	2.40936	0.00870996	-1.04733
SLC25A36	2.40864	0.00874048	-2.06132
PAFAH1B1	2.40828	0.00873293	0.563599
ABCB9	2.40755	0.00872539	2.76652
ABCF3	2.40728	0.00871786	1.4495
HSPB6	2.40702	0.00871034	1.26539
PHB	2.40601	0.00870284	-0.876616
S100A10	2.40515	0.00869535	1.82491
HNRNPA3	2.40493	0.00868788	1.56736
CD63	2.40308	0.00873883	1.38957
LOC652956	2.40109	0.00873133	-1.04799
PREX1	2.40014	0.00872384	-2.60709
ACY3	2.3968	0.00871637	-2.11874
TBCB	2.39635	0.0087089	0.755262
UGT2A3	2.39615	0.00870145	-1.13909
GARS	2.39613	0.00869402	0.289501
OSBPL8	2.39585	0.00868659	-0.72554
ZFP622	2.39574	0.00867918	-3.86133
SWI5	2.39355	0.00876726	4.76559
PNPT1	2.39246	0.00879727	-0.663051
MYO6	2.39185	0.00878979	-0.578406
MON2	2.39124	0.00878231	-0.870136
LPCAT2	2.38947	0.00884622	1.30217
IQGAP2	2.38837	0.00887606	-0.845463
HDHD3	2.38792	0.00890585	-1.91767
PRELP	2.38747	0.00889831	2.04901
ALDH6A1	2.38563	0.00900254	-1.31438
PSTPIP2	2.38502	0.00904907	-1.77722
SUGCT	2.38449	0.00904142	-2.50061
LOC100912012	2.38444	0.00903378	2.95088
LRSAM1	2.38295	0.00902616	1.34619
AGK	2.38121	0.00906239	-0.593946
SARDH	2.38117	0.00905476	-1.82794
COASY	2.38073	0.00904714	-0.714225
LBP	2.37823	0.0090799	4.11553
OSGEPL1	2.37778	0.00907227	-3.22922
GIT2	2.37678	0.00912175	3.37726
RGL3	2.37557	0.00921141	-1.63806
RAB9A	2.37504	0.00925063	1.30655
OGN	2.37347	0.00924288	2.67034
SCPEP1	2.373	0.00923515	0.905951
EPM2AIP1	2.37254	0.00922742	-1.65939
CACNA2D1	2.37247	0.00921972	2.11658
PCBD1	2.3715	0.00924875	-1.02894
COA7	2.37134	0.00924103	-1.64096
SLC22A13	2.37123	0.00923333	-2.40014
YES1	2.37105	0.00922565	-1.30456
EPB4.1L5	2.37054	0.00921797	-1.02402
ALDH1A3	2.36968	0.00921031	3.44623
DEK	2.36957	0.00920266	-1.00188
POLD1	2.36903	0.00919502	2.10529
GJA1	2.36897	0.0091874	3.57899
PRKAB1	2.36851	0.00917978	-1.17928
MRPS33	2.36728	0.00917219	-1.36646
MRPS9	2.36714	0.0091646	-0.658026
DAP3	2.3671	0.00915702	-0.597914
WDR1	2.36633	0.00921883	0.697115
CCBL1	2.36605	0.00921122	-1.44465
GHITM	2.36496	0.00928277	-0.979895
NAPSA	2.36075	0.00934432	1.24988
PPP2R3A	2.36042	0.00938272	2.62628
FAH	2.35979	0.009375	-1.71223
CDHR5	2.35959	0.0093673	-1.79962
GORASP2	2.35857	0.00941215	1.55891
MRPL15	2.35853	0.00940443	-0.768707
FAM210A	2.35796	0.00939672	-1.02285
LMNA	2.35605	0.00938903	1.37409
CAMK2D	2.35572	0.00938134	0.928934
CD1D1	2.35501	0.00937367	1.29125
LOC100361913	2.35453	0.00936601	3.24008
RCN2	2.3538	0.00935837	1.20639
AKR1D1	2.35368	0.00935073	-1.41956
LBR	2.3536	0.00934311	1.05695
FAM162A	2.35294	0.0093355	-1.18108
DNAJA3	2.35285	0.00932791	-1.40468
RBM47	2.35235	0.00932033	-0.526613
LOC100366140	2.35043	0.00931275	4.24973
FOXC2	2.35042	0.00930519	-1.50513
ITGAL	2.34924	0.00929765	1.79494
HDAC1	2.34825	0.00929011	1.05297
SEPT11	2.34772	0.00928259	1.14233
CHMP6	2.34645	0.00932686	-1.3119
NARS2	2.34631	0.00931932	-2.46019
NEDD4	2.34581	0.00931179	1.12185
PPM1B	2.34453	0.00930428	0.493779
RGD1309188	2.34447	0.00929677	-0.694244
SLC39A1	2.3438	0.00932474	1.84307
TLE4	2.34326	0.00931723	-1.5102
IGJ	2.34293	0.00930973	4.37188
TPP2	2.34269	0.00930225	-0.544345
SF3B5	2.34131	0.00934618	0.777436
UBE2L3	2.3413	0.00933868	0.828449
LOC688389	2.34084	0.00933119	-4.79312
UQCRFS1	2.33992	0.009375	-0.743054
CTDSP1	2.33981	0.00936749	-3.59263
AGPAT9	2.33954	0.00936	-1.56725
ITGAM	2.33867	0.00942606	3.61767
HADH	2.33842	0.00946006	-1.13672
TRMT2A	2.3377	0.00945251	4.1581
ADH1	2.3355	0.00944498	-1.59435
CPT1B	2.33345	0.00957131	-4.05684
ATPAF2	2.33317	0.00956369	-1.47294
VDAC1	2.33148	0.00959427	-1.12924
DDX24	2.3306	0.00963116	1.59814
RGD1565498	2.32929	0.00966481	4.69694
HSDL2	2.32895	0.00965714	-1.27487
MYL6B	2.32857	0.00964948	-2.37968
SLC27A1	2.32701	0.0097496	1.26417
AKR1C1	2.32625	0.00974188	-0.914074
PGM1	2.32411	0.00973418	-0.650548
CANX	2.32245	0.00977391	0.399355
SDHC	2.32123	0.00984834	-0.59083
SPG7	2.32121	0.00984057	-0.653954
NDUFB1	2.31862	0.00986751	-0.982793
HSPD1	2.3181	0.00985973	-0.63107
CFP	2.31764	0.00985197	4.14646
ASAH1	2.31744	0.00984422	1.17894
CALCOCO1	2.31654	0.00986792	-1.82722
SCRN2	2.31609	0.00986017	-2.59789
SSR3	2.31449	0.00989325	-1.32757
UFC1	2.31114	0.00996706	-1.27047
SLC35B2	2.30931	0.00995925	4.74459
OPTN	2.30906	0.00995145	3.51173
PNKD	2.30894	0.00994366	-1.4755
HMGN5	2.30837	0.00993589	3.6468
NT5C2	2.30739	0.00992812	-0.571287
CPSF6	2.30667	0.00992037	0.829037
NDUFS8	2.30533	0.00991264	-0.808141
TF	2.30529	0.00990491	1.50059
RFX5	2.30264	0.00994081	-2.46958
METAP1	2.30093	0.00997354	-1.25745
TCEB1	2.3006	0.00996579	0.683607
SLC7A1	2.2992	0.00999534	-1.32531
DBN1	2.29538	0.0101491	3.53163
TOP2B	2.29496	0.0101412	0.86777
SLC27A2	2.29303	0.010186	-0.438312
IFIT3	2.29232	0.0102184	4.48869
ABCG3L1	2.29146	0.0102105	1.40242
RGD1305350	2.29134	0.0102026	-2.94143
HNRNPD	2.29119	0.0101947	1.33497
TSEN15	2.29027	0.010227	4.00767
PDE2A	2.28858	0.01025	-1.80014
EIF3B	2.28726	0.010276	0.329692
KNG1	2.28698	0.0102681	3.89688
C1QTNF7	2.28561	0.0102602	-5.60908
SUSD2	2.28429	0.0103938	-1.38731
VCL	2.28405	0.0103859	0.809514
RBP1	2.284	0.0103779	0.643722
GPD1L	2.28258	0.0103699	-0.513988
RHOT1	2.28132	0.0104049	-1.1985
NEK9	2.27974	0.0103969	0.687814
PRKAR2A	2.27913	0.0104227	-0.409965
GRSF1	2.2786	0.0104147	-1.40892
CD14	2.27787	0.0104067	3.44653
HSPB1	2.27343	0.0105791	2.60194
LDHB	2.27212	0.0106046	-0.600962
SLC35B4	2.27208	0.0105965	4.09786
EXOC8	2.27198	0.0105884	0.652854
NIP7	2.27181	0.0105804	-2.18934
C3	2.27175	0.0105723	1.23326
LOC287167	2.27174	0.0105643	-2.2697
DECR1	2.27171	0.0105562	-1.67148
COPS7A	2.27131	0.0105482	-0.48874
MIB1	2.26864	0.0106525	-5.38414
BPHL	2.26839	0.0106444	-1.28187
SLC9A3R2	2.26836	0.0106364	-1.19608
GSR	2.26768	0.0106707	-0.558971
GOT2	2.26596	0.0106626	-0.576712
CLRN3	2.26529	0.0106546	-1.35111
SH3BGRL	2.26503	0.0106465	1.05082
DPP4	2.26335	0.0107743	-0.888443
PXDC1	2.26193	0.0107662	-1.80234
SERPINB6	2.26159	0.0107581	0.772316
LSM12	2.26097	0.01075	0.71238
FETUB	2.26082	0.0107419	2.42626
POLR2J	2.26012	0.0107338	1.14229
CA3	2.25942	0.0107258	6.01293
ALG3	2.25846	0.0107658	3.63305
CPNE7	2.25777	0.0107577	-1.09726
GUSB	2.2569	0.0107496	1.9961
RABEPK	2.25676	0.0107416	-7.64559
TALDO1	2.25649	0.0107335	0.428149
RASA3	2.25631	0.0107255	1.54837
SH3BP1	2.25604	0.0107175	3.4658
PISD	2.25427	0.0107095	-0.906141
AGPAT1	2.25237	0.0107343	-2.50978
LOC100911683	2.2508	0.0107562	1.88707
KNG1L1	2.25044	0.0107481	4.03667
COL1A2	2.24996	0.0107401	1.87948
ACSL3	2.24991	0.0107321	-1.27391
SCCPDH	2.24942	0.0107242	-0.648398
CCDC88A	2.24891	0.0107162	-2.86655
FADD	2.24885	0.0107082	-1.50443
RTN4IP1	2.24757	0.0107003	-0.613873
LUC7L3	2.24662	0.0106924	2.09243
TGOLN2	2.24535	0.0107259	1.16034
DOCK4	2.24509	0.010718	0.811703
FKBP15	2.24486	0.0107574	2.53442
BRD3	2.24333	0.0107938	2.8087
HBB	2.24259	0.0107858	-0.932193
PHB2	2.2424	0.0107779	-0.403966
SLC6A18	2.24178	0.0107699	-3.0146
PNN	2.2407	0.010762	0.802245
PRSS30	2.23932	0.0108306	-2.96953
ANK3	2.2388	0.0108227	-0.558312
VPS4B	2.23872	0.0108147	1.28829
AEBP1	2.23815	0.010845	1.89175
CAPZA2	2.23728	0.0109222	0.453716
RPS24	2.23659	0.0109142	-0.4645
CAPN2	2.23645	0.0109062	0.712222
MTMR11	2.23616	0.0108982	-3.24324
NRD1	2.23582	0.0108902	-0.361906
RPS20	2.23373	0.0109437	0.421005
TFRC	2.23333	0.0109357	-1.85645
SLC22A5	2.2329	0.0109627	-2.45194
FOLH1	2.23251	0.0110044	-2.51554
CLEC11A	2.23236	0.0109964	2.97568
LOC683884	2.2316	0.0109883	-0.819216
NHP2	2.23152	0.0109803	5.61194
LSP1	2.23125	0.0109723	4.27326
RGD1565059	2.23083	0.0110109	-2.79393
PSMD7	2.23038	0.0110029	0.634291
PDHA1	2.23017	0.0109949	-0.526593
ABHD14B	2.22954	0.0110189	-1.73532
WLS	2.22946	0.0110109	2.04864
NVL	2.22858	0.0110493	0.528476
ERH	2.22857	0.0110413	0.803222
DCN	2.22713	0.0110333	2.53415
DDX49	2.22666	0.0110253	-3.81402
MPST	2.22643	0.0110173	-0.897171
ST3GAL2	2.22304	0.0110094	-1.05566
RIOK3	2.22289	0.0110014	-3.71235
RCC2	2.22231	0.0109935	1.75801
FMO1	2.22221	0.0109856	-1.72059
NMI	2.22087	0.0109777	2.20188
EML2	2.2204	0.0110101	0.75294
DNAJC5	2.21983	0.0110855	-0.653261
CYP2C11	2.2189	0.0110776	-4.00828
DHRS4	2.21881	0.0110696	-0.995171
NDUFA2	2.21791	0.0111564	-0.617589
BDH2	2.21682	0.0111484	-1.74162
PLAU	2.21677	0.0111404	3.34518
SLC25A45	2.21594	0.0111811	-3.06964
TYK2	2.21443	0.0112418	2.00418
PDXK	2.21402	0.0112337	-1.33668
DDX21	2.2136	0.0112257	1.12345
TMEM189	2.21313	0.0112177	4.43216
SAFB	2.21182	0.0112496	1.43123
CA1	2.21166	0.0112758	-2.051
ITGA6	2.21163	0.0112678	-2.65319
HIST1H1A	2.21142	0.0112598	1.494
FGL1	2.20942	0.0113741	4.0524
SLC19A1	2.20817	0.0114343	-3.03505
CRIP1	2.20685	0.0114744	1.11176
NUP93	2.20577	0.0115089	0.898473
MFAP5	2.20555	0.0115007	7.52624
PDXDC1	2.204	0.0114926	0.938928
PEX11A	2.20319	0.0115241	-2.12565
HNRNPH2	2.20212	0.0115159	1.70259
DAAM1	2.20032	0.0115898	-0.964676
MRPS30	2.19764	0.011658	0.615287
ACTR8	2.19699	0.0116808	2.34526
PNPLA6	2.19641	0.0116725	-1.18414
MARCKSL1	2.19596	0.0116643	5.73216
GNA11	2.19575	0.0116561	-0.417355
LOC100363408	2.19437	0.0117915	1.52489
ABCC4	2.19269	0.0117833	-0.795134
MBD3	2.19196	0.011775	-1.33802
DYNC2H1	2.18674	0.011806	0.777549
CAB39L	2.18603	0.0117978	-1.56883
HNF4ALPHA	2.1857	0.0117895	-1.03407
PHGDH	2.18546	0.0117812	-1.83731
ACOT12	2.18539	0.011773	-1.79216
TWISTNB	2.18495	0.0118011	3.3137
CDAN1	2.1845	0.0117929	-3.84112
RGD1566085	2.18146	0.0118685	-3.2789
GC	2.18113	0.0118602	1.23054
HYPK	2.18044	0.011852	0.933248
EIF3K	2.1802	0.0118828	-1.29953
SMG8	2.17776	0.0119833	1.07783
PGM2	2.17712	0.0119749	0.708191
G6PDX	2.17585	0.0120334	0.936759
NQO2	2.17577	0.0120251	-1.50065
TNC	2.17313	0.0121252	2.63721
CES1F	2.1729	0.0121167	-1.29294
DNAJC2	2.1727	0.0121083	2.45678
FYB	2.17184	0.0120999	1.7639
MAP3K3	2.17106	0.0120915	-2.36817
MTMR6	2.16927	0.0121414	-0.62396
HAAO	2.16857	0.012133	-2.49929
AZIN1	2.16802	0.0121246	2.36609
CTH	2.16789	0.0121162	-2.11729
AFMID	2.1674	0.0121078	-2.54258
GLB1L2	2.16302	0.0123094	1.40084
MAP1LC3B	2.16284	0.0123009	0.893849
MAPK14	2.16198	0.0122924	0.579024
PLEK	2.16193	0.0122839	3.68722
ACY1A	2.16071	0.0124022	-1.21039
SYNM	2.15999	0.0123937	-1.69463
NCDN	2.159	0.0123851	0.919138
RPL18A	2.15889	0.0124234	0.761075
ATP5SL	2.15862	0.0124148	-1.31357
CNPY4	2.15808	0.0124063	1.55008
BIN3	2.15779	0.0124362	-4.46367
SLC25A16	2.15444	0.0124633	-1.25137
SEPT8	2.15389	0.0124849	1.95745
DAO	2.15387	0.0124764	-1.63463
ARL2	2.15293	0.0124679	-1.34216
MLYCD	2.152	0.0125058	-0.872728
PHKG2	2.15124	0.0125656	-2.23312
SLC16A11	2.15093	0.012557	-1.45151
GLS	2.15056	0.0125484	-1.05935
MAGED1	2.15016	0.0125399	-4.4247
AP1B1	2.14991	0.0125586	-0.594339
SORCS2	2.14984	0.01255	3.67117
MTDH	2.14951	0.0125415	-0.769693
GCLM	2.14882	0.012533	-2.20797
H3F3C	2.14852	0.0125245	-4.56216
SLC16A2	2.14837	0.012516	-1.17606
PSMA2	2.14799	0.0125075	0.817985
METTL7B	2.14766	0.0125397	-2.20705
TUFM	2.14456	0.0125854	-0.316039
NAPG	2.13952	0.012761	-1.2036
AP4M1	2.13871	0.0127524	3.21477
CRABP1	2.13766	0.0127735	-4.14078
C8G	2.13737	0.0127649	2.13563
F2	2.13735	0.0127562	2.70593
XPO1	2.13653	0.0127854	0.608386
VPS13A	2.13565	0.01282	-0.762678
NPC1	2.1355	0.0128113	-2.23911
SHANK3	2.13531	0.0128027	3.61314
GBP2	2.1353	0.0127941	1.79919
DDAH2	2.13502	0.0127855	0.979629
ANXA4	2.13498	0.0127769	0.839425
NAGLT1	2.13354	0.0127683	-1.7109
CTF1	2.13254	0.0128268	-2.40306
MYLK	2.1315	0.0128182	0.432473
ATP5C1	2.13104	0.0128418	-0.514685
BSG	2.13093	0.0128761	-0.947809
FAM120A	2.13093	0.0128675	0.883868
PLG	2.13034	0.012899	2.07292
NUP54	2.1299	0.0128904	1.1348
FKBP11	2.12906	0.0129165	3.6335
RALGAPB	2.12814	0.0129853	0.718477
SAMD9L	2.12582	0.0129767	0.864054
FLAD1	2.12533	0.012968	-1.28724
RAB23	2.12528	0.0129594	-2.12574
NSUN4	2.12337	0.0130146	-5.15586
QPRT	2.12211	0.0130805	-1.61685
BANF1	2.122	0.0130718	1.04776
KB23	2.1209	0.0130631	5.52257
MBL2	2.11988	0.0130544	2.31858
PYGL	2.11838	0.0130458	-0.593853
GSTA2	2.11836	0.0130371	-1.78056
PEX5	2.1172	0.0130285	-1.14226
HMGB2	2.11506	0.0130623	1.36714
ATP11C	2.11491	0.0130536	-1.18469
GPC4	2.11354	0.0130767	-1.02152
CPB2	2.1122	0.0131553	-1.41001
AP4E1	2.11058	0.013255	-1.19494
UBE3A	2.11051	0.0132462	0.720369
USH1C	2.11047	0.0132375	-1.95697
LYRM9	2.1103	0.0132287	-4.87873
MRC1	2.10903	0.0132885	5.23376
GPT2	2.10871	0.0133114	3.21144
COQ10A	2.10843	0.0133316	-2.85487
PPCS	2.1062	0.0133228	-0.82485
ETHE1	2.10561	0.0133141	-0.944312
FHL2	2.10366	0.0135391	1.12776
GNMT	2.10346	0.0135302	-1.89382
PPA2	2.10324	0.0135213	-0.584122
SLC22A18	2.10238	0.0135125	-1.27435
VILL	2.09999	0.0136372	-1.80875
ANKRD28	2.09959	0.0136283	-1.91301
SMS	2.09946	0.0136586	-1.28583
DMXL2	2.09877	0.0136497	-3.07765
PPIA	2.09808	0.0136799	0.768334
RBM3	2.0971	0.0137311	3.82847
CHD3	2.09641	0.0137613	-4.16115
VPS35L	2.09624	0.0137523	-1.59769
RBBP4	2.0943	0.0138371	0.845268
STAM2	2.09278	0.0138568	0.637694
LOC102554591	2.09262	0.0138478	-1.5476
GNG5	2.09253	0.0138388	0.857903
AKR1C13	2.09121	0.0138583	-4.5419
RGD1305455	2.08993	0.0139481	0.980202
SART3	2.08894	0.0140247	0.837349
BLES03	2.0882	0.0140156	-0.367833
PPIH	2.08772	0.0140065	3.75513
F11R	2.08661	0.0139974	1.85308
CD68	2.0856	0.014022	5.75972
RBM28	2.08536	0.0140129	-1.80731
ACAA2	2.08441	0.0140039	-0.812163
PML	2.08408	0.0139948	2.1983
GCLC	2.0838	0.01404	-3.0055
SLC34A3	2.08308	0.014031	-5.14302
SEPHS1	2.0826	0.0140554	0.786188
HMG20A	2.08212	0.0140464	3.80969
HIGD2A	2.07948	0.0141095	-1.22184
F13B	2.07887	0.0141004	-6.66375
CAPG	2.07717	0.0140913	2.49073
HMG1L1	2.07494	0.0140823	0.872584
XDH	2.07397	0.01414	1.08334
RPS27A	2.07384	0.0141309	0.656522
MAGI2	2.07326	0.0141527	-2.61775
WDR13	2.07298	0.0141436	-0.73553
DDX50	2.07293	0.0141345	1.99993
TMED5	2.07259	0.0141255	1.6598
DOCK1	2.07208	0.0141574	0.874886
LGMN	2.07059	0.0141867	1.4233
EGFR	2.0698	0.0141776	-1.4188
GDAP2	2.0695	0.0142095	-4.08072
REPS1	2.06936	0.0142004	-3.62008
IDH2	2.06917	0.0141913	-0.658326
PEX16	2.0685	0.0141823	-1.38523
SLC22A6	2.06836	0.0141732	-3.01756
TRIT1	2.06729	0.0141999	-0.483442
LYRM2	2.06719	0.0142316	-3.36782
RTN3	2.0665	0.0142225	0.779239
RPL22L2	2.06373	0.014249	1.18073
PEX10	2.06366	0.0142705	-2.11741
IMPDH2	2.0628	0.0142614	1.8066
VPS35	2.06196	0.0143285	-0.402466
GSTT1	2.06021	0.0143904	-0.818115
UBE2B	2.05954	0.0143813	2.61617
GSS	2.05865	0.0144051	-1.69697
DDX39A	2.05847	0.014396	3.52919
PAPOLA	2.05671	0.0143869	-1.74627
LOC100912372	2.05653	0.0143778	1.70951
GNPAT	2.05564	0.0143687	-2.78839
DDC	2.0546	0.0143596	-2.15763
FBL	2.054	0.0143506	1.1365
PCK2	2.05331	0.0143743	0.832838
G3BP1	2.0532	0.0143652	0.758289
ST6GALNAC2	2.05289	0.014399	3.04855
PGAM2	2.05234	0.0144302	1.66909
RGD1311558	2.05149	0.0144211	2.34276
CYP4A10	2.05085	0.0144447	-2.59347
FMO4	2.05041	0.0144633	-1.54018
GHR	2.04874	0.0145245	-3.16251
FAIM	2.04835	0.0145154	-2.66167
NID1	2.04779	0.0145388	0.762144
FLOT1	2.04761	0.0145297	0.65113
RRP9	2.04678	0.0145207	2.40006
MSRA	2.04663	0.0145116	-1.86147
	2.04649	0.0145025	5.55932
APOH	2.04624	0.0144934	0.989251
GSAP	2.04609	0.0144844	-2.39673
ADH5	2.04588	0.0145028	-0.774583
PLS3	2.04491	0.0144938	0.571044
ITIH2	2.04425	0.0144847	1.76633
RGD1305455	2.04347	0.0145181	-2.68487
LAMA4	2.04219	0.0145414	0.975361
	2.04176	0.0145323	-1.66863
ARPC2	2.04095	0.0145507	0.38789
EIF5	2.0402	0.0145416	1.31579
MBOAT2	2.0394	0.0145649	-1.39783
LGALSL	2.0392	0.0145558	-0.806541
NPL	2.03811	0.0145468	-0.924289
SLC2A5	2.03762	0.0145378	-4.84722
PRAF2	2.03729	0.0145288	1.46144
PPM1B	2.03728	0.0145198	1.41818
MAN2C1	2.03722	0.0145108	-0.663777
CPT2	2.03719	0.0145019	-0.497276
CLTB	2.03718	0.0144929	0.53777
DNM1L	2.03692	0.0145111	-0.432276
EDF1	2.03578	0.0145022	-1.11279
GALC	2.03544	0.0144932	-2.35843
GFER	2.03373	0.0145237	-1.4748
THUMPD2	2.03371	0.0145148	-3.80461
PUS1	2.03292	0.0145822	-2.39158
RGD1564801	2.03253	0.0145732	0.784696
HADHB	2.03229	0.0145642	-0.561946
CLU	2.03211	0.0145553	2.43311
CTBP2	2.03186	0.0145463	1.10543
ATPIF1	2.03119	0.0145374	0.925647
SLC26A1	2.03058	0.0145285	-1.88114
MRPL37	2.02996	0.0145196	-0.435824
GTF2H3	2.02956	0.0145107	1.95675
ALG14	2.02947	0.0145018	3.46085
MSRB2	2.02787	0.014493	-0.679994
PAH	2.02717	0.0145526	-0.877169
CYP4F1	2.02689	0.0145437	-2.10383
LZTFL1	2.0266	0.0145348	-2.3573
MPV17	2.02548	0.0145577	-1.06682
SHPK	2.02496	0.0145829	-2.06766
AIP	2.02406	0.0146374	-0.557978
RAB11FIP3	2.02334	0.0146553	-2.84293
YTHDC1	2.02311	0.0146464	-3.99416
ESRP2	2.02187	0.0146764	-2.11632
TF	2.0216	0.0147502	1.70563
RGD1566134	2.02138	0.0147412	-3.01055
RPL23	2.01901	0.0147905	0.348997
CTSS	2.01887	0.0147816	2.36828
CEP170B	2.01692	0.0148114	-0.658711
LRPPRC	2.01629	0.0148315	-0.7073
NDUFA8	2.01618	0.0148225	-0.941463
SLC22A24	2.01527	0.0148959	-4.60594
MTHFD1	2.01504	0.0148869	-1.01337
INTS2	2.0133	0.0148779	0.579967
LAMTOR3	2.01079	0.0149414	-1.17342
KANK2	2.01039	0.0149324	1.61542
ABHD14A	2.00985	0.0149499	-4.79077
FRMD8	2.00961	0.0149409	2.47549
MOCS2	2.00893	0.0149584	-3.48497
IGHM	2.00788	0.0149494	3.82894
STXBP3	2.00782	0.0149404	-1.14061
REEP5	2.00727	0.0149579	0.882554
PNPO	2.00701	0.0149753	-1.44537
REPIN1	2.00682	0.0149663	2.1591
ZC3HAV1	2.00637	0.0150462	-1.89461
ZFP37	2.00571	0.0150756	1.79073
CASP6	2.004	0.0152442	-1.26659
ALAD	2.00372	0.015235	-2.13796
UTP15	2.00302	0.015257	2.26162
AP2S1	2.00113	0.0152479	0.421979
RENBP	2.00092	0.0152388	0.46325
OLFML2B	2.00002	0.015256	3.04647
IFT80	1.99992	0.0152469	1.29057
ABCC9	1.99725	0.0153166	2.97078
MECR	1.99688	0.0153433	-0.958236
PNP	1.99687	0.0153341	0.962942
VPS54	1.99624	0.0153608	-2.35946
PRPF38A	1.9955	0.0153516	-1.46556
CFL1	1.99471	0.0154139	0.719094
H2AFY2	1.99449	0.0154048	1.52995
MRPL11	1.99274	0.0154313	-0.618042
PLD3	1.99109	0.015453	1.34457
IRAK1	1.99071	0.0154439	-3.83795
LRRCC1	1.98965	0.0154347	-2.72804
ADSS	1.98946	0.0154255	-0.979087
ABCB11	1.98846	0.0154567	2.07687
PC	1.98843	0.0154475	-2.1926
RNF7	1.98818	0.0154384	-5.77706
ADCK5	1.98773	0.0154292	-1.79516
ME1	1.98757	0.0154201	-1.55372
TXNDC17	1.98732	0.015411	-1.27448
ETFA	1.98682	0.0154019	-0.566549
ATP7A	1.98575	0.0154211	-1.04103
CHD2	1.98403	0.0155962	2.39306
ATP8A1	1.98263	0.0156578	3.34034
NDUFA4	1.98157	0.0157476	-0.481282
RPL5	1.98147	0.0157384	0.47518
CNBP	1.98129	0.0157291	4.15764
DBNL	1.97999	0.0157787	1.62655
MARCH2	1.97918	0.0157953	-0.483318
EXOSC4	1.97888	0.0158189	1.39846
TMED8	1.97887	0.0158096	-1.04702
ATP5L	1.97768	0.0158708	-1.3344
NCF1	1.97669	0.0159413	1.61874
ASNS	1.97636	0.015932	2.61226
TRAPPC5	1.9759	0.0159226	-0.836306
RGD1310429	1.97526	0.0159461	-4.92125
BHMT2	1.97402	0.0159368	-2.05552
GOLGA1	1.97398	0.0159274	3.88406
COL4A4	1.97362	0.0159181	-0.694323
TGFBRAP1	1.9733	0.0159088	-1.16534
DHRS7B	1.97304	0.0158995	-0.340019
AZGP1	1.97286	0.0158903	1.49553
ILF2	1.97205	0.015937	0.729325
EIF3G	1.97098	0.015965	-3.11973
ACTR3	1.96845	0.0160909	0.396407
PODN	1.96802	0.0161165	2.16561
TPM1	1.96728	0.0161071	1.27177
ATP10D	1.96727	0.0160977	0.4997
CMBL	1.96687	0.0161209	-1.57367
PPP2R1B	1.9667	0.0161116	-0.839175
RABGGTB	1.9654	0.0162044	1.47081
CBS	1.96461	0.016195	-1.89908
PIP4K2A	1.96241	0.0162784	1.50038
SLC25A5	1.96231	0.0163362	-0.392329
MED4	1.9623	0.0163268	-0.848387
IPCEF1	1.96188	0.0163173	-3.77943
SHROOM2	1.96118	0.0163819	-1.8595
MYH10	1.96017	0.016465	0.480327
LOC685067	1.9599	0.0165249	1.83954
MMP12	1.9596	0.0165477	1.26124
ITSN1	1.95944	0.0165381	1.79594
PMM2	1.95928	0.0165286	-0.449191
RANBP3	1.95881	0.016519	0.837747
ASAH2	1.95762	0.0165879	-3.31629
GALM	1.95746	0.0166037	-1.24144
NDUFAF7	1.95578	0.0166908	-2.67768
NIT2	1.95514	0.0167204	-0.858788
ANKRD44	1.95456	0.0167108	0.884145
KLC3	1.95368	0.0167011	-1.08377
PARP1	1.95242	0.0167536	1.08414
MAPRE2	1.95241	0.016744	2.12367
MT-ND3	1.95225	0.0167803	-2.40802
XPNPEP1	1.95223	0.0167706	-0.767106
SLC25A26	1.95145	0.0168367	-2.95672
SLC29A1	1.95026	0.016882	-1.21642
PAFAH2	1.95001	0.0169044	-0.538016
CLCN5	1.94809	0.0170297	-1.11804
FARP1	1.94795	0.01702	1.51185
MDH1	1.94727	0.0170103	-0.518995
SEMA3C	1.94603	0.017028	-2.09553
GGA1	1.94537	0.0170457	-1.1678
C8A	1.94493	0.0170359	2.85585
GLYCTK	1.94491	0.0170262	-0.793525
ATP7B	1.94459	0.0170393	-3.88696
SPTA1	1.94456	0.0170296	-2.27627
COA3	1.94449	0.0170199	-1.63983
ENPP5	1.94338	0.0170421	0.984492
SFXN2	1.94213	0.0170961	-1.02442
CML1	1.94211	0.0170864	-3.65162
LRRC19	1.94208	0.0170767	-2.0444
SIPA1	1.94158	0.0171056	2.64156
PDK2	1.94077	0.0171276	-0.789153
WSB2	1.94035	0.0171451	1.50685
NOC2L	1.9401	0.0171354	1.35858
PLVAP	1.93906	0.0172299	-0.820011
HIP1	1.93894	0.0172586	0.973423
GK	1.93829	0.0172715	-1.89282
RBM19	1.93804	0.0172617	-2.24635
KIF2A	1.93767	0.017252	1.65523
ITSN2	1.93612	0.0172422	2.67176
LOC100361537	1.93599	0.0172325	1.37223
RGD1311744	1.93564	0.0172228	0.723978
DDN	1.93554	0.0172131	3.40466
SLC47A1	1.93545	0.0172034	-2.20264
GNAZ	1.93524	0.0172523	-4.74162
SLC38A2	1.9347	0.0172425	2.40429
COL4A1	1.93447	0.0172801	0.99501
LOC690000	1.93376	0.0173356	-3.04453
SIAE	1.93361	0.0173258	1.22315
LOC100361505	1.93351	0.0173161	-0.601065
BCAT2	1.93336	0.0173401	-0.918513
ARHGEF11	1.93301	0.0173595	-3.33604
TYSND1	1.93298	0.0173498	1.19266
NARS2	1.93271	0.0173401	1.06784
CDK7	1.93264	0.0173303	-3.22476
INADL	1.93127	0.0173766	1.6623
KPNA6	1.93062	0.0173669	2.68763
OGDH	1.93046	0.0173572	-0.586548
CDK18	1.92954	0.0174078	-1.99955
PTGDS	1.92888	0.0174227	1.23129
RCC1	1.92887	0.0174129	1.28514
MYO7A	1.92819	0.0174345	-1.35543
ANO1	1.92736	0.0175518	-1.19332
CDC40	1.92721	0.0175421	2.93665
LYRM7	1.92651	0.0175323	-1.39233
DAGLB	1.92639	0.0175225	-1.56072
FAM160B2	1.92624	0.0175128	-2.40795
ALPL	1.92608	0.0175031	-2.29199
FREM2	1.92596	0.0174933	-0.93363
CNIH4	1.92553	0.0175303	1.44014
AKR7A2	1.92402	0.017556	-1.2547
ACSM2	1.92375	0.0175463	-1.52448
CUTA	1.92281	0.0175721	1.40817
C2	1.92187	0.0176133	2.18507
SEC23A	1.92146	0.0176501	0.678776
KBTBD11	1.92105	0.0176691	-1.25145
CNN2	1.92008	0.0177456	1.65883
EMB	1.91956	0.0177689	-1.89197
NCL	1.9193	0.0177945	0.856207
FAM129B	1.91619	0.0179879	1.2679
SLC30A9	1.91589	0.0179779	-1.16072
GSTT2	1.91577	0.017968	-0.528649
HMGA1	1.91486	0.0180176	6.48629
NMNAT3	1.91484	0.0180077	-0.768859
APEH	1.91443	0.0180661	-0.659111
AGPAT4	1.91398	0.018109	1.54453
RGS19	1.91342	0.0181628	5.0739
ECI3	1.91206	0.0181528	-2.03949
OSBPL2	1.91137	0.018211	-3.76868
ALDOB	1.91087	0.0182339	-1.05998
CLEC5A	1.91025	0.0182613	-2.59996
PRKACA	1.91002	0.018282	-0.987033
NDUFA6	1.90814	0.0184671	-1.02979
MADD	1.90763	0.018549	-1.20669
AKR1E2	1.90672	0.0185674	-1.93394
NDUFA12	1.90583	0.0185572	-0.968841
ZFP259	1.90429	0.018547	-0.523148
HIST1H1B	1.90414	0.0185369	1.04402
TRIM47	1.90354	0.0185552	2.9611
ATP6AP1	1.90237	0.0185713	-0.445103
PICALM	1.90205	0.018607	0.251904
METTL26	1.90174	0.0185968	-1.16404
FAM151A	1.90079	0.0186499	-1.8829
GSTM1	1.90069	0.0186398	1.58813
AK4	1.90055	0.0186296	-1.4532
CERS5	1.90029	0.0186195	3.26631
COMMD4	1.89949	0.0186376	0.854204
FCHO2	1.89836	0.0187863	-0.824125
HMOX2	1.89732	0.0188043	-0.528985
PCYOX1L	1.89575	0.0188224	0.76729
SDK2	1.89537	0.0188122	-2.90828
PDIA4	1.89457	0.0188367	0.520255
GMPPA	1.89361	0.0188915	-1.6869
SEC13	1.89339	0.0188813	0.338183
BNC2	1.89314	0.0188711	-1.82327
HMGN3	1.89252	0.0189518	4.93342
HM13	1.89242	0.0189416	0.617597
MRC2	1.8915	0.0189573	1.13125
LAMTOR2	1.89138	0.0189773	-0.706694
DHTKD1	1.89118	0.018967	-1.40911
NIPSNAP1	1.89106	0.0189568	-1.10608
CTNNA1	1.89035	0.0189466	0.591457
RSU1	1.88947	0.0189644	0.889904
ACADL	1.88856	0.0190102	-0.263764
RUVBL1	1.88771	0.019028	0.425021
CHTF18	1.88604	0.0191664	-1.67895
RT1-DMB	1.88547	0.0191561	4.20351
CTIF	1.8846	0.0191759	4.82118
NDUFB2	1.88429	0.0191656	-1.052
MRPL38	1.88428	0.0191553	-0.534431
DDAH1	1.88399	0.0191708	-0.88945
PPP1R13L	1.88347	0.0192228	2.08444
PRSS8	1.88308	0.0192361	-2.83243
VWA1	1.88286	0.0192257	1.21652
TRIP10	1.88189	0.0192669	1.88006
PDSS1	1.88185	0.0192566	4.72994
G3BP2	1.8818	0.0192463	0.803628
NANS	1.88166	0.019236	0.692909
SLCO4C1	1.88152	0.0192471	-4.17819
TIMM23	1.88149	0.0192368	-1.25677
RGD1563991	1.88142	0.0192265	-4.51194
MRPL10	1.87847	0.0193209	-0.729966
RPL14	1.87788	0.0193106	0.524633
SURF4	1.87783	0.0193003	0.389867
PSMB5	1.87768	0.01929	-0.561928
NAGA	1.87731	0.0193372	1.09092
CCDC58	1.87715	0.0193269	-0.629049
ATL3	1.87609	0.0194721	0.917777
ALDH4A1	1.87494	0.0195511	-1.00122
ACTR10	1.87488	0.0195407	0.550162
SART1	1.87459	0.0195303	-3.46341
SIRT1	1.87431	0.0195199	1.22887
EPB41L3	1.87417	0.0195096	-0.905968
TPD52	1.87276	0.0195544	1.0723
CYCS	1.87198	0.019544	-1.10997
MRPS21	1.87176	0.0195337	-1.78075
BAIAP2	1.86994	0.0196229	-0.711006
SH3GLB1	1.86987	0.0196125	2.45907
GNB1	1.86943	0.0196021	-0.301014
MAPRE1	1.86918	0.0196362	0.569254
PFDN5	1.86621	0.01974	0.390376
HDGF	1.86563	0.0197802	1.08564
TRIP6	1.86524	0.0198057	2.62965
FHIT	1.86317	0.0198607	-1.70601
RPL7L1	1.86215	0.0199325	3.17494
DLAT	1.86208	0.019922	-0.949397
CROCC	1.86145	0.0199684	-1.42206
DHFR	1.86088	0.0199579	-1.10052
ARAF	1.86079	0.0199474	-2.3153
DPYSL2	1.86064	0.0199684	0.5328
RAP2C	1.85935	0.0200883	-1.05619
GRK6	1.85879	0.0200778	-2.00978
EXOSC2	1.8581	0.0201702	2.35339
CRYZ	1.85655	0.0202667	-1.32819
KIF1B	1.85565	0.0202917	2.31577
CCAR2	1.85523	0.0202811	0.908992
RHBG	1.85513	0.0203333	-0.800181
ANP32A	1.85455	0.0203227	0.86745
DNM3	1.85295	0.0204251	-2.283
TM9SF4	1.8526	0.0204144	-0.458022
EIF1AX	1.85217	0.0204895	1.93605
GNL2	1.8521	0.0204788	-1.59065
MIOX	1.85179	0.0204681	-2.28876
RBM39	1.85127	0.0204867	0.972925
ALG8	1.85065	0.020547	-1.63459
SRP54	1.84964	0.0205676	-1.16322
UBAC2	1.84936	0.0205777	-4.80257
FDXR	1.84895	0.020567	-1.31956
NDUFA5	1.84889	0.0205563	-0.538478
ZSCAN21	1.84888	0.0205455	0.894716
PGM3	1.84866	0.0205973	-0.455603
PLA1A	1.84856	0.0205866	-3.30144
LYPLA2	1.84849	0.0205759	1.57905
GGT1	1.84843	0.0205652	-1.1249
PYGB	1.8481	0.0205545	0.651831
GPX7	1.8459	0.0207265	2.11427
GSTA5	1.84561	0.0207386	-2.30273
PBX1	1.84551	0.0207278	-4.41519
MTHFD1L	1.84484	0.0207171	0.669142
MASP2	1.84482	0.0207064	2.4165
PDGFRA	1.8447	0.0206957	2.29236
PSMG1	1.84372	0.020745	2.3052
MICAL1	1.84362	0.0207549	1.32131
LAD1	1.84336	0.0207442	3.35564
SDCBP	1.84313	0.0207335	1.55075
SCYL3	1.84133	0.0207228	1.37854
PPM1K	1.84021	0.0208091	-2.18428
CYP4V2	1.83983	0.0207983	3.79049
THRAP3	1.83967	0.0208227	2.8562
PELO	1.83709	0.0208408	0.612359
BZW2	1.83669	0.0208301	0.677513
HBE1	1.83592	0.020842	-1.10183
CHMP3	1.83371	0.0209095	-0.734795
RT1-DB	1.83286	0.0209316	1.4633
GCC2	1.83209	0.0209209	-1.56609
DHX16	1.83137	0.0209718	0.678882
NAGLU	1.8307	0.020961	-3.75706
USMG5	1.83031	0.0209502	-0.672032
PRRC2A	1.83031	0.0209395	-3.46841
MCM4	1.82954	0.020978	3.94029
MED6	1.82939	0.0209672	1.11252
MRPS27	1.82922	0.020977	-0.972198
APOA1	1.82879	0.0209928	1.74706
ACTR1A	1.82837	0.0209821	0.567646
GPD1	1.82741	0.0209959	-0.967317
MLF2	1.82707	0.0209852	3.76997
COBLL1	1.82633	0.0210031	-0.881067
DNAJC13	1.82558	0.0209923	-0.8373
PPIF	1.8254	0.0209816	-0.60449
AHNAK	1.82343	0.021077	1.48995
COL1A1	1.82332	0.0210663	1.31609
S100A8	1.82319	0.0210555	6.2212
WDR18	1.82192	0.0211079	2.58692
GGCT	1.82174	0.0210972	-2.09717
CES2G	1.82088	0.0211455	-1.67326
TCAIM	1.81787	0.0214052	-3.72915
SLC12A2	1.81783	0.0213943	-3.7867
UCHL1	1.81746	0.0213834	4.36412
PPM1F	1.81735	0.0213726	0.90166
PROM1	1.81666	0.0213617	-2.02498
NOM1	1.81596	0.0214077	-2.63736
PCCA	1.81498	0.0214617	-0.435011
ACSS2	1.81471	0.0215056	-2.18342
RDX	1.81393	0.021523	-0.380493
DAP	1.81225	0.0215769	3.44465
HNMT	1.8117	0.021566	-4.43981
FCHSD1	1.80837	0.0218483	-1.44303
EFEMP1	1.80762	0.0218373	3.4536
TARDBP	1.80544	0.0219394	0.417585
ASPA	1.80524	0.0219283	-1.30882
RGD1310352	1.80517	0.0219173	-1.93304
TPMT	1.80516	0.0219062	-1.35294
HINT3	1.80513	0.0218952	-1.19955
PVRL3	1.80479	0.0218841	1.9775
COL5A1	1.80438	0.0218731	1.42171
RPL12	1.80373	0.0219547	0.387324
B9D2	1.80362	0.0219779	1.83078
SPATA17	1.80355	0.0219668	-1.38211
NAPRT1	1.80262	0.0220402	-1.02713
RPL10A	1.80246	0.0220573	0.256323
MFAP1A	1.80197	0.0221365	-2.81806
MCUR1	1.801	0.0222579	-1.12837
DNAJC10	1.79935	0.0222467	-1.40818
LOC102556972	1.79907	0.0222356	2.44833
NCLN	1.79878	0.0222545	-0.405291
DBI	1.79763	0.0223195	-0.674001
HRSP12	1.79719	0.0223343	-1.72734
EGF	1.79715	0.0223232	-4.32058
[truncated: 890 more rows]
