# Supplementary material for: Unveiling the role of transgelin as a prognostic and therapeutic target in kidney fibrosis via a proteomic approach
Source: Exp Mol Med. 2024 Oct 7;56(10):2296–308. doi: 10.1038/s12276-024-01319-7 (PMC11542076; doi:10.1038/s12276-024-01319-7)
Supplement: Supplementary file 10 — Supplementary Table 9 [file 12276_2024_1319_MOESM10_ESM.xlsx]

## Sheet: GeneOntology
Supplementary Table 6. Gene ontology analysis with DEPs from 5/6 Nx rat models
Category	ID	Term	count	Overlap	P.value	Adjusted.P.value	Odds.Ratio	Combined.Score	zscore	Genes
BP	GO::0044267	cellular protein metabolic process	140	140/417	2.61413e-24	7.59368e-21	3.18219	172.797	4.22577	RPL4;RPL5;RPL30;RPL3;RPL31;RPL34;ARAF;TNC;PLOD2;PLAT;RPL10A;RPL9;UBE2L3;C4A;RPS17;LGALS1;CDH2;RPL18A;RPS18;AKT2;FDXR;SEPHS1;RPS13;RPS12;SLC34A2;RPL23;RPS5;SLC34A1;RPS6;ADAM10;PHKA2;MRPS18C;EEF1A1;AFG3L2;FDX1;YME1L1;RPL26;RPL28;UBA52;LIPT1;PRKDC;SDC2;RPN1;HTRA2;OMA1;PSEN1;MRPL10;KNG1;MRPL11;C3;TGOLN2;IGFBP7;APOE;APOB;NAPSA;YES1;UBE2I;ABCA3;FN1;CP;RPS26;MSRA;TF;COPS5;RPS29;RPL27A;AGO2;ALB;CALU;RPS2…
BP	GO::0002283	neutrophil activation involved in immune response	155	155/485	2.91952e-24	7.59368e-21	2.9646	160.653	3.61449	CYFIP1;ATP8A1;TMEM179B;APEH;PYCARD;STK10;LGALS3;PSMD7;PNP;PLAU;ANPEP;FTH1;LAMP2;CLEC5A;PSMD1;SIRPA;CPNE3;ENPP4;GYG1;B2M;CD93;PRKCD;ADAM10;CYBB;CYBA;ILF2;EEF1A1;ACLY;S100A9;SLC27A2;PPIA;S100A8;VCL;CFD;TMEM63A;PSMD11;STXBP3;COPB1;UBR4;MGST1;IQGAP1;PSEN1;CFP;IQGAP2;GNS;C3;CNN2;SDCBP;RAP1A;DPP7;CD14;RAB6A;ATG7;ATP6V1D;S100A11;HMOX2;ARSB;AP1M1;TXNDC5;VAT1;CTSA;MGAM;STK11IP;SURF4;DNAJC13;ARPC5;EEF2;PRD…
BP	GO::0043312	neutrophil degranulation	153	153/481	9.96249e-24	1.7275e-20	2.94233	155.835	3.79972	CYFIP1;ATP8A1;TMEM179B;APEH;PYCARD;STK10;LGALS3;PSMD7;PNP;PLAU;ANPEP;FTH1;LAMP2;CLEC5A;PSMD1;SIRPA;CPNE3;ENPP4;GYG1;B2M;CD93;PRKCD;ADAM10;CYBB;CYBA;ILF2;EEF1A1;ACLY;S100A9;SLC27A2;PPIA;S100A8;VCL;CFD;TMEM63A;PSMD11;STXBP3;COPB1;UBR4;MGST1;IQGAP1;PSEN1;CFP;IQGAP2;GNS;C3;CNN2;SDCBP;RAP1A;DPP7;CD14;RAB6A;ATG7;ATP6V1D;S100A11;HMOX2;ARSB;AP1M1;TXNDC5;VAT1;CTSA;MGAM;STK11IP;SURF4;DNAJC13;ARPC5;EEF2;PRD…
BP	GO::0002446	neutrophil mediated immunity	154	154/488	1.75215e-23	2.27867e-20	2.90842	152.397	3.86795	CYFIP1;ATP8A1;TMEM179B;APEH;PYCARD;STK10;LGALS3;PSMD7;PNP;PLAU;ANPEP;FTH1;LAMP2;CLEC5A;PSMD1;SIRPA;CPNE3;ENPP4;GYG1;B2M;CD93;PRKCD;ADAM10;CYBB;CYBA;ILF2;EEF1A1;ACLY;S100A9;SLC27A2;PPIA;S100A8;VCL;CFD;TMEM63A;PSMD11;STXBP3;COPB1;UBR4;MGST1;IQGAP1;PSEN1;CFP;IQGAP2;GNS;C3;CNN2;SDCBP;RAP1A;DPP7;CD14;RAB6A;ATG7;ATP6V1D;S100A11;HMOX2;ARSB;AP1M1;TXNDC5;VAT1;CTSA;MGAM;ACE;STK11IP;SURF4;DNAJC13;ARPC5;EEF2…
BP	GO::0019646	aerobic electron transport chain	45	45/70	6.77576e-22	7.0495e-19	11.109	541.49	-6.7082	COX7B;NDUFA13;NDUFB8;NDUFB7;NDUFA11;NDUFB6;NDUFB10;NDUFA12;NDUFB11;NDUFB5;COX15;COX4I1;NDUFA10;NDUFB2;NDUFB1;UQCR10;COX5B;COX5A;UQCRH;UQCRFS1;NDUFV3;CYC1;NDUFV2;NDUFV1;NDUFA9;NDUFA8;NDUFA6;NDUFA5;NDUFA4;NDUFA3;NDUFA2;NDUFC2;SDHC;SDHA;NDUFS8;NDUFS7;SDHAF2;NDUFS4;NDUFS3;UQCRC1;NDUFS2;CYCS;NDUFS1;UQCRC2;NDUFAF1
BP	GO::0042775	mitochondrial ATP synthesis coupled electron transport	45	45/71	1.59849e-21	1.38589e-18	10.6811	511.465	-6.7082	COX7B;NDUFA13;NDUFB8;NDUFB7;NDUFA11;NDUFB6;NDUFB10;NDUFA12;NDUFB11;NDUFB5;COX15;COX4I1;NDUFA10;NDUFB2;NDUFB1;UQCR10;COX5B;COX5A;UQCRH;UQCRFS1;NDUFV3;CYC1;NDUFV2;NDUFV1;NDUFA9;NDUFA8;NDUFA6;NDUFA5;NDUFA4;NDUFA3;NDUFA2;NDUFC2;SDHC;SDHA;NDUFS8;NDUFS7;SDHAF2;NDUFS4;NDUFS3;UQCRC1;NDUFS2;CYCS;NDUFS1;UQCRC2;NDUFAF1
BP	GO::0006635	fatty acid beta-oxidation	37	37/52	1.42931e-20	1.06218e-17	15.1885	694.033	-6.08276	GCDH;ACADVL;ABCD3;ACAA2;ECHS1;ECI2;ETFDH;HSD17B4;ETFA;ETFB;HSD17B10;ACAT1;AUH;CPT2;ACADL;SCP2;ACADM;HADH;ACAD11;DECR2;ACAD10;ACADS;DECR1;ACOT8;MECR;HADHB;HADHA;BDH2;ACOX2;ACOX1;EHHADH;IVD;ECHDC1;ECHDC2;ACOX3;SLC27A2;CRAT
BP	GO::0009063	cellular amino acid catabolic process	50	50/90	3.63611e-20	2.36438e-17	7.7217	345.629	-6.50538	HIBADH;GLDC;ABAT;HNMT;FTCD;GLS;HYKK;AUH;KYNU;DBT;BCKDHA;ACAD8;MCCC2;HGD;PHYKPL;BCKDHB;MCCC1;AMT;HOGA1;KMO;PRODH2;ALDH5A1;DDAH1;IVD;ALDH7A1;DLD;ASPA;BCAT2;GCDH;ECHS1;SHMT2;HAAO;DLST;HSD17B10;ACAT1;CBS;SLC25A21;GOT1;GOT2;FAH;ACADSB;GSTZ1;ALDH4A1;BCKDK;QDPR;GLUD1;ALDH6A1;DAO;SARDH;OGDH
BP	GO::0033108	mitochondrial respiratory chain complex assembly	49	49/90	2.75662e-19	1.59333e-16	7.37961	315.368	-6.71429	NDUFA13;NDUFA11;NDUFA12;NDUFA10;CHCHD4;AIFM1;UQCRFS1;ACAD9;NDUFC2;TIMM21;NDUFS8;NDUFS7;SCO1;SDHAF2;SDHAF3;NDUFS4;NDUFS3;TMEM126A;NDUFS2;NDUFS1;NDUFB8;NDUFB7;NDUFB6;NDUFB10;NDUFB11;NDUFB5;COX18;COX17;NDUFB2;NDUFB1;OMA1;SAMM50;NDUFV3;NDUFV2;NDUFV1;NDUFA9;COA3;NDUFA8;NDUFA6;NDUFA5;NDUFA3;NDUFA2;NDUFAF7;NDUFAF4;LYRM7;NDUFAF5;NDUFAF2;NDUFAF1;COX20
BP	GO::0006120	mitochondrial electron transport, NADH to ubiquinone	30	30/39	1.56608e-18	8.14673e-16	20.4808	839.671	-5.47723	NDUFB8;NDUFA13;NDUFB7;NDUFB6;NDUFB10;NDUFA11;NDUFB11;NDUFA12;NDUFB5;NDUFA10;NDUFB2;NDUFB1;NDUFV3;NDUFV2;NDUFV1;NDUFA9;NDUFA8;NDUFA6;NDUFA5;NDUFA4;NDUFA3;NDUFA2;NDUFC2;NDUFS8;NDUFS7;NDUFS4;NDUFS3;NDUFS2;NDUFS1;NDUFAF1
BP	GO::0032787	monocarboxylic acid metabolic process	62	62/143	1.60631e-17	7.21651e-15	4.73753	183.2	-4.826	ACSM1;ABAT;SCPEP1;SCP2;KYNU;BSG;ME1;DLAT;GGT1;GAMT;MCCC2;PDHX;MECR;UGT1A1;MCCC1;ACOT11;ACOT12;ACSL4;ACSL3;HOGA1;PTGR1;CPT1B;PRODH2;SLC5A6;GNPAT;ALDH1A3;BTD;NPC1;PCCA;ALDH1A2;NAAA;PCCB;ACOT2;ANGPTL3;VDAC1;HAGH;DLD;GLYAT;PDHB;ABCB11;LDHB;LDHA;SGPL1;MTHFD1L;HYI;HACL1;CKB;GGT5;PDHA1;SLC16A1;AGXT2;PNPLA8;AKR1C1;GOT2;MTHFS;ACADSB;ACSF3;ACSF2;ALDH4A1;GRHPR;PC;ALDH8A1
BP	GO::0006412	translation	80	80/214	1.66471e-17	7.21651e-15	3.70785	143.25	1.34164	RPL4;RPL5;HBS1L;RPL30;MRPS15;RPL3;MRPS16;RPL31;FASTKD2;RPL34;MRPS11;RPLP1;RPLP0;MRPL37;APEH;RPL10A;RPL9;MRPL32;EEF1B2;MRPL42;MRPL3;RPS17;MRPL2;RPL18A;RPS18;MRPL9;RPS13;RPS12;MRPS28;MRPS24;RPL23;RPS5;RPS6;MRPS21;DARS2;RPL13A;MRPS6;MRPS5;MRPL43;MRPS18C;TUFM;EEF1A1;LARS2;SARS2;PPA2;EEF1D;RPL26;RPL28;UBA52;MRRF;RPL12;MRPS33;RPL11;MRPS34;IGHMBP2;RRBP1;MRPL10;MRPL11;RPL14;IARS2;RPL15;RPS27A;RPL17;RPL19…
BP	GO::0032981	mitochondrial respiratory chain complex I assembly	36	36/58	4.63262e-17	1.72135e-14	10.0682	378.674	-6	NDUFA13;NDUFB8;NDUFB7;NDUFA11;NDUFB6;NDUFB10;NDUFA12;NDUFB11;NDUFB5;NDUFA10;NDUFB2;NDUFB1;NDUFV3;NDUFV2;NDUFV1;NDUFA9;NDUFA8;NDUFA6;NDUFA5;NDUFA3;ACAD9;NDUFA2;NDUFC2;TIMM21;NDUFS8;NDUFS7;NDUFAF7;NDUFAF4;NDUFS4;NDUFAF5;NDUFS3;TMEM126A;NDUFAF2;NDUFS2;NDUFS1;NDUFAF1
BP	GO::0010257	NADH dehydrogenase complex assembly	36	36/58	4.63262e-17	1.72135e-14	10.0682	378.674	-6	NDUFA13;NDUFB8;NDUFB7;NDUFA11;NDUFB6;NDUFB10;NDUFA12;NDUFB11;NDUFB5;NDUFA10;NDUFB2;NDUFB1;NDUFV3;NDUFV2;NDUFV1;NDUFA9;NDUFA8;NDUFA6;NDUFA5;NDUFA3;ACAD9;NDUFA2;NDUFC2;TIMM21;NDUFS8;NDUFS7;NDUFAF7;NDUFAF4;NDUFS4;NDUFAF5;NDUFS3;TMEM126A;NDUFAF2;NDUFS2;NDUFS1;NDUFAF1
BP	GO::0010467	gene expression	111	111/356	7.74432e-17	2.68573e-14	2.82742	104.889	5.22037	RPL4;RPL5;RPL30;RPL3;RPL31;RPL34;EIF4A3;HNRNPU;CASC3;RPL10A;RPL9;RPS17;ALKBH5;RPL18A;RPS18;MAGOH;RPS13;AGFG1;RPS12;DDX17;NUP210;RPL23;RPS5;RPS6;THOC1;CDC40;MRPS18C;SRRM1;THOC6;NUP93;EEF1A1;DDX39A;DDX39B;RRAGC;DKC1;DNAJB11;SRSF2;SRSF4;NUP98;RPL26;SRSF5;SRSF6;RPL28;SRSF7;SRSF9;NUP205;YTHDC1;MRPL10;MRPL11;TPR;RBPMS;ALYREF;HNRNPL;RPS26;PPP5C;HNRNPK;COPS5;RPS29;RPL27A;AGO2;HNRNPD;RPS20;RPS24;FARSB;RPS…
BP	GO::0009062	fatty acid catabolic process	39	39/70	4.28484e-16	1.39311e-13	7.74489	274.063	-5.60449	PECR;ACADVL;ABCD3;ACAA2;ECHS1;ECI2;ABHD1;HSD17B4;HSD17B10;ACAT1;MCEE;AUH;CPT2;ACADL;SCP2;HACL1;ACADM;HADH;ACAD11;ACAD10;ACADS;HAO2;DECR1;ACOT8;ACBD5;MECR;MMAA;CEL;HADHB;HADHA;BDH2;PCCA;ILVBL;ACOX1;EHHADH;PCCB;ECHDC1;ECHDC2;SLC27A2
BP	GO::0043648	dicarboxylic acid metabolic process	34	34/57	1.94569e-15	5.9538e-13	9.08839	307.853	-4.45896	ALDH1L1;FH;SHMT2;HAAO;DLST;MTHFD1L;ME1;D2HGDH;GGT1;PCK1;SLC19A1;ACOT8;GOT1;MDH1;MDH2;GPT2;ADHFE1;GOT2;IDH2;MTHFR;MTHFS;HOGA1;SDHA;DHFR;ACLY;GCLC;ALDH5A1;MTHFD1;SDHAF3;OGDH;L2HGDH;ALDH18A1;GCLM;NIT2
BP	GO::0002576	platelet degranulation	54	54/125	2.31263e-15	6.68351e-13	4.69655	158.275	5.17115	LGALS3BP;ECM1;ORM1;SPARC;SERPINA1;WDR1;PROS1;SERPINE1;PLEK;OLA1;F13A1;CLU;SERPINA4;TMSB4X;LAMP2;CHID1;FGB;ABCC4;FGA;AHSG;ACTN1;ANXA5;FGG;APOA1;ACTN4;TUBA4A;TMX3;SERPING1;TAGLN2;NHLRC2;TLN1;VCL;CFD;ITIH4;CD63;ITIH3;TEX264;PLG;THBS1;KNG1;APOH;FLNA;VTI1B;LYN;APOOL;EGF;FN1;SOD1;TF;SCCPDH;ALB;PCYOX1L;HRG;FERMT3
BP	GO::0019395	fatty acid oxidation	34	34/59	8.29476e-15	2.27102e-12	8.36034	271.069	-5.14496	PECR;ACADVL;ABCD3;ACAA2;ECHS1;ACSM1;ECI2;HSD17B4;HSD17B10;ADH5;ACAT1;AUH;CPT2;ACADL;SCP2;CYP4V2;HACL1;ACADM;HADH;ACAD11;ACAD10;ACADS;HAO2;DECR1;MECR;HADHB;HADHA;BDH2;ILVBL;ACOX1;EHHADH;ECHDC1;ECHDC2;SLC27A2
BP	GO::0043043	peptide biosynthetic process	61	61/162	7.53024e-14	1.95862e-11	3.7324	112.783	2.68877	RPL4;RPL5;HBS1L;RPL30;MRPS15;RPL3;MRPS16;RPL31;RPL34;MRPS11;RPLP1;RPLP0;MRPL37;RPL10A;RPL9;MRPL32;MRPL3;MRPL42;RPS17;RPL18A;RPS18;MRPL9;GGT1;RPS13;RPS12;RPL23;RPS5;RPS6;RPL13A;MRPS21;MRPS6;MRPS5;MRPL43;MRPS18C;EEF1A1;RPL26;RPL28;MRRF;RPL12;MRPS33;RPL11;IGHMBP2;RRBP1;MRPL10;MRPL11;RPL14;RPL15;RPS27A;RPL17;RPL19;GGT5;RPL35A;RPS26;COPS5;RPS29;RPL27A;AGO2;RPS20;RPS24;FARSB;RPS23
BP	GO::0006414	translational elongation	46	46/104	9.32546e-14	2.31005e-11	4.88709	146.63	-4.42326	MRPS15;GFM1;MRPS16;MRPS35;MRPS11;MRPS33;MRPL19;MRPS34;MRPL38;MRPS31;MRPS10;MRPL15;MRPL37;MRPS30;MRPL10;MRPL32;MRPL11;MRPL33;EEF1B2;MRPL3;MRPL42;MRPL2;MRPL40;MRPL9;EEFSEC;MRPS28;MRPS26;MRPS27;MRPS24;MRPS23;MRPS21;MRPL48;EEF2;MRPL45;MRPS6;MRPL21;MRPS5;MRPL43;TUFM;MRPS18C;EEF1A1;MRPL30;MRPL53;MRPS9;EEF1D;DAP3
BP	GO::0032543	mitochondrial translation	46	46/105	1.434e-13	3.39077e-11	4.80398	142.069	-5.60279	MRPS15;GFM1;MRPS16;MRPS35;FASTKD2;MRPS11;MRPS33;MRPL19;MRPS34;MRPL38;MRPS31;MRPS10;MRPL15;MRPL37;MRPS30;MRPL10;MRPL32;MRPL11;MRPL33;MRPL3;MRPL42;MRPL2;MRPL40;IARS2;MRPL9;MRPS28;MRPS26;MRPS27;MRPS24;MRPS23;MRPS21;GATB;MRPL48;MRPL45;MRPS6;MRPL21;MRPS5;MRPL43;TUFM;MRPS18C;MRPL30;LARS2;MRPL53;MRPS9;MRRF;DAP3
BP	GO::0070125	mitochondrial translational elongation	41	41/89	3.86693e-13	8.74599e-11	5.25698	150.25	-5.15373	MRPS15;GFM1;MRPS16;MRPS35;MRPS11;MRPS33;MRPL19;MRPS34;MRPL38;MRPS31;MRPS10;MRPL37;MRPL15;MRPS30;MRPL32;MRPL10;MRPL33;MRPL11;MRPL42;MRPL3;MRPL2;MRPL40;MRPL9;MRPS28;MRPS26;MRPS27;MRPS24;MRPS23;MRPS21;MRPL48;MRPL45;MRPS6;MRPS5;MRPL43;MRPL21;TUFM;MRPS18C;MRPL30;MRPL53;MRPS9;DAP3
BP	GO::0006415	translational termination	42	42/96	1.72309e-12	3.73479e-10	4.78688	129.662	-4.93771	MRPS15;MRPS16;MRPS35;MRPS11;MRPS33;MRPL19;MRPS34;MRPL38;MRPS31;MRPS10;MRPL37;MRPL15;MRPS30;APEH;MRPL32;MRPL10;MRPL33;MRPL11;MRPL42;MRPL3;MRPL2;MRPL40;MRPL9;MRPS28;MRPS26;MRPS27;MRPS24;MRPS23;MRPS21;MRPL48;MRPL45;MRPS6;MRPS5;MRPL43;MRPL21;MRPS18C;MRPL30;MRPL53;MRPS9;ABCE1;MRRF;DAP3
BP	GO::0070126	mitochondrial translational termination	40	40/89	2.01138e-12	4.18527e-10	5.02199	135.253	-5.05964	MRPS15;MRPS16;MRPS35;MRPS11;MRPS33;MRPL19;MRPS34;MRPL38;MRPS31;MRPS10;MRPL37;MRPL15;MRPS30;MRPL32;MRPL10;MRPL33;MRPL11;MRPL42;MRPL3;MRPL2;MRPL40;MRPL9;MRPS28;MRPS26;MRPS27;MRPS24;MRPS23;MRPS21;MRPL48;MRPL45;MRPS6;MRPS5;MRPL43;MRPL21;MRPS18C;MRPL30;MRPL53;MRPS9;MRRF;DAP3
BP	GO::0009083	branched-chain amino acid catabolic process	17	17/20	2.51529e-12	4.84613e-10	34.6682	925.94	-4.12311	BCKDHA;ACAD8;MCCC2;ECHS1;HIBADH;BCKDHB;MCCC1;ACADSB;HSD17B10;ACAT1;BCKDK;ALDH6A1;AUH;IVD;DBT;DLD;BCAT2
BP	GO::0009081	branched-chain amino acid metabolic process	17	17/20	2.51529e-12	4.84613e-10	34.6682	925.94	-4.12311	BCKDHA;ACAD8;MCCC2;ECHS1;HIBADH;BCKDHB;MCCC1;ACADSB;HSD17B10;ACAT1;BCKDK;ALDH6A1;AUH;IVD;DBT;DLD;BCAT2
BP	GO::0061024	membrane organization	76	76/242	3.87711e-12	7.20311e-10	2.83396	74.4648	1.37649	HIP1;TFRC;ITSN1;ARPC1A;CLTB;FNBP1L;ACTG1;TMEM43;OPA1;CHMP1B;CHMP1A;CHP1;DNM1L;AP2M1;AGFG1;SH3GLB1;ACTR3;ACTR2;SUN2;SUN1;FNBP1;MYOF;ANK3;EPS15L1;GAPVD1;LEMD2;NUP93;DNM3;CTTN;NPC1;TMEM33;CHMP4C;MYADM;CHMP3;VAMP4;CHMP6;UBA52;STAM2;CHMP5;NAPA;SAR1B;COX18;VPS4B;LRP2;EGFR;NAPG;TOR1AIP1;TIMM50;CORO1C;TGOLN2;SLC9A3R1;FCHO2;AP2S1;REPS2;MFN2;APOB;RPS27A;LDLR;VTI1B;REPS1;EGF;OSBPL2;AP3D1;HIP1R;ARPC5;CCDC88A…
BP	GO::0030449	regulation of complement activation	28	28/50	5.10677e-12	9.1605e-10	7.80843	203.023	3.40168	C1QA;CPB2;CFH;CD81;C1R;PROS1;C4BPA;PHB;C8B;CFP;C8A;CLU;PHB2;C2;CPN1;C3;C4A;VTN;C5;C8G;C6;C7;C9;F2;CFHR1;SERPING1;CFB;C1QC
BP	GO::0070527	platelet aggregation	22	22/36	9.34891e-11	1.6211e-08	9.62486	222.269	2.55841	FGB;PDGFRA;FGA;STXBP3;ACTN1;PLEK;FGG;FN1;ILK;HBB;HSPB1;PIK3CB;ACTG1;CSRP1;UBASH3B;GNAS;FLNA;TLN1;PPIA;METAP1;VCL;FERMT3
BP	GO::0006749	glutathione metabolic process	24	24/43	1.87375e-10	3.14427e-08	7.74	173.36	-3.67423	GGT5;GSTK1;GPX1;GSTM1;GSS;GSR;GSTT2;GSTT1;OPLAH;CNDP2;SOD1;GSTZ1;GGCT;GCLC;NAT8;GSTA5;GSTA4;ETHE1;GSTA2;GSTA1;DPEP1;HAGH;GGT1;GCLM
BP	GO::0002697	regulation of immune effector process	27	27/53	2.25362e-10	3.58075e-08	6.3674	141.441	3.65655	C1QA;CPB2;CFH;CD81;C1R;PROS1;C4BPA;C8B;CFP;C8A;CLU;PHB2;C2;CPN1;C3;C4A;VTN;C5;C8G;C6;C7;C9;F2;CFHR1;SERPING1;CFB;C1QC
BP	GO::0002181	cytoplasmic translation	38	38/93	2.27615e-10	3.58075e-08	4.24589	94.2731	5.51553	RPL4;RPL5;EIF4A1;RPL30;RPL3;RPL31;RPL34;RPLP1;RPL12;RPLP0;RPL11;RPL10A;RPL9;RPS17;RPL18A;RPS18;RPL14;RPL15;RPS27A;RPL17;RPS13;RPS12;RPL19;RPL23;RPS5;RPS6;RPL13A;RPL35A;RPS26;RPS29;RPL27A;EIF3I;RPS20;RPL26;RPL28;UBA52;RPS24;RPS23
BP	GO::0000184	nuclear-transcribed mRNA catabolic process, nonsense-mediated decay	43	43/113	2.34036e-10	3.58075e-08	3.77849	83.79	5.94744	RPL4;RPL5;RPL30;RPL3;RPL31;RPL34;RPLP1;RPL12;EIF4A3;RPLP0;RPL11;CASC3;RPL10A;RPL9;SMG8;HELZ2;CTIF;RPS17;RPL18A;RPS18;MAGOH;RPL14;RPL15;RPS27A;RPL17;RPS13;RPS12;RPL19;RPL23;RPS5;RPS6;RPL13A;RPL35A;RPS26;RPS29;RPL27A;RPS20;RPL26;DCP1A;RPL28;UBA52;RPS24;RPS23
BP	GO::0042254	ribosome biogenesis	61	61/192	2.99213e-10	4.44717e-08	2.8726	62.9957	5.50559	RPL4;RPL5;RPL30;RPL3;DDX49;RPL31;NVL;RPL34;RPLP1;RPLP0;RPL10A;NOC2L;RPL9;WDR43;RRP9;FBL;RPS17;XPO1;RPL18A;RRP12;EIF2A;PELP1;UTP15;NOM1;RPL23;RPS6;RPL13A;IMP4;DKC1;RPL26;RPL28;UBA52;NIP7;RPL12;RPL11;RPF2;RPF1;EXOSC6;EXOSC4;PDCD11;BMS1;RRS1;RPL14;RPL15;RPL17;EXOSC2;MDN1;RPL19;NOP56;NOP58;NPM1;UTP6;WDR18;RPL35A;BYSL;CUL4A;EIF6;RPL27A;ABCE1;RPS24;CUL4B
BP	GO::0006614	SRP-dependent cotranslational protein targeting to membrane	37	37/90	3.17626e-10	4.5897e-08	4.28913	93.8038	5.42517	RPL4;RPL5;RPL30;RPL3;RPL31;RPL34;RPLP1;RPL12;RPLP0;RPL11;SRP54;RPL10A;RPL9;RPS17;RPL18A;RPS18;RPL14;RPL15;RPS27A;RPL17;RPS13;RPS12;RPL19;RPL23;RPS5;RPS6;RPL13A;RPL35A;RPS26;RPS29;RPL27A;RPS20;RPL26;RPL28;UBA52;RPS24;RPS23
BP	GO::0006613	cotranslational protein targeting to membrane	38	38/94	3.30347e-10	4.64449e-08	4.16983	91.031	5.19109	RPL4;RPL5;RPL30;RPL3;RPL31;RPL34;RPLP1;RPL12;RPLP0;RPL11;SRP54;RPL10A;RPL9;RPS17;RPL18A;RPS18;RPL14;RPL15;RPS27A;SIL1;RPL17;RPS13;RPS12;RPL19;RPL23;RPS5;RPS6;RPL13A;RPL35A;RPS26;RPS29;RPL27A;RPS20;RPL26;RPL28;UBA52;RPS24;RPS23
BP	GO::0002920	regulation of humoral immune response	27	27/54	3.90149e-10	5.34093e-08	6.13121	132.83	3.65655	C1QA;CPB2;CFH;CD81;C1R;PROS1;C4BPA;C8B;CFP;C8A;CLU;PHB2;C2;CPN1;C3;C4A;VTN;C5;C8G;C6;C7;C9;F2;CFHR1;SERPING1;CFB;C1QC
BP	GO::0000398	mRNA splicing, via spliceosome	78	78/274	4.16069e-10	5.54971e-08	2.4608	53.1536	7.02012	EIF4A3;HNRNPU;HNRNPR;CASC3;DDX41;PRPF19;PNN;SYNCRIP;PTBP1;SART1;SART3;SNRPD2;SNRNP70;MAGOH;DHX15;PAPOLA;DHX16;DDX17;AQR;RBM15;RBM19;CDC40;WDR77;SRRM1;SFPQ;DDX39A;PRPF6;DDX39B;HNRNPH1;SRSF2;HNRNPH2;SRSF4;PPIH;SNRPA1;SRSF5;DNAJC8;SRSF6;SNRNP200;SRSF7;SNRPB;SRSF9;SF3B5;DDX5;SF3B3;DHX9;YTHDC1;SRRT;SRSF1;DDX23;DDX20;PRPF8;U2AF2;POLR2B;TRA2A;POLR2E;HNRNPA1;DCPS;POLR2J;HNRNPA0;SRPK2;SF3A3;HNRNPA3;PRPF38…
BP	GO::0045047	protein targeting to ER	40	40/103	4.81684e-10	6.2643e-08	3.9028	83.7296	5.37587	RPL4;RPL5;RPL30;RPL3;RPL31;RPL34;RPLP1;RPL12;RPLP0;RPL11;SRP54;RPL10A;RPL9;RPS17;RPL18A;RPS18;RPL14;RPL15;RPS27A;RPL17;RPS13;RPS12;RPL19;RPL23;RPS5;EDEM1;RPS6;RPL13A;RPL35A;RPS26;SPCS3;SPCS2;RPS29;RPL27A;RPS20;RPL26;RPL28;UBA52;RPS24;RPS23
BP	GO::0045333	cellular respiration	23	23/42	7.49511e-10	9.50964e-08	7.41485	155.798	-4.79583	NDUFA5;COX15;MDH2;ETFDH;ETFA;SDHC;UQCR10;ETFB;SDHA;SDHB;COQ10B;UQCRH;COQ10A;NDUFS8;NDUFS7;LYRM7;NDUFS4;UQCRC1;UQCRFS1;CYCS;NDUFS1;UQCRC2;SLC25A13
BP	GO::0006396	RNA processing	57	57/179	1.02805e-09	1.27332e-07	2.8796	59.595	5.69549	TCERG1;FASTKD2;HNRNPU;HNRNPR;TSEN2;CCAR2;RBM3;SYNCRIP;PTBP1;ALKBH5;SNRPD2;KHSRP;MAGOH;DHX15;DHX16;PRKACA;DDX17;MBNL1;THOC1;SRRM1;SFPQ;PRPF6;DDX39B;RRAGC;DKC1;HNRNPH1;SRSF2;LUC7L3;SRSF4;SNRPA1;SRSF5;SRSF7;SNRPB;SRSF9;SF3B3;SRSF1;DDX23;DDX20;PRPF8;U2AF2;HNRNPA0;IVNS1ABP;SRPK2;SF3A3;RBM39;CPSF6;SF3A2;RBPMS;NONO;LSM4;SRPK1;HNRNPL;HNRNPK;HNRNPA2B1;HNRNPD;HNRNPC;TARDBP
BP	GO::0006397	mRNA processing	82	82/300	1.27819e-09	1.53675e-07	2.32629	47.6374	6.84675	TCERG1;EIF4A3;HNRNPU;HNRNPR;CASC3;DDX41;PRPF19;PNN;SYNCRIP;PTBP1;SART1;ALKBH5;SART3;SNRPD2;SNRNP70;MAGOH;DHX15;PAPOLA;DHX16;PRKACA;AQR;RBM15;RBM19;THOC1;CDC40;SRRM1;THOC6;SFPQ;DDX39A;PRPF6;DDX39B;HNRNPH1;SRSF2;HNRNPH2;SRSF4;PPIH;SNRPA1;SRSF5;DNAJC8;SRSF6;SNRNP200;SRSF7;SNRPB;SRSF9;SF3B5;DDX5;SF3B3;DHX9;YTHDC1;POLDIP3;SRRT;SRSF1;DDX23;PRPF8;U2AF2;POLR2B;TRA2A;POLR2E;HNRNPA1;POLR2J;HNRNPA0;SF3A3;HN…
BP	GO::0045055	regulated exocytosis	57	57/180	1.29983e-09	1.53675e-07	2.85602	58.4371	5.16568	LGALS3BP;ECM1;ORM1;SPARC;SERPINA1;WDR1;PROS1;SERPINE1;PLEK;OLA1;F13A1;CLU;SERPINA4;TMSB4X;LAMP2;CHID1;FGB;ABCC4;FGA;AHSG;ACTN1;ANXA5;FGG;APOA1;ACTN4;TUBA4A;TMX3;DNAJC5;SERPING1;TAGLN2;NHLRC2;TLN1;VCL;CFD;ITIH4;CD63;ITIH3;TMED10;TEX264;PLG;THBS1;KNG1;RAB11FIP1;APOH;FLNA;VTI1B;LYN;APOOL;EGF;FN1;SOD1;TF;SCCPDH;ALB;PCYOX1L;HRG;FERMT3
BP	GO::0000377	RNA splicing, via transesterification reactions with bulged adenosine as nucleophile	72	72/251	1.34578e-09	1.55572e-07	2.4843	50.7449	6.83537	EIF4A3;HNRNPU;HNRNPR;CASC3;DDX41;PRPF19;PNN;SYNCRIP;PTBP1;SART1;SART3;SNRPD2;SNRNP70;MAGOH;DHX15;PAPOLA;DHX16;AQR;RBM15;RBM19;CDC40;SRRM1;SFPQ;DDX39A;PRPF6;DDX39B;HNRNPH1;SRSF2;HNRNPH2;SRSF4;PPIH;SNRPA1;SRSF5;DNAJC8;SRSF6;SNRNP200;SRSF7;SNRPB;SRSF9;SF3B5;DDX5;SF3B3;DHX9;YTHDC1;SRRT;SRSF1;DDX23;PRPF8;U2AF2;POLR2B;TRA2A;POLR2E;HNRNPA1;POLR2J;HNRNPA0;SF3A3;HNRNPA3;PRPF38A;SF3A2;ALYREF;NONO;LSM4;CHER…
BP	GO::0006518	peptide metabolic process	34	34/83	1.84133e-09	2.0823e-07	4.25951	85.6706	-1.71499	HM13;GSTT2;GSTT1;IDE;AEBP1;ABCB9;PSEN1;APEH;OPLAH;PARL;CPN1;ANPEP;GGT1;SEC11A;SEC11C;GSTK1;GPX1;ACE;GSTM1;MME;GSR;ERAP1;SOD1;GSTZ1;SPCS3;SPCS2;GSTA5;NAT8;GSTA4;ETHE1;GSTA2;GSTA1;DPEP1;TPP1
BP	GO::0034109	homotypic cell-cell adhesion	23	23/44	2.53392e-09	2.80457e-07	6.70789	132.773	2.71069	FGB;PDGFRA;FGA;STXBP3;ACTN1;PLEK;FGG;FN1;ILK;HBB;HSPB1;PIK3CB;ACTG1;CSRP1;UBASH3B;GNAS;FLNA;TLN1;PPIA;CD99;METAP1;VCL;FERMT3
BP	GO::0033539	fatty acid beta-oxidation using acyl-CoA dehydrogenase	10	10/10	3.10682e-09	3.34212e-07	171760	3.36472e+06	-3.16228	GCDH;ACADVL;ACADL;IVD;ETFDH;ETFA;ACADM;ETFB;ACAD11;ACADS
BP	GO::0007015	actin filament organization	50	50/152	3.14809e-09	3.34212e-07	3.01716	59.0654	2.54558	HIP1;FHOD1;BAIAP2L1;DPYSL3;RAC2;PLS3;CGNL1;PLS1;TPM4;TPM3;ACTN1;TMOD3;TPM1;MYO7B;SHROOM2;MYO7A;SHROOM4;CD2AP;BIN3;ELMO1;ELMO3;LCP1;DBN1;FLII;WAS;CAPG;CORO1A;AIF1;CORO1B;CORO1C;SPTA1;CDC42;SH3BP1;MYO6;FLNA;VILL;WHAMM;SVIL;MARCKSL1;GSN;HIP1R;DSTN;MYO5A;BAIAP2;VIL1;MARCKS;MYO1B;TRPV4;FAT1;MYO1F
BP	GO::0007005	mitochondrion organization	55	55/175	3.41281e-09	3.55069e-07	2.82316	55.0396	-5.79812	ALAS1;PHB2;HK2;THG1L;CHCHD4;CHCHD3;OPA1;AIFM1;LONP1;TSPO;MPV17;DNM1L;ATP7A;CXADR;CLUH;PARP1;AIP;TIMM23;TFB2M;PISD;RAB32;DNM3;AFG3L2;YME1L1;NDUFS1;SLC25A4;TOMM40;TIMM9;TIMM13;COX7A2;PHB;OMA1;NRF1;SPG7;MFF;HSD17B10;TMEM70;TIMM50;HSPD1;RHOT1;SAMM50;MFN1;MFN2;TIMM8B;PNPT1;MTX2;HIGD2A;TMEM11;DNAJA3;CYCS;BAX;PYROXD2;SLIRP;SLC25A36;TOMM5
BP	GO::0007006	mitochondrial membrane organization	19	19/32	3.61974e-09	3.69213e-07	8.94274	173.819	-4.3589	HSPA9;APOOL;MTX2;DNAJC11;IMMT;SPG7;GHITM;TIMM50;APOO;CHCHD3;SAMM50;OPA1;TMEM11;CHCHD6;MFN1;PPIF;MFN2;SLC25A5;SLC25A4
BP	GO::0006090	pyruvate metabolic process	26	26/55	3.83944e-09	3.84091e-07	5.49434	106.469	-2.74563	PFKFB2;ENO1;PDHB;ENO2;HK2;LDHB;LDHA;BSG;ME1;DLAT;PGK2;PCK1;PGM1;PCK2;PDHX;TPI1;SLC16A1;PDHA1;PKLR;PGAM2;HOGA1;PC;VDAC1;HAGH;ALDOB;DLD
BP	GO::0034645	cellular macromolecule biosynthetic process	83	83/314	5.6442e-09	5.53984e-07	2.22126	42.1875	2.74411	RPL4;RPL5;HBS1L;RPL30;MRPS15;RPL3;MRPS16;ALAS1;RPL31;RPL34;MRPS11;RPLP1;RPLP0;MRPL37;RPL10A;RPL9;MRPL32;ING4;EEF1B2;MRPL42;MRPL3;RPS17;RPL18A;RPS18;MRPL9;RPS13;RPS12;RFC2;RPL23;RPS5;RPS6;MRPS21;RPL13A;MRPS6;MRPS5;MRPL43;MRPS18C;TUFM;EEF1A1;RRAGC;EEF1D;MCM4;RPL26;RPL28;PTMA;MRRF;MCM2;SET;RPL12;MRPS33;RPL11;IGHMBP2;RRBP1;MRPL10;MRPL11;RECQL5;POLR2B;POLD1;RPL14;POLR2E;APOE;RPL15;RPS27A;RPL17;POLR2J;…
BP	GO::0006364	rRNA processing	54	54/173	6.18548e-09	5.95868e-07	2.79428	52.8148	5.17115	RPL4;RPL5;RPL30;RPL3;DDX49;RPL31;NVL;RPL34;RPLP1;RPLP0;RPL10A;RPL9;WDR43;RRP9;FBL;SART1;RPS17;RPL18A;RRP12;PELP1;UTP15;RPL23;RPS6;RPL13A;IMP4;DKC1;NHP2;RPL26;RPL28;UBA52;PRKDC;RPL12;RPL11;RPF1;EXOSC6;EXOSC4;PDCD11;BMS1;RPL14;RPL15;RPL17;EXOSC2;MDN1;RPL19;NOP56;NOP58;UTP6;RIOK3;WDR18;RPL35A;BYSL;EIF6;RPL27A;RPS24
BP	GO::0007160	cell-matrix adhesion	37	37/100	1.00632e-08	9.51798e-07	3.6062	66.406	4.76757	DDR1;ITGB1;CD63;SRC;ITGB2;ILK;ITGAL;FBLN5;VTN;PPFIA1;ITGB8;EMILIN1;ITGAV;ITGB6;WHAMM;CD34;FGB;FGA;ACTN1;RCC2;ITGA1;FGG;FN1;SORBS1;L1CAM;FERMT1;COL3A1;CTTN;TRIP6;ITGA11;ANGPTL3;ZYX;SIGLEC1;VCL;FERMT2;CD44;FERMT3
BP	GO::0000956	nuclear-transcribed mRNA catabolic process	53	53/171	1.11696e-08	1.03758e-06	2.76494	50.6262	6.18123	RPL4;RPL5;RPL30;RPL3;RPL31;RPL34;RPLP1;EIF4A3;RPLP0;CASC3;RPL10A;RPL9;SMG8;RPS17;RPL18A;RPS18;MAGOH;PELO;RPS13;RPS12;RPL23;RPS5;RPS6;RPL13A;THRAP3;RPL26;RPL28;UBA52;DDX5;RPL12;RPL11;HELZ2;CTIF;EXOSC6;EXOSC4;RPL14;RPL15;RPS27A;RPL17;DCPS;RPL19;RPL35A;CNOT10;RPS26;CNOT7;CNOT1;RPS29;RPL27A;RPS20;ATM;DCP1A;RPS24;RPS23
BP	GO::0061013	regulation of mRNA catabolic process	42	42/122	1.25277e-08	1.14331e-06	3.22624	58.7025	4.6291	SET;PSMD11;ANP32A;YWHAB;HSPB1;ZC3HAV1;PSMB10;PSMB6;EXOSC6;PSMD7;FXR2;XPO1;EXOSC4;PSMB5;PSMD4;KHSRP;PSMB1;AKT1;PSMD1;TNPO1;RPS27A;EXOSC2;PNPT1;YTHDF3;PRKCD;PRKCA;PSMB8;PSMB9;PSMA3;CNOT7;PSMA1;CNOT1;PSMA2;APEX1;SERBP1;PSME1;HNRNPD;PSME2;VIM;DCP1A;UBA52;HSPA1A
BP	GO::0006631	fatty acid metabolic process	42	42/124	2.15047e-08	1.92875e-06	3.14718	55.5635	-3.70328	ABCD3;ACSM3;ACSM1;PON2;ABCB11;HSD17B8;SGPL1;CPT2;HACL1;MLYCD;ACADM;GGT1;HAO2;CBR4;GGT5;ACOT8;ACBD5;MECR;GPX1;GPX4;ACSL1;PNPLA8;OXSM;ACOT11;ACAD9;ACOT12;ACSL4;ACSL3;CEL;CPT1B;ACADSB;ACSF3;ACSF2;ACLY;GNPAT;ACOX2;ACOX1;NAAA;ACOT2;ANGPTL3;SLC27A2;CRAT
BP	GO::0015849	organic acid transport	36	36/100	3.6273e-08	3.19817e-06	3.45247	59.1485	-4	SLC27A1;SLC22A6;SLC26A1;SLC43A2;SLC23A1;SLC3A1;ABCB11;SLC7A1;SLC25A48;SLC22A13;SLC25A29;LRRC8D;SLC25A45;SLC38A2;SLC19A1;SLC10A5;NCOA2;ABCC4;SLC6A19;STARD5;SLC6A18;SLC16A1;ACSL1;ATP8B1;AKR1C1;GOT2;SLC6A13;SLC5A6;CEACAM1;SLC7A7;SLC25A30;SLC25A10;SLC25A11;FOLR1;SFXN5;ABCG2
BP	GO::0034470	ncRNA processing	58	58/201	4.14522e-08	3.5939e-06	2.49765	42.4568	6.0401	RPL4;RPL5;INTS12;RPL30;RPL3;DDX49;RPL31;NVL;RPL34;RPLP1;RPP30;RPLP0;RPL10A;RPL9;WDR43;RRP9;THG1L;FBL;RPS17;RPL18A;RRP12;PELP1;UTP15;RPL23;RPS6;RPL13A;IMP4;DKC1;RPL26;RPL28;UBA52;RPL12;RPL11;SRRT;RPF1;EXOSC6;EXOSC4;PDCD11;BMS1;RPL14;RPL15;RPL17;EXOSC2;MDN1;RPL19;NOP56;SMAD1;UTP6;NOP58;WDR18;INTS2;RPL35A;BYSL;RPL27A;AGO2;HNRNPA2B1;INTS8;RPS24
BP	GO::1901605	alpha-amino acid metabolic process	22	22/46	4.63914e-08	3.95619e-06	5.61123	94.7521	-2.13201	GOT1;GPT2;GOT2;MTHFR;ASNS;PYCR2;KMO;GLS;GNMT;GLUD1;FOLH1;DDAH1;MTHFD1;IYD;CBS;DDAH2;ASPG;DPEP1;ALDH18A1;ATP7A;ASPA;SLC25A13
BP	GO::0043603	cellular amide metabolic process	39	39/115	6.51784e-08	5.46867e-06	3.15081	52.1337	-4.64372	ALDH1L1;ASAH2;ACSM3;SHMT2;ACSM1;DBI;GLYAT;AEBP1;ABCB9;CPN1;SGPL1;MTHFD1L;ORMDL2;MLYCD;SLC19A1;MCCC2;ABCA2;ACOT8;MME;OXSM;MCCC1;ACOT11;ACOT12;ACOT13;MTHFR;MTHFS;ACSF2;SLC5A6;PM20D1;DHFR;BTD;PC;MTHFD1;PCCA;NAAA;PCCB;ACOT2;NAPEPLD;NIT1
BP	GO::0016072	rRNA metabolic process	49	49/162	9.23707e-08	7.62718e-06	2.66631	43.1874	5.57143	RPL4;RPL5;RPL30;RPL3;DDX49;RPL31;NVL;RPL34;RPLP1;RPLP0;RPL10A;RPL9;WDR43;RRP9;FBL;RPS17;RPL18A;RRP12;PELP1;UTP15;RPL23;RPS6;RPL13A;IMP4;DKC1;RPL26;RPL28;UBA52;RPL12;RPL11;RPF1;EXOSC6;EXOSC4;PDCD11;BMS1;RPL14;RPL15;RPL17;EXOSC2;MDN1;RPL19;NOP56;NOP58;UTP6;WDR18;RPL35A;BYSL;RPL27A;RPS24
BP	GO::0009066	aspartate family amino acid metabolic process	13	13/19	1.01628e-07	8.26049e-06	13.2343	213.098	-3.05085	GOT1;GOT2;MTHFR;ASNS;MSRA;FOLH1;MTHFD1;ADI1;ASPG;SMS;ASPA;NIT2;SLC25A13
BP	GO::0097435	supramolecular fiber organization	86	86/351	1.29162e-07	1.0337e-05	2.00442	31.7945	5.17597	COL18A1;HIP1;COL14A1;COL12A1;LOXL3;PLOD2;PLOD1;EFEMP2;RAC2;CHP1;EMILIN1;ATP7A;B2M;CGNL1;FGA;TPM4;DST;TPM3;ACTN1;TMOD3;TPM1;MYO7B;SHROOM2;ADAM10;APOA1;APOA4;MYO7A;SHROOM4;CD2AP;BIN3;KIF2A;COL4A2;COL4A1;COL4A4;COL6A2;PXDN;COL6A1;ELMO1;ELMO3;ITGA6;MFGE8;UBA52;DBN1;PLEC;COL15A1;CD151;FLII;COL11A1;VPS4B;CORO1A;FBLN5;CORO1B;CORO1C;SPTA1;CDC42;GGA1;TTR;SH3BP1;MYO6;SERPINH1;WHAMM;RPS27A;DYNC1H1;MARCKSL1;…
BP	GO::0030198	extracellular matrix organization	76	76/300	1.64152e-07	1.29382e-05	2.093	32.6979	7.3413	DDR1;ITGB1;COL18A1;SPARC;ITGAM;COL14A1;ELN;SERPINE1;COL12A1;ITGB2;TNC;LOXL3;PLOD2;PLOD1;F11R;ITGAL;CTSS;ADAMTSL4;BSG;CAPN2;FLOT1;ITGB8;ITGAV;ITGB6;ATP7A;FGB;FGA;POSTN;EXOC8;DST;ITGA1;FGG;BGN;ADAM10;DCN;MMP12;VCAN;COL4A2;COL4A1;COL4A4;COL6A2;PXDN;COL6A1;ITGA6;LCP1;CD44;PLEC;COL15A1;CD151;COL11A1;LAMA4;PAPLN;HTRA1;CAPG;PLG;NID1;THBS1;FBLN5;VTN;TTR;SERPINH1;SPP1;JAM3;GSN;LUM;FN1;LAMB1;COL1A1;MFAP5;C…
BP	GO::0022618	ribonucleoprotein complex assembly	42	42/136	3.99189e-07	3.09938e-05	2.74349	40.4221	4.01189	RPL5;RPL3;PRKDC;DHX9;YTHDC1;MRPS11;RPLP0;RPL11;SRSF1;DDX23;DDX20;RPS27L;RPF2;PRPF19;CDC73;SART1;SART3;SNRPD2;RRS1;EIF2D;MDN1;SRPK2;CPSF6;SF3A2;RPS5;PTGES3;LSM4;WDR77;SRPK1;PRPF6;EIF2S3;EIF5;DDX39B;EIF6;LUC7L3;SRSF5;SRSF6;SNRNP200;LUC7L2;EIF3A;SNRPB;SRSF9
BP	GO::0030195	negative regulation of blood coagulation	19	19/40	4.38726e-07	3.35625e-05	5.5334	81.0056	3.44124	FGB;PDGFRA;FGA;CPB2;SERPINE2;F12;SERPINE1;FGG;PLAT;PLG;F2;KNG1;VTN;PLAU;APOH;SERPING1;APOE;HRG;CD34
BP	GO::1901606	alpha-amino acid catabolic process	16	16/30	4.83852e-07	3.61391e-05	6.98494	101.571	-3.5	HGD;HAAO;GOT2;HOGA1;FAH;KMO;HSD17B10;ACADSB;THNSL2;ACAT1;GSTZ1;ALDH4A1;DAO;CBS;KYNU;SARDH
BP	GO::0006626	protein targeting to mitochondrion	23	23/55	4.86301e-07	3.61391e-05	4.39923	63.9492	-3.96177	TIMM8B;NDUFA13;TOMM40;AGK;HSPA4;TIMM9;AIP;TIMM13;TIMM23;TIMM21;MFF;TIMM50;HSPD1;CHCHD4;SAMM50;AIFM1;GRPEL1;PMPCB;TSPO;MFN2;PMPCA;ROMO1;TOMM5
BP	GO::0043062	extracellular structure organization	58	58/216	6.09825e-07	4.46804e-05	2.25854	32.3199	6.0401	DDR1;ITGB1;COL18A1;SPARC;ITGAM;COL14A1;ELN;SERPINE1;ITGB2;TNC;F11R;ITGAL;ADAMTSL4;BSG;ITGB8;ITGAV;ITGB6;ATP7A;FGB;FGA;POSTN;ITGA1;FGG;BGN;DCN;MMP12;VCAN;COL4A2;COL4A1;COL4A4;COL6A2;PXDN;COL6A1;ITGA6;CD44;COL15A1;COL11A1;LAMA4;PAPLN;NID1;THBS1;FBLN5;VTN;TTR;SPP1;JAM3;LUM;FN1;LAMB1;COL1A1;MFAP5;COL3A1;COL1A2;COL5A1;ITGA11;MFAP2;TGFBI;FBN1
BP	GO::0006094	gluconeogenesis	19	19/41	7.09496e-07	5.12559e-05	5.28158	74.7803	-1.60591	TPI1;GOT1;MDH1;MDH2;GOT2;PGAM2;ENO1;ENO2;RBP4;G6PC3;PC;SLC25A10;PGK2;ALDOB;PCK1;SLC25A11;PGM1;PCK2;SLC25A13
BP	GO::0045229	external encapsulating structure organization	58	58/217	7.19277e-07	5.12559e-05	2.2442	31.7443	6.0401	DDR1;ITGB1;COL18A1;SPARC;ITGAM;COL14A1;ELN;SERPINE1;ITGB2;TNC;F11R;ITGAL;ADAMTSL4;BSG;ITGB8;ITGAV;ITGB6;ATP7A;FGB;FGA;POSTN;ITGA1;FGG;BGN;DCN;MMP12;VCAN;COL4A2;COL4A1;COL4A4;COL6A2;PXDN;COL6A1;ITGA6;CD44;COL15A1;COL11A1;LAMA4;PAPLN;NID1;THBS1;FBLN5;VTN;TTR;SPP1;JAM3;LUM;FN1;LAMB1;COL1A1;MFAP5;COL3A1;COL1A2;COL5A1;ITGA11;MFAP2;TGFBI;FBN1
BP	GO::0030042	actin filament depolymerization	9	9/11	9.25675e-07	6.47021e-05	27.454	381.411	1.66667	VIL1;GSN;WDR1;MICAL1;CFL1;TWF2;MICAL2;DSTN;TWF1
BP	GO::0007007	inner mitochondrial membrane organization	21	21/49	9.32845e-07	6.47021e-05	4.5883	63.7086	-4.58258	HSPA9;TIMM8B;NDUFA13;APOOL;AGK;MTX2;TIMM9;TIMM13;DNAJC11;IMMT;GHITM;SPG7;LETM1;AFG3L2;APOO;CHCHD3;SAMM50;OPA1;TMEM11;CHCHD6;ROMO1
BP	GO::0006464	cellular protein modification process	199	199/1025	1.0061e-06	6.88648e-05	1.50059	20.7223	2.62286	ARAF;UBE2L3;RPS6KA4;C4A;PSMD7;PPP4R1;LGALS1;PSMD4;PPP2R1B;AKT2;AKT1;PSMD1;PDK3;FBXO6;PRKACA;SEPHS1;PRKACB;PDK2;WSB2;DAPK2;PRKCD;ALG3;CSNK1D;PRKCA;CEL;PRKAB1;PHKA2;PSME1;PSME2;UBA52;LIPT1;CTBP1;PRKDC;SDC2;RPN1;PIK3R4;COPS7B;COPS7A;ZC3HAV1;MTMR6;C3;TGOLN2;UGCG;NUAK2;ST3GAL5;APOE;RCE1;APOB;ATG7;ST3GAL2;LYN;SRPK2;CDK18;YES1;PMM2;FN1;BRAF;CP;SRPK1;MSRA;TF;PPP5C;CALU;ATM;FBXL4;PIGS;SERPINA1;PTPRO;PTPRM…
BP	GO::0065003	protein-containing complex assembly	67	67/267	1.24444e-06	8.40721e-05	2.06273	28.0467	0.855186	SERPINA1;TRADD;CTSZ;CDC73;CASP8;TFG;OPA1;RUVBL1;PPP6R3;SOX9;IKBKG;DNM1L;TEAD1;KPNA3;AP2M1;TLE4;NSF;FGB;FGA;SEC13;DBNL;FGG;ADAM10;CSNK1D;APOA4;CD2AP;AFG3L2;TRAPPC6A;PPIH;SEC22B;NAPA;SEC23A;TMED10;DHX9;SAR1B;PEF1;HDAC1;WAS;CUL1;USH1C;CAPG;SPG7;NAPG;SLC9A3R2;SLC9A3R1;SAMM50;REPS2;LPXN;FADD;MDN1;FARP2;ANKRD28;TRAPPC3;SEC16A;TRAPPC5;FN1;PML;SMARCA4;VIL1;SEC23IP;CAPZA2;CTNNB1;NDUFAF1;FOLR1;FERMT2;FERMT…
BP	GO::0006826	iron ion transport	21	21/50	1.39499e-06	9.30352e-05	4.42982	59.7256	-1.52753	ATP6V1A;ATP6V1G1;TFRC;ATP6AP1;ABCB7;SLC40A1;ARHGAP1;TCIRG1;CP;TF;FTH1;ATP6V1B2;ATP6V1H;ATP6V0A4;ATP6V1E1;ATP6V0D1;ATP6V0C;ATP6V1D;ATP6V1C1;ATP6V1F;ATP6V1C2
BP	GO::0006006	glucose metabolic process	24	24/62	1.48751e-06	9.79498e-05	3.86571	51.8717	-2.04124	TPI1;GOT1;MDH1;MDH2;GAA;DCXR;BRAT1;PGAM2;GOT2;ENO1;OMA1;ENO2;RBP4;G6PC3;PC;SLC25A10;GALM;ALDOB;PGK2;PCK1;SLC25A11;PGM1;SLC25A13;PCK2
BP	GO::0007229	integrin-mediated signaling pathway	27	27/75	1.79044e-06	0.000116424	3.44458	45.5823	3.27165	ITGB1;NRP1;SRC;ITGB2;PLEK;ILK;FBLN1;CDC42;ITGB8;ITGAV;ITGB6;SYK;DST;RCC2;FN1;APOA1;ADAM10;CEACAM1;COL3A1;TEC;ITGA11;ANGPTL3;ZYX;DOCK1;CDH17;FERMT2;FERMT3
BP	GO::0052548	regulation of endopeptidase activity	26	26/71	1.90824e-06	0.000122552	3.5375	46.5864	5.09902	SERPINA1;SERPINE2;SERPINC1;HDAC1;SERPINE1;SERPINA4;KNG1;VTN;SERPINH1;AKT1;SERPIND1;AHSG;SERPINF1;SERPINB9;SERPINB8;AGT;PSMB8;SERPINB6;PSMB9;PSMA3;PSME1;FETUB;SERPING1;PSME2;HRG;PICALM
BP	GO::0033572	transferrin transport	17	17/36	1.96965e-06	0.000124952	5.46883	71.8476	-2.18282	ATP6V1A;ATP6V1G1;TFRC;ATP6AP1;ARHGAP1;TCIRG1;TF;ATP6V1B2;ATP6V1H;ATP6V0A4;ATP6V1E1;ATP6V0D1;ATP6V1D;ATP6V0C;ATP6V1C1;ATP6V1F;ATP6V1C2
BP	GO::0098656	anion transmembrane transport	25	25/67	2.00844e-06	0.000125878	3.64373	47.7991	-3.4	SLC27A1;SLC35B4;SLC44A4;SLC23A1;SLC7A1;SLC25A29;ARL6IP5;SLC16A7;LRRC8D;LRRC8A;SLC25A21;SLC25A42;SLC19A1;SLC13A2;PRAF2;SLC6A13;SLC5A6;SLC25A30;SLC25A10;SFXN1;SFXN2;SLC25A5;SLC25A4;SLC25A11;SLC25A13
BP	GO::0072330	monocarboxylic acid biosynthetic process	24	24/63	2.08282e-06	0.000128986	3.76637	49.2709	-3.26599	GAMT;OSBPL9;ACOT8;ABCD3;ACSM3;ACSM1;OXSM;AKR1D1;OSBPL2;HSD17B4;HOGA1;ABCB11;HSD17B8;HSD17B10;ACSF3;ACLY;ALDH1A3;SCP2;ACOX2;ALDH1A2;MLYCD;OSBPL1A;SLC27A2;CBR4
BP	GO::0008380	RNA splicing	32	32/98	2.45342e-06	0.000150149	2.97126	38.3828	4.94975	TCERG1;SF3B3;DDX23;PRPF8;CCAR2;SYNCRIP;PTBP1;SNRPD2;KHSRP;MAGOH;DHX15;DHX16;IVNS1ABP;SRPK2;SF3A3;MBNL1;NONO;LSM4;SRRM1;SRPK1;SFPQ;PRPF6;DDX39B;RRAGC;SRSF2;LUC7L3;SRSF4;SNRPA1;HNRNPC;TARDBP;SRSF7;SNRPB
BP	GO::0051017	actin filament bundle assembly	16	16/33	2.54621e-06	0.000152918	5.7513	74.0819	0	USH1C;SHROOM2;PDXP;ESPN;BAIAP2;AIF1;CORO1B;MYO1B;BAIAP2L1;CALD1;MICAL1;DPYSL3;FSCN1;PLS3;LCP1;PLS1
BP	GO::0042398	cellular modified amino acid biosynthetic process	12	12/20	2.55746e-06	0.000152918	9.15789	117.922	-2.3094	GAMT;GGCT;SLC27A1;GCLC;GSS;MTHFS;PLOD2;HAGH;OPLAH;GCLM;GGT1;CNDP2
BP	GO::0019319	hexose biosynthetic process	19	19/44	2.67065e-06	0.000157872	4.64697	59.6355	-1.60591	TPI1;GOT1;MDH1;MDH2;GOT2;PGAM2;ENO1;ENO2;RBP4;G6PC3;PC;SLC25A10;PGK2;ALDOB;PCK1;SLC25A11;PGM1;PCK2;SLC25A13
BP	GO::0071349	cellular response to interleukin-12	20	20/48	2.87897e-06	0.000168274	4.36825	55.7305	2.23607	HSPA9;ANXA2;RPLP0;AIP;TALDO1;TYK2;LMNB1;SOD1;CDC42;CNN2;CA1;GSTA2;CFL1;HNRNPA2B1;SIRPA;PSME2;SNRPA1;LCP1;PAK2;PPIA
BP	GO::0006637	acyl-CoA metabolic process	17	17/37	3.16501e-06	0.000179283	5.19508	65.7872	-4.12311	ACOT8;ACSM3;ACSM1;OXSM;ACOT11;ACOT12;DLST;ACOT13;DBI;GLYAT;ACSF2;MCEE;SUCLA2;ACOT2;OGDH;SUCLG2;MLYCD
BP	GO::0009064	glutamine family amino acid metabolic process	17	17/37	3.16501e-06	0.000179283	5.19508	65.7872	-1.69775	GLYATL1;GOT1;CAD;GOT2;PYCR2;MTHFS;GLS;ALDH4A1;GLUD1;GCLC;ALDH5A1;DDAH1;DDAH2;ALDH18A1;GGT1;GCLM;NIT2
BP	GO::0043488	regulation of mRNA stability	42	42/146	3.17071e-06	0.000179283	2.47824	31.3784	4.93771	SET;PSMD11;ANP32A;ROCK1;YWHAB;HNRNPU;HSPB1;PSMB10;PSMB6;EXOSC6;PSMD7;FXR2;XPO1;EXOSC4;PSMB5;PSMD4;KHSRP;PSMB1;AKT1;PSMD1;TNPO1;RPS27A;EXOSC2;NPM1;YTHDF3;PRKCD;PRKCA;PSMB8;PSMB9;PSMA3;PSMA1;THRAP3;PSMA2;APEX1;SERBP1;PSME1;HNRNPD;PSME2;VIM;DCP1A;UBA52;HSPA1A
BP	GO::0019184	nonribosomal peptide biosynthetic process	9	9/12	3.23485e-06	0.000180943	18.3016	231.36	-3	GGCT;GCLC;BDH2;GSS;HAGH;GCLM;GGT1;OPLAH;CNDP2
BP	GO::0044272	sulfur compound biosynthetic process	35	35/113	3.32989e-06	0.000184278	2.75087	34.6956	-2.53546	SLC35B2;SLC26A1;MGST1;GSTT1;PRELP;LIAS;OPLAH;PAPSS2;CNDP2;MAT2A;CBS;ESD;GGT1;ST3GAL2;GGT5;MPST;GSTK1;GSTM1;LUM;TPK1;GSS;BGN;DCN;GGCT;GSTZ1;UGDH;GCLC;VCAN;GSTA4;CTH;GSTA2;OGN;GSTA1;HAGH;GCLM
BP	GO::0002479	antigen processing and presentation of exogenous peptide antigen via MHC class I, TAP-dependent	26	26/73	3.48327e-06	0.000190737	3.38657	42.5608	2.74563	PSMD11;NCF1;PSMB10;IKBKB;PSMB6;PSMD7;PSMB5;PSMD4;PSMB1;PSMD1;ITGAV;IKBKG;B2M;PDIA3;CHUK;TAP2;CYBB;CYBA;PSMB8;PSMB9;PSMA3;PSMA1;PSMA2;PSME1;PSME2;SEC22B
BP	GO::0015031	protein transport	84	84/369	4.4413e-06	0.000240663	1.81693	22.3929	-1.09109	USP6NL;LRSAM1;TFRC;ARHGAP1;GCC2;MIA3;HIKESHI;TCIRG1;CLU;AP4M1;CHMP1B;CHMP1A;LAMP2;ARL6IP5;ARFIP1;VPS35;EIF2D;ATP6V1E1;TMED7;SIL1;TMED5;WLS;TMED4;YWHAH;NSF;ATP6V1G1;SEC13;ATP6AP1;TANGO2;FGG;ANK3;ZDHHC17;PDIA4;RAB32;RCN3;CTTN;CANX;ATP6V1B2;TBC1D25;CHMP3;ATP6V0D1;VAMP4;ATP6V0C;OPTN;NAPA;ATP6V1A;MACF1;COPA;RABGAP1;TMED10;STXBP3;LMAN2L;LRP1;SAR1B;UNC93B1;LRP2;NAPG;HDAC6;GGA1;SCFD2;RAB23;MYO6;RAB24;TBC…
BP	GO::0006898	receptor-mediated endocytosis	41	41/143	4.5265e-06	0.000242751	2.46607	30.3464	1.71791	ITGB1;SPARC;ITGAM;TFRC;LRP1;CD81;ITGB2;CLTB;AP4E1;HBB;LRP2;FNBP1L;RABEPK;HPX;MRC1;FCHO2;AP2S1;AP1S1;APOE;APOB;LDLR;AP2M1;PDLIM7;MSR1;AMBP;SYK;CAV1;HIP1R;APOA1;DNAJC13;HBA1;DNM3;LMBRD1;CTTN;NEDD4;ALB;CANX;PPT1;GRB2;FOLR1;PICALM
BP	GO::0033540	fatty acid beta-oxidation using acyl-CoA oxidase	10	10/15	4.7134e-06	0.000247668	12.204	149.683	-3.16228	ACOT8;ACOX2;SCP2;ACOX1;EHHADH;ECI2;HSD17B4;ACOX3;DECR2;CRAT
BP	GO::0042730	fibrinolysis	10	10/15	4.7134e-06	0.000247668	12.204	149.683	1.89737	FGB;FGA;CPB2;PLAU;FGG;SERPINE1;PLAT;PLG;F2;HRG
BP	GO::0062197	cellular response to chemical stress	32	32/101	5.06475e-06	0.000263468	2.84158	34.6479	-0.353553	NCF1;PYROXD1;HTRA2;ZFAND1;AIF1;PRDX5;SESN2;LONP1;LRRC8D;ATG7;SLC25A24;PNPT1;GPX1;PARP1;CAV1;GSR;GPX8;CYBB;GPX7;CYBA;PYCR2;PRDX6;SERPINB6;SOD1;MSRA;TRPV4;CAT;CYCS;ATM;PPIA;CPEB2;HSPA1A
BP	GO::0035722	interleukin-12-mediated signaling pathway	19	19/46	5.93375e-06	0.000305618	4.30225	51.777	2.06474	HSPA9;ANXA2;RPLP0;AIP;TALDO1;TYK2;LMNB1;SOD1;CDC42;CNN2;CA1;GSTA2;CFL1;HNRNPA2B1;PSME2;SNRPA1;LCP1;PAK2;PPIA
BP	GO::0072348	sulfur compound transport	14	14/28	6.88126e-06	0.000350944	6.10747	72.5978	-2.67261	SLC35B2;SLC27A1;SLC26A1;SLC44A4;MGST1;SLC6A13;SLC5A6;SLC9A3R1;SLC25A26;SLC25A30;LRRC8D;SLC25A10;SLC25A11;ABCG2
BP	GO::0016241	regulation of macroautophagy	34	34/112	7.46163e-06	0.000374705	2.67132	31.5369	-1.02899	ATP6V1A;GNAI3;HDAC6;UCHL1;SESN2;AKT1;ATP6V1H;VPS35;IKBKG;ATP6V1E1;PRKACA;ATP6V1D;ATP6V1C1;ATP6V1C2;SH3GLB1;ATP6V1G1;EXOC8;SUPT5H;PRKAB1;SIRT1;DCN;MTOR;RRAGA;RRAGC;NEDD4;ATP6V1B2;TBC1D25;LAMTOR2;ATP6V0D1;LAMTOR4;ATP6V0C;LAMTOR3;PAFAH1B2;EXOC1
BP	GO::0017038	protein import	29	29/89	7.49122e-06	0.000374705	2.95983	34.9313	0.185695	ABCD3;HIKESHI;PTTG1IP;CLU;PHB2;PEX26;IPO5;IPO9;SAMM50;LAMP2;TPR;AKT1;APOE;TNPO1;APPL2;PEX16;SEC13;ACBD5;PEX19;NUP133;SYK;HSPA4;STAT3;NUP93;MMP12;PEX3;PEX5;PXMP2;PXMP4
BP	GO::0046487	glyoxylate metabolic process	7	7/8	7.79804e-06	0.000379116	42.6784	501.968	-2.64575	ALDH4A1;GRHPR;AGXT2;GOT2;HYI;HOGA1;PRODH2
BP	GO::0032530	regulation of microvillus organization	7	7/8	7.79804e-06	0.000379116	42.6784	501.968	-1.13389	PODXL;ATP8B1;CDHR2;FSCN1;TWF2;USH1C;CDHR5
BP	GO::0019626	short-chain fatty acid catabolic process	7	7/8	7.79804e-06	0.000379116	42.6784	501.968	-1.88982	MCEE;PCCA;MMAA;PCCB;PCK1;ACADS;PCK2
BP	GO::0050658	RNA transport	26	26/76	8.13161e-06	0.000391673	3.18282	37.3018	4.31455	POLDIP3;EIF4A3;SRSF1;CASC3;U2AF2;MAGOH;TPR;FLOT1;HNRNPA1;PNPT1;ALYREF;RFTN1;THOC1;CDC40;SRRM1;THOC6;DDX39A;DDX39B;HNRNPA2B1;SRSF2;SRSF4;SRSF5;SRSF6;SRSF7;SIDT2;SRSF9
BP	GO::0071427	mRNA-containing ribonucleoprotein complex export from nucleus	31	31/99	9.24937e-06	0.000441424	2.79242	32.3668	4.13092	NUP205;YTHDC1;POLDIP3;EIF4A3;SRSF1;CASC3;ALKBH5;U2AF2;MAGOH;TPR;AGFG1;SEC13;NUP210;NUP133;ALYREF;THOC1;CDC40;SRRM1;THOC6;NUP93;DDX39A;DDX39B;HNRNPA2B1;SRSF2;SRSF4;NUP54;NUP98;SRSF5;SRSF6;SRSF7;SRSF9
BP	GO::0022607	cellular component assembly	63	63/261	9.85371e-06	0.000465991	1.95657	22.5547	1.88982	CYFIP1;ILK;NOC2L;ESPN;ACTG1;BAIAP2L1;DPYSL3;RAC2;PLS3;SOX9;IKBKG;DNM1L;TEAD1;KPNA3;PLS1;FGA;MYO7B;SHROOM2;ANK3;CD2AP;AFG3L2;GORASP2;FSCN1;PPIH;LCP1;RTN3;FBLIM1;WAS;USH1C;CAPG;SPG7;AIF1;NAPG;CORO1B;RTN4;SLC9A3R2;BAG6;CDC42;SLC9A3R1;VCPIP1;SH3BP1;RBBP4;PDCD10;CALD1;MICAL1;REPS2;FLNA;LPXN;FLNC;MDN1;GSN;YTHDF3;ABCA3;BAIAP2;PML;VIL1;MYO1B;CDAN1;CAPZA2;NDUFAF1;FERMT2;LIMS1;PICALM
BP	GO::0150104	transport across blood-brain barrier	28	28/86	1.08759e-05	0.000506279	2.9556	33.7794	-3.40168	SLC27A1;SLC22A5;ATP8A1;TFRC;LRP1;SLC22A2;SLC22A1;ATP2A3;LRP2;SLC4A4;SLC7A1;SLC9A3R1;SLC16A7;SLC16A2;SLC38A2;SLC19A1;SLC12A2;ABCC4;ABCA2;SLC15A2;SLC16A1;SLC6A13;ABCC9;SLC5A6;FABP5;SLC29A1;SLC22A8;ABCG2
BP	GO::0009069	serine family amino acid metabolic process	10	10/16	1.09706e-05	0.000506279	10.1694	116.137	-3.16228	SEPSECS;GCLC;DAO;MTHFD1;SHMT2;CBS;CTH;GLYAT;THNSL2;SEPHS2
BP	GO::0009068	aspartate family amino acid catabolic process	11	11/19	1.09976e-05	0.000506279	8.39175	95.8156	-3.31662	GCDH;HYKK;GOT1;PHYKPL;GOT2;OGDH;DLST;SLC25A21;ALDH7A1;DLD;ASPA
BP	GO::0090303	positive regulation of wound healing	17	17/40	1.15768e-05	0.000523675	4.51667	51.3388	2.66789	ITGB1;FOXC2;KANK1;ANXA1;F12;SERPINE1;F2;THBS1;MTOR;ACTG1;MYLK;VTN;FERMT1;APOH;ENPP4;HRAS;FERMT2
BP	GO::0044273	sulfur compound catabolic process	17	17/40	1.15768e-05	0.000523675	4.51667	51.3388	1.21268	GGT5;MPST;LUM;HEXB;HEXA;BGN;PRELP;GNS;DCN;ACAT1;VCAN;CTH;OGN;DPEP1;MLYCD;GGT1;ARSB
BP	GO::0008286	insulin receptor signaling pathway	25	25/73	1.18151e-05	0.000529845	3.18715	36.1618	-2.2	ATP6V1A;FOXC2;PIK3R2;IDE;TCIRG1;AKT2;NAMPT;AKT1;ATP6V1H;ATP6V0A4;AP3S1;ATP6V1E1;ATP6V1D;PDK2;ATP6V1C1;ATP6V1F;ATP6V1C2;ATP6V1G1;ATP6AP1;SORBS1;BAIAP2;ATP6V1B2;GRB2;ATP6V0D1;ATP6V0C
BP	GO::0072655	establishment of protein localization to mitochondrion	19	19/48	1.24259e-05	0.000549194	4.00508	45.2403	-2.9824	TIMM8B;TOMM40;TIMM9;TIMM13;AIP;TIMM23;TIMM21;MFF;HK2;HSPD1;TIMM50;CHCHD4;GRPEL1;AIFM1;MFN2;AKT1;TSPO;ROMO1;TOMM5
BP	GO::0043687	post-translational protein modification	78	78/345	1.24577e-05	0.000549194	1.79887	20.315	2.94392	SERPINA1;TNC;MIA3;FBXO21;C4A;PSMD7;LGALS1;PSMD4;CDH2;WDR5;PSMD1;FBXO6;FGA;WSB2;AHSG;FGG;FN3KRP;APOA2;ADAM10;APOA1;RABGGTB;RABGGTA;LRRC41;CKAP4;PSMA3;VCAN;RCN1;PSMA1;PSMA2;PSME1;PSME2;VWA1;MFGE8;CUL7;PSMD11;ITIH2;SERPINC1;SDC2;GPS1;CUL1;COPS7B;COPS7A;RNF7;KNG1;PSMB10;TGOLN2;C3;PSMB6;PSMB5;PSMB1;SPP1;IGFBP7;APOE;NAE1;RBBP7;APOB;DCAF11;FN3K;SERPIND1;FN1;KLHL3;LAMB1;CP;PSMB8;PSMB9;CUL4A;COPS3;TF;COPS…
BP	GO::0042590	antigen processing and presentation of exogenous peptide antigen via MHC class I	26	26/78	1.38344e-05	0.000604759	3.06004	34.2368	2.74563	PSMD11;NCF1;PSMB10;IKBKB;PSMB6;PSMD7;PSMB5;PSMD4;PSMB1;PSMD1;ITGAV;IKBKG;B2M;PDIA3;CHUK;TAP2;CYBB;CYBA;PSMB8;PSMB9;PSMA3;PSMA1;PSMA2;PSME1;PSME2;SEC22B
BP	GO::0061572	actin filament bundle organization	15	15/33	1.41559e-05	0.00061366	5.09019	56.8338	0.258199	USH1C;SHROOM2;ESPN;BAIAP2;AIF1;CORO1B;MYO1B;BAIAP2L1;CALD1;MICAL1;DPYSL3;FSCN1;PLS3;LCP1;PLS1
BP	GO::0006405	RNA export from nucleus	32	32/106	1.55134e-05	0.000666947	2.6488	29.3323	4.24264	NUP205;YTHDC1;POLDIP3;EIF4A3;SRSF1;CASC3;ALKBH5;U2AF2;MAGOH;TPR;HNRNPA1;AGFG1;SEC13;NUP210;NUP133;ALYREF;THOC1;CDC40;SRRM1;THOC6;NUP93;DDX39A;DDX39B;HNRNPA2B1;SRSF2;SRSF4;NUP54;NUP98;SRSF5;SRSF6;SRSF7;SRSF9
BP	GO::0007169	transmembrane receptor protein tyrosine kinase signaling pathway	88	88/404	1.66082e-05	0.000708163	1.71608	18.8865	1.91881	DDR1;CYFIP1;NRP1;NRP2;NCF1;ARPC1B;ITSN1;ARPC1A;BRK1;PLAT;PIK3CB;TCIRG1;IDE;ACTG1;GHR;PTBP1;UBASH3B;AKT2;NAMPT;AKT1;ITGAV;AP3S1;ATP6V1E1;HRAS;AP2M1;PDK2;GIT1;ACTR3;PDGFRB;ACTR2;PDGFRA;ATP6V1G1;SYK;ATP6AP1;CYBB;NRG1;CYBA;COL4A2;ESRP2;HNRNPH1;CD8A;RASA1;RAPGEF1;ELMO1;ATP6V1B2;ATP6V0D1;CRK;ATP6V0C;DOCK1;ATP6V1A;FOXC2;ROCK1;SRC;SDC2;MVP;PIK3R2;PSEN1;EGFR;CDC42;SDCBP;POLR2B;AP2S1;POLR2E;ATP6V1H;ATP6V0A…
BP	GO::0006750	glutathione biosynthetic process	8	8/11	1.73173e-05	0.000732394	16.2623	178.297	-2.82843	GGCT;GCLC;GSS;HAGH;GCLM;GGT1;OPLAH;CNDP2
BP	GO::0006406	mRNA export from nucleus	32	32/107	1.91675e-05	0.000804106	2.61333	28.3868	3.88909	NUP205;YTHDC1;POLDIP3;EIF4A3;SRSF1;CASC3;ALKBH5;U2AF2;MAGOH;TPR;AGFG1;SEC13;NUP210;NUP133;ALYREF;THOC1;CDC40;SRRM1;THOC6;NUP93;DDX19A;DDX39A;DDX39B;HNRNPA2B1;SRSF2;SRSF4;NUP54;NUP98;SRSF5;SRSF6;SRSF7;SRSF9
BP	GO::0010232	vascular transport	27	27/84	2.01755e-05	0.000839622	2.89918	31.3431	-3.27165	SLC27A1;SLC22A5;ATP8A1;TFRC;LRP1;SLC22A2;SLC22A1;ATP2A3;LRP2;SLC4A4;SLC7A1;SLC9A3R1;SLC16A7;SLC16A2;SLC38A2;SLC19A1;SLC12A2;ABCC4;ABCA2;SLC15A2;SLC16A1;SLC6A13;ABCC9;SLC5A6;SLC29A1;SLC22A8;ABCG2
BP	GO::0010591	regulation of lamellipodium assembly	15	15/34	2.20321e-05	0.000909613	4.822	51.7064	2.32379	ACTR3;CYFIP1;ACTR2;TWF2;WAS;TWF1;BRK1;CDC42;CAPZB;ARPC2;ABI3;RAC2;FSCN1;SLIT2;HRG
BP	GO::0006103	2-oxoglutarate metabolic process	9	9/14	2.24825e-05	0.000914426	10.9797	117.513	-2.33333	GOT1;ADHFE1;GPT2;GOT2;IDH2;OGDH;DLST;D2HGDH;L2HGDH
BP	GO::0038096	Fc-gamma receptor signaling pathway involved in phagocytosis	24	24/71	2.25003e-05	0.000914426	3.12383	33.4312	1.63299	ACTR3;LYN;CYFIP1;ACTR2;YES1;SYK;SRC;ARPC1B;ARPC1A;PRKCD;WAS;BRK1;PIK3R2;PIK3CB;ARPC5;BAIAP2;ACTG1;CDC42;ARPC2;ARPC3;ELMO1;GRB2;DOCK1;CRK
BP	GO::0008154	actin polymerization or depolymerization	19	19/50	2.46811e-05	0.000990301	3.74625	39.7457	1.14708	SVIL;GSN;WDR1;FLII;TWF2;WAS;TWF1;DSTN;MICAL2;CAPG;AIF1;VIL1;PREX1;PSTPIP2;MICAL1;CFL1;MSRB2;ANG;VILL
BP	GO::0030193	regulation of blood coagulation	13	13/27	2.4748e-05	0.000990301	5.66921	60.132	3.60555	SERPINE2;CAV1;F12;SERPINE1;F2;THBS1;KNG1;VTN;APOH;ENPP4;APOE;HRG;CD34
BP	GO::0034622	cellular protein-containing complex assembly	44	44/168	2.58534e-05	0.00101928	2.17651	22.9907	1.50756	NUP205;AHCTF1;PSMD11;HIP1;DHX9;SRC;CLTB;SRP54;USH1C;ARL2;COX7A2;OMA1;CLU;DNAJC28;RTN4;HSPD1;CHCHD4;SAMM50;PSMD4;AIFM1;TPR;FCHO2;LONP1;AP2S1;AP2M1;FGB;SMAD1;FGA;GPX4;HSPA4;PTGES3;FGG;HIP1R;CYBA;NRG1;HIGD2A;NUP93;CHMP3;PSMG1;NUP98;NDUFAF1;VAMP4;PICALM;HSPA1A
BP	GO::0006767	water-soluble vitamin metabolic process	25	25/76	2.59922e-05	0.00101928	2.99915	31.6641	-4.6	ALDH1L1;PDXK;SHMT2;SLC23A1;MTHFD1L;FLAD1;RFK;PNPO;SLC19A1;MCCC2;CYB5A;MMAA;TPK1;MCCC1;MTHFR;MTHFS;SLC5A6;DHFR;LMBRD1;BTD;PC;PCCA;MTHFD1;TCN2;PCCB
BP	GO::0015711	organic anion transport	30	30/99	2.60601e-05	0.00101928	2.66207	28.0984	-3.65148	SLC35B2;SLC22A6;SLC35B4;SLC44A4;SLC23A1;MGST1;HBB;SLC4A1;SLC4A4;AQP1;SLC9A3R1;SLC22A13;CA1;CA5B;CA3;CA4;LRRC8D;LRRC8A;SLC25A42;SLC16A2;SLC19A1;SLC25A24;ABCC4;ABCC6;HBA1;MFSD10;SLC22A24;SLCO4C1;SLC25A4;ABCG2
BP	GO::0010466	negative regulation of peptidase activity	22	22/63	2.75001e-05	0.00106368	3.28137	34.4587	4.26401	CSTB;ECM1;SERPINA1;SERPINE2;LRP1;SERPIND1;AHSG;SERPINC1;SERPINF1;SERPINE1;SERPINB9;SERPINB8;SERPINA4;KNG1;AGT;SERPINB6;VTN;SERPINH1;AKT1;FETUB;SERPING1;HRG
BP	GO::0051028	mRNA transport	31	31/104	2.7604e-05	0.00106368	2.6004	27.2978	4.13092	NUP205;YTHDC1;POLDIP3;EIF4A3;SRSF1;CASC3;ALKBH5;U2AF2;MAGOH;TPR;AGFG1;SEC13;NUP210;NUP133;ALYREF;THOC1;CDC40;SRRM1;THOC6;NUP93;DDX39A;DDX39B;HNRNPA2B1;SRSF2;SRSF4;NUP54;NUP98;SRSF5;SRSF6;SRSF7;SRSF9
BP	GO::0048024	regulation of mRNA splicing, via spliceosome	28	28/90	2.80867e-05	0.00107432	2.76427	28.9702	4.53557	DAZAP1;DDX5;YTHDC1;HNRNPU;RBM3;PTBP1;FXR2;U2AF2;MAGOH;TRA2A;HNRNPA1;DDX17;SRPK2;RBM39;MBNL1;RBM15;PRDX6;SRPK1;HNRNPL;HNRNPK;THRAP3;NCL;NOVA2;SRSF4;NUP98;SRSF6;SRSF7;SRSF9
BP	GO::0038094	Fc-gamma receptor signaling pathway	24	24/72	2.92696e-05	0.00111139	3.05857	31.9283	1.63299	ACTR3;LYN;CYFIP1;ACTR2;YES1;SYK;SRC;ARPC1B;ARPC1A;PRKCD;WAS;BRK1;PIK3R2;PIK3CB;ARPC5;BAIAP2;ACTG1;CDC42;ARPC2;ARPC3;ELMO1;GRB2;DOCK1;CRK
BP	GO::0034032	purine nucleoside bisphosphate metabolic process	14	14/31	2.99725e-05	0.00112171	5.0288	52.3762	-3.20713	ACOT8;ACSM3;ACSM1;OXSM;ACOT11;ACOT12;ACOT13;DBI;GLYAT;ACSF2;ACAT1;ACLY;ACOT2;MLYCD
BP	GO::0033875	ribonucleoside bisphosphate metabolic process	14	14/31	2.99725e-05	0.00112171	5.0288	52.3762	-3.20713	ACOT8;ACSM3;ACSM1;OXSM;ACOT11;ACOT12;ACOT13;DBI;GLYAT;ACSF2;ACAT1;ACLY;ACOT2;MLYCD
BP	GO::0006768	biotin metabolic process	7	7/9	3.07748e-05	0.0011274	21.3379	221.676	-2.64575	MCCC2;SLC5A6;BTD;PC;PCCA;PCCB;MCCC1
BP	GO::0006558	L-phenylalanine metabolic process	7	7/9	3.07748e-05	0.0011274	21.3379	221.676	-1.88982	GSTZ1;QDPR;HGD;PAH;PCBD1;FAH;ASRGL1
BP	GO::0046459	short-chain fatty acid metabolic process	7	7/9	3.07748e-05	0.0011274	21.3379	221.676	-2.64575	MCEE;PCCA;MMAA;OXSM;ACSM1;PCCB;CRAT
BP	GO::0006779	porphyrin-containing compound biosynthetic process	12	12/24	3.16368e-05	0.00114288	6.10384	63.243	-2.3094	ALAD;PGRMC1;ALAS1;ABCB10;SUCLA2;COX15;UROS;HMBS;ALB;TSPO;PPOX;ABCG2
BP	GO::0000096	sulfur amino acid metabolic process	12	12/24	3.16368e-05	0.00114288	6.10384	63.243	-3.4641	MPST;MSRA;GCLC;BHMT;MTHFD1;CBS;ADI1;BHMT2;CTH;SMS;MTHFR;DPEP1
BP	GO::0032869	cellular response to insulin stimulus	36	36/129	3.20086e-05	0.00114834	2.37187	24.5477	-2	ATP6V1A;FOXC2;SLC27A1;PRKDC;PIK3R2;IDE;TCIRG1;AKT2;NAMPT;AKT1;INPP5K;ATP6V1H;ATP6V0A4;AP3S1;ATP6V1E1;PCK1;ATP6V1D;PDK2;ATP6V1C1;ATP6V1F;ATP6V1C2;PCK2;ATP6V1G1;GOT1;ATP6AP1;PARP1;PKLR;MYO5A;SORBS1;BAIAP2;CEACAM1;ATP6V1B2;GRB2;ATP6V0D1;CPEB2;ATP6V0C
BP	GO::0009150	purine ribonucleotide metabolic process	25	25/77	3.33728e-05	0.00118908	2.9413	30.3182	-4.6	ACSM3;ACSM1;GNAI3;DBI;AK4;GLYAT;NT5C2;ACAT1;HINT1;OPA1;RAB23;MFN1;BPNT1;MLYCD;ACOT8;OXSM;ACOT11;ACOT12;ABHD14B;ACOT13;ACSF2;SULT2B1;ACLY;SULT1B1;ACOT2
BP	GO::1900024	regulation of substrate adhesion-dependent cell spreading	19	19/51	3.41598e-05	0.00120884	3.62897	37.322	3.90007	FGB;NRP1;FGA;KANK1;RCC2;FGG;ILK;APOA1;FBLN1;ACTN4;CORO1C;CDC42;MYADM;FLNA;DOCK1;CRK;FERMT2;S100A10;LIMS1
BP	GO::0002224	toll-like receptor signaling pathway	28	28/91	3.5159e-05	0.00123579	2.72024	27.8977	2.64575	ITGAM;UNC93B1;ITGB2;PIK3R4;CTSS;HSPD1;IKBKB;CASP8;IRAK1;EPG5;LBP;IKBKG;FADD;CD14;RPS27A;APOB;FGB;FGA;CHUK;S100A1;FGG;RFTN1;NMI;PIK3AP1;S100A9;UBA52;S100A8;LGMN
BP	GO::0048259	regulation of receptor-mediated endocytosis	16	16/39	3.5493e-05	0.00123916	4.24947	43.5409	2.5	HIP1;SERPINE1;HIP1R;PIK3CB;CLU;C3;VTN;TF;HNRNPK;FLOT1;PPT1;BMP2K;AAK1;B2M;SMAP1;PICALM
BP	GO::0034599	cellular response to oxidative stress	35	35/125	3.79389e-05	0.00131572	2.38242	24.2519	-0.507093	NCF1;PYROXD1;HTRA2;ZFAND1;AIF1;EGFR;PRDX5;SESN2;LONP1;AKT1;ROMO1;MPV17;PDK2;SLC25A24;PDGFRA;PNPT1;GPX1;CHUK;PARP1;TPM1;PRKCD;GSR;GPX8;CYBB;GPX7;CYBA;PYCR2;PRDX6;SOD1;MSRA;CAT;CYCS;PPIA;CPEB2;HSPA1A
BP	GO::0090383	phagosome acidification	13	13/28	4.02326e-05	0.00138603	5.29095	53.5488	-2.49615	ATP6V1A;ATP6V1G1;TCIRG1;ATP6V1B2;ATP6V1H;ATP6V0A4;ATP6V1E1;ATP6V0D1;ATP6V1D;ATP6V0C;ATP6V1C1;ATP6V1F;ATP6V1C2
BP	GO::0006839	mitochondrial transport	20	20/56	4.35363e-05	0.00148997	3.39594	34.1018	-3.57771	TIMM8B;TOMM40;MTX2;TIMM9;COX18;AIP;TIMM13;TIMM23;SPG7;MFF;SLC25A16;ABCB10;PPIF;TSPO;MFN2;SLC25A5;SLC25A4;TOMM5;SLC25A13;SLC25A24
BP	GO::0006554	lysine catabolic process	8	8/12	4.54824e-05	0.00152373	12.196	121.938	-2.82843	GCDH;HYKK;PHYKPL;OGDH;DLST;SLC25A21;ALDH7A1;DLD
BP	GO::0006553	lysine metabolic process	8	8/12	4.54824e-05	0.00152373	12.196	121.938	-2.82843	GCDH;HYKK;PHYKPL;OGDH;DLST;SLC25A21;ALDH7A1;DLD
BP	GO::0009070	serine family amino acid biosynthetic process	8	8/12	4.54824e-05	0.00152373	12.196	121.938	-2.12132	MTHFD1;CBS;PSAT1;CTH;PHGDH;SEPHS1;GGT1;SEPHS2
BP	GO::0051503	adenine nucleotide transport	10	10/18	4.56943e-05	0.00152373	7.62615	76.2123	-1.89737	ABCC4;SLC35B2;ABCC6;LRRC8D;LRRC8A;SLC25A42;SLC25A5;SLC25A4;SLC19A1;SLC25A24
BP	GO::0034198	cellular response to amino acid starvation	24	24/74	4.85469e-05	0.00159754	2.93589	29.1621	-1.22474	SH3GLB1;ATP6V1A;SEC13;ATP6V1G1;WDR59;TCIRG1;ITFG2;MTOR;RRAGA;DAP;RRAGC;SESN2;ATP6V1B2;ATP6V1H;LAMTOR2;ATP6V1E1;ATP6V0D1;LAMTOR4;ATP6V0C;ATP6V1D;LAMTOR3;ATP6V1C1;ATP6V1F;ATP6V1C2
BP	GO::0002431	Fc receptor mediated stimulatory signaling pathway	24	24/74	4.85469e-05	0.00159754	2.93589	29.1621	1.63299	ACTR3;LYN;CYFIP1;ACTR2;YES1;SYK;SRC;ARPC1B;ARPC1A;PRKCD;WAS;BRK1;PIK3R2;PIK3CB;ARPC5;BAIAP2;ACTG1;CDC42;ARPC2;ARPC3;ELMO1;GRB2;DOCK1;CRK
BP	GO::0034314	Arp2/3 complex-mediated actin nucleation	9	9/15	4.91363e-05	0.00159754	9.1492	90.7684	1.66667	ACTR3;ACTR2;ARPC2;ARPC3;ARPC1B;ARPC1A;ARPC5;WHAMM;IQGAP2
BP	GO::0006744	ubiquinone biosynthetic process	9	9/15	4.91363e-05	0.00159754	9.1492	90.7684	-2.33333	NDUFA9;COQ3;FDXR;PDSS1;COQ9;COQ10B;COQ7;COQ10A;COQ5
BP	GO::0030335	positive regulation of cell migration	62	62/269	5.12216e-05	0.001655	1.84015	18.1795	3.048	ITGB1;NRP1;TRADD;MIA3;SYNE2;MYLK;ACTG1;NIPBL;PLAU;AKT2;CPNE3;SOX9;HRAS;PDGFRB;PDGFRA;SUN2;ADAM10;PRKCA;ACTN4;ANGPTL3;MYADM;CDH13;ITGA6;PFN1;MAPRE1;DOCK1;GRN;CD151;SEMA3C;SRC;AIF1;THBS1;EGFR;RTN4;HDAC6;PPM1F;SDCBP;VTN;MIEN1;GPNMB;PDCD10;PODXL;S100A11;SEMA4D;EGF;CAV1;RDX;STAT3;FN1;LAMB1;MTOR;COL1A1;TJP1;VIL1;FERMT1;PTPRC;TRIP6;AGO2;ATM;TRIM32;FERMT2;FERMT3
BP	GO::0030837	negative regulation of actin filament polymerization	12	12/25	5.30285e-05	0.0017028	5.63399	55.4648	1.73205	VIL1;KANK1;GSN;TMSB4X;PRKCD;TWF2;HIP1R;MYADM;TWF1;SLIT2;PFN1;SSH3
BP	GO::0051168	nuclear export	26	26/84	5.89763e-05	0.00188218	2.74253	26.7077	4.31455	POLDIP3;EIF4A3;SRSF1;CASC3;XPO1;XPO4;U2AF2;MAGOH;TPR;CHP1;HNRNPA1;RANBP3;STRADB;ALYREF;THOC1;CDC40;SRRM1;THOC6;DDX39A;DDX39B;SRSF2;SRSF4;SRSF5;SRSF6;SRSF7;SRSF9
BP	GO::1990928	response to amino acid starvation	24	24/75	6.19257e-05	0.00196425	2.87815	27.8881	-1.22474	SH3GLB1;ATP6V1A;SEC13;ATP6V1G1;WDR59;TCIRG1;ITFG2;MTOR;RRAGA;DAP;RRAGC;SESN2;ATP6V1B2;ATP6V1H;LAMTOR2;ATP6V1E1;ATP6V0D1;LAMTOR4;ATP6V0C;ATP6V1D;LAMTOR3;ATP6V1C1;ATP6V1F;ATP6V1C2
BP	GO::0008064	regulation of actin polymerization or depolymerization	13	13/29	6.35168e-05	0.00199101	4.95998	47.9343	1.94145	DBNL;WDR1;WAS;ARHGAP18;BRK1;FCHSD1;SH3BP1;CTTN;RASA1;HCLS1;ESAM;PFN1;DBN1
BP	GO::0071705	nitrogen compound transport	38	38/143	6.35347e-05	0.00199101	2.21754	21.4302	-4.21776	SLC22A4;SLC22A5;SLC44A4;LMAN2L;SLC43A2;SLC23A1;SLC22A2;SLC22A1;HBB;SLC3A1;HIKESHI;MIA3;LRP2;SLC7A1;AQP1;SLC25A48;SLC22A13;SLC25A29;CHMP1B;CHMP1A;ARL6IP5;LRRC8D;SLC25A45;SLC38A2;RHBG;SLC12A2;SLC6A19;SLC15A2;SLC6A18;TMEM30A;SLC6A13;RCN3;SLC7A7;TCN2;PPT1;CHMP3;HRG;ABCG2
BP	GO::0016070	RNA metabolic process	36	36/133	6.4671e-05	0.00201448	2.27353	21.9309	4.33333	DDX24;DHX9;FASTKD2;DDX20;HNRNPU;HNRNPR;RBM3;SYNCRIP;PTBP1;POLR2B;PAPOLA;POLR2E;HNRNPA1;POLR2J;HNRNPA0;DDX17;RBM39;HNRNPA3;PNPT1;RBPMS;RNASET2;THOC1;RNASE4;HNRNPL;HNRNPM;LSM8;HNRNPK;DDX39B;DKC1;HNRNPH1;AGO2;HNRNPA2B1;HNRNPD;HNRNPH2;HNRNPC;SIDT2
BP	GO::0006536	glutamate metabolic process	11	11/22	6.81181e-05	0.0020856	6.10203	58.5445	-2.11058	GLUD1;GCLC;ALDH5A1;GOT1;GOT2;MTHFS;ALDH18A1;GCLM;GGT1;PRODH2;GLS
BP	GO::0006783	heme biosynthetic process	11	11/22	6.81181e-05	0.0020856	6.10203	58.5445	-2.11058	ALAD;PGRMC1;ALAS1;ABCB10;COX15;UROS;HMBS;ALB;TSPO;PPOX;ABCG2
BP	GO::0033043	regulation of organelle organization	25	25/80	6.81569e-05	0.0020856	2.78038	26.6741	-1	USP6NL;SAR1B;F11R;MFF;PARL;RHOT1;PDCD10;CAPN2;VPS35;DNM1L;PAK2;MARK2;RDX;SURF4;PDE2A;MYO5A;RBSN;PISD;TJP1;CAMSAP3;TMEM33;TBC1D25;SQSTM1;S100A9;S100A8
BP	GO::0006888	endoplasmic reticulum to Golgi vesicle-mediated transport	46	46/185	6.90205e-05	0.00209968	2.02957	19.4455	2.35907	NAPA;COPA;SEC23A;TMED10;SERPINA1;LMAN2L;DCTN2;ATL3;PEF1;SAR1B;PROS1;COPB1;CTSZ;PROZ;MIA3;SPTA1;ACTR1A;TFG;CAPZB;BCAP29;WHAMM;TMED7;SPTAN1;TMED5;VTI1B;TMED4;NSF;TRAPPC3;DYNC1H1;SEC13;SEC16A;TRAPPC5;ANK3;F2;SPTB;DYNLL2;ARCN1;TRAPPC6A;CAPZA2;VAMP4;ERGIC3;SEC22B;ACTR10;FOLR1;CNIH4;ERGIC1
BP	GO::0090382	phagosome maturation	15	15/37	7.31871e-05	0.00220069	4.16373	39.6491	-1.80739	ATP6V1A;ATP6V1G1;TCIRG1;CORO1A;RAB32;ATP6V1B2;ATP6V1H;ATP6V0A4;ATP6V1E1;ATP6V0D1;ATP6V1D;ATP6V0C;ATP6V1C1;ATP6V1F;ATP6V1C2
BP	GO::2000249	regulation of actin cytoskeleton reorganization	15	15/37	7.31871e-05	0.00220069	4.16373	39.6491	0.258199	NRP1;PDGFRA;IQGAP2;F11R;BAIAP2;CDC42;TJP1;BAIAP2L1;FES;ABI3;ARHGDIA;ARHGDIB;HCLS1;ESAM;HRAS
BP	GO::0051693	actin filament capping	10	10/19	8.42465e-05	0.00249006	6.77841	63.5934	1.26491	VIL1;SVIL;GSN;CAPZB;FLII;CAPZA2;TWF2;TWF1;CAPG;VILL
BP	GO::0051016	barbed-end actin filament capping	10	10/19	8.42465e-05	0.00249006	6.77841	63.5934	1.26491	VIL1;SVIL;GSN;CAPZB;FLII;CAPZA2;TWF2;TWF1;CAPG;VILL
BP	GO::0009226	nucleotide-sugar biosynthetic process	10	10/19	8.42465e-05	0.00249006	6.77841	63.5934	-0.632456	GMPPB;UGDH;UGP2;AMDHD2;MPI;PMM2;PGM3;UAP1;NANS;RENBP
BP	GO::0006521	regulation of cellular amino acid metabolic process	19	19/54	8.48288e-05	0.0024931	3.31733	31.0996	1.14708	PSMD11;PPM1K;PSMB10;AZIN1;PSMB8;PSMB9;PSMB6;BCKDK;PSMA3;BHMT;PSMD7;PSMB5;PSMD4;PSMA1;PSMA2;PSMB1;PSME1;PSMD1;PSME2
BP	GO::0006085	acetyl-CoA biosynthetic process	7	7/10	8.99924e-05	0.00257511	14.2245	132.512	-1.88982	ACLY;PDHA1;PPCS;PDHB;MLYCD;DLAT;ACAT1
BP	GO::0009072	aromatic amino acid family metabolic process	7	7/10	8.99924e-05	0.00257511	14.2245	132.512	-2.64575	QDPR;IYD;KYNU;PAH;PCBD1;ATP7A;ASRGL1
BP	GO::0043650	dicarboxylic acid biosynthetic process	7	7/10	8.99924e-05	0.00257511	14.2245	132.512	-1.13389	GLUD1;GOT1;MTHFD1L;MTHFD1;KYNU;HAAO;GLS
BP	GO::0009071	serine family amino acid catabolic process	7	7/10	8.99924e-05	0.00257511	14.2245	132.512	-2.64575	DAO;CBS;GLDC;SHMT2;AMT;DLD;THNSL2
BP	GO::1902904	negative regulation of supramolecular fiber organization	23	23/72	9.00942e-05	0.00257511	2.87012	26.7342	2.29366	KANK1;PRKCD;DYRK1A;TWF2;HIP1R;TWF1;CLU;CORO1A;SSH3;EML2;CAMSAP3;MYADM;PFDN1;EMILIN1;SLIT2;APOE;PFN1;PFDN4;MAPRE1;SHANK3;CRYAB;PFDN5;LDLR
BP	GO::0051494	negative regulation of cytoskeleton organization	13	13/30	9.76463e-05	0.00276652	4.66794	43.1045	1.94145	KANK1;PRKCD;TWF2;HIP1R;TWF1;CORO1A;SSH3;TJP1;MYADM;SLIT2;FKBP4;PFN1;SHANK3
BP	GO::1902117	positive regulation of organelle assembly	17	17/46	9.83863e-05	0.00276652	3.58094	33.0399	1.69775	SH3GLB1;DYNC1H1;LRSAM1;RALB;NUMA1;HTT;CAPG;SDCBP;CCDC88A;CNOT1;CROCC;G3BP1;G3BP2;FSCN1;PIP4K2A;LCP1;BBS4
BP	GO::0000245	spliceosomal complex assembly	17	17/46	9.83863e-05	0.00276652	3.58094	33.0399	3.63803	SF3A3;SRPK2;SF3A2;YTHDC1;DDX23;SRSF1;PRPF19;SRPK1;PRPF6;SNRPD2;DDX39B;LUC7L3;SRSF5;SRSF6;SNRNP200;LUC7L2;SRSF9
BP	GO::0030855	epithelial cell differentiation	29	29/101	0.000104121	0.00291202	2.4648	22.6021	-0.185695	ACADVL;TAGLN;HDAC2;HDAC1;CNN3;LGALS3;PTER;BASP1;CASP6;AKT2;AKT1;ANXA7;PCK1;PCK2;FN3K;GSTK1;ANXA1;ANXA4;AKR1C1;EDF1;VIL1;SULT1B1;BDH2;GSTA2;CDHR2;GSTA1;TAGLN2;VDAC1;TPP1
BP	GO::0000715	nucleotide-excision repair, DNA damage recognition	11	11/23	0.000113921	0.00316908	5.5932	50.7863	0.301511	CUL4A;COPS3;COPS5;PARP1;GPS1;COPS7B;COPS7A;COPS8;RPS27A;UBA52;CUL4B
BP	GO::0016101	diterpenoid metabolic process	21	21/64	0.000116971	0.00323661	2.98512	27.026	1.09109	PECR;LRP1;SDC2;AKR1C1;APOA2;APOA1;APOA4;LRP2;DHRS3;RBP4;TTR;RDH11;CYP4V2;RBP1;ALDH1A1;NAPEPLD;GPC4;APOE;APOB;GPC6;PNLIP
BP	GO::0001523	retinoid metabolic process	27	27/92	0.000118651	0.00326572	2.54117	22.9704	0.96225	RETSAT;LRP1;SDC2;LRP2;SCPEP1;TTR;RDH11;CYP4V2;RDH13;GPC4;APOE;APOB;GPC6;UGT1A1;AKR1C1;APOA2;APOA1;APOA4;DHRS3;ALDH1A3;RBP4;ALDH1A2;RBP1;ALDH1A1;NAPEPLD;ALDH8A1;PNLIP
BP	GO::0032272	negative regulation of protein polymerization	12	12/27	0.000134733	0.00368884	4.88222	43.5114	1.73205	KANK1;PRKCD;TWF2;DYRK1A;HIP1R;MYADM;TWF1;SLIT2;PFN1;MAPRE1;SSH3;EML2
BP	GO::0048592	eye morphogenesis	10	10/20	0.00014718	0.00398766	6.10021	53.8274	1.26491	MFAP5;ALDH1A3;NIPBL;EFEMP1;COL5A1;STAT3;MFAP2;SHROOM2;IFT122;FBN1
BP	GO::0015695	organic cation transport	10	10/20	0.00014718	0.00398766	6.10021	53.8274	-3.16228	SLC22A4;SLC25A26;SLC25A29;SLC22A5;SLC47A1;SLC44A4;SLC22A2;SLC22A18;SLC22A1;SLC25A42
BP	GO::0051452	intracellular pH reduction	14	14/35	0.000150617	0.00405965	4.06999	35.819	-2.67261	ATP6V1A;ATP6V1G1;TCIRG1;DMXL2;ATP6V1B2;ATP6V1H;ATP6V0A4;ATP6V1E1;ATP6V0D1;ATP6V1D;ATP6V0C;ATP6V1C1;ATP6V1F;ATP6V1C2
BP	GO::0031124	mRNA 3'-end processing	24	24/79	0.000154532	0.00414368	2.66821	23.4138	2.85774	AHCYL1;CPSF6;POLDIP3;ALYREF;EIF4A3;SRSF1;THOC1;CASC3;CDC73;CDC40;SRRM1;THOC6;DDX39A;DDX39B;U2AF2;MAGOH;PAPOLA;SRSF2;SRSF4;SRSF5;SRSF6;GRSF1;SRSF7;SRSF9
BP	GO::0051289	protein homotetramerization	18	18/52	0.000164381	0.00438518	3.2342	28.1807	-1.41421	USP16;SHMT2;OSBPL2;ACOT13;SAMHD1;UPB1;HSD17B10;GLS;THG1L;CRYZ;GNMT;ALDH1A3;ALDH1A2;CTH;B2M;APPL2;CBR4;ALDH9A1
BP	GO::0006997	nucleus organization	17	17/48	0.000180425	0.00476432	3.34952	28.8735	2.18282	SUN2;NUP205;SUN1;NUMA1;NUP133;VPS4B;LEMD2;NUP93;CHMP1B;TPR;CHMP1A;CHMP4C;CHMP3;NUP54;NUP98;CHMP6;CHMP5
BP	GO::0045807	positive regulation of endocytosis	17	17/48	0.000180425	0.00476432	3.34952	28.8735	3.63803	HIP1;CD151;LRP1;SERPINE1;CLU;CDC42;C3;VTN;TF;HNRNPK;FLOT1;PPT1;ANKFY1;APOE;B2M;APPL2;VPS28
BP	GO::0015868	purine ribonucleotide transport	9	9/17	0.000182524	0.00478697	6.8611	59.0647	-1.66667	ABCC4;SLC35B2;ABCC6;LRRC8D;LRRC8A;SLC25A42;SLC25A4;SLC19A1;SLC25A24
BP	GO::0043280	positive regulation of cysteine-type endopeptidase activity involved in apoptotic process	32	32/119	0.000183123	0.00478697	2.25129	19.3732	1.06066	NDUFA13;HIP1;SLC22A2;TRADD;PDCD5;ATP2A3;HTRA2;RPS27L;UACA;PPM1F;HSPD1;PYCARD;CASP8;AIFM1;FAM162A;ARL6IP5;CASP1;FADD;CTSD;XDH;GSN;APAF1;SYK;HIP1R;HSPE1;SIRT1;DAP;CYCS;BAX;ANP32B;S100A9;S100A8
BP	GO::0007043	cell-cell junction assembly	21	21/66	0.000191079	0.00496997	2.85211	24.4221	1.52753	WDR1;CTNND1;PRKCA;ACTG1;CDH6;TJP1;GJA1;ARVCF;CDH2;TRPV4;CDH11;EPB41L3;FSCN1;CTNNA1;CTNNB1;PKP4;TLN2;TLN1;PAK2;VCL;JAM3
BP	GO::0030334	regulation of cell migration	84	84/408	0.000197763	0.00511823	1.59454	13.5989	2.83683	ITGB1;SERPINE2;TRADD;SERPINE1;MIA3;SYNE2;MYLK;ARHGAP4;ACTG1;DACH1;PLAU;AKT2;TMSB4X;DPYSL3;AKT1;CPNE3;HRAS;APPL2;PDGFRB;PDGFRA;SUN2;ANXA1;DDX58;TPM1;MAGI2;ADAM10;PRKCA;ACTN4;RAP2C;SFRP1;CEACAM1;KIF2A;ANGPTL3;MYADM;DPEP1;CDH13;ITGA6;MAPRE1;VCL;ENG;KANK1;MACF1;GRN;CD151;ROCK1;SEMA3C;SRC;AIF1;THBS1;EGFR;PPM1F;CORO1C;SDCBP;MIEN1;GPNMB;PDCD10;PODXL;LMNA;GNA12;FLNA;SLIT2;SRGAP1;ARSB;ACE;YTHDF3;SEMA4D;EG…
BP	GO::0006996	organelle organization	86	86/420	0.000202293	0.00520954	1.58384	13.4718	-0.646997	USP6NL;ALAS1;ABCD3;NUMA1;FAF2;MIA3;FNBP1L;PHB2;ARHGAP4;CAPZB;OPA1;DPYSL2;CHMP1B;CFL1;CHMP1A;LONP1;LONP2;DNM1L;ATP7A;TMED7;TMED5;TMED4;DYNC2H1;CXADR;CLUH;DST;PARP1;TANGO2;TPM1;CSNK1D;TFB2M;RAB32;GORASP2;PEX3;PALLD;CHMP4C;YME1L1;CHMP3;CHMP6;PPIA;OPTN;CHMP5;CUL7;TMED10;ATL3;LMAN2L;SAR1B;VPS4B;PEX11A;HTT;PHB;NRF1;HSD17B10;DNAJC28;CDC42;CNN2;SLC9A3R1;RHOT1;VPS51;MICAL1;APOE;PDZD8;PEX16;PEX19;YTHDF3;AT…
BP	GO::0090304	nucleic acid metabolic process	22	22/71	0.00020886	0.00530164	2.74435	23.2552	4.26401	HNRNPA3;DDX24;HNRNPU;HNRNPR;HNRNPL;PTBP1;HNRNPM;LSM8;RAD50;RECQL5;HNRNPK;HNRNPH1;POLR2B;HNRNPA2B1;POLR2E;HNRNPD;HNRNPH2;HNRNPC;HNRNPA1;POLR2J;DNASE1L1;HNRNPA0
BP	GO::0043649	dicarboxylic acid catabolic process	8	8/14	0.000211655	0.00530164	8.12973	68.7821	-2.82843	GLUD1;ACOT8;GOT1;GOT2;QPRT;MTHFS;ACSF3;ASPA
BP	GO::0006999	nuclear pore organization	8	8/14	0.000211655	0.00530164	8.12973	68.7821	2.82843	NUP93;NUP205;AHCTF1;NUP133;TPR;NUP54;NUP98;RTN4
BP	GO::1901663	quinone biosynthetic process	8	8/14	0.000211655	0.00530164	8.12973	68.7821	-2.12132	COQ3;FDXR;PDSS1;COQ9;COQ10B;COQ7;COQ10A;COQ5
BP	GO::0022904	respiratory electron transport chain	8	8/14	0.000211655	0.00530164	8.12973	68.7821	-2.82843	NDUFA5;ETFDH;UQCRFS1;ETFA;ETFB;SDHA;SDHB;SLC25A13
BP	GO::0016071	mRNA metabolic process	27	27/95	0.000213672	0.00530164	2.42863	20.5245	3.65655	TCERG1;DDX5;SRSF1;HNRNPR;PRPF8;PTBP1;ALKBH5;U2AF2;DHX15;PRKACA;HNRNPA0;SF3A3;CPSF6;PNPT1;SF3A2;NONO;RNASE4;CNOT10;SFPQ;HNRNPA2B1;SRSF2;SRSF4;SRSF5;SRSF7;SNRPB;SRSF9;HSPA1A
BP	GO::1900026	positive regulation of substrate adhesion-dependent cell spreading	14	14/36	0.000214637	0.00530164	3.88476	32.8129	3.74166	FGB;NRP1;FGA;FGG;ILK;APOA1;CDC42;MYADM;FLNA;CRK;DOCK1;FERMT2;S100A10;LIMS1
BP	GO::1902745	positive regulation of lamellipodium organization	13	13/32	0.000215041	0.00530164	4.17609	35.2658	1.94145	ACTR3;CYFIP1;ACTR2;SRC;TWF2;BRK1;CORO1B;CORO1C;CDC42;VIL1;ARPC2;RAC2;FSCN1
BP	GO::0044743	protein transmembrane import into intracellular organelle	13	13/32	0.000215041	0.00530164	4.17609	35.2658	-3.60555	PEX16;TOMM40;TIMM23;PEX10;TIMM21;HSPD1;PEX26;TIMM50;CHCHD4;GRPEL1;AIFM1;PEX5;ROMO1
BP	GO::0043069	negative regulation of programmed cell death	79	79/381	0.00023894	0.00586306	1.60804	13.4099	1.46261	TFRC;ARAF;FHL2;HSPB1;PHB2;IFIT3;AQP1;IKBKB;HMGN5;OPA1;AKT2;ARHGDIA;CFL1;CLEC5A;AKT1;CD38;SOX9;ANXA1;GPX4;ANXA4;ANXA5;ADAM10;SERPINB9;SIRT1;THOC6;SFRP1;DDAH2;RASA1;CAT;PPIF;YME1L1;DPEP1;VDAC1;UBA52;CRYAB;PTMA;SQSTM1;CD44;KANK2;HDAC2;PRKDC;SRC;HDAC1;PSEN1;LRP2;THBS1;EGFR;MTDH;HSPD1;PRDX5;NUAK2;MIEN1;IRAK1;PDCD10;FLNA;RPS27A;DCPS;PAK2;TXNDC5;HSPA9;NPM1;SEMA4D;ASNS;BRAF;HYPK;NFKB1;HIGD2A;TJP1;GCLC;UF…
BP	GO::2000379	positive regulation of reactive oxygen species metabolic process	17	17/49	0.000240251	0.00586754	3.24466	27.0404	0.727607	PDGFRB;ITGAM;SYK;DCXR;AKR1C1;ITGB2;PRKCD;CYBA;F2;MAPK14;THBS1;AGT;DHRS4;SOD1;ROMO1;GRB2;XDH
BP	GO::0099515	actin filament-based transport	10	10/21	0.000245489	0.00593969	5.54533	46.0942	0.632456	SUN2;MYO1B;MYO6;MYO7B;MYO5A;ACTN4;MYO7A;FNBP1L;SYNE2;MYO1F
BP	GO::0006851	mitochondrial calcium ion transmembrane transport	10	10/21	0.000245489	0.00593969	5.54533	46.0942	-3.16228	LETM1;AFG3L2;MCUR1;YME1L1;PMPCB;PMPCA;PHB;SPG7;PHB2;PARL
BP	GO::0032956	regulation of actin cytoskeleton organization	26	26/91	0.000252986	0.00609274	2.44618	20.2597	1.56893	ROCK1;LRP1;TWF2;TWF1;ARHGAP18;IQGAP1;F11R;IQGAP2;CORO1A;SH3BP1;ARHGDIA;ARHGDIB;RAC2;PDGFRB;PDGFRA;PRKCD;HIP1R;BAIAP2;MTOR;BST1;CCDC88A;ABI3;FSCN1;ESAM;HRG;CRK
BP	GO::0016485	protein processing	29	29/106	0.000261411	0.00626665	2.30407	19.0073	0.928477	C1R;HM13;CD5L;HTRA2;ECE1;PSEN1;OMA1;AEBP1;SPG7;CTSS;PARL;CPN1;CASP1;LONP2;RCE1;GGT1;SEC11A;SEC11C;MME;F12;ADAM10;TYSND1;AFG3L2;SPCS3;SPCS2;XPNPEP3;YME1L1;LGMN;METAP2
BP	GO::0048208	COPII vesicle coating	20	20/63	0.000278589	0.00658737	2.84195	23.2636	0.447214	NSF;NAPA;ANKRD28;TRAPPC3;SEC13;SEC23A;SERPINA1;TMED10;SAR1B;PEF1;SEC16A;CTSZ;TRAPPC5;CSNK1D;TRAPPC6A;SEC23IP;TFG;PPP6R3;SEC22B;FOLR1
BP	GO::0006901	vesicle coating	20	20/63	0.000278589	0.00658737	2.84195	23.2636	0.447214	NSF;NAPA;ANKRD28;TRAPPC3;SEC13;SEC23A;SERPINA1;TMED10;SAR1B;PEF1;SEC16A;CTSZ;TRAPPC5;CSNK1D;TRAPPC6A;SEC23IP;TFG;PPP6R3;SEC22B;FOLR1
BP	GO::0048207	vesicle targeting, rough ER to cis-Golgi	20	20/63	0.000278589	0.00658737	2.84195	23.2636	0.447214	NSF;NAPA;ANKRD28;TRAPPC3;SEC13;SEC23A;SERPINA1;TMED10;SAR1B;PEF1;SEC16A;CTSZ;TRAPPC5;CSNK1D;TRAPPC6A;SEC23IP;TFG;PPP6R3;SEC22B;FOLR1
BP	GO::0098657	import into cell	15	15/41	0.000284431	0.00669506	3.52233	28.7599	-2.84019	SLC22A4;SLC27A1;LRSAM1;SLC47A1;SLC22A2;SLC6A13;LRP2;SLC7A1;SLC5A6;LRRC8D;LRRC8A;SLC12A6;SLC16A2;SLC29A1;SLC19A1
BP	GO::0090169	regulation of spindle assembly	11	11/25	0.000286097	0.00670395	4.79361	39.1119	1.50756	DYNC1H1;NUMA1;VPS4B;CHMP1B;TPR;CHMP1A;CHMP4C;HNRNPU;CHMP3;HSPA1A;CHMP5
BP	GO::0006086	acetyl-CoA biosynthetic process from pyruvate	5	5/6	0.000296285	0.0068198	30.4629	247.487	-2.23607	PDHX;PDHA1;PDHB;DLAT;DLD
BP	GO::0042773	ATP synthesis coupled electron transport	5	5/6	0.000296285	0.0068198	30.4629	247.487	-2.23607	NDUFB6;NDUFA12;NDUFS2;NDUFV3;NDUFV1
BP	GO::0042426	choline catabolic process	5	5/6	0.000296285	0.0068198	30.4629	247.487	-2.23607	DMGDH;BHMT;CHDH;SARDH;ALDH7A1
BP	GO::0001765	membrane raft assembly	5	5/6	0.000296285	0.0068198	30.4629	247.487	2.23607	ANXA2;RFTN1;FLOT1;FLOT2;S100A10
BP	GO::0090316	positive regulation of intracellular protein transport	37	37/148	0.00030091	0.00687865	2.04102	16.5501	1.47959	ITGAM;CD81;SAR1B;YWHAB;ITGB2;HTRA2;PIK3R2;ZFAND1;PSEN1;UBE2J2;MFF;TM9SF4;UBE2L3;IPO5;CASP8;TRIM28;XPO4;ABLIM3;PDCD10;AKT2;TPR;RAC2;ARIH2;CHP1;FLNA;SFN;HRAS;YWHAG;YWHAH;SH3GLB1;TMEM30A;SEC16A;PRKCD;ANK3;HCLS1;ANP32B;SAE1
BP	GO::0031328	positive regulation of cellular biosynthetic process	43	43/180	0.000301486	0.00687865	1.92305	15.5898	2.89747	RPL5;SLC27A1;LPGAT1;PRKDC;DHX9;POLDIP3;EIF4A3;HBB;RPS27L;CLU;THBS1;EGFR;RBM3;EPM2AIP1;FXR2;AKT2;AKT1;CHP1;ATP7A;LDLR;PDGFRB;NPM1;YTHDF3;AGXT2;PRMT1;EGF;APOA1;APOA4;SORBS1;EEF2;SIRT1;MTOR;ABCB10;P2RX4;EIF6;DDAH1;SP1;DDAH2;HNRNPD;RPL26;VIM;EIF3C;PAOX
BP	GO::0042743	hydrogen peroxide metabolic process	12	12/29	0.000305908	0.00691884	4.30734	34.856	-1.73205	PRDX5;GPX1;MAOB;ACOX1;HBE1;CAT;PXDN;HBB;CYBA;APOA4;HBA1;SOD1
BP	GO::0006625	protein targeting to peroxisome	12	12/29	0.000305908	0.00691884	4.30734	34.856	-3.4641	PEX16;ACBD5;ABCD3;PEX19;PEX3;PEX5;PXMP2;LONP2;PXMP4;HACL1;PEX10;PEX26
BP	GO::0008206	bile acid metabolic process	13	13/33	0.000309239	0.00696391	3.96706	32.0594	-3.05085	OSBPL9;ACOT8;AKR1C1;AKR1D1;OSBPL2;HSD17B4;ABCB11;HSD17B10;SCP2;NPC1;ACOX2;OSBPL1A;SLC27A2
BP	GO::0034329	cell junction assembly	28	28/102	0.000311424	0.00698287	2.31439	18.6872	1.88982	GPM6A;FBLIM1;CTNND1;ILK;ACTG1;CDH6;CDC42;ARVCF;CDH2;SH3BP1;FLNA;FLNC;FARP1;DBNL;FN1;DNM3;TJP1;TRPV4;CDH11;FSCN1;PKP4;ITGA6;TLN2;TLN1;SHANK3;SDK2;FERMT2;LIMS1
BP	GO::0008053	mitochondrial fusion	9	9/18	0.000319355	0.00710551	6.0984	49.0873	-3	AFG3L2;CHCHD3;OPA1;MFN1;MFN2;BAX;SPG7;MFF;THG1L
BP	GO::0000302	response to reactive oxygen species	19	19/59	0.000319625	0.00710551	2.90182	23.3549	-1.14708	PDGFRA;GPX1;NCF1;CHUK;TPM1;HBB;HBA1;SIRT1;EGFR;SOD1;PRDX5;STK24;PDCD10;CAT;AKT1;ROMO1;MPV17;APOE;PDK2
BP	GO::0006283	transcription-coupled nucleotide-excision repair	22	22/73	0.000324519	0.0071836	2.63642	21.1788	0.426401	USP7;AQR;RFC2;GPS1;RPA1;COPS7B;XRCC1;COPS7A;PRPF19;GTF2H3;CUL4A;COPS3;CDK7;COPS5;POLR2B;POLD1;POLR2E;RPS27A;COPS8;UBA52;POLR2J;CUL4B
BP	GO::0031123	RNA 3'-end processing	21	21/69	0.000379168	0.00835776	2.67339	21.0597	3.27327	PNPT1;POLDIP3;ALYREF;EIF4A3;SRSF1;THOC1;CASC3;CDC40;SRRM1;THOC6;DDX39A;DDX39B;U2AF2;MAGOH;PAPOLA;SRSF2;SRSF4;SRSF5;SRSF6;SRSF7;SRSF9
BP	GO::0043090	amino acid import	10	10/22	0.000393299	0.00854226	5.08292	39.8549	-2.52982	SLC22A4;SLC9A3R1;SLC47A1;SLC22A2;SLC6A13;SH3BP4;SFXN1;SFXN2;SLC16A2;SLC7A1
BP	GO::0048284	organelle fusion	10	10/22	0.000393299	0.00854226	5.08292	39.8549	-3.16228	EEA1;AFG3L2;CHCHD3;OPA1;MFN1;MFN2;BAX;SPG7;MFF;THG1L
BP	GO::0022900	electron transport chain	8	8/15	0.000397391	0.00854226	6.96794	54.5631	-2.82843	POR;NDUFA5;ETFDH;UQCRFS1;ETFA;ETFB;SDHA;SDHB
BP	GO::0031579	membrane raft organization	8	8/15	0.000397391	0.00854226	6.96794	54.5631	2.12132	ANXA2;NPC1;RFTN1;PPT1;FLOT1;MYADM;FLOT2;S100A10
BP	GO::1905906	regulation of amyloid fibril formation	8	8/15	0.000397391	0.00854226	6.96794	54.5631	0.707107	PFDN1;PSEN1;APOE;PFDN4;CLU;CRYAB;PFDN5;LDLR
BP	GO::0006743	ubiquinone metabolic process	8	8/15	0.000397391	0.00854226	6.96794	54.5631	-2.12132	COQ3;FDXR;PDSS1;COQ9;COQ10B;COQ7;COQ10A;COQ5
BP	GO::0051492	regulation of stress fiber assembly	22	22/74	0.000401009	0.00858457	2.58557	20.2231	2.98481	NRP1;ROCK1;FHOD1;TPM1;WAS;APOA1;F11R;SORBS3;PPM1F;ACTG1;CDC42;TJP1;CCDC88A;SFRP1;PPFIA1;INPP5K;RHPN2;PFN1;PAK2;CGNL1;FERMT2;S100A10
BP	GO::0022613	ribonucleoprotein complex biogenesis	19	19/60	0.00040653	0.00866708	2.83088	22.1031	2.9824	RPL5;NOM1;NPM1;NVL;NIP7;RPS6;RPL11;RPL35A;NOC2L;RPF2;BYSL;CUL4A;RPS17;XPO1;RPL14;RRS1;RPL26;RPS24;CUL4B
BP	GO::0072583	clathrin-dependent endocytosis	11	11/26	0.000432946	0.00915521	4.47378	34.6489	1.50756	ITSN2;LMBRD1;ITSN1;FCHO2;CANX;CLTB;AP2S1;SIGLEC1;FNBP1L;AP2M1;PICALM
BP	GO::0032231	regulation of actin filament bundle assembly	11	11/26	0.000432946	0.00915521	4.47378	34.6489	0.904534	CDC42;VIL1;ROCK1;FHOD1;PLEK;RDX;WAS;SYNPO;PFN1;SHANK3;ACTG1
BP	GO::0007044	cell-substrate junction assembly	13	13/34	0.000436426	0.00918216	3.77793	29.2294	2.49615	CD151;DST;SRC;ACTN1;RCC2;FN1;SORBS1;CTTN;TRIP6;ITGA6;WHAMM;FERMT2;PLEC
BP	GO::0030199	collagen fibril organization	25	25/89	0.00043775	0.00918216	2.38813	18.4695	3.8	COL18A1;COL15A1;CD151;COL14A1;COL11A1;COL12A1;LOXL3;PLOD2;PLOD1;SERPINH1;ATP7A;DST;LUM;COL1A1;COL3A1;COL1A2;COL4A2;COL5A1;COL4A1;COL4A4;COL6A2;PXDN;COL6A1;ITGA6;PLEC
BP	GO::0070498	interleukin-1-mediated signaling pathway	26	26/94	0.000441768	0.00918978	2.33785	18.0592	1.56893	PSMD11;CUL1;PSMB10;IKBKB;RPS6KA4;PSMB6;PSMD7;PSMB5;PSMD4;IRAK1;PSMB1;PSMD1;IKBKG;RPS27A;MAP3K3;CHUK;NFKB1;PSMB8;PSMB9;PSMA3;PSMA1;PSMA2;PSME1;PSME2;SQSTM1;UBA52
BP	GO::0051918	negative regulation of fibrinolysis	6	6/9	0.000450871	0.00918978	12.1881	93.901	2.44949	APOH;SERPINE1;PLG;F2;HRG;THBS1
BP	GO::0031639	plasminogen activation	6	6/9	0.000450871	0.00918978	12.1881	93.901	1.63299	FGB;FGA;PLAU;APOH;FGG;PLAT
BP	GO::0034214	protein hexamerization	6	6/9	0.000450871	0.00918978	12.1881	93.901	-2.44949	LETM1;UGDH;MAT2A;YME1L1;LRRC8D;LRRC8A
BP	GO::0015697	quaternary ammonium group transport	6	6/9	0.000450871	0.00918978	12.1881	93.901	-2.44949	SLC22A4;SLC25A48;SLC25A29;SLC22A5;SLC22A1;SLC25A45
BP	GO::0009437	carnitine metabolic process	7	7/12	0.000457546	0.00918978	8.53369	65.6209	-2.64575	TMLHE;ACADL;CPT2;ACADM;CPT1B;CRAT;ALDH9A1
BP	GO::0072112	glomerular visceral epithelial cell differentiation	7	7/12	0.000457546	0.00918978	8.53369	65.6209	-1.13389	NPHS1;PODXL;BASP1;MAGI2;PTPRO;IQGAP1;PROM1
BP	GO::0006122	mitochondrial electron transport, ubiquinol to cytochrome c	7	7/12	0.000457546	0.00918978	8.53369	65.6209	-2.64575	UQCRC1;UQCRFS1;CYCS;UQCRC2;UQCR10;CYC1;UQCRH
BP	GO::1905907	negative regulation of amyloid fibril formation	7	7/12	0.000457546	0.00918978	8.53369	65.6209	1.13389	PFDN1;APOE;PFDN4;CLU;CRYAB;PFDN5;LDLR
BP	GO::1900047	negative regulation of hemostasis	7	7/12	0.000457546	0.00918978	8.53369	65.6209	2.64575	VTN;SERPINE2;APOH;SERPINE1;APOE;CD34;KNG1
BP	GO::0010755	regulation of plasminogen activation	7	7/12	0.000457546	0.00918978	8.53369	65.6209	1.13389	SERPINE2;PLGRKT;F12;SERPINE1;CTSZ;ENO1;THBS1
BP	GO::0006027	glycosaminoglycan catabolic process	18	18/56	0.000467213	0.00934195	2.89309	22.1863	2.35702	LUM;HEXB;SDC2;HEXA;BGN;PRELP;GNS;DCN;SGSH;VCAN;NAGLU;OGN;CHP1;GPC4;GUSB;GPC6;CD44;ARSB
BP	GO::0090114	COPII-coated vesicle budding	21	21/70	0.00047051	0.00934195	2.61867	20.0635	0.218218	NSF;NAPA;ANKRD28;TRAPPC3;SEC13;SEC23A;SERPINA1;TMED10;SAR1B;PEF1;SEC16A;CTSZ;TRAPPC5;MIA3;CSNK1D;TRAPPC6A;SEC23IP;TFG;PPP6R3;SEC22B;FOLR1
BP	GO::0010811	positive regulation of cell-substrate adhesion	21	21/70	0.00047051	0.00934195	2.61867	20.0635	4.14614	FGB;NRP1;FGA;FGG;FN1;ILK;APOA1;ARL2;PPM1F;CDC42;SFRP1;MYADM;CDH13;FLNA;RSU1;UTRN;DOCK1;CRK;FERMT2;S100A10;LIMS1
BP	GO::0042981	regulation of apoptotic process	137	137/742	0.000486993	0.00963246	1.39652	10.6516	1.28154	TFRC;ITSN1;PDCD5;ARAF;PHB2;CLU;CCAR2;IFIT3;AQP1;PYCARD;PREX1;HMGN5;LGALS1;FAM162A;AKT2;ARHGDIA;CFL1;CLEC5A;ARL6IP5;AKT1;SOX9;MEF2C;DAPK2;ACTN1;RPS6;ADAM10;ACTN4;THOC6;SFRP1;MADD;PPIF;YME1L1;DPEP1;VDAC1;UBA52;SQSTM1;PPIA;ANP32A;PRKDC;MAGED1;HTRA2;PHB;OMA1;PSEN1;KNG1;RTN4;MTDH;STK3;ABR;PRDX5;NUAK2;IRAK1;PDCD10;NAE1;FADD;ATG7;TXNDC5;HSPA9;ASNS;BRAF;NFKB1;HIGD2A;GCLC;HNRNPK;COPS5;NAT8;ALB;PPT1;UBE2O;…
BP	GO::0031331	positive regulation of cellular catabolic process	35	35/141	0.000497426	0.00980156	2.02091	15.3712	0.169031	PFKFB2;PFKFB4;ROCK1;PTTG1IP;PSEN1;ZC3HAV1;PIK3CB;SLC4A4;MTDH;UFL1;TRIM5;KHSRP;AKT2;PHKG2;SH3BP4;VPS35;APOE;SH3GLB1;PTPN1;PNPT1;DTX3L;ENTPD5;PRKCD;RDX;APOA1;APOA4;IRGM;DCN;TPCN1;CNOT7;AADAC;CNOT1;GRSF1;DAGLB;OPTN
BP	GO::0055072	iron ion homeostasis	19	19/61	0.000513214	0.0100745	2.76331	20.9316	-1.14708	ATP6V1A;ATP6V1G1;TFRC;ATP6AP1;ABCB7;SLC40A1;CUL1;CP;SOD1;TF;BDH2;FTH1;LCN2;ACO1;ATP6V0D1;B2M;HMOX2;ABCG2;PICALM
BP	GO::0033119	negative regulation of RNA splicing	9	9/19	0.000530954	0.0103447	5.48824	41.3859	3	RPS26;PTBP1;U2AF2;SRSF4;SRSF6;SRSF7;RPS13;PTBP3;SRSF9
BP	GO::1901673	regulation of mitotic spindle assembly	9	9/19	0.000530954	0.0103447	5.48824	41.3859	1	VPS4B;CHMP1B;TPR;CHMP1A;CHMP4C;HNRNPU;CHMP3;HSPA1A;CHMP5
BP	GO::0051248	negative regulation of protein metabolic process	17	17/52	0.000533829	0.0103619	2.96602	22.3503	1.69775	SF3B3;ROCK1;PHB;CLU;EGFR;NFKB1;AZIN1;FLOT2;PFDN1;FLNA;ITGAV;APOE;PFDN4;CRYAB;PFDN5;LDLR;MAD2L1
BP	GO::0050999	regulation of nitric-oxide synthase activity	14	14/39	0.000563749	0.0109019	3.41799	25.5697	0	LYPLA1;S100A1;CAV1;PIK3CB;TERF2;EGFR;CYGB;DHFR;SPR;DDAH1;DDAH2;NOSTRIN;AKT1;APOE
BP	GO::0009267	cellular response to starvation	38	38/158	0.000570042	0.0109795	1.93865	14.4813	0.648886	ATP6V1A;RALB;PIK3R4;TCIRG1;MAP1LC3B;NUAK2;LAMP2;SESN2;ATP6V1H;ATP6V1E1;HNRNPA1;ATP6V1D;ATG7;ATP6V1C1;ATP6V1F;ATP6V1C2;SH3GLB1;ATP6V1G1;SEC13;WDR59;ASNS;WIPI2;SIRT1;ITFG2;MTOR;RRAGA;SFRP1;DAP;RRAGC;STK24;MYBBP1A;ALB;ATP6V1B2;LAMTOR2;ATP6V0D1;LAMTOR4;ATP6V0C;LAMTOR3
BP	GO::0007265	Ras protein signal transduction	35	35/142	0.000571981	0.0109795	2.00191	14.947	0.845154	CYFIP1;RALB;GDI1;ROCK1;ARHGAP1;WAS;BRK1;AIF1;ARHGAP4;ADGRG1;RAP1A;TRIM28;GRAP2;ARHGDIA;CFL1;ARHGDIB;G3BP1;GNA12;G3BP2;RAC2;EPS8L2;HRAS;ARHGEF11;FARP2;DBNL;PLEKHG5;RRAS2;MAPK14;RAP2C;COL1A2;GNB1;ELMO1;RAPGEF1;CDH13;GRB2
BP	GO::0051262	protein tetramerization	21	21/71	0.000580403	0.0111002	2.56615	19.1224	-1.52753	USP16;CPSF6;SHMT2;OSBPL2;ACOT13;SAMHD1;UPB1;HSD17B8;HSD17B10;GLS;THG1L;CRYZ;GNMT;ALDH1A3;ALDH1A2;CTH;B2M;APPL2;CBR4;ALDH9A1;FARSB
BP	GO::0015718	monocarboxylic acid transport	18	18/57	0.000593797	0.0112325	2.81874	20.9403	-1.88562	NCOA2;ABCC4;SLC10A5;SLC27A1;STARD5;SLC16A1;ATP8B1;AKR1C1;SLC6A13;SLC16A11;ABCB11;SLC5A6;SLC22A13;SLC9A3R1;CEACAM1;SLC16A7;SLC16A2;ABCG2
BP	GO::2000377	regulation of reactive oxygen species metabolic process	18	18/57	0.000593797	0.0112325	2.81874	20.9403	-0.942809	PDGFRB;DCXR;AKR1C1;F2;MAPK14;THBS1;COQ7;PARL;AGT;DHRS4;BST1;EIF6;RAC2;PDK3;ROMO1;GRB2;MPV17;XDH
BP	GO::0042273	ribosomal large subunit biogenesis	18	18/57	0.000593797	0.0112325	2.81874	20.9403	2.82843	RPL5;NPM1;RPL3;NVL;NIP7;RPLP0;RPL11;RPL35A;RPL10A;NOC2L;RPF2;RPF1;EIF6;NHP2;RPL14;RRS1;RPL26;MDN1
BP	GO::0030177	positive regulation of Wnt signaling pathway	37	37/153	0.000598375	0.0112781	1.95248	14.4899	2.46598	MACF1;KANK1;PSMD11;ILK;CCAR2;CDC73;EGFR;PSMB10;PSMB6;PSMD7;PSMB5;PSMD4;RUVBL1;PSMB1;PSMD1;WLS;ATP6V1C2;UBE2B;EGF;CAV1;ATP6AP2;CSNK1D;NFKB1;PSMB8;SMARCA4;PSMB9;COL1A1;SFRP1;PPM1B;PSMA3;PSMA1;PTK7;PSMA2;PSME1;PSME2;ATP6V0C;LGR4
BP	GO::0043484	regulation of RNA splicing	22	22/76	0.000602337	0.0113118	2.48952	18.459	2.98481	SRPK2;RBM39;MBNL1;AHNAK;YTHDC1;DYRK1A;HNRNPLL;PTBP3;SRPK1;HNRNPL;RPS26;PTBP1;HNRNPK;SNRNP70;ESRP2;HNRNPH1;U2AF2;HNRNPH2;GRSF1;SLC38A2;RPS13;HSPA1A
BP	GO::0034250	positive regulation of cellular amide metabolic process	23	23/81	0.000617325	0.0115515	2.42348	17.9098	3.54475	RPL5;ABCA2;NPM1;YTHDF3;POLDIP3;PRKDC;EIF4A3;PRKCD;RPS27L;EEF2;CLU;THBS1;MTOR;RBM3;FXR2;EIF6;SP1;HNRNPD;GSAP;RPL26;VIM;EIF3C;PICALM
BP	GO::0033120	positive regulation of RNA splicing	12	12/31	0.000633105	0.0118043	3.85349	28.3804	2.3094	RBM3;DAZAP1;U2AF2;THRAP3;NCL;TRA2A;DYRK1A;NUP98;HNRNPLL;SLC38A2;PRDX6;HSPA1A
BP	GO::0006699	bile acid biosynthetic process	11	11/27	0.000637968	0.0118525	4.19392	30.8556	-2.7136	OSBPL9;ACOT8;SCP2;ACOX2;AKR1D1;OSBPL2;HSD17B4;ABCB11;OSBPL1A;HSD17B10;SLC27A2
BP	GO::0060429	epithelium development	31	31/122	0.000664804	0.0123072	2.08384	15.2454	-0.538816	KANK2;ACADVL;TAGLN;LOXL3;CNN3;LGALS3;SLC9A3R1;PTER;CASP6;ANXA7;SOX9;CD34;FN3K;GSTK1;ANXA4;AKR1C1;IFT122;PPP2R3A;VIL1;RCN3;SULT1B1;BDH2;MTHFD1;ALDH1A2;GSTA2;CDHR2;GSTA1;TAGLN2;VDAC1;TPP1;VCL
BP	GO::0065002	intracellular protein transmembrane transport	15	15/44	0.000680515	0.0124801	3.1574	23.0258	-3.35659	PEX16;TOMM40;SRP54;TIMM23;PEX10;TIMM21;HSPD1;PEX26;TIMM50;CHCHD4;GRPEL1;AIFM1;AKT2;PEX5;ROMO1
BP	GO::0034613	cellular protein localization	68	68/329	0.000682228	0.0124801	1.59905	11.6573	-1.21268	USP6NL;ITSN1;PRPF19;AP4M1;GJA1;NIPBL;ARFIP1;VPS35;EIF2D;TMED7;SIL1;TMED5;BBS4;WLS;TMED4;YWHAH;NSF;SEC13;MYO7A;WIPI2;RAB32;RRAGA;RRAGC;CTTN;TBC1D25;VCL;NAPA;CD63;COPA;RABGAP1;TMED10;STXBP3;SAR1B;UNC93B1;COX18;TM9SF4;EGFR;NAPG;FBLN5;CORO1B;HDAC6;GGA1;SCFD2;RAB23;EPB41L3;MYO6;RAB24;TBC1D13;MFN2;FLNA;STX3;RAB6A;JAM3;CTSA;BBS2;NPM1;AP3D1;HPS6;ARCN1;EHD1;SEC23IP;SNX17;CROCC;CTNNB1;LAMTOR2;ESAM;LAMTOR3;…
BP	GO::0048010	vascular endothelial growth factor receptor signaling pathway	20	20/67	0.000682429	0.0124801	2.59948	18.9498	1.78885	CYFIP1;NRP1;NRP2;NCF1;ROCK1;SRC;BRK1;HSPB1;CYBB;CYBA;PIK3R2;PIK3CB;BAIAP2;MAPK14;CDC42;ELMO1;ITGAV;DOCK1;CRK;PAK2
BP	GO::0016239	positive regulation of macroautophagy	17	17/53	0.000683742	0.0124801	2.88347	21.0145	0.727607	SH3GLB1;LRSAM1;RALB;GNAI3;HTT;SUPT5H;SIRT1;IRGM;DCN;SESN2;PIP4K2A;VDAC1;IKBKG;SLC25A5;SLC25A4;OPTN;PAFAH1B2
BP	GO::0046320	regulation of fatty acid oxidation	8	8/16	0.000696577	0.0126699	6.09659	44.3181	-1.41421	ACADVL;ACADL;TYSND1;LONP2;MLYCD;SOX9;ABCB11;APPL2
BP	GO::0038093	Fc receptor signaling pathway	29	29/112	0.00070435	0.0127666	2.13676	15.5091	0.557086	PIGR;PSMD11;CUL1;PIK3R2;PIK3CB;PSMB10;IKBKB;PSMB6;PSMD7;PSMB5;PSMD4;GRAP2;PSMB1;PSMD1;IKBKG;PAK2;LYN;SYK;CHUK;NFKB1;PSMB8;PSMB9;PSMA3;TEC;PSMA1;PSMA2;PSME1;PSME2;GRB2
BP	GO::0032270	positive regulation of cellular protein metabolic process	27	27/102	0.000734466	0.0132663	2.20106	15.8836	3.27165	RPL5;HDAC2;PRKDC;POLDIP3;EIF4A3;RPS27L;PTTG1IP;THBS1;RBM3;FXR2;CASP8;AKT1;VPS35;FADD;ATG7;NPM1;YTHDF3;RDX;EEF2;AGT;MTOR;EIF6;HNRNPD;RPL26;VIM;EIF3C;TRIM32
BP	GO::0048013	ephrin receptor signaling pathway	23	23/82	0.000745006	0.0134101	2.38227	17.1574	1.87663	ACTR3;LYN;ACTR2;YES1;ROCK1;SRC;ARPC1B;SDC2;ARPC1A;ITSN1;PSEN1;ARPC5;ACTG1;CDC42;SDCBP;ARPC2;ARPC3;RASA1;AP2S1;HRAS;CRK;GIT1;AP2M1
BP	GO::0043066	negative regulation of apoptotic process	94	94/485	0.00074911	0.0134375	1.47812	10.6375	2.47541	ITGB1;TFRC;ARAF;FHL2;HSPB1;PHB2;IFIT3;AQP1;IKBKB;HMGN5;OPA1;AKT2;ARHGDIA;CFL1;CLEC5A;AKT1;CD38;SOX9;MEF2C;ANXA1;GPX1;ANXA4;PRKCD;ANXA5;ADAM10;PRKCA;SERPINB9;SIRT1;THOC6;SFRP1;SFPQ;DDAH2;RASA1;CAT;PPIF;YME1L1;HCLS1;DPEP1;VDAC1;UBA52;CRYAB;SQSTM1;PTMA;CD44;GRN;HDAC2;SET;ASAH2;PRKDC;SRC;HDAC1;LRP2;PSEN1;THBS1;EGFR;MTDH;HSPD1;PRDX5;MIEN1;NUAK2;IRAK1;PDCD10;APOH;FLNA;SFN;APOE;RPS27A;PAK2;MAP2K5;TXNDC5…
BP	GO::0006886	intracellular protein transport	69	69/336	0.000752087	0.0134445	1.58611	11.4084	0.601929	USP6NL;AP4E1;HIKESHI;PHB2;IPO5;AP4M1;XPO1;IPO9;XPO4;AKT2;LAMP2;AKT1;CHP1;ARFIP1;VPS35;EIF2D;TMED7;TNPO1;SIL1;TMED5;APPL2;WLS;TMED4;YWHAH;NSF;SEC13;SYK;NUP133;STRADB;NUP93;MMP12;RAB32;CTTN;TBC1D25;VPS28;NAPA;COPA;RABGAP1;TMED10;STXBP3;SAR1B;UNC93B1;COX18;RPL11;PTTG1IP;NAPG;HDAC6;GGA1;SCFD2;RAB23;MYO6;TPR;RAB24;TBC1D13;STX3;RAB6A;CTSA;NPM1;RANBP3;SEC16A;SURF4;STAT3;AP3D1;AP4B1;ARCN1;EHD1;CAMSAP3;SE…
BP	GO::0010951	negative regulation of endopeptidase activity	19	19/63	0.000800743	0.0142653	2.6374	18.8046	4.3589	SERPINA1;SERPINE2;SERPIND1;AHSG;SERPINC1;SERPINF1;SERPINE1;SERPINB9;SERPINB8;SERPINA4;KNG1;AGT;SERPINB6;VTN;SERPINH1;AKT1;FETUB;SERPING1;HRG
BP	GO::0006760	folic acid-containing compound metabolic process	9	9/20	0.000844952	0.0148998	4.98902	35.3035	-2.33333	DHFR;ALDH1L1;MTHFD1L;MTHFD1;SHMT2;MTHFR;MTHFS;FTCD;SLC19A1
BP	GO::0014910	regulation of smooth muscle cell migration	9	9/20	0.000844952	0.0148998	4.98902	35.3035	2.33333	PDGFRB;NRP1;VTN;ACE;LRP1;PLAU;SERPINE1;SLIT2;S100A11
BP	GO::0042908	xenobiotic transport	9	9/20	0.000844952	0.0148998	4.98902	35.3035	-2.33333	SLC22A4;GJA1;SLC47A1;SLC15A2;ABCA3;SLC22A2;SLC22A18;SLC22A1;ABCG2
BP	GO::0031468	nuclear membrane reassembly	17	17/54	0.000868263	0.0150951	2.80537	19.7751	3.15296	AHCTF1;SEC13;NUP205;UBE2I;NUP133;VRK1;LEMD2;NUP93;NSFL1C;LMNA;CHMP4C;RCC1;CHMP3;BANF1;NUP98;CHMP6;LBR
BP	GO::0030833	regulation of actin filament polymerization	21	21/73	0.000868306	0.0150951	2.46716	17.391	1.09109	KANK1;DBNL;PRKCD;TWF2;HIP1R;TWF1;ARHGAP18;BAIAP2;SSH3;PYCARD;FCHSD1;VIL1;BAIAP2L1;CTTN;RASA1;MYADM;HCLS1;ESAM;SLIT2;PFN1;DBN1
BP	GO::0032970	regulation of actin filament-based process	21	21/73	0.000868306	0.0150951	2.46716	17.391	1.52753	PDGFRB;ROCK1;LRP1;PRKCD;TWF2;HIP1R;ARHGAP18;IQGAP1;F11R;IQGAP2;BAIAP2;CORO1A;MTOR;CNN2;BST1;CCDC88A;SH3BP1;RAC2;FSCN1;HRG;CRK
BP	GO::0042558	pteridine-containing compound metabolic process	7	7/13	0.000870537	0.0150951	7.11099	50.1069	-1.13389	QDPR;GCHFR;SPR;MTHFD1L;AKT1;PTS;FTCD
BP	GO::0051917	regulation of fibrinolysis	7	7/13	0.000870537	0.0150951	7.11099	50.1069	2.64575	F12;APOH;SERPINE1;PLG;F2;HRG;THBS1
BP	GO::0150117	positive regulation of cell-substrate junction organization	10	10/24	0.000911536	0.0154001	4.35628	30.4956	1.89737	NRP1;SFRP1;ROCK1;IQSEC1;HRG;MAPRE2;PPM1F;FERMT2;S100A10;LIMS1
BP	GO::0051204	protein insertion into mitochondrial membrane	10	10/24	0.000911536	0.0154001	4.35628	30.4956	-2.52982	TIMM8B;NDUFA13;SAMM50;AGK;HSPA4;TIMM9;COX18;TIMM13;BAX;ROMO1
BP	GO::0032768	regulation of monooxygenase activity	10	10/24	0.000911536	0.0154001	4.35628	30.4956	0	LYPLA1;POR;SPR;DDAH1;DDAH2;CAV1;NOSTRIN;AKT1;EGFR;CYGB
BP	GO::0044319	wound healing, spreading of cells	10	10/24	0.000911536	0.0154001	4.35628	30.4956	1.26491	DDR1;MMP12;CEACAM1;CD151;COL5A1;PDCD10;FLNA;LCP1;ARHGAP24;CD44
BP	GO::0019682	glyceraldehyde-3-phosphate metabolic process	5	5/7	0.000915629	0.0154001	15.2306	106.552	-0.447214	TPI1;GLYCTK;ALDH1A1;ALDOB;TKT
BP	GO::0019359	nicotinamide nucleotide biosynthetic process	5	5/7	0.000915629	0.0154001	15.2306	106.552	-2.23607	NMNAT1;KYNU;HAAO;QPRT;NMNAT3
BP	GO::0006560	proline metabolic process	5	5/7	0.000915629	0.0154001	15.2306	106.552	-0.447214	ALDH4A1;DAO;PYCR2;ALDH18A1;PRODH2
BP	GO::0039529	RIG-I signaling pathway	5	5/7	0.000915629	0.0154001	15.2306	106.552	-1.34164	CLPB;DDX58;TRIM25;PHB;PHB2
BP	GO::0005977	glycogen metabolic process	11	11/28	0.000917731	0.0154001	3.94699	27.6037	-0.904534	PYGB;GYS1;UGP2;GBE1;GAA;PHKG2;PGM2;PYGL;GYG1;PHKA2;PGM1
BP	GO::0051261	protein depolymerization	11	11/28	0.000917731	0.0154001	3.94699	27.6037	2.11058	VIL1;GSN;WDR1;KIF2A;VPS4B;MICAL1;CFL1;TWF2;TWF1;DSTN;MICAL2
BP	GO::0072657	protein localization to membrane	44	44/195	0.000936919	0.0156263	1.78451	12.4432	0.301511	PIGR;ROCK1;CD81;ARL3;ITGB2;F11R;LIN7C;ITGAL;TM9SF4;IKBKB;SLC9A3R2;AP4M1;SLC9A3R1;RAP1A;BSG;EPB41L3;FCHO2;FLOT1;INPP5K;FLNA;FLOT2;S100A10;SH3GLB1;SEC16A;CAV1;RDX;RFTN1;MAGI2;AP3D1;TTC7B;MYO5A;BRAF;ATP1B3;HPS6;ANK3;SYNJ2BP;EHD1;RAB32;NPC1;LRRC7;MYADM;NUP54;SHANK3;FERMT2
BP	GO::0061912	selective autophagy	18	18/59	0.000937218	0.0156263	2.68093	18.693	0	DYNC1H1;ACBD5;TEX264;KLHL3;PHB2;DYNLL2;HDAC6;UFL1;MAP1LC3B;UFM1;PEX5;UFC1;ATM;VIM;LGALS8;RPS27A;SQSTM1;UBA52
BP	GO::0090263	positive regulation of canonical Wnt signaling pathway	32	32/130	0.00098503	0.0159302	1.99731	13.8271	2.47487	KANK1;PSMD11;ILK;CCAR2;EGFR;PSMB10;PSMB6;PSMD7;PSMB5;PSMD4;RUVBL1;PSMB1;PSMD1;WLS;UBE2B;EGF;CAV1;ATP6AP2;CSNK1D;NFKB1;PSMB8;PSMB9;COL1A1;SFRP1;PPM1B;PSMA3;PSMA1;PTK7;PSMA2;PSME1;PSME2;LGR4
BP	GO::0080090	regulation of primary metabolic process	32	32/130	0.00098503	0.0159302	1.99731	13.8271	0.707107	IDI1;PSMD11;PSMB10;HELZ2;PSMB6;LACTB;PSMD7;PSMB5;PSMD4;SIN3A;PSMB1;PSMD1;APOE;LDLR;BBS4;FDPS;NCOA2;EDF1;PRKAB1;AZIN1;PSMB8;PSMB9;PSMA3;NCOR1;PSMA1;SP1;PSMA2;CARM1;PSME1;PSME2;DHCR7;CERS2
BP	GO::0006869	lipid transport	28	28/109	0.000985509	0.0159302	2.11351	14.6305	-1.13389	SLC27A1;ABCD3;ATP8A1;ABCB11;UGCG;SCP2;APOE;LBP;LDLR;ABCA2;OSBPL8;SLC10A5;NCOA2;ABCC4;STARD5;PEX19;OSBPL5;ACSL1;ATP8B1;ABCA3;AKR1C1;GOT2;OSBPL2;APOA1;APOA4;CEACAM1;FABP5;PEX3
BP	GO::2001243	negative regulation of intrinsic apoptotic signaling pathway	19	19/64	0.00099019	0.0159302	2.57864	17.838	0.229416	NDUFA13;SRC;HSPB1;HTRA2;TXNDC12;ENO1;PTTG1IP;NOC2L;CLU;SIRT1;CCAR2;OPA1;ARMC10;NDUFS3;PPIF;AKT1;PPIA;TRIM32;HSPA1A
BP	GO::0036388	pre-replicative complex assembly	19	19/64	0.00099019	0.0159302	2.57864	17.838	2.52357	PSMD11;PSMB10;PSMB8;PSMB9;PSMB6;PSMA3;PSMD7;PSMB5;PSMD4;PSMA1;PSMA2;PSMB1;PSME1;PSMD1;MCM4;PSME2;RPS27A;UBA52;MCM2
BP	GO::0010565	regulation of cellular ketone metabolic process	19	19/64	0.00099019	0.0159302	2.57864	17.838	2.06474	PSMD11;CAV1;SIRT1;PSMB10;AZIN1;PSMB8;PSMB9;PSMB6;PSMA3;PSMD7;PSMB5;PSMD4;PSMA1;PSMA2;PSMB1;PSME1;PSMD1;PSME2;PDK2
BP	GO::0042402	cellular biogenic amine catabolic process	6	6/10	0.000992192	0.0159302	9.14053	63.2122	-2.44949	DMGDH;BHMT;CHDH;SARDH;HNMT;ALDH7A1
BP	GO::0039528	cytoplasmic pattern recognition receptor signaling pathway in response to virus	6	6/10	0.000992192	0.0159302	9.14053	63.2122	-0.816497	IFIH1;CLPB;DDX58;TRIM25;PHB;PHB2
BP	GO::0051292	nuclear pore complex assembly	6	6/10	0.000992192	0.0159302	9.14053	63.2122	2.44949	NUP93;NUP205;AHCTF1;TPR;NUP98;RTN4
BP	GO::0050820	positive regulation of coagulation	6	6/10	0.000992192	0.0159302	9.14053	63.2122	2.44949	F12;APOH;SERPINE1;ENPP4;F2;THBS1
BP	GO::1900048	positive regulation of hemostasis	6	6/10	0.000992192	0.0159302	9.14053	63.2122	2.44949	F12;APOH;SERPINE1;ENPP4;F2;THBS1
BP	GO::0000338	protein deneddylation	6	6/10	0.000992192	0.0159302	9.14053	63.2122	-1.63299	COPS3;COPS5;GPS1;COPS7B;COPS7A;COPS8
BP	GO::1905039	carboxylic acid transmembrane transport	14	14/41	0.00100011	0.0159877	3.16444	21.8588	-2.67261	SLC13A2;SLC27A1;SLC16A1;SLC23A1;SLC7A13;SLC5A6;SLC7A7;SLC25A30;SLC16A7;SLC25A21;SLC25A10;SLC38A2;SLC25A11;SLC19A1
BP	GO::0010770	positive regulation of cell morphogenesis involved in differentiation	16	16/50	0.00100192	0.0159877	2.8728	19.8391	3.5	FGB;NRP1;FGA;CUL7;PRKDC;FGG;ILK;APOA1;CDC42;MYADM;FLNA;DOCK1;CRK;FERMT2;S100A10;LIMS1
BP	GO::0050821	protein stabilization	41	41/179	0.00100774	0.0160314	1.81891	12.5505	1.40556	RPL5;GRN;HIP1;CTNND1;RPL11;PHB;GBA3;CLU;PHB2;RTN4;NAPG;STK3;HSPD1;BAG6;NCLN;PDCD10;LAMP2;FLOT1;CHP1;FLOT2;FLNA;USP7;PEX19;UBE2B;RPL23;SEC16A;PTGES3;PRKCD;APOA2;HIP1R;APOA1;ATP1B3;A1CF;IRGM;HYPK;CDK7;AAK1;SUGT1;PFN1;CRYAB;HSPA1A
BP	GO::0016236	macroautophagy	30	30/120	0.0010687	0.0169493	2.03842	13.9454	0	TOMM40;SRC;EI24;VPS4B;PIK3R4;TCIRG1;MAP1LC3B;LAMP2;MFN1;PIP4K2A;EPG5;MFN2;ATG7;VTI1B;ACBD5;VTA1;VPS37A;KLHL3;WIPI2;PRKAB1;DYNLL2;CHMP4C;CHMP3;VDAC1;CHMP6;STAM2;SQSTM1;VPS28;TOMM5;ARL8B
BP	GO::0071702	organic substance transport	33	33/136	0.00107883	0.017058	1.95987	13.3896	-2.26301	SLC22A4;SLC22A6;SLC22A5;ABCD3;SLC47A1;ATP8A1;LMAN2L;SLC23A1;SLC22A2;SLC22A1;HIKESHI;MIA3;ABCB9;LRP2;CHMP1B;SLC22A18;CHMP1A;ARL6IP5;SLC19A1;ABCA2;PEX19;ABCA3;TAP2;APOA1;APOA4;RCN3;SLC22A24;TCN2;PEX3;PPT1;CHMP3;HRG;ABCG2
BP	GO::0071616	acyl-CoA biosynthetic process	8	8/17	0.00115351	0.0179658	5.41888	36.6584	-1.41421	GCDH;ACLY;PPCS;PPT1;MLYCD;HSD17B8;CBR4;ACAT1
BP	GO::0042219	cellular modified amino acid catabolic process	8	8/17	0.00115351	0.0179658	5.41888	36.6584	-1.41421	GGT5;ALDH4A1;ABHD12;GOT2;SARDH;DPEP1;HOGA1;GGT1
BP	GO::0045922	negative regulation of fatty acid metabolic process	8	8/17	0.00115351	0.0179658	5.41888	36.6584	-2.12132	SLC22A13;ACADVL;CEACAM1;NCOR1;ACADL;ERLIN2;SOX9;APPL2
BP	GO::0030194	positive regulation of blood coagulation	8	8/17	0.00115351	0.0179658	5.41888	36.6584	2.82843	F12;APOH;SERPINE1;PLG;ENPP4;F2;HRG;THBS1
BP	GO::0072091	regulation of stem cell proliferation	8	8/17	0.00115351	0.0179658	5.41888	36.6584	2.12132	GJA1;ACE;PTPRC;KDM1A;EPCAM;HMGB2;HNRNPU;FBLN1
BP	GO::0010506	regulation of autophagy	50	50/231	0.00117755	0.0182853	1.69241	11.4142	-0.848528	HSPB1;PIK3CB;UFL1;UCHL1;TRIM5;AKT1;PIP4K2A;VPS35;ATP6V1E1;PRKACA;DNM1L;SH3GLB1;ATP6V1G1;EXOC8;DAPK2;PRKAB1;DCN;EEF1A1;RRAGA;RRAGC;ATP6V1B2;VDAC1;ATP6V0D1;ATP6V0C;OPTN;EXOC1;ATP6V1A;ROCK1;USP10;HTRA2;PIK3R2;HDAC6;MTDH;ATP6V1H;SH3BP4;ATP6V1D;ATP6V1C1;ATP6V1C2;CTSA;STAT3;IRGM;MTOR;GFAP;TPCN1;DAP;NEDD4;ATM;LAMTOR2;LAMTOR4;LAMTOR3
BP	GO::0006289	nucleotide-excision repair	27	27/105	0.00118228	0.0183042	2.11603	14.2627	0.96225	GPS1;COPS7B;COPS7A;PRPF19;POLB;POLR2B;POLD1;POLR2E;RPS27A;POLR2J;USP7;AQR;SLC30A9;PARP1;RFC2;RPA1;XRCC1;RAD23A;GTF2H3;SIRT1;CUL4A;COPS3;CDK7;COPS5;COPS8;UBA52;CUL4B
BP	GO::0008637	apoptotic mitochondrial changes	12	12/33	0.00121235	0.0186821	3.48608	23.4097	-1.1547	GGCT;BAX;SFN;VPS35;NDUFS1;MFF;DNM1L;CLU;HK2;CCAR2;HSPD1;TIMM50
BP	GO::0045727	positive regulation of translation	26	26/100	0.00121387	0.0186821	2.14754	14.4184	3.13786	RPL5;USP16;PRKDC;DHX9;FASTKD2;POLDIP3;EIF4A3;RMND1;RPS27L;THBS1;RBM3;FXR2;COA3;NPM1;MRPS27;YTHDF3;CNBP;EEF2;MTOR;EIF2S3;EIF6;AGO2;HNRNPD;RPL26;VIM;EIF3C
BP	GO::0051260	protein homooligomerization	30	30/121	0.00123245	0.0189121	2.0159	13.504	-1.09545	USP16;ATL3;SHMT2;SAMHD1;HSD17B10;CLYBL;GLS;THG1L;CRYZ;PYCARD;ALAD;C9;G3BP2;B2M;APPL2;CBR4;MPP2;PNPT1;PRMT1;TMEM120A;OSBPL2;ACOT13;UPB1;GNMT;EHD1;LETM1;ALDH1A3;ALDH1A2;CTH;ALDH9A1
BP	GO::0101024	mitotic nuclear membrane organization	16	16/51	0.00127112	0.0193345	2.79056	18.607	3	AHCTF1;SEC13;NUP205;UBE2I;NUP133;VRK1;LEMD2;NUP93;LMNA;CHMP4C;RCC1;CHMP3;BANF1;NUP98;CHMP6;LBR
BP	GO::0007084	mitotic nuclear membrane reassembly	16	16/51	0.00127112	0.0193345	2.79056	18.607	3	AHCTF1;SEC13;NUP205;UBE2I;NUP133;VRK1;LEMD2;NUP93;LMNA;CHMP4C;RCC1;CHMP3;BANF1;NUP98;CHMP6;LBR
BP	GO::0033238	regulation of cellular amine metabolic process	16	16/51	0.00127112	0.0193345	2.79056	18.607	2	PSMD11;PSMB10;AZIN1;PSMB8;PSMB9;PSMB6;PSMA3;PSMD7;PSMB5;PSMD4;PSMA1;PSMA2;PSMB1;PSME1;PSMD1;PSME2
BP	GO::0006096	glycolytic process	11	11/29	0.00129162	0.0194632	3.7275	24.7948	-0.301511	PFKFB2;LDHA;TPI1;PKLR;PGAM2;ENO1;PGK2;ALDOB;ENO2;HK2;PGM1
BP	GO::0045010	actin nucleation	9	9/21	0.00129455	0.0194632	4.573	30.4086	1.66667	ACTR3;ACTR2;ARPC2;ARPC3;ARPC1B;ARPC1A;ARPC5;WHAMM;IQGAP2
BP	GO::0009060	aerobic respiration	9	9/21	0.00129455	0.0194632	4.573	30.4086	-3	NDUFS8;NDUFS7;MDH2;UQCRC1;SDHC;UQCR10;UQCRC2;SDHB;UQCRH
BP	GO::0015918	sterol transport	9	9/21	0.00129455	0.0194632	4.573	30.4086	0.333333	MSR1;OSBPL5;NPC1;CAV1;OSBPL2;APOA2;APOA1;APOB;LDLR
BP	GO::0140053	mitochondrial gene expression	14	14/42	0.00130757	0.019546	3.05125	20.259	-3.20713	MRPS28;MRPS15;MRPS16;MRPS24;FASTKD2;MRPS11;MRPS34;GATB;MRPS21;TFB2M;MRPS6;LARS2;MRPL2;IARS2
BP	GO::1902041	regulation of extrinsic apoptotic signaling pathway via death domain receptors	14	14/42	0.00130757	0.019546	3.05125	20.259	1.06904	FGB;FGA;GPX1;TRADD;SERPINE1;FGG;THBS1;LGALS3;SFRP1;CASP8;PEA15;MADD;FADD;FAIM
BP	GO::0015980	energy derivation by oxidation of organic compounds	10	10/25	0.0013285	0.0196676	4.06562	26.9295	-3.16228	ACADVL;COX15;ACSM1;LYRM7;NDUFS4;CYCS;NDUFS1;COQ10B;COQ10A;SLC25A13
BP	GO::0043171	peptide catabolic process	10	10/25	0.0013285	0.0196676	4.06562	26.9295	0	GGT5;ACE;XPNPEP1;ANPEP;ERAP1;DPEP1;ECE1;TPP1;IDE;GGT1
BP	GO::0007031	peroxisome organization	10	10/25	0.0013285	0.0196676	4.06562	26.9295	-3.16228	PEX16;ACOT8;ABCD3;PEX19;PEX3;PEX11A;LONP2;PEX10;MFF;DNM1L
BP	GO::0038095	Fc-epsilon receptor signaling pathway	28	28/111	0.00133083	0.0196676	2.06234	13.6567	0.377964	PSMD11;CUL1;PIK3R2;PIK3CB;PSMB10;IKBKB;PSMB6;PSMD7;PSMB5;PSMD4;GRAP2;PSMB1;PSMD1;IKBKG;PAK2;LYN;SYK;CHUK;NFKB1;PSMB8;PSMB9;PSMA3;TEC;PSMA1;PSMA2;PSME1;PSME2;GRB2
BP	GO::0051276	chromosome organization	27	27/106	0.00137664	0.0202869	2.08912	13.7634	2.11695	TOP2B;HDAC2;HDAC1;PHF1;GPS1;HMGB2;COPS7B;COPS7A;HMG20A;HMGN2;RPS27A;HMGN3;NUP133;PARP1;MTHFR;SAFB;SIRT1;SMARCA4;MSH6;CUL4A;COPS3;COPS5;CDAN1;COPS8;UBA52;EZH1;CUL4B
BP	GO::0061041	regulation of wound healing	15	15/47	0.00147033	0.0215788	2.86089	18.6595	2.32379	ITGB1;KANK1;ANXA1;CAV1;SERPINE1;F2;ACTG1;MYLK;VIL1;VTN;PLAU;SRSF6;HRG;HRAS;CRK
BP	GO::0010646	regulation of cell communication	13	13/38	0.0014726	0.0215788	3.17272	20.6884	1.38675	PTPN1;CAMK2D;CXADR;ANXA1;SRI;SLC8A1;UGCG;NCLN;GRK6;IGFBP7;CRK;YWHAG;MGLL
BP	GO::0030155	regulation of cell adhesion	32	32/133	0.00147685	0.0215803	1.93764	12.6293	2.12132	ROCK1;SRC;ADAM22;FBLN1;MIA3;CELSR2;KNG1;ADGRG1;PLAU;PODXL;ARHGDIA;ARHGDIB;RAC2;LPXN;ITGAV;RSU1;STX3;LYN;PPP1R12A;SEMA4D;TPM1;ADAM10;PRKCA;FES;RASA1;MYADM;CDH13;PKP4;ATM;TGFBI;HRG;SIPA1
BP	GO::0006919	activation of cysteine-type endopeptidase activity involved in apoptotic process	22	22/81	0.001525	0.0221001	2.27788	14.7738	0.426401	HIP1;APAF1;TRADD;SLC22A2;ATP2A3;HIP1R;RPS27L;HSPE1;HSPD1;PYCARD;DAP;CASP8;AIFM1;FAM162A;CASP1;BAX;CYCS;FADD;ANP32B;S100A9;XDH;S100A8
BP	GO::0050819	negative regulation of coagulation	7	7/14	0.00152942	0.0221001	6.09478	39.5116	2.64575	VTN;SERPINE2;APOH;SERPINE1;APOE;CD34;KNG1
BP	GO::0014912	negative regulation of smooth muscle cell migration	7	7/14	0.00152942	0.0221001	6.09478	39.5116	1.88982	MEF2C;LRP1;SERPINE1;TPM1;SLIT2;AIF1;CORO1B
BP	GO::1902743	regulation of lamellipodium organization	7	7/14	0.00152942	0.0221001	6.09478	39.5116	1.88982	CDC42;VIL1;CAPZB;TWF2;WAS;TWF1;CD44
BP	GO::0043933	protein-containing complex subunit organization	28	28/112	0.00153966	0.0221252	2.03767	13.1964	0.755929	NUP205;WAS;CAPG;SPG7;NAPG;SLC9A3R2;SLC9A3R1;TPR;REPS2;LPXN;SOX9;IKBKG;DNM1L;KPNA3;TEAD1;MDN1;FGA;NUP133;PML;CD2AP;VIL1;AFG3L2;CAPZA2;PPIH;NUP54;NUP98;NDUFAF1;PICALM
BP	GO::0051493	regulation of cytoskeleton organization	28	28/112	0.00153966	0.0221252	2.03767	13.1964	1.88982	ROCK1;LRP1;TWF2;ARHGAP18;IQGAP1;F11R;IQGAP2;CORO1A;SH3BP1;CAPN2;RAC2;PAK2;MARK2;PDGFRB;PRKCD;HIP1R;BAIAP2;SORBS3;MTOR;CAMSAP3;TJP1;CCDC88A;BST1;FSCN1;HRG;S100A9;CRK;S100A8
BP	GO::0010823	negative regulation of mitochondrion organization	12	12/34	0.00163558	0.0234388	3.32743	21.348	-1.1547	VAT1;ACAA2;GPX1;TFRC;OPA1;PPIF;AKT1;OMA1;GHITM;SLC25A5;CLU;HSPA1A
BP	GO::0097193	intrinsic apoptotic signaling pathway	26	26/102	0.00165303	0.0236238	2.09078	13.3917	0.392232	DDX5;PRKDC;CUL1;ATP2A3;HTRA2;FHIT;CRIP1;PPM1F;PYCARD;BAG6;HINT1;AIFM1;ARL6IP5;SFN;PDK2;APAF1;PRKCD;PML;MSH6;CUL4A;STK24;MYBBP1A;DNAJC10;BAX;ATM;QRICH1
BP	GO::0071295	cellular response to vitamin	4	4/5	0.00176002	0.0243501	24.3617	154.512	0	POSTN;SFRP1;FES;FOLR1
BP	GO::0070827	chromatin maintenance	4	4/5	0.00176002	0.0243501	24.3617	154.512	1	HDAC2;MTHFR;SUPT6H;SIRT1
BP	GO::1902222	erythrose 4-phosphate/phosphoenolpyruvate family amino acid catabolic process	4	4/5	0.00176002	0.0243501	24.3617	154.512	-1	GSTZ1;QDPR;HGD;FAH
BP	GO::0006114	glycerol biosynthetic process	4	4/5	0.00176002	0.0243501	24.3617	154.512	-1	GOT1;PDXP;PCK1;PCK2
BP	GO::0006559	L-phenylalanine catabolic process	4	4/5	0.00176002	0.0243501	24.3617	154.512	-1	GSTZ1;QDPR;HGD;FAH
BP	GO::0010757	negative regulation of plasminogen activation	4	4/5	0.00176002	0.0243501	24.3617	154.512	2	SERPINE2;SERPINE1;CTSZ;THBS1
BP	GO::0006107	oxaloacetate metabolic process	4	4/5	0.00176002	0.0243501	24.3617	154.512	-1	ACLY;MDH1;PCK1;NIT2
BP	GO::1904352	positive regulation of protein catabolic process in the vacuole	4	4/5	0.00176002	0.0243501	24.3617	154.512	0	LRP1;CD81;LRP2;LDLR
BP	GO::1903044	protein localization to membrane raft	4	4/5	0.00176002	0.0243501	24.3617	154.512	2	CAV1;RFTN1;FLOT1;FLOT2
BP	GO::0032534	regulation of microvillus assembly	4	4/5	0.00176002	0.0243501	24.3617	154.512	-1	PODXL;ATP8B1;FSCN1;RAP1GAP
BP	GO::2000586	regulation of platelet-derived growth factor receptor-beta signaling pathway	4	4/5	0.00176002	0.0243501	24.3617	154.512	2	HIP1;LRP1;HIP1R;PTPN12
BP	GO::0006104	succinyl-CoA metabolic process	4	4/5	0.00176002	0.0243501	24.3617	154.512	-2	SUCLA2;OGDH;DLST;SUCLG2
BP	GO::0046949	fatty-acyl-CoA biosynthetic process	11	11/30	0.00178192	0.0243936	3.53111	22.3521	-0.904534	GCDH;ACLY;ACSL1;TECR;PPT1;ACSL4;HSD17B12;ACSL3;HSD17B8;ACSF3;CBR4
BP	GO::0036258	multivesicular body assembly	11	11/30	0.00178192	0.0243936	3.53111	22.3521	0.301511	VPS4B;CHMP1B;VTA1;CHMP1A;CHMP4C;CHMP3;VPS37A;CHMP6;STAM2;VPS28;CHMP5
BP	GO::0099024	plasma membrane invagination	11	11/30	0.00178192	0.0243936	3.53111	22.3521	3.31662	CDC42;MSR1;SNX18;ITGAM;GSN;SH3BP1;ITGB2;ELMO1;HAVCR1;AIF1;DOCK1
BP	GO::0045937	positive regulation of phosphate metabolic process	11	11/30	0.00178192	0.0243936	3.53111	22.3521	0.301511	NRP1;SDCBP;SRC;EGF;PTGES3;ILK;ANG;ITGA6;PSEN1;THBS1;EGFR
BP	GO::0000380	alternative mRNA splicing, via spliceosome	8	8/18	0.00182084	0.0247311	4.8767	30.7645	2.82843	DDX17;HNRNPM;DDX5;SFPQ;DHX9;SRSF1;SRSF6;SRSF9
BP	GO::0071359	cellular response to dsRNA	8	8/18	0.00182084	0.0247311	4.8767	30.7645	1.41421	IFIH1;NPM1;RALB;DHX9;DDX58;RIOK3;CAV1;FLOT1
BP	GO::0009165	nucleotide biosynthetic process	8	8/18	0.00182084	0.0247311	4.8767	30.7645	-2.12132	PRPS2;PNP;NMNAT1;RRM2B;MTHFD1;ME1;NMNAT3;GART
BP	GO::1901687	glutathione derivative biosynthetic process	9	9/22	0.0019185	0.0250611	4.22099	26.4074	-1.66667	GSTZ1;GSTK1;GSTM1;GSTA4;GSTA2;ESD;GSTA1;MGST1;GSTT1
BP	GO::1901685	glutathione derivative metabolic process	9	9/22	0.0019185	0.0250611	4.22099	26.4074	-1.66667	GSTZ1;GSTK1;GSTM1;GSTA4;GSTA2;ESD;GSTA1;MGST1;GSTT1
BP	GO::0010499	proteasomal ubiquitin-independent protein catabolic process	9	9/22	0.0019185	0.0250611	4.22099	26.4074	1.66667	PSMB6;PSMA3;PSMB5;PSMA1;PSMA2;PSMB1;PSMB10;PSMB8;PSMB9
BP	GO::0045046	protein import into peroxisome membrane	9	9/22	0.0019185	0.0250611	4.22099	26.4074	-3	PEX16;ACBD5;PEX19;ABCD3;PEX3;PEX5;PXMP2;PXMP4;PEX26
BP	GO::0010543	regulation of platelet activation	9	9/22	0.0019185	0.0250611	4.22099	26.4074	1.66667	LYN;PDGFRA;TEC;SYK;PLEK;PRKCA;APOE;F2;HRG
BP	GO::0036295	cellular response to increased oxygen levels	6	6/11	0.00192222	0.0250611	7.31199	45.7312	-0.816497	ATP6V1A;ATP6V1G1;ATP6AP1;CAV1;ATP6V0D1;ATG7
BP	GO::0006071	glycerol metabolic process	6	6/11	0.00192222	0.0250611	7.31199	45.7312	-0.816497	COQ3;TPI1;GK;GOT1;ANGPTL3;PDXP
BP	GO::0042159	lipoprotein catabolic process	6	6/11	0.00192222	0.0250611	7.31199	45.7312	0.816497	LYPLA2;LYPLA1;PPT1;APOE;CTSD;LYPLAL1
BP	GO::0034982	mitochondrial protein processing	6	6/11	0.00192222	0.0250611	7.31199	45.7312	-2.44949	AFG3L2;YME1L1;PMPCB;PMPCA;OMA1;SPG7
BP	GO::0051647	nucleus localization	6	6/11	0.00192222	0.0250611	7.31199	45.7312	1.63299	SUN2;SLC9A3R1;DYNC1H1;MTOR;SYNE2;PAFAH1B1
BP	GO::0044090	positive regulation of vacuole organization	6	6/11	0.00192222	0.0250611	7.31199	45.7312	2.44949	SH3GLB1;GRN;LRSAM1;RALB;ANXA2;PIP4K2A
BP	GO::1903649	regulation of cytoplasmic transport	6	6/11	0.00192222	0.0250611	7.31199	45.7312	-0.816497	USP7;MAP2K2;SRC;CHMP3;DNAJC13;ATP9A
BP	GO::2000392	regulation of lamellipodium morphogenesis	6	6/11	0.00192222	0.0250611	7.31199	45.7312	0	VIL1;KANK1;SRC;CORO1B;CD44;CORO1C
BP	GO::0006465	signal peptide processing	6	6/11	0.00192222	0.0250611	7.31199	45.7312	1.63299	SPCS3;SPCS2;HM13;SEC11A;PARL;SEC11C
BP	GO::0046146	tetrahydrobiopterin metabolic process	6	6/11	0.00192222	0.0250611	7.31199	45.7312	-1.63299	QDPR;DHFR;GCHFR;SPR;AKT1;PTS
BP	GO::0046653	tetrahydrofolate metabolic process	6	6/11	0.00192222	0.0250611	7.31199	45.7312	-1.63299	DHFR;MTHFD1L;MTHFD1;SHMT2;MTHFR;MTHFS
BP	GO::0042325	regulation of phosphorylation	30	30/125	0.00212421	0.0274346	1.93057	11.8814	2.19089	NRP1;NUP205;ROCK1;ILK;HSPB1;PSEN1;THBS1;EGFR;CORO1C;IKBKB;SDCBP;SESN2;TPR;LYN;SEC13;NUP210;NUP133;EGF;PTGES3;FN1;SIRT1;PML;NUP93;CCDC88A;EIF6;NDUFS4;NUP54;ITGA6;ANG;NUP98
BP	GO::0120034	positive regulation of plasma membrane bounded cell projection assembly	22	22/83	0.00214137	0.0274346	2.20293	13.5399	0.426401	ACTR3;CYFIP1;NRP1;ACTR2;GPM6A;TWF2;BRK1;HTT;FNBP1L;CDC42;DOCK11;CCDC88A;MIEN1;ARPC2;CROCC;DPYSL3;RAC2;FSCN1;EPS8L2;PFN1;HRAS;BBS4
BP	GO::0019885	antigen processing and presentation of endogenous peptide antigen via MHC class I	5	5/8	0.00215701	0.0274346	10.1531	62.3304	1.34164	ERAP1;TAP2;IDE;ABCB9;B2M
BP	GO::0009067	aspartate family amino acid biosynthetic process	5	5/8	0.00215701	0.0274346	10.1531	62.3304	-0.447214	GOT1;MTHFD1;MTHFR;ASNS;PLOD2
BP	GO::0006534	cysteine metabolic process	5	5/8	0.00215701	0.0274346	10.1531	62.3304	-2.23607	MPST;GCLC;CBS;CTH;GGT1
BP	GO::0048251	elastic fiber assembly	5	5/8	0.00215701	0.0274346	10.1531	62.3304	1.34164	MFAP4;EFEMP2;EMILIN1;ATP7A;FBLN5
BP	GO::0070486	leukocyte aggregation	5	5/8	0.00215701	0.0274346	10.1531	62.3304	1.34164	SEMA4D;RAC2;S100A9;CD44;S100A8
BP	GO::0006555	methionine metabolic process	5	5/8	0.00215701	0.0274346	10.1531	62.3304	-2.23607	MSRA;MTHFD1;ADI1;SMS;MTHFR
BP	GO::0046322	negative regulation of fatty acid oxidation	5	5/8	0.00215701	0.0274346	10.1531	62.3304	-1.34164	ACADVL;ACADL;AKT1;SOX9;APPL2
BP	GO::0000097	sulfur amino acid biosynthetic process	5	5/8	0.00215701	0.0274346	10.1531	62.3304	-2.23607	MTHFD1;CBS;CTH;MTHFR;GGT1
BP	GO::0060236	regulation of mitotic spindle organization	12	12/35	0.00217311	0.027572	3.18257	19.5142	1.1547	DYNC1H1;NUMA1;VPS4B;CHMP1B;TPR;CHMP1A;CHMP4C;HNRNPU;CHMP3;GNAI1;HSPA1A;CHMP5
BP	GO::0007162	negative regulation of cell adhesion	20	20/73	0.00218415	0.0276446	2.30439	14.1179	1.78885	SEMA4D;SERPINE1;PTPRO;ADAM22;ADAM10;MIA3;FBLN1;PLG;KNG1;PTPRC;PODXL;ARHGDIA;RASA1;ARHGDIB;CDH13;LPXN;TGFBI;HRG;SIPA1;JAM3
BP	GO::0034332	adherens junction organization	15	15/49	0.00234026	0.0294514	2.69229	16.3085	2.32379	CTNND1;CDH6;TJP1;CDH2;CDH11;CTNNA1;CDH13;CTNNB1;ANG;CSK;CDH17;PAK2;VCL;FERMT2;JAM3
BP	GO::1990858	cellular response to lectin	28	28/115	0.00234389	0.0294514	1.96706	11.9124	1.13389	PSMD11;SRC;CUL1;PSMB10;IKBKB;PSMB6;PSMD7;PSMB5;PSMD4;PSMB1;PSMD1;IKBKG;PRKACA;PRKACB;HRAS;PAK2;LYN;SYK;CHUK;PRKCD;NFKB1;PSMB8;PSMB9;PSMA3;PSMA1;PSMA2;PSME1;PSME2
BP	GO::0002223	stimulatory C-type lectin receptor signaling pathway	28	28/115	0.00234389	0.0294514	1.96706	11.9124	1.13389	PSMD11;SRC;CUL1;PSMB10;IKBKB;PSMB6;PSMD7;PSMB5;PSMD4;PSMB1;PSMD1;IKBKG;PRKACA;PRKACB;HRAS;PAK2;LYN;SYK;CHUK;PRKCD;NFKB1;PSMB8;PSMB9;PSMA3;PSMA1;PSMA2;PSME1;PSME2
BP	GO::0036257	multivesicular body organization	11	11/31	0.00241377	0.0301838	3.35435	20.2152	0.301511	VPS4B;CHMP1B;VTA1;CHMP1A;CHMP4C;CHMP3;VPS37A;CHMP6;STAM2;VPS28;CHMP5
BP	GO::0006693	prostaglandin metabolic process	11	11/31	0.00241377	0.0301838	3.35435	20.2152	-0.904534	PTGIS;GSTM1;PNPLA8;ACOX1;PTGES3;AKR1C1;GSTA1;PTGDS;PTGR1;DAGLB;PTGR2
BP	GO::0051893	regulation of focal adhesion assembly	16	16/54	0.00246873	0.0307233	2.5698	15.4292	2.5	NRP1;MACF1;ROCK1;SRC;RCC2;THBS1;PPM1F;ACTG1;CORO1C;CAMSAP3;SFRP1;HRG;VCL;FERMT2;S100A10;LIMS1
BP	GO::0030162	regulation of proteolysis	16	16/54	0.00246873	0.0307233	2.5698	15.4292	0.5	CSTB;HDAC2;SERPINE2;CAV1;LTBP4;PLAT;F2;KNG1;PARL;HDAC6;BAG6;CASP8;AKT1;GSAP;FADD;TRIM32
BP	GO::0009251	glucan catabolic process	7	7/15	0.00251995	0.0312114	5.33262	31.9078	0.377964	PYGB;MGAM;GAA;PHKG2;PGM2;PYGL;PHKA2
BP	GO::0033623	regulation of integrin activation	7	7/15	0.00251995	0.0312114	5.33262	31.9078	0.377964	FARP2;FERMT1;SRC;FBLIM1;PLEK;FERMT2;JAM3
BP	GO::0015914	phospholipid transport	17	17/59	0.00255295	0.031545	2.47068	14.7512	-0.242536	OSBPL8;TMEM30A;ATP8A1;ATP8B2;OSBPL5;ATP8B1;ABCA3;ATP10D;OSBPL2;APOA2;ATP11C;APOA1;APOA4;SCP2;APOE;LDLR;ATP9A
BP	GO::0031325	positive regulation of cellular metabolic process	26	26/105	0.00256428	0.0316099	2.01103	11.998	1.1767	CD63;ECE1;GHITM;AGPAT1;THBS1;AKT1;ROMO1;APOE;XDH;PDGFRB;NSF;ANXA2;EGF;DCXR;AKR1C1;MAGI2;APOA2;APOA1;APOA4;F2;MAPK14;AGT;DHRS4;ACLY;GRB2;IFNAR1
BP	GO::1900034	regulation of cellular response to heat	21	21/79	0.00257057	0.0316125	2.21117	13.1866	2.4004	SEC13;NUP205;CAMK2D;NUP210;NUP133;PTGES3;RPA1;HIKESHI;SIRT1;CCAR2;MTOR;NUP93;DNAJC2;TPR;NUP54;ATM;NUP98;FKBP4;CD34;CRYAB;HSPA1A
BP	GO::0038061	NIK/NF-kappaB signaling	20	20/74	0.00260292	0.0319349	2.26158	13.459	0.894427	PSMD11;CHUK;CUL1;PSMB10;PSMB8;PSMB9;PSMB6;PSMA3;PSMD7;PSMB5;PSMD4;PSMA1;IRAK1;PSMA2;PSMB1;PSME1;AKT1;PSMD1;PSME2;COPS8
BP	GO::0044242	cellular lipid catabolic process	10	10/27	0.00262366	0.0319632	3.5869	21.3176	0	ABHD12;ACOT8;ACBD5;ACADL;ACOX1;APOA2;ANGPTL3;PLBD1;CEL;HAO2
BP	GO::0032232	negative regulation of actin filament bundle assembly	10	10/27	0.00262366	0.0319632	3.5869	21.3176	1.89737	TJP1;WAS;PPFIA1;INPP5K;RHPN2;F11R;PFN1;PAK2;SHANK3;CGNL1
BP	GO::0015919	peroxisomal membrane transport	10	10/27	0.00262366	0.0319632	3.5869	21.3176	-3.16228	PEX16;ACBD5;ABCD3;PEX19;PEX3;PEX5;PXMP2;PXMP4;PEX10;PEX26
BP	GO::0051254	positive regulation of RNA metabolic process	14	14/45	0.00273593	0.0330157	2.75548	16.2609	0.534522	UTP15;DDX5;MAP2K2;PNPT1;DYRK1A;HNRNPLL;WDR43;EGFR;NFKB1;U2AF2;GRSF1;SLC38A2;HRAS;HSPA1A
BP	GO::0031638	zymogen activation	14	14/45	0.00273593	0.0330157	2.75548	16.2609	1.60357	FGB;FGA;C1R;F12;CD5L;FGG;PLAT;OMA1;CASP8;PLAU;APOH;FADD;GGT1;LGMN
BP	GO::0046655	folic acid metabolic process	8	8/19	0.00275895	0.0330157	4.43311	26.1239	-2.12132	DHFR;ALDH1L1;MTHFD1L;MTHFD1;SHMT2;MTHFR;MTHFS;SLC19A1
BP	GO::0051894	positive regulation of focal adhesion assembly	8	8/19	0.00275895	0.0330157	4.43311	26.1239	2.12132	NRP1;SFRP1;ROCK1;HRG;PPM1F;FERMT2;S100A10;LIMS1
BP	GO::0016601	Rac protein signal transduction	8	8/19	0.00275895	0.0330157	4.43311	26.1239	2.12132	FARP2;CYFIP1;DBNL;ELMO1;RAC2;BRK1;CDH13;AIF1
BP	GO::0030050	vesicle transport along actin filament	8	8/19	0.00275895	0.0330157	4.43311	26.1239	0	MYO1B;MYO6;MYO7B;MYO5A;ACTN4;MYO7A;FNBP1L;MYO1F
BP	GO::0009117	nucleotide metabolic process	9	9/23	0.00276083	0.0330157	3.91926	23.0931	-1.66667	PNP;NMNAT1;ME1;CMPK2;AK4;NMNAT3;ENPP3;REXO2;FHIT
BP	GO::1902903	regulation of supramolecular fiber organization	9	9/23	0.00276083	0.0330157	3.91926	23.0931	1	CAMSAP3;AKAP13;EFEMP2;GPX1;MAP1S;MAP1B;ARL2;AEBP1;APOE
BP	GO::1901617	organic hydroxy compound biosynthetic process	15	15/50	0.00291384	0.0347656	2.61522	15.2684	-2.84019	OSBPL9;ACOT8;AKR1D1;OSBPL2;HSD17B4;ABCB11;HSD17B10;SCP2;ACOX2;PSAT1;PNPO;DHCR7;OSBPL1A;LBR;SLC27A2
BP	GO::0034504	protein localization to nucleus	26	26/106	0.00295026	0.0351178	1.98578	11.5689	2.74563	RPL11;HNRNPU;ARL2;HIKESHI;PTTG1IP;RPF2;PHB2;TOR1AIP1;IPO5;IPO9;TPR;LMNA;RRS1;AKT1;TNPO1;GBP2;BBS4;APPL2;SEC13;NUP133;SYK;STAT3;PML;NUP93;COL1A1;MMP12
BP	GO::0060071	Wnt signaling pathway, planar cell polarity pathway	22	22/85	0.00295686	0.0351178	2.13275	12.4203	1.70561	PSMD11;MAGI2;CELSR2;PSMB10;PSMB8;PSMB9;CDC42;PSMB6;PSMA3;PSMD7;PSMB5;PSMD4;PSMA1;DAAM1;PSMA2;PSMB1;PSME1;AP2S1;PSMD1;PSME2;PFN1;AP2M1
BP	GO::1905477	positive regulation of protein localization to membrane	25	25/101	0.0030835	0.0365384	2.00965	11.6192	2.2	ITGB1;ITGAM;LRP1;CD81;YWHAB;PDCD5;ITGB2;MFF;EGFR;LGALS3;CASP8;CNPY4;AKT2;AKT1;CHP1;SFN;STX3;HRAS;YWHAG;PLS1;YWHAH;ANK3;SORBS1;PTPN9;SQSTM1
BP	GO::0051128	regulation of cellular component organization	32	32/139	0.00312286	0.0369207	1.82835	10.5478	1.41421	CAMK2D;HIP1;TFRC;ROCK1;LTBP4;HNRNPU;TMEM97;RAP1A;NCLN;AP2S1;APOE;ARHGEF11;PTPN1;SEMA4D;SETD1A;HIP1R;SSRP1;IRGM;AGT;MTOR;GFAP;CAMSAP3;TJP1;CEACAM1;SNX17;NEDD4;RAPGEF1;CDH13;LAMTOR2;HRG;SGK2;PICALM
BP	GO::0016052	carbohydrate catabolic process	13	13/41	0.00318319	0.0375487	2.83229	16.2853	-0.27735	PFKFB2;TPI1;PKLR;PGAM2;NAGA;ENO1;ENO2;HK2;LDHA;MAN2C1;PGK2;ALDOB;PGM1
BP	GO::0051764	actin crosslink formation	6	6/12	0.0033869	0.0391525	6.09297	34.6559	0.816497	BAIAP2L1;DPYSL3;FLNA;LCP1;BAIAP2;AIF1
BP	GO::0030242	autophagy of peroxisome	6	6/12	0.0033869	0.0391525	6.09297	34.6559	0	ACBD5;MAP1LC3B;PEX5;PIK3R4;ATM;SQSTM1
BP	GO::0042340	keratan sulfate catabolic process	6	6/12	0.0033869	0.0391525	6.09297	34.6559	2.44949	LUM;HEXB;HEXA;OGN;PRELP;GNS
BP	GO::0000002	mitochondrial genome maintenance	6	6/12	0.0033869	0.0391525	6.09297	34.6559	-1.63299	OPA1;PARP1;LONP1;MPV17;SLC25A4;SLC25A36
BP	GO::0043116	negative regulation of vascular permeability	6	6/12	0.0033869	0.0391525	6.09297	34.6559	-1.63299	CEACAM1;DDAH1;PDE2A;PDE3A;SLIT2;FERMT2
BP	GO::0045039	protein insertion into mitochondrial inner membrane	6	6/12	0.0033869	0.0391525	6.09297	34.6559	-2.44949	TIMM8B;NDUFA13;AGK;TIMM9;TIMM13;ROMO1
BP	GO::0051125	regulation of actin nucleation	6	6/12	0.0033869	0.0391525	6.09297	34.6559	1.63299	VIL1;GSN;ARFIP1;WHAMM;CORO1A;CORO1B
BP	GO::1902991	regulation of amyloid precursor protein catabolic process	6	6/12	0.0033869	0.0391525	6.09297	34.6559	0.816497	ABCA2;TMED10;ROCK1;FLOT2;APOE;PICALM
BP	GO::0010872	regulation of cholesterol esterification	6	6/12	0.0033869	0.0391525	6.09297	34.6559	1.63299	ABCA2;APOA2;APOA1;APOA4;APOE;AGT
BP	GO::0010557	positive regulation of macromolecule biosynthetic process	30	30/129	0.00352101	0.0406127	1.85213	10.4627	3.65148	RPL5;PRKDC;DHX9;POLDIP3;EIF4A3;RPS27L;THBS1;EGFR;RBM3;EPM2AIP1;FXR2;AKT2;NAMPT;AKT1;PDGFRB;NPM1;YTHDF3;PRMT1;EGF;SORBS1;EEF2;SIRT1;NFKB1;MTOR;ABCB10;EIF6;HNRNPD;RPL26;VIM;EIF3C
BP	GO::0071229	cellular response to acid chemical	10	10/28	0.0035714	0.0407422	3.38743	19.0875	1.26491	RRAGA;RRAGC;SESN2;CAPN2;SH3BP4;LAMTOR2;LAMTOR4;LAMTOR3;MTOR;IPO5
BP	GO::0042407	cristae formation	10	10/28	0.0035714	0.0407422	3.38743	19.0875	-3.16228	LETM1;APOO;AFG3L2;CHCHD3;SAMM50;APOOL;CHCHD6;DNAJC11;IMMT;SPG7
BP	GO::0007159	leukocyte cell-cell adhesion	10	10/28	0.0035714	0.0407422	3.38743	19.0875	1.26491	ITGB1;ROCK1;SYK;SEMA4D;ITGB2;UMOD;APOA4;F11R;ITGAL;FERMT3
BP	GO::0061462	protein localization to lysosome	10	10/28	0.0035714	0.0407422	3.38743	19.0875	1.26491	AP4M1;AP3M1;LMBRD1;CD81;NEDD4;SH3BP4;GCC2;NAGPA;LAMTOR4;RTN4
BP	GO::0062012	regulation of small molecule metabolic process	10	10/28	0.0035714	0.0407422	3.38743	19.0875	-1.26491	BCKDK;ACADVL;ACADL;PDK3;APOE;MLYCD;ABCB11;FMO5;SIRT1;PDK2
BP	GO::0030301	cholesterol transport	15	15/51	0.0035983	0.0408698	2.54242	14.307	1.29099	MSR1;STARD5;OSBPL5;CAV1;AKR1C1;OSBPL2;APOA2;APOA1;APOA4;CEL;CLU;NPC1;APOE;APOB;LDLR
BP	GO::0032233	positive regulation of actin filament bundle assembly	15	15/51	0.0035983	0.0408698	2.54242	14.307	2.32379	NRP1;FHOD1;PLEK;TPM1;APOA1;SORBS3;PPM1F;CDC42;VIL1;CCDC88A;SFRP1;SYNPO;PFN1;FERMT2;S100A10
BP	GO::0072594	establishment of protein localization to organelle	20	20/76	0.00364424	0.0413014	2.18056	12.243	2.23607	LRSAM1;SEC13;PEX19;NUP133;SYK;STAT3;HIKESHI;PTTG1IP;PHB2;HK2;IPO5;NUP93;MMP12;IPO9;LAMP2;TPR;AKT1;TNPO1;CD68;APPL2
BP	GO::0006911	phagocytosis, engulfment	12	12/37	0.00367983	0.041614	2.92762	16.409	3.4641	CDC42;MSR1;ITGAM;GSN;SH3BP1;ITGB2;RAC2;ELMO1;HAVCR1;THBS1;AIF1;DOCK1
BP	GO::0042632	cholesterol homeostasis	19	19/71	0.00370896	0.0418526	2.2306	12.4847	0.688247	GRAMD1B;ABCA2;ACSM3;ACSM1;CAV1;CNBP;AKR1C1;APOA2;APOA1;APOA4;TMEM97;ABCB11;SIRT1;EHD1;NPC1;ANGPTL3;APOE;APOB;LDLR
BP	GO::0051497	negative regulation of stress fiber assembly	9	9/24	0.00387041	0.0432058	3.65776	20.3167	1.66667	TJP1;WAS;PPFIA1;INPP5K;RHPN2;F11R;PFN1;PAK2;CGNL1
BP	GO::0009395	phospholipid catabolic process	9	9/24	0.00387041	0.0432058	3.65776	20.3167	1	ABHD12;APOA2;GDPD1;ANGPTL3;PLBD1;PNPLA6;ENPP6;PRDX6;SMPDL3A
BP	GO::0010592	positive regulation of lamellipodium assembly	9	9/24	0.00387041	0.0432058	3.65776	20.3167	2.33333	ACTR3;CDC42;CYFIP1;ACTR2;ARPC2;TWF2;FSCN1;RAC2;BRK1
BP	GO::0006163	purine nucleotide metabolic process	9	9/24	0.00387041	0.0432058	3.65776	20.3167	-1	PRPS2;GPX1;PNP;MTHFD1;GDA;NT5C2;FHIT;GART;XDH
BP	GO::1900027	regulation of ruffle assembly	9	9/24	0.00387041	0.0432058	3.65776	20.3167	-1	KANK1;P2RX4;ABI3;CAV1;RDX;EPS8L2;PFN1;HRAS;ARHGAP24
BP	GO::0009074	aromatic amino acid family catabolic process	7	7/16	0.00393814	0.0433112	4.73983	26.2447	-1.88982	GSTZ1;QDPR;HGD;HAAO;KYNU;FAH;KMO
BP	GO::0044247	cellular polysaccharide catabolic process	7	7/16	0.00393814	0.0433112	4.73983	26.2447	0.377964	PYGB;MGAM;GAA;PHKG2;PGM2;PYGL;PHKA2
BP	GO::0090505	epiboly involved in wound healing	7	7/16	0.00393814	0.0433112	4.73983	26.2447	1.13389	DDR1;CEACAM1;CD151;PDCD10;FLNA;LCP1;CD44
BP	GO::0042167	heme catabolic process	7	7/16	0.00393814	0.0433112	4.73983	26.2447	-1.13389	UGT1A1;AMBP;ALB;GSTA1;HMOX2;BLVRA;ABCG2
BP	GO::0051169	nuclear transport	7	7/16	0.00393814	0.0433112	4.73983	26.2447	2.64575	NUP205;NPM1;XPO1;ANP32A;HMGA1;BANF1;NUP98
BP	GO::0006787	porphyrin-containing compound catabolic process	7	7/16	0.00393814	0.0433112	4.73983	26.2447	-1.13389	UGT1A1;AMBP;ALB;GSTA1;HMOX2;BLVRA;ABCG2
BP	GO::1901184	regulation of ERBB signaling pathway	7	7/16	0.00393814	0.0433112	4.73983	26.2447	-0.377964	RHBDF1;CEACAM1;EGF;CDH13;PTPN12;EGFR;LGMN
BP	GO::0002220	innate immune response activating cell surface receptor signaling pathway	28	28/119	0.00395343	0.0433876	1.88016	10.4032	1.13389	PSMD11;SRC;CUL1;PSMB10;IKBKB;PSMB6;PSMD7;PSMB5;PSMD4;PSMB1;PSMD1;IKBKG;PRKACA;PRKACB;HRAS;PAK2;LYN;SYK;CHUK;PRKCD;NFKB1;PSMB8;PSMB9;PSMA3;PSMA1;PSMA2;PSME1;PSME2
BP	GO::0007030	Golgi organization	30	30/130	0.00397223	0.0435022	1.8335	10.1364	1.46059	USP6NL;CUL7;TMED10;LMAN2L;ATL3;HTT;GCC2;DNAJC28;CDC42;VCPIP1;VPS51;PDCD10;TMED7;TMED5;VTI1B;TMED4;DYNC2H1;ATP8B2;ATP8B1;TANGO2;SEC16A;SURF4;VRK1;CSNK1D;NSFL1C;SEC23IP;GORASP2;VAMP4;SEC22B;OPTN
BP	GO::2000147	positive regulation of cell motility	46	46/221	0.00401204	0.0438459	1.60865	8.87727	2.65396	ITGB1;GRN;CD151;SEMA3C;TRADD;AIF1;THBS1;EGFR;SYNE2;PPM1F;MYLK;ACTG1;SDCBP;MIEN1;GPNMB;PDCD10;PLAU;PODXL;AKT2;CPNE3;HRAS;PDGFRB;PDGFRA;SUN2;SEMA4D;EGF;CAV1;RDX;STAT3;ADAM10;PRKCA;LAMB1;ACTN4;COL1A1;TJP1;VIL1;TRIP6;ANGPTL3;MYADM;CDH13;ATM;ITGA6;MAPRE1;TRIM32;FERMT2;FERMT3
BP	GO::0043044	ATP-dependent chromatin remodeling	13	13/42	0.00402399	0.0438843	2.73447	15.0819	2.49615	MBD3;SMARCD2;HDAC2;SMARCC1;SMARCC2;HDAC1;ACTL6A;CHD3;ACTR8;ARID1A;SMARCA4;RBBP4;HNRNPC
BP	GO::0032986	protein-DNA complex disassembly	8	8/20	0.00403495	0.0439117	4.06345	22.4008	2.82843	SMARCC1;SMARCD2;SET;SMARCC2;RPL23;HMGA1;ARID1A;SMARCA4
BP	GO::0071417	cellular response to organonitrogen compound	25	25/103	0.00406985	0.044199	1.95789	10.7765	0.2	PDXP;AQP1;IPO5;RAP1A;SESN2;CAPN2;CTNNA1;INPP5K;SH3BP4;SOX9;SLIT2;MEF2C;PDE2A;MTOR;RRAGA;SFRP1;P2RX4;RRAGC;PDE3A;RAPGEF1;CTNNB1;LAMTOR2;LAMTOR4;LAMTOR3;FOLR1
BP	GO::0002474	antigen processing and presentation of peptide antigen via MHC class I	11	11/33	0.0042165	0.0453556	3.04906	16.6745	2.11058	PDIA3;SEC23A;SEC13;ACE;SAR1B;ERAP1;CANX;TAP2;IDE;ABCB9;B2M
BP	GO::0008203	cholesterol metabolic process	20	20/77	0.00428258	0.0453556	2.14218	11.6817	-0.447214	IDI1;FDPS;ACAA2;OSBPL5;AKR1D1;APOA2;APOA1;APOA4;CEL;HSD17B7;SULT2B1;ACLY;SNX17;FDX1;ANGPTL3;APOE;DHCR7;APOB;OSBPL1A;LBR
BP	GO::1901607	alpha-amino acid biosynthetic process	5	5/9	0.00428969	0.0453556	7.6144	41.5102	0.447214	MTHFD1;ILVBL;PAH;CAD;ALDH18A1
BP	GO::0034371	chylomicron remodeling	5	5/9	0.00428969	0.0453556	7.6144	41.5102	2.23607	APOA2;APOA1;APOA4;APOE;APOB
BP	GO::0038065	collagen-activated signaling pathway	5	5/9	0.00428969	0.0453556	7.6144	41.5102	2.23607	COL1A1;DDR1;COL4A2;UBASH3B;ITGA11
BP	GO::0042157	lipoprotein metabolic process	5	5/9	0.00428969	0.0453556	7.6144	41.5102	2.23607	APOA2;APOA1;APOA4;APOE;CTSD
BP	GO::0043653	mitochondrial fragmentation involved in apoptotic process	5	5/9	0.00428969	0.0453556	7.6144	41.5102	-1.34164	BAX;VPS35;MFF;DNM1L;CCAR2
BP	GO::0045019	negative regulation of nitric oxide biosynthetic process	5	5/9	0.00428969	0.0453556	7.6144	41.5102	2.23607	PTGIS;KHSRP;CAV1;SIRPA;CD34
BP	GO::1904406	negative regulation of nitric oxide metabolic process	5	5/9	0.00428969	0.0453556	7.6144	41.5102	2.23607	PTGIS;KHSRP;CAV1;SIRPA;CD34
BP	GO::0018198	peptidyl-cysteine modification	5	5/9	0.00428969	0.0453556	7.6144	41.5102	0.447214	CHCHD4;TMX3;RAB6A;S100A9;S100A8
BP	GO::0016559	peroxisome fission	5	5/9	0.00428969	0.0453556	7.6144	41.5102	-2.23607	ACOT8;PEX19;PEX11A;MFF;DNM1L
BP	GO::0010873	positive regulation of cholesterol esterification	5	5/9	0.00428969	0.0453556	7.6144	41.5102	2.23607	APOA2;APOA1;APOA4;APOE;AGT
BP	GO::0035999	tetrahydrofolate interconversion	5	5/9	0.00428969	0.0453556	7.6144	41.5102	-1.34164	MTHFD1L;MTHFD1;SHMT2;MTHFR;MTHFS
BP	GO::0055092	sterol homeostasis	19	19/72	0.00438483	0.0462676	2.18839	11.8821	0.688247	GRAMD1B;ABCA2;ACSM3;ACSM1;CAV1;CNBP;AKR1C1;APOA2;APOA1;APOA4;TMEM97;ABCB11;SIRT1;EHD1;NPC1;ANGPTL3;APOE;APOB;LDLR
BP	GO::1901701	cellular response to oxygen-containing compound	63	63/323	0.0044032	0.0463673	1.48456	8.05438	0.629941	NDUFA13;NCF1;SERPINE1;HMGB2;ZFAND1;CDC73;AQP1;IPO5;PYCARD;SESN2;CAPN2;CASP1;AKT1;PDK3;SIRPA;SOX9;MPV17;LBP;PDK2;GIT1;PDGFRA;MEF2C;CHUK;PRKCD;TPM1;RRAGA;SFRP1;RRAGC;SHPK;RAPGEF1;DPEP1;CHMP5;TWF2;HTRA2;PDXP;EGFR;PRDX5;RAP1A;GNG2;IRAK1;INPP5K;SH3BP4;ROMO1;CD14;SLIT2;LYN;PDE2A;MAPK14;IRGM;NFKB1;MTOR;P2RX4;PTK7;FES;GNB1;PDE3A;ATM;LAMTOR2;VIM;LAMTOR4;CD68;LAMTOR3;FOLR1
BP	GO::1902750	negative regulation of cell cycle G2/M phase transition	16	16/57	0.00448161	0.0470976	2.38135	12.8778	1.5	PSMD11;CUL1;PSMB10;PSMB8;PSMB9;PSMB6;PSMA3;PSMD7;PSMB5;PSMD4;PSMA1;PSMA2;PSMB1;PSME1;PSMD1;PSME2
BP	GO::0034334	adherens junction maintenance	4	4/6	0.00468751	0.0478126	12.1801	65.3203	0	TJP1;CAMSAP3;KIFC3;FERMT2
BP	GO::0015879	carnitine transport	4	4/6	0.00468751	0.0478126	12.1801	65.3203	-2	SLC22A4;SLC25A29;SLC22A5;SLC25A20
BP	GO::1902221	erythrose 4-phosphate/phosphoenolpyruvate family amino acid metabolic process	4	4/6	0.00468751	0.0478126	12.1801	65.3203	-2	QDPR;PAH;PCBD1;ASRGL1
BP	GO::0050665	hydrogen peroxide biosynthetic process	4	4/6	0.00468751	0.0478126	12.1801	65.3203	-1	MAOB;ACOX1;CYBA;SOD1
BP	GO::0070813	hydrogen sulfide metabolic process	4	4/6	0.00468751	0.0478126	12.1801	65.3203	-2	MPST;CBS;CTH;ETHE1
BP	GO::0006549	isoleucine metabolic process	4	4/6	0.00468751	0.0478126	12.1801	65.3203	-1	ILVBL;ACADSB;HSD17B10;ACAT1
BP	GO::1903400	L-arginine transmembrane transport	4	4/6	0.00468751	0.0478126	12.1801	65.3203	-2	SLC25A29;SLC47A1;SLC22A2;SLC7A1
BP	GO::1902744	negative regulation of lamellipodium organization	4	4/6	0.00468751	0.0478126	12.1801	65.3203	-1	KANK1;ABI3;SLIT2;HRG
BP	GO::0042559	pteridine-containing compound biosynthetic process	4	4/6	0.00468751	0.0478126	12.1801	65.3203	-2	QDPR;DHFR;SPR;MTHFS
BP	GO::0046130	purine ribonucleoside catabolic process	4	4/6	0.00468751	0.0478126	12.1801	65.3203	1	PNP;ENPP4;XDH;ADA
BP	GO::0010746	regulation of long-chain fatty acid import across plasma membrane	4	4/6	0.00468751	0.0478126	12.1801	65.3203	1	ACSL1;AKT2;AKT1;THBS1
BP	GO::1901879	regulation of protein depolymerization	4	4/6	0.00468751	0.0478126	12.1801	65.3203	2	WDR1;SH3BP1;MAP1S;MAP1B
BP	GO::0090322	regulation of superoxide metabolic process	4	4/6	0.00468751	0.0478126	12.1801	65.3203	-1	DHFR;BST1;SYK;FBLN5
BP	GO::0071422	succinate transmembrane transport	4	4/6	0.00468751	0.0478126	12.1801	65.3203	-2	SLC13A2;SLC25A30;SLC25A10;SLC25A11
BP	GO::0006573	valine metabolic process	4	4/6	0.00468751	0.0478126	12.1801	65.3203	-1	ALDH6A1;HIBADH;ILVBL;BCAT2
BP	GO::0097581	lamellipodium organization	10	10/29	0.00477129	0.048477	3.20896	17.1523	0.632456	ITGB1;CYFIP1;CCDC88A;ABLIM3;CTTN;PTPRO;S1PR1;CDH13;WHAMM;VCL
BP	GO::2001238	positive regulation of extrinsic apoptotic signaling pathway	10	10/29	0.00477129	0.048477	3.20896	17.1523	1.26491	PYCARD;SFRP1;PPP2R1B;CAV1;HTRA2;FADD;THBS1;PAK2;AGT;PML
CC	GO::0070013	intracellular organelle lumen	303	303/848	7.04362e-59	3.10624e-56	3.66768	491.104	-2.81498	DMGDH;CYFIP1;ISCA1;SPARC;ACSM3;GLDC;ACSM1;COL12A1;TXNDC12;ABAT;CCAR2;GLS;C4A;PSMD7;STS;HYKK;LGALS1;PNP;FTH1;FDXR;LONP1;PDK3;MLYCD;ACAD10;B2M;PDK2;MCCC2;GSTK1;PDHX;MECR;PHYKPL;MCCC1;HOGA1;LARS2;BTD;PPA2;ETHE1;FDX1;ACOT2;SERPING1;SUCLG2;SUCLG1;ALDH7A1;CFD;GCDH;LIPT1;SHMT2;SDC2;UMOD;CFP;LIAS;GNS;C3;TGOLN2;HPX;PRDX5;GRPEL1;SERPINH1;APOE;APOB;ATG7;ARSB;DECR1;PCK2;TRAP1;ADHFE1;MTERF4;PDE2A;FN1;MTHFS;PY…
CC	GO::0005759	mitochondrial matrix	164	164/348	2.65951e-50	5.86423e-48	5.69363	649.934	-11.2445	DMGDH;ISCA1;ACAA2;ACSM3;GLDC;ACSM1;ABAT;OGDHL;CCAR2;GLS;HYKK;LONP1;FDXR;PDK3;MLYCD;HADH;ACAD10;PDK2;NUDT13;MCCC2;PDHX;GSTK1;MECR;PHYKPL;PUS1;GPT2;MCCC1;HOGA1;LARS2;BTD;PPA2;ETHE1;FDX1;ACOT2;SUCLG2;SUCLG1;ALDH7A1;GCDH;LIPT1;SHMT2;ARL2;AK4;GLYAT;LIAS;MRPL11;ACAT1;PRDX5;GRPEL1;DECR1;PCK2;MPST;HSPA9;TRAP1;PDHA1;AGXT2;ADHFE1;MTERF4;PDE2A;GOT2;IDH2;MTHFS;PYCR2;ACADSB;ACSF3;ACSF2;COQ5;GLUD1;COQ3;ALDH6A1…
CC	GO::0031966	mitochondrial membrane	193	193/469	7.05729e-48	1.03742e-45	4.49173	487.668	-11.3011	CISD1;PHB2;LGALS3;MPV17;ACAD11;ENDOG;STARD7;ACSL1;ACSL4;ACSL3;CPT1B;MRPS18C;AFG3L2;GNPAT;UQCRC1;VDAC3;YME1L1;VDAC2;VDAC1;UQCRC2;UBA52;NLRX1;MAOB;SHMT2;ABCB7;MAOA;MRPL19;ABCB8;MRPL15;OMA1;MRPL10;MRPL11;LDHB;RHOT1;RDH13;TRAP1;PDE2A;RMDN3;MRPL21;MRPL30;NDUFAF4;NDUFAF5;OGDH;NDUFAF2;NDUFAF1;ALDH18A1;CDS2;COX7B;MRPS15;MRPS16;MRPS11;MRPL38;MRPS10;MRPL37;MRPL32;MRPL33;MRPL42;MRPL40;AIFM1;NNT;TSPO;ACADM;M…
CC	GO::0005743	mitochondrial inner membrane	148	148/328	1.34712e-42	1.4852e-40	5.22216	503.471	-10.6859	NDUFA13;SLC27A1;NDUFA11;NDUFA12;NDUFA10;PHB2;CLU;LGALS3;CHCHD3;CHCHD6;PMPCB;PMPCA;MPV17;ACAD11;ENDOG;SDHC;SDHA;SDHB;MRPS18C;AFG3L2;DNAJC30;UQCRC1;YME1L1;UQCRC2;DAP3;NDUFB10;ABCB7;SHMT2;NDUFB11;COX15;MRPL19;MRPL15;OMA1;PHB;PSEN1;MRPL10;UQCRH;MRPL11;TIMM50;LDHB;RDH13;NDUFV3;CYC1;NDUFV2;NDUFV1;TRAP1;PDE2A;COQ9;COQ7;MRPL21;COQ5;MRPL30;NDUFAF4;NDUFAF5;NDUFAF2;CYCS;NDUFAF1;ALDH18A1;CDS2;COX20;COX7B;MRP…
CC	GO::0019866	organelle inner membrane	151	151/346	2.84138e-41	2.5061e-39	4.91934	459.278	-10.0096	NDUFA13;SLC27A1;NDUFA11;NDUFA12;NDUFA10;PHB2;CLU;LGALS3;CHCHD3;CHCHD6;PMPCB;PMPCA;MPV17;ACAD11;ENDOG;SDHC;SDHA;SDHB;LEMD2;MRPS18C;MFSD10;AFG3L2;DNAJC30;UQCRC1;YME1L1;UQCRC2;DAP3;NDUFB10;ABCB7;SHMT2;NDUFB11;COX15;MRPL19;MRPL15;OMA1;PHB;PSEN1;MRPL10;UQCRH;MRPL11;TIMM50;LDHB;RDH13;NDUFV3;CYC1;NDUFV2;NDUFV1;TRAP1;SMAD1;PDE2A;COQ9;COQ7;MRPL21;COQ5;MRPL30;NDUFAF4;NDUFAF5;NDUFAF2;CYCS;NDUFAF1;ALDH18A1;C…
CC	GO::0005925	focal adhesion	157	157/387	3.80978e-38	2.80019e-36	4.33727	373.702	8.53953	RPL4;CYFIP1;RPL5;RPL30;RPL3;RPL31;CD81;TNC;RPL10A;RPL9;ACTG1;GJA1;RPS17;CDH2;RPS18;PLAU;CFL1;BSG;CAPN5;PPFIA1;CAPN2;CHP1;CPNE3;B2M;RPS13;PDGFRB;PDIA3;MAP2K2;TPM4;RPL23;RPS5;ACTN1;ADAM10;ACTN4;LAP3;TLN2;TLN1;PFN1;PPIA;VCL;CD151;FBLIM1;ARL2;TWF1;IQGAP1;LPP;CORO1B;CORO1C;CNN3;SLC9A3R2;CNN2;DPP4;PRKAR2A;G3BP1;LPXN;RSU1;CD99;HSPA9;YES1;MCAM;CAV1;RDX;HMGA1;ARPC5;L1CAM;ARHGAP24;FERMT1;HNRNPK;PTPRC;ARPC2…
CC	GO::0030055	cell-substrate junction	158	158/394	1.18318e-37	7.45403e-36	4.25401	361.707	8.59202	RPL4;CYFIP1;RPL5;RPL30;RPL3;RPL31;CD81;TNC;RPL10A;RPL9;ACTG1;GJA1;RPS17;CDH2;RPS18;PLAU;CFL1;BSG;CAPN5;PPFIA1;CAPN2;CHP1;CPNE3;B2M;RPS13;PDGFRB;PDIA3;MAP2K2;TPM4;RPL23;RPS5;ACTN1;ADAM10;ACTN4;LAP3;TLN2;TLN1;PFN1;PPIA;VCL;CD151;FBLIM1;ARL2;TWF1;IQGAP1;LPP;CORO1B;CORO1C;CNN3;SLC9A3R2;CNN2;DPP4;PRKAR2A;G3BP1;LPXN;RSU1;CD99;HSPA9;YES1;MCAM;CAV1;RDX;HMGA1;ARPC5;L1CAM;ARHGAP24;FERMT1;HNRNPK;PTPRC;ARPC2…
CC	GO::0034774	secretory granule lumen	114	114/316	6.8881e-23	3.79706e-21	3.53483	180.381	6.36878	CYFIP1;SPARC;PROS1;SERPINE1;F13A1;CLU;PYCARD;PNP;PSMD7;PSMD1;B2M;GYG1;ACTN1;PRKCD;ACTN4;ILF2;EEF1A1;ACLY;SERPING1;NHLRC2;PPIA;S100A9;S100A8;VCL;CFD;PSMD11;TEX264;CFP;GNS;KNG1;C3;CNN2;SDCBP;DPP7;APOH;ATG7;S100A11;ARSB;VTI1B;TXNDC5;VAT1;CTSA;APOOL;STK11IP;FN1;ARPC5;EEF2;PRDX6;NFKB1;TF;SCCPDH;ALB;LCN2;HRG;NIT2;FERMT3;LGALS3BP;PYGB;ECM1;ORM1;SERPINA1;HEXB;CTSZ;FAF2;OLA1;PYGL;SERPINA4;ALAD;TMSB4X;PGM2…
CC	GO::0062023	collagen-containing extracellular matrix	122	122/380	1.60067e-19	7.84328e-18	2.96076	128.138	9.95893	SPARC;SERPINE2;SERPINE1;COL12A1;TNC;F13A1;PLAT;CLU;LGALS3;EFEMP2;LGALS1;EFEMP1;CDH2;POSTN;SERPINF1;PCOLCE;AZGP1;SFRP1;COL4A2;COL4A1;COL4A4;S100A6;SERPING1;S100A4;S100A9;S100A8;CD151;SDC2;LTBP4;HTRA1;FBLN1;AEBP1;CFP;NID1;FBLN5;KNG1;HPX;VTN;APOH;SERPINH1;IGFBP7;APOE;S100A10;AMBP;FN1;L1CAM;COL1A1;HNRNPM;COL1A2;COL5A1;OGN;TGFBI;HRG;FBN1;LGALS3BP;COL18A1;ECM1;ORM1;SERPINA1;COL14A1;ELN;CTSZ;CTSS;ADAMTS…
CC	GO::0005747	mitochondrial respiratory chain complex I	30	30/42	5.28553e-17	2.11902e-15	15.3579	575.599	-5.47723	NDUFB8;NDUFA13;NDUFB7;NDUFB6;NDUFB10;NDUFA11;NDUFB11;NDUFA12;NDUFB5;NDUFA10;NDUFB2;NDUFB1;NDUFV3;NDUFV2;NDUFV1;NDUFA9;NDUFA8;NDUFA6;NDUFA5;NDUFA4;NDUFA3;NDUFA2;NDUFC2;NDUFS8;NDUFS7;NDUFS4;NDUFS3;NDUFS2;NDUFS1;NDUFAF1
CC	GO::0045271	respiratory chain complex I	30	30/42	5.28553e-17	2.11902e-15	15.3579	575.599	-5.47723	NDUFB8;NDUFA13;NDUFB7;NDUFB6;NDUFB10;NDUFA11;NDUFB11;NDUFA12;NDUFB5;NDUFA10;NDUFB2;NDUFB1;NDUFV3;NDUFV2;NDUFV1;NDUFA9;NDUFA8;NDUFA6;NDUFA5;NDUFA4;NDUFA3;NDUFA2;NDUFC2;NDUFS8;NDUFS7;NDUFS4;NDUFS3;NDUFS2;NDUFS1;NDUFAF1
CC	GO::0005764	lysosome	135	135/477	2.855e-16	1.0394e-14	2.47118	88.4491	0.602464	TMEM97;LIPA;ZFYVE26;STS;NAGLU;ANPEP;LAMP2;AP1S1;ANKFY1;PIP4K2A;VPS35;ATP6V1E1;GYG1;AP2M1;CHID1;NSF;ATP6V1G1;PRKCD;AP1B1;ATP11C;MYO7A;RRAGA;RRAGC;NAAA;ATP6V0D1;UBA52;ARL8B;SIDT2;ATP6V1A;TMEM63A;SDC2;ABCB9;PSEN1;GNS;PLD3;DPP4;MYO6;ATP6V1H;RDH14;ATP6V0A4;APOB;ATP6V1D;ARSB;ATP6V1C1;VTI1B;AP1M1;TXNDC5;ATP6V1C2;CTSA;ABCA2;NAPSA;WDR59;ACE;STK11IP;MYO5A;HPS6;DNAJC13;CP;GFAP;TCN2;GNB2;OGN;GNB1;PPT1;GNB4;T…
CC	GO::0015629	actin cytoskeleton	101	101/316	3.06399e-16	1.0394e-14	2.92608	104.525	4.07965	MYLK;ACTG1;BAIAP2L1;CDH2;CFL1;CAPN2;PLS3;SYNPO;PLS1;TPM4;TPM3;ACTN1;TPM1;MYO7B;ACTN4;MYO7A;CD2AP;EEF1A1;MYADM;FSCN1;TLN2;DGKH;MACF1;DHX9;FLII;TWF2;TWF1;IQGAP1;IQGAP2;CORO1A;CORO1B;CORO1C;CNN3;SPTA1;SLC9A3R1;CALD1;MICAL1;MYO6;LPXN;VILL;MARK2;RDX;MYO5A;DSTN;ARPC5;VIL1;MSRA;ARPC2;ARPC3;TRPV4;HNRNPC;FERMT3;LAD1;WDR1;ARPC1B;ARPC1A;LSP1;AKAP13;LASP1;CAPZB;PSTPIP2;RAC2;FLOT1;FLOT2;ACTR3;ACTR2;ANXA1;DBNL…
CC	GO::0005777	peroxisome	56	56/128	3.54967e-16	1.11815e-14	4.80604	170.972	-6.14701	PECR;ABCD3;ECI2;IDE;PEX26;SCP2;LONP2;MPV17;MLYCD;ACAD11;DNM1L;GSTK1;ACOT8;HSDL2;MAP2K2;ECH1;GNPAT;ACOX2;PEX3;ACOX1;ZADH2;EHHADH;PEX5;CAT;ACOT2;ACOX3;TKT;SLC27A2;PAOX;IDI1;PEX11A;MGST1;HSD17B4;MFF;PRDX5;DHRS7B;HACL1;DECR2;HAO2;PEX16;ACBD5;PEX19;PNPLA8;MYO5A;TYSND1;PEX10;DHRS4;SOD1;GRHPR;DAO;IMPDH2;PXMP2;PXMP4;ATM;VIM;CRAT
CC	GO::0005765	lysosomal membrane	97	97/330	3.92377e-13	1.15359e-11	2.58655	73.8888	-1.52302	ATP8A1;TMEM179B;ZFYVE26;ANPEP;LAMP2;AP1S1;ANKFY1;CPNE3;VPS35;ATP6V1E1;AP2M1;NSF;ATP6V1G1;AP1B1;ATP11C;MYO7A;EEF1A1;RRAGA;ATP6V0D1;UBA52;SIDT2;ARL8B;ATP6V1A;TMEM63A;MGST1;ABCB9;PSEN1;DPP4;MYO6;ATP6V1H;ATP6V0A4;RDH14;ATP6V1D;ATP6V1C1;VTI1B;ATP6V1C2;AP1M1;CTSA;ABCA2;WDR59;STK11IP;SURF4;DNAJC13;HPS6;CP;GNB2;GNB1;GNB4;PIGR;ECE1;MAGT1;TCIRG1;ANXA6;FLOT1;CTSD;SEC13;ANXA2;GAA;ATP6AP2;VPS13A;NDUFC2;ITFG2;…
CC	GO::0005775	vacuolar lumen	59	59/161	7.50946e-13	2.06979e-11	3.57184	99.7166	4.29623	PYGB;HEXB;HEXA;FAF2;LIPA;CTSS;SGSH;PYCARD;NAGLU;LAMP2;PSMD1;GUSB;GYG1;CTSD;CHID1;CAP1;ACTR2;ANXA2;GAA;RNASET2;PRKCD;BGN;DCN;ACLY;VCAN;NAAA;ASAH1;GRN;SDC2;PRELP;GNS;PLD3;C3;SDCBP;DPP7;TTR;GPC4;AGA;APOB;GC;GPC6;ARSB;TXNDC5;VAT1;CTSA;DYNC1H1;STK11IP;LUM;TUBB4B;PRDX6;GALC;TCN2;FABP5;OGN;PPT1;TPP1;ACTR10;FRK;LGMN
CC	GO::0101002	ficolin-1-rich granule	62	62/184	1.34287e-11	3.48356e-10	3.13787	78.5522	4.318	SERPINA1;TMEM179B;CTSZ;ITGB2;HBB;PYGL;TCIRG1;APEH;CTSS;ALAD;LGALS3;PNP;PSMD7;FTH1;LAMP2;SIRPA;PGM2;ENPP4;GUSB;GYG1;CTSD;PGM1;ACTR2;DBNL;CD93;APAF1;GAA;ATP6AP2;ILF2;SERPINB6;EEF1A1;ACLY;PSMA2;CAT;PPIA;ATP6V0C;VCL;PAFAH1B2;CFD;CSTB;ASAH1;PSMD11;CANT1;CAB39;COPB1;MVP;UBR4;GNS;PSMB1;ATG7;ARSB;MGAM;GSN;PDAP1;ARPC5;EEF2;MAPK14;LRG1;IMPDH2;ACTR10;HSPA1A;VPS35L
CC	GO::0098852	lytic vacuole membrane	80	80/267	1.5496e-11	3.79651e-10	2.6487	65.9272	-1.78885	ECE1;TCIRG1;ZFYVE26;ANPEP;LAMP2;ANXA6;FLOT1;AP1S1;ANKFY1;VPS35;ATP6V1E1;CTSD;AP2M1;NSF;ATP6V1G1;SEC13;ANXA2;GAA;ATP6AP2;AP1B1;VPS13A;ATP11C;MYO7A;ITFG2;RRAGA;LMBRD1;NPC1;DNAJC5;COL6A1;ATP6V1B2;ATP6V0D1;DAGLB;UBA52;ATP6V0C;SIDT2;ARL8B;ATP6V1A;CD63;GRN;TMEM63A;AHNAK;LRP1;GNAI3;ABCB9;PSEN1;LRP2;GNAI1;NAPG;DPP4;AP3M1;GNA11;MYO6;ATP6V1H;ATP6V0A4;RDH14;ATP6V1D;ATP6V1C1;VTI1B;ATP6V1C2;AP1M1;ABCA2;WDR59;…
CC	GO::0005740	mitochondrial envelope	47	47/127	1.06454e-10	2.44912e-09	3.61682	83.0541	-6.56392	NDUFA13;ACADVL;NDUFB7;CLPB;MAOB;NDUFB6;TIMM9;COX17;AK2;ETFDH;HTRA2;ARL2;ABCB8;OMA1;PPOX;CHCHD4;OPA1;AIFM1;ACADM;ACAD11;DNM1L;COA7;NDUFA9;TRAP1;NDUFA8;PNPT1;NDUFA6;AGK;ACAD9;NDUFA2;VPS13A;TIMM23;SDHB;SOD1;DNM3;HADHB;GNPAT;SDHAF3;NDUFAF4;LYRM7;OGDH;NDUFS3;VDAC2;CYCS;VDAC1;NDUFS1;FBXL4
CC	GO::1904813	ficolin-1-rich granule lumen	46	46/123	1.11071e-10	2.44912e-09	3.6771	84.2823	3.83349	CFD;CSTB;ASAH1;PSMD11;SERPINA1;CANT1;CAB39;MVP;CTSZ;HBB;PYGL;APEH;GNS;CTSS;ALAD;PNP;PSMD7;FTH1;PSMB1;PGM2;GUSB;GYG1;ATG7;CTSD;ARSB;PGM1;ACTR2;DBNL;GSN;APAF1;PDAP1;ARPC5;EEF2;MAPK14;ILF2;EEF1A1;ACLY;LRG1;PSMA2;IMPDH2;CAT;PPIA;ACTR10;VCL;PAFAH1B2;HSPA1A
CC	GO::0031907	microbody lumen	26	26/49	1.49364e-10	2.94334e-09	6.93007	156.79	-4.70679	ABCD3;ECI2;HSD17B4;IDE;SCP2;LONP2;HACL1;MLYCD;HAO2;GSTK1;ACOT8;ECH1;TYSND1;DHRS4;GNPAT;GRHPR;DAO;ACOX2;ACOX1;EHHADH;CAT;ACOT2;ATM;ACOX3;CRAT;PAOX
CC	GO::0005782	peroxisomal matrix	26	26/49	1.49364e-10	2.94334e-09	6.93007	156.79	-4.70679	ABCD3;ECI2;HSD17B4;IDE;SCP2;LONP2;HACL1;MLYCD;HAO2;GSTK1;ACOT8;ECH1;TYSND1;DHRS4;GNPAT;GRHPR;DAO;ACOX2;ACOX1;EHHADH;CAT;ACOT2;ATM;ACOX3;CRAT;PAOX
CC	GO::0005856	cytoskeleton	142	142/600	1.53508e-10	2.94334e-09	1.93263	43.6721	3.6924	FHOD1;SLC4A1;CLU;MYLK;ACTG1;BAIAP2L1;BASP1;ARHGDIA;CFL1;ARHGDIB;AKT1;CHP1;SYNPO;SLC30A9;TPM4;TPM3;TMOD3;TPM1;DYRK1A;MYO7B;ACTN4;MYO7A;ANK3;TUBA4A;CD2AP;FSCN1;PKP4;TLN2;UTRN;S100A9;S100A8;VCL;DGKH;MACF1;SHMT2;DHX9;FLII;ARL3;PIK3R4;ARL2;TWF1;HTRA2;IQGAP1;IQGAP2;CORO1C;CNN3;SPTA1;CNN2;SLC9A3R1;SDCBP;EPB41L1;CALD1;MICAL1;EPB41L3;MYO6;MAP4;VILL;MDN1;MYO5A;DSTN;TBCB;ARPC5;GFAP;VIL1;NSFL1C;MSRA;ARPC2;AR…
CC	GO::0031093	platelet alpha granule lumen	31	31/67	2.44548e-10	4.49356e-09	5.28444	116.953	3.77171	CFD;ORM1;SERPINA1;SPARC;TEX264;PROS1;SERPINE1;OLA1;F13A1;PLG;CLU;THBS1;KNG1;TMSB4X;VTI1B;FGB;FGA;APOOL;AHSG;EGF;ACTN1;FGG;FN1;ACTN4;SCCPDH;ALB;PCYOX1L;SERPING1;NHLRC2;HRG;FERMT3
CC	GO::0042582	azurophil granule	52	52/155	6.97837e-10	1.23098e-08	3.10944	65.5565	3.05085	PIGR;PYGB;ATP8A1;TMEM179B;HEXB;HEXA;FAF2;MAGT1;PYCARD;LAMP2;PSMD1;CPNE3;GUSB;CAP1;ACTR2;ANXA2;GAA;RNASET2;PRKCD;NDUFC2;CKAP4;DDOST;ACLY;DNAJC5;ATP6V0C;CD63;GRN;MGST1;PSEN1;GNS;C3;SDCBP;DPP7;TTR;STX3;AGA;ARSB;TXNDC5;VAT1;CTSA;DYNC1H1;TMEM30A;STK11IP;SURF4;DNAJC13;TUBB4B;PRDX6;FABP5;SLCO4C1;CD68;ACTR10;FRK
CC	GO::0005788	endoplasmic reticulum lumen	79	79/285	1.2626e-09	2.14156e-08	2.37082	48.5784	5.96297	COL18A1;TOR2A;SERPINA1;COL14A1;COL12A1;CTSZ;TNC;TXNDC12;MIA3;DBI;C4A;STS;LGALS1;CDH2;ADAMTSL4;B2M;PDIA3;TOR3A;FGA;AHSG;RNASET2;FGG;APOA2;GPX8;ADAM10;GPX7;APOA1;APOA4;F2;CKAP4;VCAN;RCN1;COL4A2;COL4A1;COL4A4;COL6A2;CANX;DNAJB11;COL6A1;SERPING1;VWA1;MFGE8;SLC27A2;COL15A1;ITIH2;SERPINC1;SDC2;COL11A1;PROZ;CFP;THBS1;KNG1;TGOLN2;C3;VCPIP1;ESD;SERPINH1;SPP1;IGFBP7;APOE;APOB;UGGT1;ARSB;SERPIND1;ERAP1;FN1;…
CC	GO::0043202	lysosomal lumen	35	35/86	1.3169e-09	2.15093e-08	4.21386	86.1649	3.21159	ASAH1;HEXB;SDC2;HEXA;PRELP;LIPA;GNS;CTSS;PLD3;SGSH;NAGLU;LAMP2;GPC4;GUSB;GC;APOB;CTSD;GYG1;GPC6;ARSB;TXNDC5;CHID1;CTSA;LUM;GAA;BGN;DCN;GALC;VCAN;TCN2;NAAA;OGN;PPT1;TPP1;LGMN
CC	GO::0042581	specific granule	52	52/160	2.47432e-09	3.8122e-08	2.96462	58.7508	0.5547	CYFIP1;ORM1;ITGAM;ATP8A1;CTSZ;ITGB2;SLC2A5;ITGAL;STK10;PLAU;CLEC5A;ITGAV;B2M;CTSD;SPTAN1;CD93;ANXA3;CYBB;ADAM10;CYBA;KCNAB2;ILF2;CKAP4;CEACAM1;LRRC7;DNAJC5;SLC27A2;VCL;DNASE1L1;PDXK;TMEM63A;CANT1;STXBP3;UBR4;CFP;CNN2;PGRMC1;RAP1A;STX3;ATP6V1D;HMOX2;AP1M1;TMEM30A;NFKB1;BST1;LRG1;SLCO4C1;LCN2;LAMTOR2;NIT2;LAMTOR3;FRK
CC	GO::0030667	secretory granule membrane	76	76/274	2.50689e-09	3.8122e-08	2.37147	46.9652	0.458831	PIGR;SPARC;ITGAM;ATP8A1;TMEM179B;ITGB2;ICA1;MAGT1;TCIRG1;SLC2A5;ITGAL;LGALS3;STK10;PLAU;ANPEP;LAMP2;CLEC5A;CA4;ANXA7;SIRPA;CPNE3;ENPP4;ITGAV;ABCC4;MME;CD93;GAA;ATP6AP2;ADAM10;CYBB;NDUFC2;CYBA;KCNAB2;CKAP4;DDOST;SERPINB6;RAP2C;CEACAM1;TMX3;DNAJC5;EXOC3;ATP6V0C;SLC27A2;CD44;CD63;TMEM63A;TMED10;COPB1;MGST1;UBR4;ITPR2;IQGAP1;PSEN1;SRI;IQGAP2;PGRMC1;RAP1A;RAB24;CD14;RAB6A;ATP6V1D;HMOX2;AP1M1;MGAM;TMEM…
CC	GO::0031305	integral component of mitochondrial inner membrane	25	25/51	2.95649e-09	4.34605e-08	5.89153	115.705	-5	MCUR1;SLC25A3;COX18;ETFDH;GHITM;APOO;CHCHD3;SAMM50;MPC1;CHCHD6;MPC2;HSPA9;COA3;APOOL;AGK;MTX2;DNAJC11;TIMM23;IMMT;SCO1;TMEM11;SFXN1;L2HGDH;SFXN2;SFXN5
CC	GO::0015934	large ribosomal subunit	27	27/59	4.71588e-09	6.70872e-08	5.1717	99.1536	4.42635	RPL4;RPL5;RPL30;RPL3;RPL31;RPL34;RPLP1;RPL12;RPLP0;RPL11;RPL10A;RPL9;MRPL10;MRPL11;FXR2;RPL18A;RPL14;RPL15;RPL17;RPL19;RPL23;RPL13A;RPL35A;RPL7L1;RPL27A;RPL26;RPL28
CC	GO::0031903	microbody membrane	25	25/52	4.93121e-09	6.79582e-08	5.67299	108.511	-4.2	PECR;ABCD3;PEX11A;MGST1;HSD17B4;PEX26;DHRS7B;MPV17;DECR2;PEX16;ACBD5;MAP2K2;PEX19;PNPLA8;PEX10;DHRS4;GNPAT;DAO;PEX3;IMPDH2;PEX5;CAT;PXMP2;PXMP4;SLC27A2
CC	GO::0031982	vesicle	65	65/226	7.47264e-09	9.98616e-08	2.48982	46.5895	4.09315	ITSN2;SERPINE2;TFRC;CD81;COL12A1;ITSN1;ITGB2;ECE1;C8B;TUBA1C;EFEMP2;BASP1;CFL1;AKT1;FLOT2;SPTAN1;APPL2;SLC34A3;FGB;SLC34A2;FGA;ANXA1;ANXA2;SLC34A1;ANXA4;MYO7B;APOA1;MYO7A;MYL6;COL6A2;TAGLN2;MAN1B1;TKT;MFGE8;UBA52;PPIA;VCL;GPM6A;AHNAK;DCTN2;PRELP;EGFR;GNAI2;CORO1C;SLC9A3R1;SDCBP;DPP7;MYO6;EPS8L2;APOE;PROM1;RPS27A;VTI1B;SLC12A2;MYO5A;TUBB4B;TF;MYO1B;GNB2;GNB1;OGN;CALM2;MYO1F;HSPA1A;PICALM
CC	GO::0005778	peroxisomal membrane	25	25/53	8.08397e-09	1.04854e-07	5.47007	101.926	-4.2	PECR;ABCD3;PEX11A;MGST1;HSD17B4;PEX26;DHRS7B;MPV17;DECR2;PEX16;ACBD5;MAP2K2;PEX19;PNPLA8;PEX10;DHRS4;GNPAT;DAO;PEX3;IMPDH2;PEX5;CAT;PXMP2;PXMP4;SLC27A2
CC	GO::0005741	mitochondrial outer membrane	43	43/126	1.1371e-08	1.43275e-07	3.18425	58.247	-3.81246	NLRX1;TOMM40;MAOB;MAOA;CISD1;MFF;PHB2;BPHL;HK2;AGPAT4;PGRMC1;RHOT1;CASP8;SAMM50;OPA1;MFN1;TSPO;MFN2;DNM1L;RPS27A;CYB5A;STARD7;ACSL1;AGK;MTX2;PDE2A;VPS13A;RMDN3;ACSL4;ACSL3;KMO;CPT1B;COASY;RAB32;HADHB;DAO;VDAC3;VDAC2;BAX;VDAC1;RTN4IP1;UBA52;TOMM5
CC	GO::0022625	cytosolic large ribosomal subunit	25	25/55	2.07025e-08	2.53606e-07	5.1048	90.3193	5	RPL4;RPL5;RPL30;RPL3;RPL31;RPL34;RPLP1;RPL12;RPLP0;RPL11;RPL10A;RPL9;FXR2;RPL18A;RPL14;RPL15;RPL17;RPL19;RPL23;RPL13A;RPL35A;RPL7L1;RPL27A;RPL26;RPL28
CC	GO::0031091	platelet alpha granule	34	34/90	2.15053e-08	2.5632e-07	3.72555	65.7745	3.77297	CFD;ORM1;SERPINA1;SPARC;SERPINE2;STXBP3;TEX264;PROS1;SERPINE1;OLA1;F13A1;PLG;CLU;THBS1;KNG1;TMSB4X;VTI1B;FGB;FGA;APOOL;AHSG;EGF;ACTN1;FGG;FN1;ACTN4;TMX3;SCCPDH;ALB;PCYOX1L;SERPING1;NHLRC2;HRG;FERMT3
CC	GO::0031968	organelle outer membrane	46	46/142	2.26035e-08	2.6232e-07	2.94606	51.8659	-4.12837	NLRX1;TOMM40;RETSAT;MAOB;MAOA;CISD1;PSEN1;MFF;PHB2;BPHL;HK2;AGPAT4;PGRMC1;RHOT1;CASP8;SAMM50;OPA1;MFN1;TSPO;MFN2;DNM1L;RPS27A;CYB5A;STARD7;ACSL1;AGK;MTX2;PDE2A;VPS13A;RMDN3;ACSL4;ACSL3;KMO;CPT1B;COASY;RAB32;HADHB;DAO;VDAC3;VDAC2;BAX;VDAC1;DHCR7;RTN4IP1;UBA52;TOMM5
CC	GO::0005884	actin filament	29	29/72	4.42022e-08	4.99824e-07	4.1341	70.0089	3.15682	TWF2;WAS;TWF1;IQGAP1;CORO1A;AIF1;CORO1B;ACTG1;PSTPIP2;MYO6;RAC2;PLS3;MARK2;PLS1;ANXA1;DBNL;TPM4;TPM3;ACTN1;TPM1;MYO5A;SHROOM4;MYO1B;CTTN;PALLD;DNAJA3;HCLS1;LCP1;DBN1
CC	GO::0065010	extracellular membrane-bounded organelle	24	24/56	1.57672e-07	1.73833e-06	4.59214	71.9256	2.44949	FGB;SLC12A2;FGA;GPM6A;SERPINE2;TFRC;COL12A1;ITGB2;APOA1;PRELP;C8B;TUBB4B;AQP1;GNAI2;SDCBP;EFEMP2;COL6A2;OGN;GNB1;MAN1B1;APOE;MFGE8;SPTAN1;VCL
CC	GO::0060205	cytoplasmic vesicle lumen	38	38/115	2.06101e-07	2.17685e-06	3.02888	46.6293	3.56887	CFD;CYFIP1;CSTB;PDXK;PSMD11;ROCK1;CAB39;MVP;PYGL;PYCARD;C3;ALAD;PNP;PSMD7;PSMB1;PGM2;GYG1;ATG7;S100A11;DBNL;GSN;APAF1;AHSG;APOA1;ARPC5;EEF2;MAPK14;NFKB1;EEF1A1;TF;PSMA2;IMPDH2;CAT;PPIA;S100A9;S100A8;VCL;PAFAH1B2
CC	GO::0030864	cortical actin cytoskeleton	20	20/42	2.07319e-07	2.17685e-06	5.56154	85.5865	2.23607	GSN;DBNL;WDR1;RDX;SHROOM2;CORO1A;SHROOM4;EEF1A1;AKAP13;LASP1;CDH2;CTTN;TRPV4;FLOT1;CAPN2;LANCL2;MYADM;FLOT2;HCLS1;DBN1
CC	GO::0032592	integral component of mitochondrial membrane	26	26/66	3.66845e-07	3.76229e-06	3.98084	58.9894	-4.70679	MCUR1;SLC25A3;TOMM40;COX18;ETFDH;GHITM;MFF;TMEM70;FUNDC2;APOO;RHOT1;MPC1;MPC2;MFN1;COA3;AGK;TIMM23;SYNJ2BP;ABCB10;SCO1;TMEM11;SFXN1;L2HGDH;SFXN2;SLC25A4;SFXN5
CC	GO::1903561	extracellular vesicle	24	24/59	5.0964e-07	5.10798e-06	4.1978	60.8242	2.44949	FGB;SLC12A2;FGA;GPM6A;SERPINE2;TFRC;COL12A1;ITGB2;APOA1;PRELP;C8B;TUBB4B;GNAI2;SDCBP;EFEMP2;COL6A2;OGN;GNB1;MAN1B1;APOE;MFGE8;PROM1;SPTAN1;VCL
CC	GO::0015935	small ribosomal subunit	20	20/45	8.34899e-07	8.18201e-06	4.8933	68.4863	1.78885	MRPS16;MRPS11;RPS5;RPS6;RPS27L;HBA1;MRPS6;RPS26;RPS17;MRPS9;RPS18;RPS29;RPS20;RPS27A;UBA52;RPS13;RPS24;RPS12;EIF2A;RPS23
CC	GO::0070820	tertiary granule	47	47/164	9.5348e-07	9.14097e-06	2.46768	34.2099	1.89624	CYFIP1;CSTB;ORM1;ASAH1;TMEM63A;ITGAM;CANT1;STXBP3;TMEM179B;COPB1;ITGB2;UBR4;HBB;TCIRG1;CFP;CTSS;CNN2;LGALS3;PLAU;FTH1;LAMP2;CLEC5A;SIRPA;ENPP4;B2M;CTSD;SPTAN1;PGM1;MGAM;DBNL;CD93;GAA;ATP6AP2;CYBB;ADAM10;CYBA;KCNAB2;ILF2;SERPINB6;RAP2C;CEACAM1;LRG1;LAMTOR2;NIT2;ATP6V0C;LAMTOR3;VPS35L
CC	GO::0031304	intrinsic component of mitochondrial inner membrane	18	18/39	1.49807e-06	1.40564e-05	5.2403	70.2794	-4.24264	COA3;MCUR1;SLC25A3;AGK;COX18;ETFDH;TIMM23;GHITM;PPOX;APOO;SCO1;MPC1;TMEM11;MPC2;SFXN1;L2HGDH;SFXN2;SFXN5
CC	GO::0043232	intracellular non-membrane-bounded organelle	218	218/1158	3.00917e-06	2.76467e-05	1.44488	18.37	5.96011	RPL4;RPL5;RPL3;EIF4A3;HNRNPR;NOC2L;SMC3;RPL9;CCAR2;RRP9;RPS17;RPS18;RCC1;PDK3;CPNE3;RPS13;DDX18;MAP1S;RPL23;IMP4;CSNK1D;ACSL4;ACSL3;HDHD3;RBP1;RPL26;MACF1;SET;DHX9;PRKDC;TWF1;ABCB8;PDCD11;EPB41L1;EPB41L3;S100A13;RRS1;SRPK2;IQSEC1;XRCC1;SMARCA4;EHD1;EIF6;TRIP6;GRB2;ATM;ANP32B;FERMT3;RPS23;TOP2B;MRPS15;HIP1;FAF2;SRP54;WDR43;HINT1;MRPL40;XPO1;RAC2;RRP12;MRPS27;DBNL;ANXA2;PARP1;MED27;GNL2;TUBG1;SIRT1…
CC	GO::0035578	azurophil granule lumen	30	30/90	3.10902e-06	2.79811e-05	3.06299	38.8424	3.28634	PYGB;GRN;HEXB;FAF2;GNS;PYCARD;C3;SDCBP;DPP7;TTR;PSMD1;AGA;GUSB;ARSB;TXNDC5;CAP1;CTSA;VAT1;ACTR2;DYNC1H1;ANXA2;STK11IP;RNASET2;PRKCD;TUBB4B;PRDX6;ACLY;FABP5;ACTR10;FRK
CC	GO::0016323	basolateral plasma membrane	43	43/151	3.25539e-06	2.87125e-05	2.44358	30.8751	-1.98248	SLC22A6;SLC47A1;TFRC;LRP1;CD81;SLC40A1;SLC4A1;UMOD;IDE;LIN7C;ABCB11;SLC4A4;SLC7A1;EGFR;AQP1;ATP7B;EPCAM;CA4;FLOT1;FLOT2;SLC12A6;ATP7A;CNNM2;RHBG;LDLR;SLC19A1;ABCC4;CXADR;SLC16A1;ANXA2;SLC6A13;ATP1B3;ANK3;SYNJ2BP;SLC5A6;TJP1;LRRC7;CTNNB1;SLC22A8;SLC29A1;CDH17;FOLR1;CD44
CC	GO::0005912	adherens junction	39	39/132	3.45313e-06	2.98594e-05	2.57229	32.3498	2.40192	CTNND1;PTPRM;LIN7C;CNN3;CDH6;PDLIM1;SDCBP;ARVCF;BAIAP2L1;CDH2;SH3BP1;FLOT1;CTNNA1;FLOT2;PDLIM5;PDLIM4;S100A11;PDLIM7;CXADR;ANXA1;ANXA2;TMOD3;SHROOM2;SORBS1;BAIAP2;SHROOM4;PPP1CA;CAMSAP3;TJP1;CEACAM1;TRPV4;CDH11;ZYX;CTNNB1;PKP4;KIFC3;TLN1;VCL;FERMT2
CC	GO::0005789	endoplasmic reticulum membrane	144	144/712	3.5278e-06	2.99185e-05	1.57107	19.7246	1.83333	AHCYL1;LPGAT1;TUSC3;PROS1;PLOD2;PLOD1;ABHD12;GJA1;POFUT2;STS;BCAP29;PTGDS;PDGFRA;ALG8;ACSL1;TAP2;ALG14;ALG3;CYBB;ACSL4;CYBA;ACSL3;POR;TMX3;SLC9A6;ILVBL;TMX1;UBA52;SLC27A2;RTN3;COPA;TMED10;RETSAT;LMAN2L;SAR1B;TEX264;COPB1;RPN1;B3GLCT;MGST1;ITPR2;HTRA2;PLD4;ABCB9;UBE2J2;RTN4;PLD3;MTDH;APOO;SGPL1;RDH11;RDH14;RCE1;RAB6A;APOB;PDZD8;HMOX2;VTI1B;MPDU1;SEC16A;CAV1;SURF4;SLC16A11;ERLIN2;PAFAH2;CHERP;G6PC3…
CC	GO::0035579	specific granule membrane	30	30/91	4.01666e-06	3.34216e-05	3.0126	37.4318	-0.730297	ITGAM;TMEM63A;ATP8A1;ITGB2;UBR4;SLC2A5;ITGAL;STK10;PGRMC1;RAP1A;PLAU;CLEC5A;ITGAV;ATP6V1D;HMOX2;AP1M1;TMEM30A;CD93;ADAM10;CYBB;CYBA;KCNAB2;CKAP4;BST1;CEACAM1;DNAJC5;SLCO4C1;LAMTOR2;SLC27A2;LAMTOR3
CC	GO::0030863	cortical cytoskeleton	22	22/58	5.96747e-06	4.78483e-05	3.7382	44.9675	2.13201	DBNL;GSN;WDR1;RDX;SHROOM2;SLC4A1;CORO1A;SHROOM4;EEF1A1;AKAP13;LASP1;CDH2;CTTN;TRPV4;CAPN2;FLOT1;LANCL2;MYADM;FLOT2;HCLS1;MAPRE1;DBN1
CC	GO::0005758	mitochondrial intermembrane space	22	22/58	5.96747e-06	4.78483e-05	3.7382	44.9675	-4.26401	TRAP1;NDUFA8;NDUFB7;PNPT1;CLPB;AGK;TIMM9;COX17;AK2;TIMM23;HTRA2;ARL2;PPOX;SOD1;CHCHD4;OPA1;AIFM1;SDHAF3;CYCS;NDUFS1;COA7;FBXL4
CC	GO::0033180	proton-transporting V-type ATPase, V1 domain	7	7/8	7.79804e-06	5.99802e-05	42.6784	501.968	-2.64575	ATP6V1A;ATP6V1G1;ATP6V1B2;ATP6V1H;ATP6V1E1;ATP6V1C1;ATP6V1C2
CC	GO::0000221	vacuolar proton-transporting V-type ATPase, V1 domain	7	7/8	7.79804e-06	5.99802e-05	42.6784	501.968	-2.64575	ATP6V1A;ATP6V1G1;ATP6V1B2;ATP6V1H;ATP6V1E1;ATP6V1C1;ATP6V1C2
CC	GO::0005579	membrane attack complex	6	6/6	7.88855e-06	5.99802e-05	103056	1.21092e+06	1.63299	C5;C6;C7;C9;C8B;C8A
CC	GO::0140275	MIB complex	9	9/13	9.1868e-06	6.7523e-05	13.7254	159.184	-3	HSPA9;APOO;CHCHD3;SAMM50;APOOL;MTX2;CHCHD6;DNAJC11;IMMT
CC	GO::0001401	SAM complex	9	9/13	9.1868e-06	6.7523e-05	13.7254	159.184	-3	HSPA9;APOO;CHCHD3;SAMM50;APOOL;MTX2;CHCHD6;DNAJC11;IMMT
CC	GO::0016471	vacuolar proton-transporting V-type ATPase complex	11	11/19	1.09976e-05	7.95072e-05	8.39175	95.8156	-2.7136	ATP6V1A;ATP6V1G1;ATP6AP2;ATP6V1B2;ATP6V1H;TCIRG1;ATP6V1E1;ATP6V0D1;ATP6V1C1;ATP6V1F;ATP6V1C2
CC	GO::0022627	cytosolic small ribosomal subunit	17	17/40	1.15768e-05	8.23448e-05	4.51667	51.3388	2.18282	MRPS11;RPS5;RPS6;RPS27L;HBA1;RPS26;RPS17;RPS18;RPS29;RPS20;RPS27A;UBA52;RPS13;RPS24;RPS12;EIF2A;RPS23
CC	GO::0031526	brush border membrane	16	16/37	1.60328e-05	0.00011223	4.65473	51.3923	-3	SLC34A2;SLC6A19;SLC22A5;PEX19;SLC34A1;SLC3A1;LRP2;AQP1;MFSD10;CA4;GNA12;CDHR2;ATP6V0A4;CDHR5;SLC28A1;ABCG2
CC	GO::0005911	cell-cell junction	64	64/271	1.76302e-05	0.000121483	1.90089	20.8069	3	WDR1;CTNND1;PTPRM;F11R;ACTG1;CDH6;PNN;GJA1;BAIAP2L1;CDH2;FLOT1;FLOT2;CXADR;ANXA1;MAP2K2;ANXA2;ACTN1;TMOD3;PLEKHG5;MAGI2;SHROOM2;SHROOM4;RAP2C;CEACAM1;CDH11;MYADM;FSCN1;PKP4;TLN1;VCL;AHNAK;TWF1;LIN7C;MTDH;CNN3;CNN2;PDLIM1;SDCBP;ARVCF;SH3BP1;EPB41L3;CTNNA1;FLNA;STX3;PDLIM5;PAK2;PDLIM4;S100A11;PDLIM7;JAM3;SORBS1;BAIAP2;CDC42BPA;PPP1CA;TJP1;NPHS1;PTK7;TRPV4;FAT1;ZYX;CTNNB1;ESAM;FERMT2;LIMS1
CC	GO::0030659	cytoplasmic vesicle membrane	83	83/380	2.56684e-05	0.00017415	1.72091	18.1905	0.76835	ITGB1;TFRC;TMEM179B;ICA1;ARHGAP1;TCIRG1;ANTXR2;LGALS3;GJA1;IYD;ANPEP;CHMP1B;MRC1;CA4;AP1S1;ANKFY1;VPS35;KIF1B;CTSD;APPL2;AP2M1;WLS;MME;CD93;ATP6AP1;ATP6AP2;AP1B1;VPS13A;VPS37A;RBSN;ZDHHC17;MFSD10;SERPINB6;EXOC3;ATP6V0D1;CHMP6;UBA52;ATP6V0C;VPS28;CD44;CD63;CAMK2D;TMED10;LRP1;COPB1;VPS4B;HTT;ITPR2;IQGAP1;IQGAP2;EGFR;CORO1C;GGA1;RAP1A;IRAK1;RAB23;RAB24;AP2S1;ATP6V0A4;CD14;APOB;RPS27A;RAB6A;LDLR;AP1M…
CC	GO::0097525	spliceosomal snRNP complex	19	19/51	3.41598e-05	0.00022825	3.62897	37.322	3.90007	SF3A3;SF3B5;SF3B3;SF3A2;DDX23;HTATSF1;PRPF8;LSM4;LSM8;PRPF6;PHF5A;SNRPD2;SNRNP70;LUC7L3;PPIH;SNRPA1;SNRNP200;LUC7L2;SNRPB
CC	GO::0031970	organelle envelope lumen	22	22/64	3.63603e-05	0.000239327	3.20305	32.7417	-4.26401	TRAP1;NDUFA8;NDUFB7;PNPT1;CLPB;AGK;TIMM9;COX17;AK2;TIMM23;HTRA2;ARL2;PPOX;SOD1;CHCHD4;OPA1;AIFM1;SDHAF3;CYCS;NDUFS1;COA7;FBXL4
CC	GO::0005742	mitochondrial outer membrane translocase complex	11	11/21	3.90404e-05	0.000253189	6.71262	68.1392	-3.31662	HSPA9;APOO;TOMM40;CHCHD3;SAMM50;APOOL;MTX2;CHCHD6;DNAJC11;IMMT;TOMM5
CC	GO::0098858	actin-based cell projection	26	26/83	4.69665e-05	0.000300177	2.7908	27.8134	-0.784465	ITGB1;GPM6A;TWF2;USH1C;TWF1;ESPN;IQGAP2;CDC42;SLC9A3R1;TUBB3;PODXL;MYO6;PROM1;JAM3;CXADR;RDX;MYO7B;MYO7A;VIL1;MYO1B;TRPV4;FSCN1;LCP1;UTRN;CD44;MYO1F
CC	GO::0071953	elastic fiber	5	5/5	5.59541e-05	0.000352511	85880	840849	2.23607	MFAP4;EFEMP2;ELN;FBLN1;FBLN5
CC	GO::0005684	U2-type spliceosomal complex	27	27/89	6.33267e-05	0.000393339	2.66459	25.7592	3.65655	SF3B5;SF3B3;EIF4A3;CASC3;PRPF19;HTATSF1;PRPF8;SART1;SNRPD2;SNRNP70;U2AF2;DHX16;SF3A3;AQR;SF3A2;PRPF38A;CCDC12;LSM4;CDC40;LSM8;PRPF6;PHF5A;LUC7L3;SNRPA1;SNRNP200;LUC7L2;SNRPB
CC	GO::0005834	heterotrimeric G-protein complex	14	14/33	7.01222e-05	0.000429499	4.49893	43.0335	-1.06904	GNAZ;GNAI3;GNG11;GNAI1;GNAI2;GNG2;GNG5;GNA11;GNG7;GNB2;GNA12;GNB1;GNAS;GNB4
CC	GO::0099513	polymeric cytoskeletal fiber	59	59/256	7.69292e-05	0.000459964	1.83909	17.421	4.03586	SYNM;KIF12;ACTG1;POLB;PNN;TUBA1C;TUBB3;PSTPIP2;DPYSL2;TCP11L1;RAC2;PLS3;KIF21A;KIF1B;DNM1L;PLS1;DYNC2H1;ANXA1;DBNL;MAP2K2;TPM4;DST;MAP1S;TPM3;ACTN1;TPM1;KCNAB2;TUBG1;TUBA4A;SHROOM4;CTTN;KIF2A;PALLD;MAP1B;HCLS1;LCP1;MAPRE1;DBN1;PLEC;MACF1;TWF2;WAS;TWF1;IQGAP1;AIF1;CORO1A;CORO1B;HDAC6;MTA1;MICAL1;MYO6;MARK2;DYNC1H1;MYO5A;TUBB4B;LRPPRC;MYO1B;DNAJA3;VIM
CC	GO::0035577	azurophil granule membrane	20	20/58	7.71822e-05	0.000459964	3.21683	30.4613	0.894427	PIGR;CD63;TMEM30A;ATP8A1;TMEM179B;GAA;SURF4;MGST1;NDUFC2;DNAJC13;MAGT1;PSEN1;CKAP4;DDOST;DNAJC5;LAMP2;SLCO4C1;CPNE3;CD68;ATP6V0C
CC	GO::0000323	lytic vacuole	52	52/219	8.9061e-05	0.000523679	1.91061	17.8187	1.6641	CTSZ;TMEM97;LIPA;CTSS;SGSH;STS;NAGLU;LAMP2;PIP4K2A;EPG5;VPS35;CD34;CTSD;CHID1;DTX3L;GAA;RNASET2;ATP6AP2;RRAGA;RRAGC;NPC1;NAAA;VAMP4;SIDT2;ARL8B;ASAH1;GRN;SRC;UNC93B1;ABCB9;LRP2;AP3M1;AGA;LDLR;ARSB;CTSA;ABCA2;NAPSA;ACE;MYO5A;MTOR;GFAP;TPCN1;GALC;PPT1;RAB9A;TPP1;OCIAD2;LAMTOR4;CD68;ADA;LGMN
CC	GO::0005840	ribosome	20	20/62	0.000218885	0.00127011	2.90979	24.5207	4.47214	RPL30;RPL31;DHX9;RPL23;RPS5;RPL11;RPL13A;RRBP1;RPL10A;RPL9;RPS26;RPS17;RPL18A;RPS18;RPS29;APEX1;RPL15;RPS13;RPL19;RPS23
CC	GO::0030175	filopodium	19	19/58	0.000249349	0.00142809	2.9764	24.6942	1.14708	ITGB1;GPM6A;CXADR;RDX;TWF2;TWF1;IQGAP2;SYNE2;CDC42;VIL1;MYO1B;FXR2;TUBB3;PODXL;TRPV4;FSCN1;ITGAV;LCP1;UTRN
CC	GO::0070821	tertiary granule membrane	22	22/73	0.000324519	0.00183478	2.63642	21.1788	0.852803	MGAM;ITGAM;TMEM63A;CD93;GAA;COPB1;ITGB2;ATP6AP2;UBR4;ADAM10;CYBB;CYBA;KCNAB2;SERPINB6;RAP2C;CEACAM1;PLAU;CLEC5A;SIRPA;LAMTOR2;ATP6V0C;LAMTOR3
CC	GO::1904724	tertiary granule lumen	18	18/55	0.000364623	0.00203543	2.97145	23.5239	1.41421	CYFIP1;CSTB;ORM1;ASAH1;DBNL;CANT1;HBB;CFP;ILF2;CTSS;CNN2;LRG1;FTH1;B2M;CTSD;SPTAN1;NIT2;PGM1
CC	GO::0098573	intrinsic component of mitochondrial membrane	7	7/12	0.000457546	0.00252222	8.53369	65.6209	-2.64575	ABCB10;MFN1;MFN2;MFF;PPOX;SLC25A4;TMEM70
CC	GO::0010008	endosome membrane	68	68/325	0.000481112	0.00261939	1.62432	12.4088	1.45521	ITGB1;TFRC;ARHGAP1;ECE1;TCIRG1;ANTXR2;CHMP1B;MRC1;LAMP2;ANXA6;ANKFY1;VPS35;ATP7A;B2M;CTSD;APPL2;AP2M1;WLS;PDIA3;ANXA1;ANXA2;ATP6AP1;ATP6AP2;VPS13A;VPS37A;RBSN;RAP2C;SLC9A6;ATP6V0D1;CHMP6;UBA52;ATP6V0C;OPTN;VPS28;CD63;VPS4B;ABCB11;EGFR;PLD3;CORO1C;GGA1;RAP1A;IRAK1;RAB23;AP2S1;ATP6V0A4;CD14;APOB;RPS27A;RAB11FIP3;LDLR;ATP9A;VTI1B;MON2;CAV1;AP3D1;DNAJC13;TPCN1;EHD1;FIG4;TF;CLCN5;MYO1B;SNX17;LAMTOR2;C…
CC	GO::0099512	supramolecular fiber	9	9/19	0.000530954	0.0028555	5.48824	41.3859	3	MFAP5;MFAP4;EFEMP2;ELN;MFAP2;LTBP4;FBLN1;FBLN5;FBN1
CC	GO::0005902	microvillus	18	18/57	0.000593797	0.003155	2.81874	20.9403	-2.35702	RDX;MYO7B;USH1C;MYO7A;ESPN;VIL1;SLC9A3R1;MYO1B;PODXL;CDHR2;MYO6;FSCN1;ITGAV;CDHR5;PROM1;CD44;MYO1F;JAM3
CC	GO::0035580	specific granule lumen	19	19/62	0.000643268	0.00337715	2.69889	19.834	2.06474	CYFIP1;ORM1;PDXK;CANT1;CTSZ;CFP;ILF2;NFKB1;CNN2;LRG1;LRRC7;LCN2;B2M;CTSD;SPTAN1;NIT2;VCL;FRK;DNASE1L1
CC	GO::0005769	early endosome	57	57/266	0.000724368	0.00375819	1.67234	12.0914	0.662266	NRP1;PTPN23;EEA1;AP4M1;CHMP1A;FLOT1;ANKFY1;VPS35;ATP7A;B2M;WLS;ANXA1;MAP2K2;MME;DTX3L;APOA2;APOA1;APOA4;RAB32;SLC9A6;RAPGEF1;ATP6V0D1;VPS28;ASAH1;LRP1;USP10;TGFBRAP1;HTT;PLD4;ABCB9;PHB;TM9SF4;EGFR;PLD3;HSPD1;GGA1;RAP1A;APOE;APOB;LDLR;PDLIM4;ATP9A;VTI1B;PTPN1;MON2;CAV1;MYO5A;DNAJC13;EHD1;FIG4;TF;CLCN5;MYO1B;SNX17;NAPEPLD;SIGLEC1;PICALM
CC	GO::0031253	cell projection membrane	25	25/92	0.000750108	0.00384648	2.2808	16.411	-2.6	SLC22A5;SLC3A1;LRP2;SYNE2;AQP1;SLC9A3R1;PODXL;CA4;GNA12;ITGAV;ATP6V0A4;BBS4;SLC12A2;SLC34A2;SLC6A19;PEX19;SLC34A1;MFSD10;CDHR2;FSCN1;CDHR5;UTRN;SHANK3;SLC28A1;ABCG2
CC	GO::0005686	U2 snRNP	9	9/20	0.000844952	0.00428303	4.98902	35.3035	2.33333	SF3A3;SF3B5;SF3B3;SF3A2;PHF5A;SNRPD2;SNRPA1;HTATSF1;SNRPB
CC	GO::0042627	chylomicron	6	6/10	0.000992192	0.00496458	9.14053	63.2122	2.44949	APOH;APOA2;APOA1;APOA4;APOE;APOB
CC	GO::0071005	U2-type precatalytic spliceosome	16	16/50	0.00100192	0.00496458	2.8728	19.8391	3	SF3A3;SF3B5;SF3B3;SF3A2;PRPF38A;PRPF8;LSM4;SART1;LSM8;PRPF6;PHF5A;SNRPD2;DHX16;SNRPA1;SNRNP200;SNRPB
CC	GO::0045335	phagocytic vesicle	26	26/100	0.00121387	0.00594797	2.14754	14.4184	2.74563	NCF1;UNC93B1;PIK3R4;PLD4;TCIRG1;CORO1A;CTSS;RAB23;RAC2;ATP6V0A4;ITGAV;ATP7A;B2M;APPL2;PDIA3;SYK;ANXA3;TAP2;CYBB;CYBA;MTOR;RAB32;RAB9A;ATP6V0D1;SEC22B;ATP6V0C
CC	GO::0042827	platelet dense granule	9	9/21	0.00129455	0.0062736	4.573	30.4086	2.33333	LGALS3BP;ABCC4;CD63;ITIH4;ECM1;ITIH3;APOH;LAMP2;SERPINA4
CC	GO::0071011	precatalytic spliceosome	16	16/52	0.00159881	0.00766386	2.71288	17.4669	3	SF3A3;SF3B5;SF3B3;SF3A2;PRPF38A;PRPF8;LSM4;SART1;LSM8;PRPF6;PHF5A;SNRPD2;DHX16;SNRPA1;SNRNP200;SNRPB
CC	GO::0005730	nucleolus	132	132/733	0.00164549	0.00780278	1.35232	8.66796	4.52602	RPL4;RPL5;RPL3;TMEM179B;EIF4A3;HNRNPR;NOC2L;RRP9;PYCARD;FBL;PDK3;CPNE3;RPS13;DDX18;NOM1;MAP1S;RPL23;RPS6;VRK1;IMP4;SDHA;HDHD3;ILF2;EEF1A1;DKC1;KAT6A;NCL;RPL26;SRSF5;SRSF9;DDX5;PRKDC;DHX9;ARL2;TWF1;ABCB8;RPF2;RPF1;PDCD11;PODXL;S100A13;RRS1;MDN1;SRPK2;PDHA1;CBX5;IQSEC1;XRCC1;SMARCA4;EIF6;STK24;GRB2;ATM;ANP32B;TOP2B;RBM28;MRPS15;DOCK4;ACADVL;HSPB6;NVL;SRP54;HMGB2;PIK3CB;CHD3;WDR43;OASL;PTBP1;MRPL40;…
CC	GO::0036056	filtration diaphragm	4	4/5	0.00176002	0.00800174	24.3617	154.512	-1	NPHS1;PODXL;MAGI2;IQGAP1
CC	GO::0005947	mitochondrial alpha-ketoglutarate dehydrogenase complex	4	4/5	0.00176002	0.00800174	24.3617	154.512	-2	BCKDHA;BCKDK;BCKDHB;DBT
CC	GO::0045252	oxoglutarate dehydrogenase complex	4	4/5	0.00176002	0.00800174	24.3617	154.512	-2	OGDH;DLST;OGDHL;DLD
CC	GO::0036057	slit diaphragm	4	4/5	0.00176002	0.00800174	24.3617	154.512	-1	NPHS1;PODXL;MAGI2;IQGAP1
CC	GO::0031904	endosome lumen	10	10/26	0.00188822	0.00847698	3.8113	23.9049	2.52982	AP4M1;RAB32;CD63;AP4E1;APOB;PDLIM4;B2M;AP4B1;CTSS;LGMN
CC	GO::0099738	cell cortex region	6	6/11	0.00192222	0.00847698	7.31199	45.7312	0.816497	ACTR1A;NUMA1;CTSZ;ENO1;GNAI1;MYL12B
CC	GO::0001527	microfibril	6	6/11	0.00192222	0.00847698	7.31199	45.7312	2.44949	MFAP5;MFAP4;EFEMP2;MFAP2;LTBP4;FBN1
CC	GO::0061617	MICOS complex	5	5/8	0.00215701	0.00941822	10.1531	62.3304	-2.23607	APOO;CHCHD3;APOOL;CHCHD6;IMMT
CC	GO::0031981	nuclear lumen	133	133/745	0.00220118	0.00951689	1.33768	8.18493	4.59568	RPL4;RPL5;RPL3;TMEM179B;EIF4A3;HNRNPU;HNRNPR;NOC2L;RRP9;PYCARD;FBL;PDK3;CPNE3;RPS13;DDX18;NOM1;MAP1S;RPL23;RPS6;VRK1;IMP4;SDHA;HDHD3;ILF2;EEF1A1;DKC1;KAT6A;NCL;RPL26;SRSF5;SRSF9;DDX5;PRKDC;DHX9;ARL2;TWF1;ABCB8;RPF2;RPF1;PDCD11;PODXL;S100A13;RRS1;MDN1;SRPK2;PDHA1;CBX5;IQSEC1;XRCC1;SMARCA4;EIF6;STK24;GRB2;ATM;ANP32B;TOP2B;RBM28;MRPS15;DOCK4;ACADVL;HSPB6;NVL;SRP54;HMGB2;PIK3CB;CHD3;WDR43;SYNE2;OASL;…
CC	GO::0033176	proton-transporting V-type ATPase complex	7	7/15	0.00251995	0.0105838	5.33262	31.9078	-1.88982	ATP6V1G1;ATP6AP1;ATP6AP2;TCIRG1;ATP6V0D1;ATP6V1D;ATP6V1F
CC	GO::0034385	triglyceride-rich plasma lipoprotein particle	7	7/15	0.00251995	0.0105838	5.33262	31.9078	2.64575	APOH;APOA2;APOC4;APOA1;APOA4;APOE;APOB
CC	GO::0034361	very-low-density lipoprotein particle	7	7/15	0.00251995	0.0105838	5.33262	31.9078	2.64575	APOH;APOA2;APOC4;APOA1;APOA4;APOE;APOB
CC	GO::0030670	phagocytic vesicle membrane	14	14/45	0.00273593	0.0113825	2.75548	16.2609	1.60357	ANXA3;PIK3R4;TAP2;CYBB;CYBA;TCIRG1;RAC2;ATP6V0A4;ATP7A;SEC22B;ATP6V0D1;B2M;ATP6V0C;APPL2
CC	GO::0045121	membrane raft	36	36/163	0.00377075	0.0155411	1.73342	9.67334	2.33333	RTN4R;ITGB1;ITGAM;ASAH2;AHNAK;SRC;ITGB2;PSEN1;EGFR;SDCBP;LDHB;GJA1;PPP2R1B;PRKAR2A;CAPN2;SERPINH1;FLOT1;CD14;PRKACA;CTSD;S100A10;LYN;CXADR;ANXA2;MME;CAV1;RFTN1;ERLIN2;SORBS1;PTPRC;CD8A;MYADM;PPT1;TPP1;CD48;ABCG2
CC	GO::0044291	cell-cell contact zone	14	14/47	0.00426162	0.0173555	2.58818	14.1266	0.534522	AHNAK;ANK3;SLC8A1;RAP2C;GJA1;DES;TMEM65;CDH2;FLOT1;FLOT2;PKP4;VCL;YWHAH;JAM3
CC	GO::0005750	mitochondrial respiratory chain complex III	5	5/9	0.00428969	0.0173555	7.6144	41.5102	-2.23607	UQCRFS1;UQCRC2;UQCR10;CYC1;UQCRH
CC	GO::0031428	box C/D RNP complex	4	4/6	0.00468751	0.0187926	12.1801	65.3203	2	NOP56;FBL;NOP58;RRP9
CC	GO::0030139	endocytic vesicle	40	40/189	0.00517555	0.0205623	1.64188	8.64257	2.84605	CAMK2D;SPARC;LRP1;GOLIM4;CLTB;PLD4;HBB;CORO1A;CTSS;DPP4;HPX;RAB23;MYO6;RAB24;AP2S1;FLOT2;ITGAV;APOE;APOB;RPS27A;RAB11FIP3;AP2M1;WLS;PDIA3;MSR1;CAV1;PLEKHG5;APOA1;HBA1;MTOR;RAB32;EHD1;TF;LMBRD1;HEATR5B;NOSTRIN;RAB9A;STAM2;UBA52;PICALM
CC	GO::0002102	podosome	6	6/13	0.00554378	0.0218286	5.22224	27.13	1.63299	GSN;DBNL;FSCN1;LPXN;LCP1;FERMT3
CC	GO::0098588	bounding membrane of organelle	133	133/767	0.00620407	0.0242123	1.28955	6.55418	1.47409	SLC35B2;SLC35B4;TFRC;TMEM179B;PROS1;GOLIM4;ANTXR2;PYCARD;LGALS3;GJA1;ANPEP;BSG;AP1S1;ANKFY1;CHP1;VPS35;ARFIP1;B2M;AP2M1;WLS;CD93;TAP2;AP1B1;CSNK1D;ATP6V0D1;UBA52;OPTN;VPS28;ARL8B;COPA;TMED10;LMAN2L;COPB1;ITPR2;IQGAP1;IQGAP2;PLD3;CORO1C;APOO;UGCG;RAP1A;MAN2A2;IRAK1;ST3GAL5;ATP6V0A4;CD14;RAB6A;APOB;ST3GAL2;AP1M1;TRAPPC3;MSR1;GPR108;CAV1;SURF4;DNAJC13;B3GALT5;CHERP;EHD1;TF;PTPRC;NAT8;NOSTRIN;ITGB1;S…
CC	GO::0042788	polysomal ribosome	10	10/30	0.00626597	0.0242394	3.04833	15.463	3.16228	RPS26;RPL30;RPL18A;RPL31;DHX9;RPS29;RPL11;RPL10A;RPL19;RPS23
CC	GO::0005751	mitochondrial respiratory chain complex IV	5	5/10	0.00758719	0.0290952	6.09117	29.7328	-2.23607	NDUFA4;COX4I1;UQCRFS1;UQCRC2;COX5A
CC	GO::0005774	vacuolar membrane	13	13/45	0.00766428	0.0291375	2.47768	12.0692	-1.94145	NAPA;SH3GLB1;ATP6V1G1;TEX264;ATP6AP2;TCIRG1;NAPG;MAP1LC3B;LMBRD1;ATG16L2;ATP6V0D1;ATP6V1F;ARL8B
CC	GO::0009898	cytoplasmic side of plasma membrane	15	15/55	0.00776544	0.0292698	2.28765	11.1136	-0.258199	MAP2K2;CHUK;HTRA2;SPTB;SHROOM4;IKBKB;SPTA1;MIEN1;PTPRC;RASA3;CHMP4C;PKP4;ACP1;C2CD2L;EXOC1
CC	GO::0031089	platelet dense granule lumen	6	6/14	0.00855456	0.0319709	4.5692	21.7553	2.44949	LGALS3BP;ITIH4;ECM1;ITIH3;APOH;SERPINA4
CC	GO::0005770	late endosome	39	39/189	0.00878259	0.0325473	1.5895	7.52626	-0.160128	CD63;GRN;SRC;PIK3R4;HTT;PLD3;CTSS;HDAC6;RAP1A;ATP7B;CHMP1B;LAMP2;CHMP1A;ANXA6;VPS35;ATP7A;LDLR;ANKRD13A;VTI1B;CHID1;MAP2K2;ANXA2;EXOC8;ABCA3;VTA1;MAGI2;MYO5A;FIG4;TF;CHMP4C;CHMP3;RAB9A;LAMTOR2;SIGLEC1;OSBPL1A;CHMP6;CD68;LGMN;CHMP5
CC	GO::0101003	ficolin-1-rich granule membrane	16	16/61	0.00906354	0.0333085	2.16917	10.2027	2	MGAM;CD93;TMEM179B;GAA;COPB1;ITGB2;ATP6AP2;UBR4;TCIRG1;SERPINB6;LGALS3;LAMP2;SIRPA;ENPP4;ATP6V0C;VPS35L
CC	GO::0097526	spliceosomal tri-snRNP complex	10	10/32	0.0103209	0.0373076	2.77089	12.6729	2.52982	SART1;LSM8;PRPF6;SNRPD2;DDX23;PPIH;SNRNP200;PRPF8;LSM4;SNRPB
CC	GO::0046540	U4/U6 x U5 tri-snRNP complex	10	10/32	0.0103209	0.0373076	2.77089	12.6729	2.52982	SART1;LSM8;PRPF6;SNRPD2;DDX23;PPIH;SNRNP200;PRPF8;LSM4;SNRPB
CC	GO::0034364	high-density lipoprotein particle	7	7/19	0.0118097	0.0416699	3.55425	15.7768	2.64575	APOH;APOA2;APOC4;APOA1;APOA4;APOE;CLU
CC	GO::0016514	SWI/SNF complex	7	7/19	0.0118097	0.0416699	3.55425	15.7768	1.88982	SMARCC1;SMARCD2;SMARCC2;ACTL6A;BRD9;ARID1A;SMARCA4
CC	GO::0030135	coated vesicle	20	20/84	0.0118112	0.0416699	1.9071	8.46505	0.894427	SERPINA1;HIP1;TMED10;LMAN2L;CTSZ;HIP1R;HSPD1;LMBRD1;SEC23IP;SNX18;FCHO2;AAK1;TMED7;ERGIC3;TMED5;ERGIC1;CNIH4;TMED4;AP1M1;PICALM
CC	GO::0031528	microvillus membrane	5	5/11	0.012308	0.0420607	5.07568	22.3203	-1.34164	SLC9A3R1;PODXL;CDHR2;CDHR5;ITGAV
CC	GO::0071564	npBAF complex	5	5/11	0.012308	0.0420607	5.07568	22.3203	2.23607	SMARCC1;SMARCC2;ACTL6A;ARID1A;SMARCA4
CC	GO::0016580	Sin3 complex	5	5/11	0.012308	0.0420607	5.07568	22.3203	2.23607	MORF4L1;HDAC2;RBBP4;HDAC1;SIN3A
CC	GO::0030134	COPII-coated ER to Golgi transport vesicle	19	19/79	0.0124842	0.0420607	1.93229	8.46979	1.60591	SEC13;SEC23A;SERPINA1;TMED10;LMAN2L;SAR1B;SEC16A;CTSZ;SEC23IP;TMED7;ERGIC3;SEC22B;B2M;FOLR1;TMED5;ERGIC1;CNIH4;TMED4;VTI1B
CC	GO::0071010	prespliceosome	6	6/15	0.0125776	0.0420607	4.06127	17.7715	2.44949	SF3A2;U2AF2;SNRNP70;LUC7L3;LUC7L2;SNRPB
CC	GO::0071004	U2-type prespliceosome	6	6/15	0.0125776	0.0420607	4.06127	17.7715	2.44949	SF3A2;U2AF2;SNRNP70;LUC7L3;LUC7L2;SNRPB
CC	GO::0030666	endocytic vesicle membrane	33	33/158	0.0125896	0.0420607	1.61285	7.05603	2.95932	CAMK2D;TFRC;LRP1;PIK3R4;TCIRG1;LRP2;EGFR;TGOLN2;RAC2;AP2S1;ATP6V0A4;APOE;APOB;ATP7A;RPS27A;B2M;LDLR;AP2M1;WLS;MSR1;ANXA3;EGF;CAV1;TAP2;CYBB;CYBA;TF;NOSTRIN;ATP6V0D1;VAMP4;SEC22B;UBA52;ATP6V0C
MF	GO::0003723	RNA binding	392	392/1406	1.02834e-44	1.05302e-41	2.56909	260.213	7.87919	RPL4;RPL5;RPL30;RPL3;TFRC;RPL31;RPL34;HNRNPU;C4BPA;HNRNPR;ENO1;NOC2L;RPL9;RRP9;ALKBH5;PSMD4;DDX17;DDX18;MBNL1;RPL23;DDX39A;DDX39B;NUP98;RPL26;RPL28;DUS3L;PRKDC;RPN1;MRPL15;ZC3HAV1;MRPL10;MRPL11;MTDH;SERPINH1;RRS1;PRPF38A;MTERF4;RDX;A1CF;MRPL21;PRRC2A;DHFR;HNRNPL;HNRNPM;EIF5;HNRNPK;AGO2;TRIP6;HNRNPD;HNRNPC;CPEB2;RPLP0;ADK;SRP54;MRPL37;MRPL32;WDR43;IFIH1;MRPL42;MRPL40;CSRP1;TMSB4X;ANXA7;RRP12;CLUH;…
MF	GO::0045296	cadherin binding	117	117/322	9.20487e-24	4.71289e-21	3.57809	189.79	5.08475	RPL34;CTNND1;ENO1;FNBP1L;F11R;BZW2;CDH6;BAIAP2L1;CDH2;BSG;RUVBL1;TRIM25;MB21D2;EIF2A;SH3GLB1;TMOD3;CSNK1D;ANK3;GAPVD1;CD2AP;FSCN1;TAGLN2;PKP4;TLN1;PFN1;VCL;MACF1;TXNDC9;PDXDC1;TWF2;TWF1;ARHGAP18;ZC3HAV1;IQGAP1;PSEN1;CORO1B;RTN4;CNN3;SLC9A3R2;CNN2;LDHA;KLC2;CALD1;COBLL1;SFN;PROM1;ARGLU1;S100A11;MARK2;RDX;EEF2;PRDX6;EHD1;RPS26;HNRNPK;EIF5;EIF2S3;STK24;PICALM;ITGB1;LAD1;DOCK9;YWHAB;PTPRO;OLA1;ARHGAP…
MF	GO::0015453	oxidoreduction-driven active transmembrane transporter activity	36	36/58	4.63262e-17	1.5068e-14	10.0682	378.674	-6	NDUFA13;NDUFB8;NDUFB7;NDUFB6;NDUFB10;NDUFA12;NDUFB5;COX15;COX4I1;NDUFA10;NDUFB2;NDUFB1;UQCR10;COX5B;COX5A;UQCRH;UQCRFS1;NDUFV3;NDUFV2;NDUFV1;NDUFA9;CYB5A;NDUFA8;NDUFA6;NDUFA5;NDUFA4;NDUFA3;NDUFA2;NDUFC2;NDUFS8;NDUFS7;NDUFS4;NDUFS3;UQCRC1;NDUFS2;NDUFS1
MF	GO::0050136	NADH dehydrogenase (quinone) activity	27	27/35	7.35743e-17	1.5068e-14	20.7158	769.554	-5.19615	NDUFB8;NDUFA13;NDUFB7;NDUFB6;NDUFB10;NDUFA12;NDUFB5;NDUFA10;NDUFB2;NDUFB1;NDUFV3;NDUFV2;NDUFV1;NDUFA9;NDUFA8;NDUFA6;NDUFA5;NDUFA4;NDUFA3;NDUFA2;NDUFC2;NDUFS8;NDUFS7;NDUFS4;NDUFS3;NDUFS2;NDUFS1
MF	GO::0008137	NADH dehydrogenase (ubiquinone) activity	27	27/35	7.35743e-17	1.5068e-14	20.7158	769.554	-5.19615	NDUFB8;NDUFA13;NDUFB7;NDUFB6;NDUFB10;NDUFA12;NDUFB5;NDUFA10;NDUFB2;NDUFB1;NDUFV3;NDUFV2;NDUFV1;NDUFA9;NDUFA8;NDUFA6;NDUFA5;NDUFA4;NDUFA3;NDUFA2;NDUFC2;NDUFS8;NDUFS7;NDUFS4;NDUFS3;NDUFS2;NDUFS1
MF	GO::0050660	flavin adenine dinucleotide binding	27	27/55	6.63389e-10	1.13218e-07	5.9119	124.94	-3.65655	GCDH;ACADVL;KDM1A;ETFDH;ETFA;PPOX;ACADL;AIFM1;MICAL1;LDHD;XDH;NQO2;GSR;CYBB;MTHFR;MICAL2;SDHA;KMO;PRODH2;GFER;POR;DAO;ACOX2;ILVBL;ACOX1;ACOX3;DLD
MF	GO::0016616	oxidoreductase activity, acting on the CH-OH group of donors, NAD or NADP as acceptor	34	34/87	7.83722e-09	1.14647e-06	3.93712	73.4839	-4.45896	DHRS11;HIBADH;HSD17B4;HSD17B7;HSD17B8;HSD17B10;ADH5;LDHB;LDHA;SPR;RDH11;LDHD;ME1;PHGDH;HADH;CBR4;ABCC4;MIOX;MDH1;MDH2;DCXR;AKR1C1;KCNAB2;PTGR1;DHRS3;DHRS4;HADHB;UGDH;HADHA;GRHPR;BDH2;ZADH2;EHHADH;IMPDH2
MF	GO::0003995	acyl-CoA dehydrogenase activity	9	9/9	2.20642e-08	2.82422e-06	154584	2.72521e+06	-3	GCDH;ACADVL;ACADL;IVD;ACAD9;ACADM;ACAD11;ACADSB;ACADS
MF	GO::0042803	protein homodimerization activity	139	139/636	5.38363e-08	6.12538e-06	1.73734	29.0784	-0.76337	TFRC;GLDC;SLC4A1;ENO1;F11R;PHB2;PYCARD;STK10;EFEMP2;PSMD7;AKT1;PIP4K2A;BANF1;GYG1;B2M;PDK2;SH3GLB1;TPD52;PDGFRA;TPM4;S100A1;ACTN1;TPM1;ADAM10;HOGA1;ACTN4;UPB1;MSH6;RRAGA;S100A6;CHMP4C;ABCG2;SHMT2;ABCB7;PEX11A;SMIM1;ABCB9;NRF1;CORO1A;RAP1GAP;FBLN5;DPP4;FXR2;IRAK1;PDCD10;PPCS;TPR;S100A13;PNPO;APOE;ATG7;RAB11FIP3;ST3GAL2;S100A11;S100A10;GSTM1;RBPMS;AMBP;PDE2A;COQ9;GGCT;VIL1;CCDC88A;GRHPR;SP1;HIP1;AB…
MF	GO::0003779	actin binding	52	52/177	1.08216e-07	1.10813e-05	2.55888	41.0422	3.3282	ITGB1;ARPC1A;HNRNPU;FHL3;SYNE2;CAPZB;TMSB4X;SYNPO;CAP1;DBNL;MAP1S;TPM1;SHROOM2;ACTN4;SPTB;CEACAM1;MAP1B;FSCN1;ANG;TLN2;LCP1;UTRN;PFN1;VCL;DBN1;MACF1;FLII;TWF2;TWF1;IQGAP2;CORO1A;PDLIM1;CALD1;MICAL1;MYO6;FLNB;EPS8L2;PDLIM5;GC;MYH10;PDLIM4;PDLIM7;GSN;RDX;MICAL2;SORBS1;SSH3;CCDC88A;TRPV4;MSRB2;FERMT2;MYO1F
MF	GO::0003729	mRNA binding	68	68/263	3.21177e-07	2.98987e-05	2.14861	32.1245	4.36564	RPL5;EIF4A1;DAZAP1;MRPS11;EIF4A3;HNRNPU;HNRNPR;SYNCRIP;PTBP1;AUH;SNRNP70;KHSRP;RPS13;EIF2A;AQR;CLUH;RBM15;RPS5;ANGEL2;RPL13A;PTBP3;ESRP2;NCL;LUC7L3;SRSF4;NUP98;RPL26;SRSF5;SRSF6;LUC7L2;DDX5;RBM47;DHX9;SHMT2;YTHDC1;SRSF1;HNRNPLL;CRYZ;FXR2;TPR;G3BP1;G3BP2;MYH10;HNRNPA0;CPSF6;YTHDF3;RBPMS;CNBP;SUPT5H;A1CF;HNRNPAB;HNRNPL;DHFR;RPS26;HNRNPM;HNRNPK;NOVA2;AGO2;SERBP1;HNRNPA2B1;ACO1;HNRNPC;DCP1A;TARDBP;GR…
MF	GO::0016628	oxidoreductase activity, acting on the CH-CH group of donors, NAD or NADP as acceptor	12	12/18	4.96912e-07	4.24032e-05	12.2119	177.255	-2.3094	PECR;MECR;BDH2;AKR1C1;TECR;DHCR7;PTGR1;DECR2;PTGR2;LBR;BLVRA;DECR1
MF	GO::0004029	aldehyde dehydrogenase (NAD+) activity	10	10/13	5.89569e-07	4.64399e-05	20.3423	291.788	-1.89737	ALDH4A1;ALDH1A3;ALDH1L1;ALDH1B1;ALDH2;ALDH1A2;ALDH1A1;ALDH7A1;ADH5;ALDH9A1
MF	GO::0032559	adenyl ribonucleotide binding	75	75/306	7.92441e-07	5.79614e-05	2.00132	28.1148	-1.73205	NDUFA13;ABCD3;NVL;EIF4A3;OLA1;HNRNPU;IDE;PYGL;SMC4;THG1L;RPS6KA4;ATP7B;PPIP5K2;AKT2;LONP1;PAPOLA;ME1;AKT1;PDK3;ATP7A;PRKACB;PDK2;DAPK2;ABCC6;CAD;TAP2;DARS2;MSH6;ACLY;SARS2;LANCL2;CARS2;PRPS2;PDXK;ACSS2;DHX9;ATP10D;TWF2;IGHMBP2;TWF1;ABCB8;ABCB9;STK3;NUAK2;MTHFD1L;MYO6;HACL1;PGK2;MAP4K5;ABCF2;MYH10;ABCF3;SLC19A1;MARK2;SRPK2;HSPA9;ABCA2;PNPLA8;HSPA4;GSS;PDE2A;MTHFS;CDC42BPA;SRPK1;BCKDK;GLUD1;PPP5C;G…
MF	GO::0051287	NAD binding	15	15/28	1.02849e-06	7.02113e-05	7.05	97.2014	-3.35659	CTBP1;ZC3HAV1;HSD17B8;SIRT1;CRYZ;QDPR;GRHPR;GLUD1;BDH2;ALDH1B1;ALDH2;NNT;ALDH1A1;ME1;HADH
MF	GO::0003857	3-hydroxyacyl-CoA dehydrogenase activity	7	7/7	1.1118e-06	7.11554e-05	120232	1.64832e+06	-2.64575	HADHB;HADHA;EHHADH;HSD17B4;HADH;HSD17B8;HSD17B10
MF	GO::0015485	cholesterol binding	21	21/50	1.39499e-06	8.40277e-05	4.42982	59.7256	-1.09109	GRAMD1B;OSBPL8;STARD5;OSBPL5;CD81;CAV1;OSBPL2;APOA2;APOA1;APOA4;ERLIN2;OSBPL10;SULT2B1;SCP2;NPC1;ANXA6;TSPO;VDAC2;VDAC1;PROM1;OSBPL1A
MF	GO::0005524	ATP binding	68	68/278	2.73761e-06	0.000152377	1.99338	25.532	-0.970143	NDUFA13;ABCD3;NVL;EIF4A3;OLA1;HNRNPU;IDE;PYGL;SMC4;THG1L;RPS6KA4;ATP7B;PPIP5K2;AKT2;LONP1;PAPOLA;AKT1;PDK3;ATP7A;PRKACB;PDK2;DAPK2;ABCC6;CAD;TAP2;DARS2;MSH6;ACLY;SARS2;LANCL2;CARS2;PRPS2;PDXK;DHX9;ATP10D;TWF2;IGHMBP2;TWF1;ABCB8;ABCB9;STK3;NUAK2;MTHFD1L;HACL1;PGK2;MAP4K5;ABCF2;MYH10;ABCF3;MARK2;SRPK2;HSPA9;ABCA2;PNPLA8;HSPA4;GSS;MTHFS;CDC42BPA;SRPK1;BCKDK;PPP5C;MYO1B;P2RX4;ABCE1;MYO1F;PFKP;HSPA1A;…
MF	GO::0035639	purine ribonucleoside triphosphate binding	101	101/460	2.82731e-06	0.000152377	1.73751	22.1988	-0.497519	NDUFA13;EIF4A3;HNRNPU;SMC4;THG1L;RPS6KA4;TUBB3;PPIP5K2;AKT2;PAPOLA;LONP1;AKT1;PDK3;SEPHS1;PRKACB;PDK2;DAPK2;TAP2;TUBA4A;RAB32;MSH6;EEF1A1;ACLY;RRAGA;RRAGC;CARS2;ARL8B;DHX9;ARL3;TWF2;ARL2;TWF1;ABCB8;ABCB9;STK3;RHOT1;RAP1A;NUAK2;HACL1;PGK2;RAB6A;PCK1;MYH10;MARK2;SRPK2;HSPA9;ABCA2;HSPA4;MTHFS;SRPK1;GLUD1;PPP5C;GALK1;ABCD3;NVL;SRP54;OLA1;PYGL;IDE;TUBA1C;ATP7B;ANXA6;RAC2;ATP7A;HRAS;ABCC6;CAD;RRAS2;DAR…
MF	GO::0030170	pyridoxal phosphate binding	12	12/21	5.1981e-06	0.000247643	8.13988	99.0397	-2.3094	PYGB;PDXK;GLDC;SHMT2;CBS;PSAT1;CTH;ALB;PNPO;ABAT;PYGL;THNSL2
MF	GO::0098641	cadherin binding involved in cell-cell adhesion	11	11/18	5.31055e-06	0.000247643	9.59113	116.492	2.11058	PDLIM1;ANXA1;BAIAP2L1;ANXA2;EPCAM;TMOD3;BAIAP2;PDLIM5;S100A11;PPP1CA;CNN3
MF	GO::0004300	enoyl-CoA hydratase activity	8	8/10	5.39607e-06	0.000247643	24.3949	295.906	-2.82843	HADHB;HADHA;ECHS1;AUH;EHHADH;ECHDC1;ECHDC2;HSD17B4
MF	GO::0019843	rRNA binding	18	18/42	5.56229e-06	0.000247643	4.58446	55.4697	2.35702	RPL5;MRPS27;FASTKD2;RPL12;MRPS11;RPL23;RPS5;RPL11;RPLP0;MTERF4;DDX21;RPF2;MRPS6;MRPL11;MRPS18C;RRS1;ANG;RPS13
MF	GO::0016836	hydro-lyase activity	21	21/55	8.56891e-06	0.000365607	3.77728	44.0709	-3.7097	FH;ECHS1;UROS;HSD17B4;ENO1;ENO2;ALAD;HADHB;HADHA;CA1;AUH;CA5B;CA3;CBS;EHHADH;CA4;ECHDC1;ECHDC2;PCBD1;ACO1;ACO2
MF	GO::0032934	sterol binding	22	22/60	1.1305e-05	0.000463054	3.54104	40.3334	-1.2792	OSBPL9;GRAMD1B;OSBPL8;STARD5;OSBPL5;CD81;CAV1;OSBPL2;APOA2;APOA1;APOA4;ERLIN2;OSBPL10;SULT2B1;SCP2;NPC1;ANXA6;TSPO;VDAC2;VDAC1;PROM1;OSBPL1A
MF	GO::0048407	platelet-derived growth factor binding	8	8/11	1.73173e-05	0.000682034	16.2623	178.297	2.82843	COL1A1;PDGFRB;PDGFRA;COL3A1;COL1A2;COL5A1;COL4A1;COL6A1
MF	GO::0009678	pyrophosphate hydrolysis-driven proton transmembrane transporter activity	12	12/23	1.81514e-05	0.000688409	6.65912	72.6961	-2.3094	ATP6V1A;ATP2A3;ATP6V1B2;ATP2A2;ATP6V0A4;TCIRG1;ATP6V1E1;ATP6V0D1;ATP6V1D;ATP6V0C;ATP6V1C1;ATP6V1C2
MF	GO::0098632	cell-cell adhesion mediator activity	17	17/42	2.50875e-05	0.000917484	4.15486	44.013	1.21268	ANXA1;ANXA2;TMOD3;BAIAP2;CNN3;PPP1CA;PDLIM1;BAIAP2L1;EPCAM;PALLD;BSG;SIRPA;ESAM;EMB;PDLIM5;S100A11;JAM3
MF	GO::0051020	GTPase binding	50	50/201	3.38096e-05	0.00119383	2.03223	20.9214	0.565685	USP6NL;CYFIP1;DOCK4;ARHGAP1;BRK1;GCC2;ENO1;FNBP1L;AKAP13;ARHGDIB;ANKFY1;RCC1;DNM1L;EXOC8;ATP6AP1;RABGGTB;RABGGTA;RRAGC;RASA1;PEX5;LCP1;OPTN;EXOC2;RABGAP1;CCDC186;MAPKAP1;WAS;IQGAP1;IQGAP2;RAP1GAP;GGA1;AP3M1;FLNA;SH3BP4;WHAMM;RAB11FIP3;PAK2;RANBP1;RCC2;CAV1;MYO5A;BRAF;HPS6;SOD1;EHD1;GNB2;GNB1;DMXL2;LZTR1;PICALM
MF	GO::0008028	monocarboxylic acid transmembrane transporter activity	13	13/28	4.02326e-05	0.00137327	5.29095	53.5488	-2.49615	SLC27A1;SLC16A1;SLC6A13;SLC5A12;SLC16A11;SLC5A6;SLC9A3R1;SLC22A13;MPC1;MPC2;SLC16A7;SLC16A2;ABCG2
MF	GO::0003954	NADH dehydrogenase activity	6	6/7	4.85497e-05	0.00152472	36.5685	363.232	-2.44949	NDUFA9;NDUFA13;NDUFS8;NDUFS7;NDUFS3;NDUFS2
MF	GO::0016624	oxidoreductase activity, acting on the aldehyde or oxo group of donors, disulfide as acceptor	6	6/7	4.85497e-05	0.00152472	36.5685	363.232	-2.44949	BCKDHA;PDHA1;BCKDHB;OGDH;OGDHL;PDHB
MF	GO::0004030	aldehyde dehydrogenase [NAD(P)+] activity	9	9/15	4.91363e-05	0.00152472	9.1492	90.7684	-1.66667	ALDH4A1;ALDH1A3;ALDH1L1;ALDH1B1;ALDH2;ALDH1A2;ALDH1A1;ALDH7A1;ALDH9A1
MF	GO::0016811	hydrolase activity, acting on carbon-nitrogen (but not peptide) bonds, in linear amides	20	20/57	5.82346e-05	0.00175389	3.30397	32.2171	-0.894427	ACY3;ASAH1;HDAC2;ASAH2;HDAC1;SIRT1;UPB1;ASRGL1;HDAC6;GLS;PM20D1;HINT1;HINT3;AMDHD2;NAAA;ASPG;AGA;NIT1;ASPA;NIT2
MF	GO::0044769	ATPase activity, coupled to transmembrane movement of ions, rotational mechanism	9	9/16	9.8207e-05	0.00279056	7.84172	72.3667	-1.66667	ATP6V1A;ATP6V1B2;ATP6V0A4;TCIRG1;ATP6V0D1;ATP6V1D;ATP6V0C;ATP6V1C1;ATP6V1C2
MF	GO::0046961	proton-transporting ATPase activity, rotational mechanism	9	9/16	9.8207e-05	0.00279056	7.84172	72.3667	-1.66667	ATP6V1A;ATP6V1B2;ATP6V0A4;TCIRG1;ATP6V0D1;ATP6V1D;ATP6V0C;ATP6V1C1;ATP6V1C2
MF	GO::0022853	active ion transmembrane transporter activity	16	16/42	0.000103065	0.00279056	3.75849	34.5035	-4	SLC22A4;CYB5A;SLC22A6;COX15;NDUFA4;COX4I1;SLC4A1;UQCR10;COX5B;COX5A;UQCRH;SLCO4C1;UQCRC1;SLC16A7;UQCRFS1;SLC22A8
MF	GO::0016878	acid-thiol ligase activity	8	8/13	0.000103556	0.00279056	9.75625	89.5175	-2.12132	ACSS3;ACSS2;ACSM3;ACSL1;ACSM1;ACSF3;SLC27A2;AACS
MF	GO::0017111	nucleoside-triphosphatase activity	62	62/278	0.000139128	0.00360848	1.76254	15.6516	-1.016	HBS1L;GFM1;SRP54;MYL6B;CHD3;CLU;OPA1;RUVBL1;ARHGDIB;RAC2;DNM1L;HRAS;DYNC2H1;TOR3A;RRAS2;GNL2;RAP2C;VWA8;EEF1A1;RAB32;DNM3;MYL6;RRAGA;RRAGC;KIF2A;ARL8B;GNAZ;RALB;ATL3;DHX9;SAR1B;VPS4B;GNAI3;ARL2;GNAI1;RAP1GAP;GNAI2;CDC42;RHOT1;RAP1A;GNG5;RAB23;GNA11;BMS1;MYO6;RAB24;GNA12;MFN1;MFN2;RAB6A;GBP2;MMAA;ABCA3;EEF2;GNG11;IRGM;ABCB10;GNB2;GNB1;GNAS;RAB9A;HSPA1A
MF	GO::0046914	transition metal ion binding	91	91/445	0.000140956	0.00360848	1.58225	14.0299	-1.36277	KDM5A;KDM5C;GDA;LOXL3;ECE1;IDE;CHD3;EEA1;IFIH1;ALAD;NFU1;ATP7B;CSRP1;IMPA1;TRIM28;ANPEP;FTH1;CHMP1A;PAPOLA;ME1;ARIH2;ENPP3;ATP7A;ZFP37;GYG1;ENPP5;ARG2;KDM2A;MME;DDX58;BHMT2;CAD;APOA4;RABGGTB;UPB1;RBSN;PTGR2;MMP12;ETHE1;KAT6A;FDX1;RGN;DPEP1;ANG;S100A9;SMPDL3A;SHANK3;S100A8;CUTA;SEC23A;PDXK;ASAH2;USP16;SHMT2;TIMM9;COX17;TIMM13;RNF7;SAMHD1;CRIP1;ADH5;KNG1;RNF2;S100A13;PGGT1B;MGAT2;PCK1;PCK2;TIMM8B;P…
MF	GO::0031267	small GTPase binding	43	43/175	0.000155688	0.00388841	1.99648	17.5045	0.152499	USP6NL;CYFIP1;DOCK4;RABGAP1;CCDC186;MAPKAP1;ARHGAP1;WAS;BRK1;GCC2;IQGAP1;IQGAP2;RAP1GAP;AKAP13;GGA1;AP3M1;ARHGDIB;ANKFY1;RCC1;SH3BP4;FLNA;WHAMM;DNM1L;RAB11FIP3;PAK2;RANBP1;ATP6AP1;EXOC8;RCC2;CAV1;MYO5A;HPS6;BRAF;RABGGTB;RABGGTA;SOD1;EHD1;DMXL2;PEX5;LZTR1;OPTN;EXOC2;PICALM
MF	GO::0031625	ubiquitin protein ligase binding	59	59/265	0.000208754	0.00494194	1.75781	14.8963	0.911322	RPL5;FAF2;CASC3;CLU;UBE2L3;ACTG1;UCHL1;MAP1LC3B;CASP8;TRIM28;SLC22A18;DBT;PSMD1;IKBKG;PRKACA;DNM1L;PRKACB;USP7;TPI1;DDX58;RPL23;RRAGA;PSMA3;UQCRC1;NDUFS2;EIF4E2;SLC25A5;UBA52;ATP6V0C;SQSTM1;VCL;RALB;HM13;RPL11;CUL1;UBE2J2;FHIT;EGFR;RTN4;HDAC6;HSPD1;BAG6;CBS;PRKAR2A;MFN2;CKB;NAE1;RPS27A;HSPA9;UBE2B;UBE2G1;ERLIN2;PRDX6;LRPPRC;PML;CUL4A;UBE2K;HSPA1A;CUL4B
MF	GO::0016405	CoA-ligase activity	8	8/14	0.000211655	0.00494194	8.12973	68.7821	-2.12132	ACSS3;ACSS2;ACSM3;ACSL1;ACSM1;ACSF3;SLC27A2;AACS
MF	GO::0008238	exopeptidase activity	18	18/53	0.000216368	0.00494194	3.14161	26.5106	-1.41421	CTSA;ACE;MME;CTSZ;ERAP1;CNDP2;DPP4;FOLH1;DPP7;XPNPEP1;XPNPEP2;ANPEP;XPNPEP3;DPEP1;LAP3;RCE1;METAP1;METAP2
MF	GO::0015651	quaternary ammonium group transmembrane transporter activity	7	7/11	0.000217175	0.00494194	10.6677	89.9803	-2.64575	SLC22A4;SLC25A48;SLC25A29;SLC22A5;SLC22A1;SLC25A20;SLC25A45
MF	GO::0003743	translation initiation factor activity	15	15/41	0.000284431	0.00633168	3.52233	28.7599	0.774597	EIF4A1;EIF2S3;COPS5;EIF5;EIF3K;EIF3I;AGO2;EIF3G;EIF2D;EIF3F;EIF4E2;EIF3C;EIF3A;EIF2A;EIF3B
MF	GO::0061135	endopeptidase regulator activity	16	16/46	0.000351544	0.00765916	3.2566	25.9003	2.5	USP14;CSTB;ITIH4;ABCA2;ITIH3;ITIH2;SERPIND1;AHSG;PROS1;RENBP;KNG1;UCHL5;PSME1;PSME2;FETUB;HRG
MF	GO::0008514	organic anion transmembrane transporter activity	36	36/144	0.000360337	0.00768719	2.04065	16.1792	-3.33333	SLC35B2;SLC27A1;SLC22A6;SLC35B4;SLC26A1;SLC44A4;SLC23A1;SLC3A1;SLC5A12;SLC4A1;SLC7A1;SLC9A3R1;SLC22A13;GJA1;MPC1;MPC2;SLC16A7;LRRC8A;SLC25A21;SLC25A42;SLC38A2;SLC19A1;SLC25A24;ABCC4;SLC16A1;SLC6A13;SLC16A11;MFSD10;SLC5A6;SLC25A15;SLCO4C1;SFXN1;SFXN2;SFXN5;ABCG2;SLC25A13
MF	GO::0044389	ubiquitin-like protein ligase binding	61	61/282	0.000372886	0.00779256	1.69377	13.371	0.896258	RPL5;FAF2;CASC3;CLU;UBE2L3;ACTG1;UCHL1;MAP1LC3B;CASP8;TRIM28;SLC22A18;DBT;PSMD1;IKBKG;PRKACA;DNM1L;PRKACB;USP7;TPI1;DTX3L;DDX58;RPL23;RRAGA;PSMA3;UQCRC1;NDUFS2;EIF4E2;SLC25A5;UBA52;ATP6V0C;SQSTM1;VCL;RALB;HM13;RPL11;CUL1;UBE2J2;FHIT;EGFR;RTN4;HDAC6;HSPD1;BAG6;CBS;PRKAR2A;MFN2;CKB;NAE1;RPS27A;HSPA9;UBE2B;TRIP4;UBE2G1;ERLIN2;PRDX6;LRPPRC;PML;CUL4A;UBE2K;HSPA1A;CUL4B
MF	GO::0030515	snoRNA binding	12	12/30	0.00044475	0.00910847	4.0678	31.3953	2.88675	NOP56;NOP58;UTP6;PRKDC;DKC1;BMS1;NHP2;DDX21;IMP4;RRP9;NUDT4;BYSL
MF	GO::0015078	proton transmembrane transporter activity	14	14/40	0.000755732	0.0151739	3.28634	23.6216	-3.74166	CYB5A;COX15;NDUFA4;COX4I1;UQCR10;COX5B;COX5A;UQCRH;CLCN5;NNT;UQCRC1;ATP6V1B2;UQCRFS1;ATP6V1F
MF	GO::0002020	protease binding	30	30/118	0.000797064	0.015696	2.08499	14.8755	2.55604	ITGB1;CSTB;ECM1;SERPINA1;SERPINC1;SERPINE1;SRI;PYCARD;BAG6;DPP4;SART3;ADAMTSL4;FLOT1;LONP2;ITGAV;FADD;LDLR;ATP9A;ANXA2;RIOK3;FN1;TRIP4;TYSND1;RAD23A;SERPINB9;SERPINB6;COL1A1;COL3A1;COL1A2;CHMP3
MF	GO::0046872	metal ion binding	99	99/517	0.000838178	0.0158916	1.45651	10.3184	1.50756	SPARC;ITSN1;SLC8A1;THG1L;CDH6;CDH2;PAPOLA;CHP1;ENPP3;PRKACB;TPD52;POSTN;TPM4;S100A1;ANXA13;MSH6;PPA2;RRAGC;STIM2;S100A6;S100A4;S100A9;S100A8;LTBP4;ITPR2;FBLN1;IQGAP1;STK3;NUAK2;S100A13;HACL1;APOE;PCK1;S100A11;MARK2;S100A10;SRPK2;PDE2A;IDH2;BRAF;SRPK1;VIL1;GCLC;CALU;HRG;CALM2;FBN1;PNLIPRP1;ATP2A2;CLYBL;IMPA1;OPA1;ANXA6;ANXA7;PGM1;ANXA1;ANXA2;ANXA3;ANXA4;ANXA5;MMP12;RCN3;RCN1;RCN2;CANX;CDH11;RGN;CD…
MF	GO::0016620	oxidoreductase activity, acting on the aldehyde or oxo group of donors, NAD or NADP as acceptor	9	9/20	0.000844952	0.0158916	4.98902	35.3035	-1	ALDH1A3;ALDH6A1;ALDH2;ALDH1A2;ALDH1A1;HSD17B12;ALDH18A1;ALDH8A1;ALDH9A1
MF	GO::0005092	GDP-dissociation inhibitor activity	7	7/13	0.000870537	0.0158916	7.11099	50.1069	1.13389	RANBP1;CCDC88A;EIF5;GDI1;ARHGDIA;ARHGDIB;SH3BP4
MF	GO::0005095	GTPase inhibitor activity	7	7/13	0.000870537	0.0158916	7.11099	50.1069	-1.13389	GPS1;ARL2;IQGAP1;SLIT2;IQGAP2;CPEB2;IPO5
MF	GO::0003997	acyl-CoA oxidase activity	5	5/7	0.000915629	0.0158916	15.2306	106.552	-2.23607	ACADL;ACOX2;ACOX1;ACOX3;CRAT
MF	GO::0016634	oxidoreductase activity, acting on the CH-CH group of donors, oxygen as acceptor	5	5/7	0.000915629	0.0158916	15.2306	106.552	-2.23607	ACOX2;ACOX1;ACOX3;PPOX;CRAT
MF	GO::0070008	serine-type exopeptidase activity	5	5/7	0.000915629	0.0158916	15.2306	106.552	0.447214	CTSA;SCPEP1;ACE;TPP2;TPP1
MF	GO::0004866	endopeptidase inhibitor activity	29	29/115	0.00110882	0.0189239	2.06186	14.0299	3.8996	ITIH4;USP14;CSTB;ITIH3;SERPINA1;ITIH2;SERPINE2;ROCK1;SERPINC1;PROS1;SERPINE1;KNG1;SERPINA4;SERPINH1;AMBP;ANXA2;SERPIND1;AHSG;SERPINF1;SERPINB9;RENBP;SERPINB8;UCHL5;AGT;SERPINB6;FETUB;SERPING1;UBE2O;HRG
MF	GO::0005546	phosphatidylinositol-4,5-bisphosphate binding	21	21/75	0.0012715	0.0213446	2.37551	15.8388	1.52753	SVIL;HIP1;GSN;ANXA2;FLII;MAPKAP1;OSBPL2;TWF2;HIP1R;TWF1;CAPG;VIL1;SDCBP;MYO1B;SNX18;FCHO2;VILL;PFN1;PLCD1;EXOC1;PICALM
MF	GO::0003924	GTPase activity	47	47/216	0.00144765	0.0239095	1.70319	11.1351	-1.60451	HBS1L;GNAZ;GFM1;RALB;ATL3;SAR1B;SRP54;GNAI3;ARL2;GNAI1;RAP1GAP;GNAI2;CDC42;RHOT1;RAP1A;OPA1;GNG5;RAB23;GNA11;BMS1;ARHGDIB;RAB24;GNA12;RAC2;MFN1;MFN2;RAB6A;DNM1L;GBP2;HRAS;MMAA;RRAS2;GNL2;EEF2;GNG11;IRGM;RAP2C;EEF1A1;RAB32;DNM3;RRAGA;RRAGC;GNB2;GNB1;GNAS;RAB9A;ARL8B
MF	GO::0070402	NADPH binding	7	7/14	0.00152942	0.0248592	6.09478	39.5116	-1.88982	DHFR;QDPR;GRHPR;LBR;CBR4;CRYZ;DECR1
MF	GO::0015227	acyl carnitine transmembrane transporter activity	4	4/5	0.00176002	0.0268994	24.3617	154.512	-2	SLC25A48;SLC25A29;SLC25A20;SLC25A45
MF	GO::0070180	large ribosomal subunit rRNA binding	4	4/5	0.00176002	0.0268994	24.3617	154.512	1	RPL12;RPL23;RPLP0;MRPL11
MF	GO::0050833	pyruvate transmembrane transporter activity	4	4/5	0.00176002	0.0268994	24.3617	154.512	-2	MPC1;MPC2;SLC16A7;SLC16A11
MF	GO::0016790	thiolester hydrolase activity	4	4/5	0.00176002	0.0268994	24.3617	154.512	-1	ESD;PPT1;UFSP2;HAGH
MF	GO::0008483	transaminase activity	6	6/11	0.00192222	0.0285268	7.31199	45.7312	-2.44949	GOT1;PSAT1;AGXT2;GOT2;ABAT;BCAT2
MF	GO::0017166	vinculin binding	6	6/11	0.00192222	0.0285268	7.31199	45.7312	1.63299	SYNM;ACTN1;CTNNA1;TLN1;UTRN;SORBS3
MF	GO::0015036	disulfide oxidoreductase activity	5	5/8	0.00215701	0.0311095	10.1531	62.3304	1.34164	PDIA3;TMX1;DNAJC10;TXNL1;GLRX
MF	GO::0004303	estradiol 17-beta-dehydrogenase activity	5	5/8	0.00215701	0.0311095	10.1531	62.3304	-2.23607	DHRS11;HSD17B4;HSD17B7;HSD17B8;HSD17B10
MF	GO::0015171	amino acid transmembrane transporter activity	15	15/49	0.00234026	0.0332837	2.69229	16.3085	-3.35659	SLC22A4;SLC6A19;SLC6A18;SLC47A1;SLC43A2;SLC22A2;SLC6A13;SLC7A13;SLC3A1;SLC7A1;SLC9A3R1;SLC25A29;SLC7A7;SLC16A2;SLC38A2
MF	GO::0030414	peptidase inhibitor activity	13	13/40	0.002491	0.0348707	2.93736	17.6097	2.49615	USP14;CSTB;ITIH4;ITIH3;ITIH2;SERPIND1;AHSG;PROS1;RENBP;KNG1;UCHL5;FETUB;HRG
MF	GO::0016646	oxidoreductase activity, acting on the CH-NH group of donors, NAD or NADP as acceptor	7	7/15	0.00251995	0.0348707	5.33262	31.9078	-1.88982	DHFR;ALDH4A1;QDPR;ALDH1L1;MTHFD1;MTHFR;PYCR2
MF	GO::0004364	glutathione transferase activity	10	10/27	0.00262366	0.0358217	3.5869	21.3176	-1.89737	GSTZ1;GSTK1;GSTM1;GSTA5;GSTA4;GSTA2;GSTA1;MGST1;GSTT2;GSTT1
MF	GO::0050661	NADP binding	12	12/36	0.0028466	0.0383542	3.04979	17.8767	-2.88675	DHFR;QDPR;GRHPR;SPR;NNT;CAT;ME1;DHCR7;LBR;CBR4;CRYZ;DECR1
MF	GO::0005509	calcium ion binding	68	68/348	0.00304685	0.0405192	1.48887	8.62596	3.15296	PNLIPRP1;SPARC;ITSN1;ATP2A2;SLC8A1;CDH6;CDH2;ANXA6;ANXA7;CHP1;ENPP3;TPD52;ANXA1;ANXA2;TPM4;ANXA3;S100A1;ANXA4;ANXA5;ANXA13;MMP12;RCN3;RCN1;RCN2;STIM2;CANX;CDH11;RGN;S100A6;CDH13;S100A4;CDHR5;LCP1;MAN1B1;TKT;S100A9;CDH17;S100A8;SLC25A13;ASAH2;CANT1;LRP1;C1R;LTBP4;ITPR2;FBLN1;IQGAP1;LRP2;SRI;ITIH1;AIF1;THBS1;S100A13;SLIT2;S100A11;S100A10;SLC25A24;GSN;BRAF;LETM1;VIL1;CALU;NUCB1;ESYT2;ESYT1;CALM2;NUC…
MF	GO::0000295	adenine nucleotide transmembrane transporter activity	6	6/12	0.0033869	0.043901	6.09297	34.6559	-0.816497	SLC35B2;LRRC8A;SLC25A42;SLC25A5;SLC19A1;SLC25A24
MF	GO::0043023	ribosomal large subunit binding	6	6/12	0.0033869	0.043901	6.09297	34.6559	0	RBM3;NPM1;CPSF6;EIF6;CPEB2;MRRF
MF	GO::0015291	secondary active transmembrane transporter activity	16	16/56	0.00369941	0.0473525	2.44103	13.6687	-3	SLC22A4;SLC25A3;SLC22A6;SLC5A12;SLC4A1;SLC4A4;SLC5A6;SLC25A16;ANKH;SLCO4C1;SLC25A30;SLC25A10;SLC16A2;SLC22A8;SLC25A11;SLC28A1
MF	GO::0015101	organic cation transmembrane transporter activity	7	7/16	0.00393814	0.0491787	4.73983	26.2447	-2.64575	SLC22A4;SLC25A26;SLC22A5;SLC44A4;SLC22A2;SLC22A1;SLC25A42
MF	GO::0016655	oxidoreductase activity, acting on NAD(P)H, quinone or similar compound as acceptor	7	7/16	0.00393814	0.0491787	4.73983	26.2447	-2.64575	NQO2;NDUFS7;DCXR;AKR1C1;CBR4;DHRS4;CRYZ

## Sheet: KEGG_Pathway
Category	Term	count	Overlap	P.value	Adjusted.P.value	Odds.Ratio	Combined.Score	zscore	Genes
KEGG	Diabetic cardiomyopathy	88	88/203	2.79832e-24	8.70276e-22	4.7717	258.784	-4.90362	COX7B;NDUFA13;NDUFA11;NCF1;NDUFA12;COX4I1;NDUFA10;ATP2A3;ATP2A2;PIK3CB;GYS1;CPT2;MPC1;AKT2;MPC2;RAC2;AKT1;PDK3;UQCRFS1;CTSD;PDK2;PARP1;PRKCD;CYBB;NDUFC2;PRKCA;SDHC;CYBA;SDHA;CPT1B;SDHB;PLCB4;NDUFS8;NDUFS7;NDUFS4;UQCRC1;VDAC3;PPIF;NDUFS3;VDAC2;NDUFS2;VDAC1;NDUFS1;UQCRC2;SLC25A5;SLC25A4;NDUFB8;CAMK2D;NDUFB7;NDUFB10;NDUFB6;NDUFB11;ATP8;NDUFB5;NDUFB2;NDUFB1;PIK3R2;COX7A2;UQCR10;PDHB;COX5B;COX5A;UQCRH…
KEGG	Oxidative phosphorylation	63	63/133	3.30688e-20	4.43556e-18	5.57602	250.116	-7.18132	NDUFA13;COX7B;NDUFA11;NDUFA12;COX4I1;NDUFA10;TCIRG1;UQCRFS1;ATP6V1E1;ATP6V1G1;ATP6AP1;NDUFC2;SDHC;SDHA;SDHB;NDUFS8;PPA2;NDUFS7;NDUFS4;UQCRC1;ATP6V1B2;NDUFS3;NDUFS2;NDUFS1;UQCRC2;ATP6V0D1;ATP6V0C;ATP6V1A;NDUFB8;NDUFB7;NDUFB10;NDUFB6;NDUFB11;ATP8;COX15;NDUFB5;COX17;NDUFB2;NDUFB1;COX7A2;UQCR10;COX5B;COX5A;UQCRH;COX2;ATP6V1H;ATP6V0A4;NDUFV3;CYC1;NDUFV2;NDUFV1;ATP6V1D;ATP6V1C1;ATP6V1F;ATP6V1C2;NDUFA9;…
KEGG	Parkinson disease	93	93/249	4.27868e-20	4.43556e-18	3.71532	165.696	-5.08106	COX7B;NDUFA13;NDUFA11;NDUFA12;COX4I1;NDUFA10;UBE2L3;TUBA1C;UCHL1;PSMD7;PSMD4;TUBB3;PSMD1;UQCRFS1;PRKACA;PRKACB;APAF1;NDUFC2;SDHC;SDHA;SDHB;TUBA4A;PSMA3;NDUFS8;PSMA1;NDUFS7;PSMA2;NDUFS4;UQCRC1;VDAC3;PPIF;NDUFS3;VDAC2;NDUFS2;VDAC1;NDUFS1;UQCRC2;SLC25A5;UBA52;SLC25A4;NDUFB8;CAMK2D;PSMD11;NDUFB7;MAOB;NDUFB10;NDUFB6;MAOA;NDUFB11;ATP8;NDUFB5;GNAI3;NDUFB2;HTRA2;ITPR2;NDUFB1;COX7A2;UQCR10;UBE2J2;COX5B;CO…
KEGG	Valine, leucine and isoleucine degradation	34	34/48	6.55283e-19	5.09482e-17	14.9388	625.474	-5.48795	ECHS1;ACAA2;HIBADH;ABAT;HSD17B10;AACS;ACAT1;MCEE;AUH;ALDH1B1;ALDH2;DBT;ACADM;HADH;ACADS;BCKDHA;ACAD8;MCCC2;AGXT2;BCKDHB;MCCC1;ACADSB;ACSF3;HADHB;HADHA;ALDH6A1;PCCA;IVD;EHHADH;PCCB;ALDH7A1;DLD;BCAT2;ALDH9A1
KEGG	Prion disease	96	96/273	1.33006e-18	8.273e-17	3.37969	139.112	-3.67423	COX7B;NDUFA13;NDUFA11;NCF1;NDUFA12;COX4I1;NDUFA10;PIK3CB;C8B;C8A;TUBA1C;PSMD7;C8G;PSMD4;TUBB3;RAC2;PSMD1;UQCRFS1;PRKACA;PRKACB;APAF1;PRKCD;CYBB;NDUFC2;SDHC;CYBA;SDHA;SDHB;TUBA4A;PSMA3;NDUFS8;PSMA1;NDUFS7;PSMA2;NDUFS4;UQCRC1;VDAC3;PPIF;NDUFS3;VDAC2;NDUFS2;VDAC1;NDUFS1;UQCRC2;SLC25A5;SLC25A4;C1QA;NDUFB8;PSMD11;NDUFB7;NDUFB10;NDUFB6;NDUFB11;ATP8;NDUFB5;NDUFB2;ITPR2;NDUFB1;PIK3R2;COX7A2;UQCR10;COX5B;…
KEGG	Thermogenesis	83	83/232	8.88467e-17	4.60522e-15	3.46036	127.893	-6.03703	COX7B;NDUFA13;NDUFA11;KDM1A;NDUFA12;COX4I1;NDUFA10;ACTG1;CPT2;UQCRFS1;PRKACA;PRKACB;HRAS;COA7;SMARCC1;SMARCC2;ACSL1;ACTL6A;RPS6;NDUFC2;ACSL4;SDHC;ACSL3;SDHA;ARID1A;PRKAB1;CPT1B;SDHB;NDUFS8;NDUFS7;NDUFS4;UQCRC1;NDUFS3;NDUFS2;NDUFS1;UQCRC2;MGLL;NDUFB8;SMARCD2;NDUFB7;NDUFB10;NDUFB6;NDUFB11;ATP8;COX15;NDUFB5;COX18;COX17;NDUFB2;NDUFB1;COX7A2;UQCR10;COX5B;COX5A;UQCRH;SLC25A29;PRDM16;COX2;NDUFV3;CYC1;SL…
KEGG	Huntington disease	99	99/306	2.45393e-16	1.09025e-14	2.97821	107.048	-3.71864	NDUFA13;NDUFA11;NDUFA12;NDUFA10;PSMD7;PSMD4;TUBB3;PSMD1;AP2M1;SDHC;SDHA;SDHB;TUBA4A;UQCRC1;VDAC3;PPIF;VDAC2;VDAC1;UQCRC2;PSMD11;NDUFB10;NDUFB11;ATP8;PIK3R4;COX7A2;NRF1;UQCRH;KLC4;KLC3;KLC2;COX2;NRBF2;NDUFV3;CYC1;NDUFV2;NDUFV1;SP1;CYCS;CYTB;COX7B;HIP1;COX4I1;CLTB;TUBA1C;ACTR1A;CASP8;SIN3A;UQCRFS1;GPX1;APAF1;GPX8;GPX7;NDUFC2;WIPI2;PSMA3;PLCB4;NDUFS8;PSMA1;NDUFS7;PSMA2;NDUFS4;NDUFS3;NDUFS2;NDUFS1;SL…
KEGG	Coronavirus disease	80	80/232	3.48328e-15	1.35413e-13	3.26531	108.705	6.4846	RPL4;RPL5;NRP1;RPL30;RPL3;RPL31;RPL34;RPLP1;RPLP0;F13A1;PIK3CB;C8B;RPL10A;RPL9;C8A;IFIH1;IKBKB;C4A;RPS17;C8G;RPL18A;RPS18;CASP1;IKBKG;RPS13;RPS12;MBL2;FGB;FGA;SYK;CHUK;DDX58;RPL23;RPS5;RPS6;FGG;CYBB;RPL13A;PRKCA;TYK2;F2;MASP2;RPL26;RPL28;UBA52;CFB;IFNAR1;CFD;C1QA;C1R;RPL12;RPL11;RPS27L;PIK3R2;EGFR;C2;C3;C5;C6;C7;IRAK1;C9;RPL14;RPL15;RPS27A;RPL17;RPL19;ACE;STAT3;RPL35A;MAPK14;NFKB1;RPS26;RPS29;RPL…
KEGG	Propanoate metabolism	25	25/34	7.2518e-15	2.5059e-13	17.0368	554.677	-4.6	ACSS3;ECHS1;ACSS2;ABAT;ACAT1;LDHB;MCEE;LDHA;DBT;MLYCD;ACADS;BCKDHA;BCKDHB;HADHA;ALDH6A1;SUCLA2;PCCA;ACOX1;EHHADH;PCCB;ECHDC1;SUCLG2;SUCLG1;ACOX3;DLD
KEGG	Complement and coagulation cascades	42	42/85	9.31333e-15	2.89645e-13	6.0153	194.338	5.24631	CFD;C1QA;CPB2;SERPINA1;ITGAM;CFH;C1R;SERPINC1;PROS1;SERPINE1;ITGB2;F13A1;C4BPA;PLAT;PLG;C8B;C8A;CLU;KNG1;C2;C3;C4A;VTN;C5;C8G;C6;C7;PLAU;C9;MBL2;FGB;FGA;SERPIND1;F12;FGG;F2;CFHR1;SERPING1;MASP2;F13B;CFB;C1QC
KEGG	Citrate cycle (TCA cycle)	23	23/30	1.91805e-14	5.42284e-13	20.1401	636.123	-3.96177	FH;PDHA1;MDH1;MDH2;IDH2;DLST;OGDHL;SDHC;PDHB;SDHA;SDHB;ACLY;PC;SUCLA2;OGDH;SUCLG2;SUCLG1;ACO1;DLAT;ACO2;PCK1;DLD;PCK2
KEGG	Peroxisome	40	40/82	6.95878e-14	1.80348e-12	5.86138	177.578	-5.6921	PECR;ABCD3;PEX11A;ECI2;HSD17B4;PEX26;PRDX5;SCP2;HACL1;MPV17;MLYCD;DECR2;HAO2;XDH;PEX16;GSTK1;ACOT8;PEX19;ACSL1;ECH1;IDH2;ACSL4;PEX10;ACSL3;DHRS4;SOD1;GNPAT;DAO;ACOX2;PEX3;ACOX1;EHHADH;PEX5;CAT;PXMP2;PXMP4;ACOX3;SLC27A2;CRAT;PAOX
KEGG	Amyotrophic lateral sclerosis	105	105/364	1.5996e-13	3.65514e-12	2.52234	74.3179	-1.85421	NDUFA13;NDUFA11;NDUFA12;NDUFA10;ACTG1;PSMD7;PSMD4;TUBB3;PSMD1;NUP210;SDHC;SDHA;SDHB;TUBA4A;NUP93;UQCRC1;VDAC1;NUP98;UQCRC2;PFN1;SQSTM1;SRSF7;OPTN;NUP205;PSMD11;NDUFB10;NDUFB11;ATP8;PIK3R4;COX7A2;UQCRH;KLC4;KLC3;KLC2;TPR;COX2;NRBF2;NDUFV3;CYC1;NDUFV2;NDUFV1;ALYREF;CYCS;CYTB;COX7B;COX4I1;TUBA1C;ACTR1A;CASP1;ANXA7;UQCRFS1;SEC13;GPX1;APAF1;NUP133;GPX8;GPX7;NDUFC2;NRG1;WIPI2;PSMA3;NDUFS8;PSMA1;NDUFS7;…
KEGG	Alzheimer disease	106	106/369	1.6454e-13	3.65514e-12	2.50796	73.8235	-4.66217	NDUFA13;NDUFA11;NDUFA12;NDUFA10;ARAF;PSMD7;PSMD4;TUBB3;AKT2;CAPN2;AKT1;PSMD1;MAP2K2;ADAM10;CYBB;SDHC;SDHA;SDHB;TUBA4A;UQCRC1;VDAC3;PPIF;VDAC2;VDAC1;UQCRC2;RTN3;PSMD11;NDUFB10;NDUFB11;ATP8;PIK3R4;ITPR2;PIK3R2;COX7A2;PSEN1;UQCRH;RTN4;KLC4;KLC3;KLC2;COX2;NRBF2;APOE;FADD;NDUFV3;CYC1;NAE1;NDUFV2;NDUFV1;BRAF;NFKB1;CYCS;CYTB;CALM2;COX7B;COX4I1;ATP2A3;ATP2A2;IDE;PIK3CB;IKBKB;TUBA1C;CASP8;UQCRFS1;HRAS;MME…
KEGG	Non-alcoholic fatty liver disease	58	58/155	4.19366e-13	8.69485e-12	3.69204	105.223	-5.77748	NDUFA13;COX7B;NDUFA11;NDUFA12;COX4I1;NDUFA10;PIK3CB;IKBKB;CASP8;AKT2;AKT1;UQCRFS1;NDUFC2;SDHC;SDHA;SDHB;PRKAB1;NDUFS8;NDUFS7;NDUFS4;UQCRC1;NDUFS3;NDUFS2;NDUFS1;UQCRC2;NDUFB8;NDUFB7;NDUFB10;NDUFB6;NDUFB11;NDUFB5;NDUFB2;NDUFB1;COX7A2;PIK3R2;UQCR10;COX5B;COX5A;UQCRH;CDC42;COX2;NDUFV3;CYC1;NDUFV2;NDUFV1;NDUFA9;NDUFA8;NDUFA6;PKLR;NDUFA5;NDUFA4;NDUFA3;NDUFA2;MAPK14;NFKB1;CYCS;BAX;CYTB
KEGG	Fatty acid degradation	26	26/43	2.56305e-12	4.98193e-11	9.37926	250.331	-4.70679	GCDH;ACADVL;ECHS1;ACAA2;ECI2;ADH5;ACAT1;ACADL;ALDH1B1;CPT2;ALDH2;ACADM;HADH;ACADS;ACSL1;ACSL4;ACSL3;CPT1B;ACADSB;HADHB;HADHA;ACOX1;EHHADH;ACOX3;ALDH7A1;ALDH9A1
KEGG	Ribosome	57	57/158	3.86038e-12	7.06223e-11	3.48261	91.5239	2.78152	RPL4;RPL5;RPL30;MRPS15;RPL3;MRPS16;RPL31;RPL34;MRPS11;RPLP1;RPLP0;MRPS10;RPL10A;RPL9;MRPL32;MRPL33;MRPL3;RPS17;MRPL2;RPL18A;RPS18;MRPL9;RPS13;RPS12;RPL23;RPS5;RPS6;RPL13A;MRPS21;MRPS6;MRPS5;MRPS18C;MRPS9;RPL26;RPL28;UBA52;RPL12;MRPL19;RPL11;RPS27L;MRPL15;MRPL10;MRPL11;RPL14;RPL15;RPS27A;RPL17;RPL19;RPL35A;MRPL21;RPS26;MRPL30;RPS29;RPL27A;RPS20;RPS24;RPS23
KEGG	Glycine, serine and threonine metabolism	24	24/40	2.26558e-11	3.91441e-10	9.19286	225.323	-4.49073	DMGDH;GAMT;ALAS1;MAOB;GLDC;MAOA;SHMT2;AGXT2;GLYCTK;PGAM2;AMT;BPGM;GNMT;GRHPR;BHMT;DAO;CBS;PSAT1;CTH;CHDH;SARDH;PHGDH;ALDH7A1;DLD
KEGG	Pathways of neurodegeneration	121	121/475	2.66452e-11	4.3614e-10	2.12723	51.7946	-3.72727	NDUFA13;NDUFA11;NDUFA12;NDUFA10;ARAF;UBE2L3;PSMD7;PSMD4;TUBB3;CAPN2;PSMD1;MAP2K2;CYBB;PRKCA;SDHC;SDHA;SDHB;TUBA4A;UQCRC1;VDAC3;PPIF;VDAC2;VDAC1;UQCRC2;UBA52;SQSTM1;OPTN;PSMD11;NDUFB10;ATP8;NDUFB11;PIK3R4;ITPR2;HTRA2;COX7A2;PSEN1;UBE2J2;UQCRH;KLC4;KLC3;KLC2;COX2;NRBF2;FADD;NDUFV3;CYC1;NDUFV2;NDUFV1;TRAP1;BRAF;NFKB1;CYCS;CYTB;CALM2;COX7B;HIP1;COX4I1;ATP2A3;ATP2A2;TUBA1C;ACTR1A;UCHL1;CASP8;UQCRFS1;H…
KEGG	Pyruvate metabolism	26	26/47	4.28796e-11	6.66777e-10	7.59097	181.216	-4.31455	FH;ACSS2;PDHB;ADH5;ACAT1;LDHB;LDHA;ALDH1B1;ALDH2;LDHD;ME1;DLAT;PCK1;PCK2;PDHA1;PKLR;MDH1;MDH2;ACOT12;ACYP1;GRHPR;PC;HAGH;ALDH7A1;DLD;ALDH9A1
KEGG	Glutathione metabolism	29	29/57	5.06249e-11	7.4973e-10	6.35436	150.64	-3.52821	MGST1;GSTT2;TXNDC12;GSTT1;OPLAH;ANPEP;GGT1;GGT5;GSTK1;GPX1;GSTM1;GPX4;GSS;GSR;IDH2;GPX8;GPX7;PRDX6;GGCT;GCLC;GSTA5;NAT8;RRM2B;GSTA4;GSTA2;GSTA1;SMS;LAP3;GCLM
KEGG	Glyoxylate and dicarboxylate metabolism	20	20/30	6.71487e-11	9.49239e-10	12.2439	286.803	-4.47214	ACSS2;MDH1;GLDC;SHMT2;MDH2;GLYCTK;AMT;HOGA1;ACAT1;GRHPR;MCEE;PCCA;AFMID;CAT;PCCB;HYI;ACO1;ACO2;HAO2;DLD
KEGG	Lysosome	47	47/128	1.45377e-10	1.96576e-09	3.57196	80.9108	1.89624	CD63;ASAH1;HEXB;CTSZ;HEXA;CLTB;AP4E1;ABCB9;TCIRG1;NAGPA;LIPA;GNS;CTSS;SGSH;AP4M1;AP3M2;GGA1;AP3M1;NAGLU;LAMP2;AP1S1;ATP6V1H;ATP6V0A4;AP3S2;AP3S1;AGA;GUSB;CTSD;ARSB;AP1M1;CTSA;ABCA2;NAPSA;ATP6AP1;GAA;AP1B1;AP3D1;NAGA;AP4B1;GALC;NPC1;PPT1;TPP1;ATP6V0D1;CD68;ATP6V0C;LGMN
KEGG	Tryptophan metabolism	23	23/42	7.49511e-10	9.71241e-09	7.41485	155.798	-4.79583	GCDH;DDC;ECHS1;MAOB;MAOA;HAAO;DLST;KMO;INMT;DHTKD1;ACAT1;HADHA;ALDH1B1;ALDH2;KYNU;EHHADH;AFMID;CAT;HADH;ALDH8A1;ALDH7A1;DLD;ALDH9A1
KEGG	Focal adhesion	61	61/201	2.25333e-09	2.80315e-08	2.68651	53.4907	3.96914	ITGB1;TNC;ILK;PIK3CB;MYLK;ACTG1;AKT2;RAC2;CAPN2;AKT1;ITGB8;ITGAV;ITGB6;HRAS;PDGFRB;PDGFRA;PPP1R12A;ACTN1;ITGA1;PRKCA;ACTN4;COL4A2;COL4A1;COL4A4;COL6A2;COL6A1;RAPGEF1;COL6A6;ITGA6;TLN2;TLN1;DOCK1;CRK;VCL;ROCK1;SRC;LAMA4;PIK3R2;THBS1;EGFR;MYL12B;CDC42;VTN;RAP1A;SPP1;FLNA;FLNB;FLNC;PAK2;EGF;CAV1;FN1;BRAF;LAMB1;PPP1CA;COL1A1;COL1A2;ITGA11;ZYX;CTNNB1;GRB2
KEGG	Retrograde endocannabinoid signaling	48	48/148	1.08108e-08	1.29314e-07	2.95262	54.1591	-4.6188	NDUFA13;NDUFB8;NDUFB7;NDUFA11;NDUFB10;NDUFB6;NDUFA12;NDUFB11;NDUFB5;NDUFA10;NDUFB2;GNAI3;ITPR2;NDUFB1;GNAI1;GNAI2;GNG2;GNG5;GNG7;NDUFV3;PRKACA;NDUFV2;PRKACB;NDUFV1;NDUFA9;NDUFA8;NDUFA6;NDUFA5;NDUFA4;NDUFA3;NDUFA2;NDUFC2;PRKCA;MAPK14;GNG11;NDUFS8;PLCB4;NDUFS7;GNB2;GNB1;NDUFS4;GNB4;NAPEPLD;NDUFS3;NDUFS2;NDUFS1;DAGLB;MGLL
KEGG	Spliceosome	48	48/150	1.75218e-08	2.01825e-07	2.89439	51.6933	6.06218	TCERG1;SF3B5;DDX5;SF3B3;EIF4A3;SRSF1;DDX23;HNRNPU;PRPF19;PRPF8;SART1;SNRPD2;SNRNP70;U2AF2;MAGOH;TRA2A;DHX15;DHX16;HNRNPA1;SF3A3;AQR;HNRNPA3;PRPF38A;SF3A2;CCDC12;ALYREF;THOC1;LSM4;CDC40;CHERP;HNRNPM;LSM8;PRPF6;HNRNPK;PHF5A;DDX39B;SRSF2;SRSF4;PPIH;SNRPA1;SRSF5;HNRNPC;SRSF6;SNRNP200;SRSF7;SNRPB;SRSF9;HSPA1A
KEGG	Epithelial cell signaling in Helicobacter pylori infection	29	29/70	2.08392e-08	2.31464e-07	4.33627	76.6932	-0.928477	ATP6V1A;SRC;TCIRG1;F11R;EGFR;IKBKB;CDC42;ATP6V1H;ATP6V0A4;CSK;IKBKG;ATP6V1E1;ATP6V1D;GIT1;ATP6V1C1;JAM3;ATP6V1F;ATP6V1C2;LYN;ATP6V1G1;ATP6AP1;CHUK;ADAM10;MAPK14;NFKB1;TJP1;ATP6V1B2;ATP6V0D1;ATP6V0C
KEGG	Glycolysis / Gluconeogenesis	28	28/67	2.89726e-08	3.10706e-07	4.40039	76.3772	-1.88982	ACSS2;ENO1;PDHB;ENO2;HK2;ADH5;LDHB;LDHA;ALDH2;ALDH1B1;PGM2;DLAT;PGK2;PCK1;PGM1;PCK2;TPI1;PDHA1;PKLR;PGAM2;BPGM;G6PC3;GALM;ALDOB;ALDH7A1;DLD;PFKP;ALDH9A1
KEGG	Regulation of actin cytoskeleton	61	61/218	6.43979e-08	6.67591e-07	2.39322	39.6274	3.457	ITGB1;CYFIP1;ITGAM;ARPC1B;ARPC1A;ITGB2;ARAF;BRK1;PIK3CB;ITGAL;MYLK;ACTG1;TMSB4X;CFL1;RAC2;PIP4K2A;ITGB8;ITGAV;ITGB6;HRAS;GIT1;PDGFRB;ACTR3;PDGFRA;ACTR2;MAP2K2;PPP1R12A;ACTN1;ITGA1;RRAS2;ACTN4;F2;ITGA6;PFN1;DOCK1;CRK;VCL;ROCK1;SRC;PIK3R2;IQGAP1;IQGAP2;EGFR;KNG1;MYL12B;CDC42;GNA12;PAK2;MYH10;GSN;EGF;RDX;FN1;BRAF;ARPC5;BAIAP2;SSH3;PPP1CA;ARPC2;ARPC3;ITGA11
KEGG	Cysteine and methionine metabolism	22	22/50	2.94648e-07	2.86361e-06	4.8085	72.3078	-4.26401	MPST;AHCYL1;GOT1;MDH1;MDH2;AGXT2;BHMT2;GSS;GOT2;LDHB;LDHA;BHMT;GCLC;MAT2A;CBS;ADI1;PSAT1;CTH;SMS;PHGDH;GCLM;BCAT2
KEGG	Vibrio cholerae infection	22	22/50	2.94648e-07	2.86361e-06	4.8085	72.3078	-1.70561	ATP6V1A;SLC12A2;ATP6V1G1;ATP6AP1;PRKCA;TCIRG1;ACTG1;PDIA4;TJP1;ATP6V1B2;GNAS;ATP6V1H;ATP6V0A4;ATP6V1E1;PRKACA;ATP6V0D1;PRKACB;ATP6V0C;ATP6V1D;ATP6V1C1;ATP6V1F;ATP6V1C2
KEGG	Salmonella infection	65	65/249	4.00348e-07	3.77297e-06	2.17565	32.0493	3.34894	CYFIP1;ARPC1B;FHOD1;TRADD;ARPC1A;BRK1;GCC2;PIK3CB;ACTG1;IKBKB;PYCARD;TUBA1C;ACTR1A;CASP8;TUBB3;AKT2;CASP1;AKT1;IKBKG;HRAS;KPNA3;DYNC2H1;ACTR3;ACTR2;MAP2K2;ANXA2;CHUK;DYNLL2;TUBA4A;ELMO1;PFN1;EXOC2;ARL8B;AHNAK;DCTN2;MYL12B;CDC42;KLC4;CYTH2;KLC3;KLC2;IRAK1;PODXL;MYO6;FLNA;FLNB;CD14;FADD;FLNC;S100A10;DYNC1H1;ARPC5;TUBB4B;MAPK14;NFKB1;SNX18;PTPRC;ARPC2;ARPC3;RAB9A;CTNNB1;CYCS;BAX;DYNLRB1;ACTR10
KEGG	Shigellosis	64	64/246	5.57427e-07	5.09882e-06	2.16519	31.1785	3.5	ITGB1;ARPC1B;TRADD;ARPC1A;ILK;PIK3CB;FNBP1L;HK2;ACTG1;IKBKB;PYCARD;AKT2;CAPN2;CASP1;AKT1;IKBKG;ACTR3;ACTR2;CHUK;FNBP1;ACTN1;PRKCD;ACTN4;WIPI2;RRAGA;PLCB4;RRAGC;CTTN;UBE2V2;ELMO1;HCLS1;VDAC1;TLN2;TLN1;PFN1;UBA52;SQSTM1;DOCK1;CRK;CD44;VCL;ROCK1;SRC;PIK3R4;CUL1;ITPR2;PIK3R2;EGFR;MYL12B;C3;CDC42;CYTH2;CD14;RPS27A;ARPC5;MAPK14;NFKB1;MTOR;ARPC2;ARPC3;CYCS;BAX;ATM;PLCD1
KEGG	Bacterial invasion of epithelial cells	28	28/77	9.16798e-07	8.1464e-06	3.50031	48.6626	3.02372	ITGB1;SRC;ARPC1B;ARPC1A;CLTB;ILK;PIK3R2;PIK3CB;ACTG1;CDC42;CTNNA1;ACTR3;ACTR2;CAV1;FN1;ARPC5;CD2AP;DNM3;CTTN;ARPC2;ARPC3;ELMO1;HCLS1;CTNNB1;ELMO3;DOCK1;CRK;VCL
KEGG	Phagosome	44	44/152	1.5539e-06	1.34239e-05	2.50131	33.4543	2.11058	ATP6V1A;ITGB1;ITGAM;NCF1;TFRC;C1R;ITGB2;TCIRG1;CORO1A;THBS1;CTSS;ACTG1;C3;EEA1;MRC2;TUBA1C;TUBB3;LAMP2;MRC1;ATP6V1H;ATP6V0A4;ITGAV;CD14;ATP6V1E1;ATP6V1D;ATP6V1C1;ATP6V1F;ATP6V1C2;MBL2;DYNC2H1;MSR1;DYNC1H1;ATP6V1G1;ATP6AP1;TAP2;CYBB;CYBA;TUBB4B;TUBA4A;CANX;ATP6V1B2;ATP6V0D1;SEC22B;ATP6V0C
KEGG	beta-Alanine metabolism	15	15/30	3.22005e-06	2.70658e-05	6.10929	77.2588	-3.87298	ECHS1;ABAT;UPB1;CNDP2;HADHA;ALDH6A1;ALDH1B1;ALDH2;ACOX1;EHHADH;MLYCD;ACOX3;ACADS;ALDH7A1;ALDH9A1
KEGG	Collecting duct acid secretion	14	14/27	3.95486e-06	3.23674e-05	6.57766	81.8298	-2.67261	ATP6V1A;ATP6V1G1;CLCNKB;SLC4A1;TCIRG1;ATP6V1B2;ATP6V0A4;ATP6V1E1;ATP6V0D1;ATP6V1D;ATP6V0C;ATP6V1C1;ATP6V1F;ATP6V1C2
KEGG	Arginine and proline metabolism	20	20/50	6.10524e-06	4.86854e-05	4.07656	48.9446	-3.1305	GAMT;ARG2;MAOB;GOT1;MAOA;GOT2;PYCR2;HOGA1;PRODH2;CNDP2;ALDH4A1;DAO;ALDH2;ALDH1B1;SMS;LAP3;CKB;ALDH18A1;ALDH7A1;ALDH9A1
KEGG	Amoebiasis	32	32/102	6.39017e-06	4.96836e-05	2.80082	33.4999	2.82843	ITGAM;LAMA4;ITGB2;HSPB1;PIK3R2;PIK3CB;C8B;C8A;C8G;C9;GNA11;CD14;PRKACA;PRKACB;ARG2;ACTN1;FN1;PRKCA;SERPINB9;LAMB1;ACTN4;NFKB1;SERPINB6;COL1A1;COL3A1;COL1A2;PLCB4;COL4A2;COL4A1;COL4A4;GNAS;VCL
KEGG	Pathogenic Escherichia coli infection	51	51/197	8.75973e-06	6.64457e-05	2.14527	24.9824	1.82036	ITGB1;CYFIP1;ARPC1B;TRADD;ARPC1A;BRK1;ACTG1;IKBKB;PYCARD;TUBA1C;BAIAP2L1;CASP8;TUBB3;CASP1;IKBKG;ARHGEF11;ACTR3;ACTR2;CHUK;F2;TUBA4A;CTTN;CLDN8;NCL;HCLS1;TMED10;ROCK1;SRC;CDC42;SLC9A3R1;CYTH2;IRAK1;MYO6;GNA12;FADD;ABCF2;PAK2;MYH10;MYO5A;ARPC5;TUBB4B;MAPK14;BAIAP2;NFKB1;TJP1;MYO1B;ARPC2;ARPC3;CYCS;BAX;MYO1F
KEGG	Amino sugar and nucleotide sugar metabolism	19	19/48	1.24259e-05	9.20107e-05	4.00508	45.2403	0.229416	CMAS;HEXB;MPI;HEXA;PMM2;UAP1;NPL;RENBP;HK2;GMPPB;UGDH;UGP2;AMDHD2;GMPPA;PGM3;PGM2;NANS;PGM1;GALK1
KEGG	Ferroptosis	17	17/41	1.71844e-05	0.000124287	4.32823	47.4872	-0.242536	TFRC;GPX4;ACSL1;GSS;SLC40A1;CYBB;ACSL4;ACSL3;CP;MAP1LC3B;TF;GCLC;FTH1;VDAC3;VDAC2;GCLM;ATG7
KEGG	Cholesterol metabolism	19	19/50	2.46811e-05	0.000174451	3.74625	39.7457	0.688247	LRP1;OSBPL5;APOA2;APOA1;APOA4;LRP2;ABCB11;LIPA;NCEH1;NPC1;APOH;ANGPTL3;VDAC3;TSPO;VDAC2;VDAC1;APOE;APOB;LDLR
KEGG	Lysine degradation	22	22/63	2.75001e-05	0.000190056	3.28137	34.4587	-2.55841	GCDH;ECHS1;PHYKPL;SETD1A;DLST;PLOD2;PLOD1;DHTKD1;ACAT1;HADHA;HYKK;TMLHE;ALDH2;ALDH1B1;EHHADH;PRDM16;SMYD3;HADH;ALDH7A1;DLD;EZH1;ALDH9A1
KEGG	Butanoate metabolism	13	13/28	4.02326e-05	0.000272008	5.29095	53.5488	-3.05085	ECHS1;ACSM3;ACSM1;ABAT;AACS;ACAT1;HADHA;ALDH5A1;BDH2;EHHADH;L2HGDH;HADH;ACADS
KEGG	PPAR signaling pathway	24	24/74	4.85469e-05	0.000321236	2.93589	29.1621	-2.04124	SLC27A1;GK;ACSL1;APOA2;ILK;APOA1;DBI;ACSL4;ACSL3;SORBS1;CPT1B;CPT2;ACADL;SCP2;ACOX2;FABP5;ACOX1;EHHADH;ME1;ACADM;ACOX3;PCK1;SLC27A2;PCK2
KEGG	Starch and sucrose metabolism	15	15/36	5.00164e-05	0.000324064	4.36225	43.2001	-1.29099	PYGB;MGAM;GBE1;GAA;PYGL;GBA3;HK2;GANC;GYS1;UGP2;G6PC3;PGM2;ENPP3;GYG1;PGM1
KEGG	Human papillomavirus infection	73	73/331	5.51848e-05	0.000350255	1.74005	17.0609	0.585206	ITGB1;TRADD;TNC;UBE3A;PIK3CB;TCIRG1;OASL;IKBKB;CASP8;PPP2R1B;AKT2;AKT1;ITGB8;ITGAV;IKBKG;ITGB6;ATP6V1E1;PRKACA;PRKACB;HRAS;PDGFRB;ATP6V1G1;MAP2K2;ATP6AP1;CHUK;ITGA1;TYK2;TUBG1;COL4A2;COL4A1;COL4A4;COL6A2;COL6A1;ATP6V1B2;COL6A6;ITGA6;ATP6V0D1;ATP6V0C;IFNAR1;ATP6V1A;HDAC2;HDAC1;LAMA4;UBR4;PIK3R2;PSEN1;THBS1;EGFR;CDC42;SLC9A3R1;VTN;SPP1;ATP6V1H;ATP6V0A4;FADD;ATP6V1D;ATP6V1C1;ATP6V1C2;ATP6V1F;EGF;FN1…
KEGG	Proteoglycans in cancer	50	50/205	5.84492e-05	0.000363554	1.97932	19.2932	2.82843	ITGB1;ARAF;PIK3CB;ACTG1;PLAU;AKT2;AKT1;ITGAV;PRKACA;PRKACB;HRAS;MAP2K2;PPP1R12A;RPS6;RRAS2;PRKCA;ANK3;DCN;CTTN;HCLS1;CD44;CD63;DDX5;CAMK2D;ROCK1;SRC;SDC2;ITPR2;PIK3R2;IQGAP1;THBS1;EGFR;CDC42;VTN;FLNA;FLNB;FLNC;LUM;CAV1;RDX;STAT3;FN1;BRAF;MAPK14;MTOR;PPP1CA;COL1A1;COL1A2;CTNNB1;GRB2
KEGG	Alanine, aspartate and glutamate metabolism	15	15/37	7.31871e-05	0.000446298	4.16373	39.6491	-1.80739	GOT1;AGXT2;GPT2;CAD;GOT2;ASNS;ABAT;ASRGL1;GLS;ALDH4A1;GLUD1;ALDH5A1;FOLH1;ASPA;NIT2
KEGG	Leukocyte transendothelial migration	32	32/114	7.58865e-05	0.000452281	2.38927	22.6652	2.82843	ITGB1;ITGAM;NCF1;ROCK1;CTNND1;ITGB2;GNAI3;PIK3R2;PIK3CB;F11R;ITGAL;GNAI1;ACTG1;MYL12B;GNAI2;CDC42;RAP1A;RAC2;CTNNA1;CD99;JAM3;ACTN1;CYBB;CYBA;PRKCA;ACTN4;MAPK14;CLDN8;CTNNB1;ESAM;VCL;SIPA1
KEGG	Platelet activation	34	34/124	7.70768e-05	0.000452281	2.31352	21.9106	1.71499	ITGB1;ROCK1;SRC;GNAI3;ITPR2;PIK3R2;PIK3CB;GNAI1;ACTG1;MYLK;MYL12B;GNAI2;RAP1A;AKT2;AKT1;PRKACA;PRKACB;LYN;FGB;FGA;PPP1R12A;SYK;FGG;F2;MAPK14;PPP1CA;COL1A1;COL3A1;COL1A2;PLCB4;GNAS;TLN2;TLN1;FERMT3
KEGG	Insulin signaling pathway	36	36/137	0.000125077	0.000720352	2.18298	19.6175	1	PYGB;ARAF;PIK3R2;PIK3CB;PYGL;HK2;IKBKB;GYS1;AKT2;PRKAR2A;PHKG2;FLOT1;AKT1;FLOT2;PRKACA;PCK1;PRKACB;HRAS;PCK2;PTPN1;MAP2K2;PKLR;RPS6;BRAF;SORBS1;PRKAB1;PHKA2;MTOR;PPP1CA;G6PC3;RAPGEF1;TRIP10;GRB2;EIF4E2;CALM2;CRK
KEGG	Gap junction	26	26/88	0.000139404	0.000788269	2.56499	22.7723	0	SRC;GNAI3;ITPR2;EGFR;GNAI1;GNAI2;TUBA1C;GJA1;TUBB3;GNA11;PRKACA;HRAS;PRKACB;MAP2K5;PDGFRB;PDGFRA;MAP2K2;EGF;CSNK1D;PRKCA;TUBB4B;TUBA4A;TJP1;PLCB4;GNAS;GRB2
KEGG	One carbon pool by folate	10	10/20	0.00014718	0.000817374	6.10021	53.8274	-2.52982	DHFR;ALDH1L1;MTHFD1L;MTHFD1;SHMT2;AMT;MTHFR;MTHFS;GART;FTCD
KEGG	Vitamin digestion and absorption	11	11/24	0.000183547	0.000988001	5.16265	44.4145	-0.904534	SLC5A6;LMBRD1;BTD;FOLH1;TCN2;SLC23A1;APOA1;APOA4;APOB;SLC19A1;PNLIP
KEGG	Human cytomegalovirus infection	52	52/225	0.000184258	0.000988001	1.8437	15.8543	0.27735	TRADD;PIK3CB;IKBKB;AKAP13;CASP8;AKT2;RAC2;AKT1;ITGAV;IKBKG;PRKACA;B2M;PRKACB;HRAS;PDIA3;ARHGEF11;PDGFRA;MAP2K2;CHUK;TAP2;PRKCA;PLCB4;CRK;ROCK1;SRC;GNAI3;ITPR2;PIK3R2;GNAI1;EGFR;GNAI2;GNG2;GNG5;GNG7;GNA11;GNA12;FADD;STAT3;MAPK14;GNG11;NFKB1;MTOR;SP1;GNB2;GNB1;GNAS;GNB4;CTNNB1;CYCS;BAX;GRB2;CALM2
KEGG	Pertussis	23	23/76	0.000223903	0.00118023	2.65289	22.2957	3.54475	ITGB1;C1QA;ITGAM;C1R;ITGB2;GNAI3;C4BPA;MAPK14;GNAI1;NFKB1;GNAI2;C2;PYCARD;C3;C4A;C5;IRAK1;CFL1;CASP1;SERPING1;CD14;CALM2;C1QC
KEGG	Human immunodeficiency virus 1 infection	49	49/212	0.000277314	0.00143741	1.843	15.0949	0.428571	TRADD;PIK3CB;IKBKB;CASP8;TRIM5;AKT2;CFL1;RAC2;AP1S1;AKT1;IKBKG;B2M;HRAS;PDIA3;MAP2K2;CHUK;AP1B1;TAP2;PRKCA;CRK;GNAI3;CUL1;ITPR2;PIK3R2;RNF7;SAMHD1;GNAI1;GNAI2;GNG2;IRAK1;GNG5;GNG7;GNA11;FADD;PAK2;AP1M1;MAPK14;GNG11;NFKB1;MTOR;CUL4A;GNB2;GNB1;GNB4;CYCS;BAX;ATM;CALM2;CUL4B
KEGG	Protein digestion and absorption	28	28/103	0.000370889	0.00189093	2.2834	18.0379	0.755929	COL18A1;CPB2;COL15A1;COL14A1;ELN;COL11A1;COL12A1;SLC3A1;SLC8A1;DPP4;SLC38A2;SLC6A19;MME;ATP1B3;COL1A1;COL3A1;COL1A2;SLC7A7;COL4A2;COL5A1;MEP1B;COL4A1;MEP1A;XPNPEP2;COL4A4;COL6A2;COL6A1;COL6A6
KEGG	Histidine metabolism	10	10/22	0.000393299	0.00197284	5.08292	39.8549	-3.16228	MAOB;ALDH1B1;ALDH2;MAOA;HNMT;ALDH7A1;ASPA;FTCD;CNDP2;ALDH9A1
KEGG	Ascorbate and aldarate metabolism	12	12/30	0.00044475	0.00219551	4.0678	31.3953	-2.88675	KL;MIOX;UGDH;ALDH1B1;ALDH2;UGT1A1;UGT2B15;RGN;UGT2A3;GUSB;ALDH7A1;ALDH9A1
KEGG	Apoptosis	35	35/142	0.000571981	0.00274134	2.00191	14.947	-0.169031	TRADD;CTSZ;HTRA2;ITPR2;PIK3R2;PIK3CB;LMNB2;CTSS;ACTG1;LMNB1;SPTA1;IKBKB;TUBA1C;CASP8;AIFM1;CASP6;AKT2;LMNA;CAPN2;AKT1;FADD;IKBKG;CTSD;HRAS;SPTAN1;ENDOG;MAP2K2;APAF1;CHUK;PARP1;TUBA4A;NFKB1;CYCS;BAX;ATM
KEGG	Adherens junction	21	21/71	0.000580403	0.00274134	2.56615	19.1224	1.52753	FARP2;PTPN1;YES1;SRC;ACTN1;CTNND1;WAS;PTPRM;ACTN4;IQGAP1;SORBS1;BAIAP2;EGFR;ACTG1;CDC42;TJP1;RAC2;CTNNA1;CTNNB1;ACP1;VCL
KEGG	Tight junction	40	40/169	0.000584587	0.00274134	1.89867	14.1348	1.58114	ITGB1;ROCK1;SRC;ARPC1B;ARPC1A;WAS;MYL6B;F11R;ACTG1;MYL12B;CDC42;SLC9A3R1;TUBA1C;RAP1A;PPP2R1B;WHAMM;SYNPO;PRKACA;PRKACB;MYH10;CGNL1;JAM3;ACTR3;ACTR2;HSPA4;ACTN1;RDX;ACTN4;ARPC5;PRKAB1;TUBA4A;RAP2C;TJP1;MYL6;ARPC2;CTTN;ARPC3;CLDN8;NEDD4;HCLS1
KEGG	Yersinia infection	34	34/137	0.000596031	0.00274134	2.01998	14.9988	2.74398	ITGB1;ROCK1;SRC;ARPC1B;ARPC1A;WAS;PIK3R2;PIK3CB;ACTG1;PYCARD;IKBKB;CDC42;IRAK1;AKT2;CASP1;RAC2;AKT1;IKBKG;ACTR3;ACTR2;GIT2;MAP2K2;CHUK;FN1;ARPC5;MAPK14;BAIAP2;NFKB1;ARPC2;CD8A;ARPC3;ELMO1;DOCK1;CRK
KEGG	Nicotinate and nicotinamide metabolism	13	13/35	0.000605313	0.00274134	3.606	26.7196	-1.38675	QPRT;NMNAT3;NT5C2;SIRT1;NADK2;BST1;PNP;NMNAT1;NNT;NAMPT;ASPDH;CD38;ENPP3
KEGG	Proximal tubule bicarbonate reclamation	10	10/23	0.000608206	0.00274134	4.69165	34.7417	-1.26491	GLUD1;MDH1;CA4;ATP1B3;SLC25A10;PCK1;SLC4A4;GLS;AQP1;PCK2
KEGG	Galactose metabolism	12	12/31	0.000633105	0.00281279	3.85349	28.3804	0	MGAM;UGP2;G6PC3;GAA;PGM2;GALM;LCT;HK2;PGM1;GANC;PFKP;GALK1
KEGG	Spinocerebellar ataxia	35	35/143	0.000656239	0.00287451	1.98325	14.5352	-1.52128	PSMD11;PIK3R4;ATP2A3;ITPR2;ATP2A2;PIK3R2;OMA1;PIK3CB;PSMB6;PSMD7;PSMB5;PSMD4;OPA1;AKT2;PSMB1;AKT1;PSMD1;NRBF2;NOP56;PRKCA;WIPI2;MTOR;AFG3L2;PSMA3;PLCB4;PSMA1;SP1;PSMA2;PPIF;VDAC3;VDAC2;CYCS;VDAC1;SLC25A5;SLC25A4
KEGG	Fc gamma R-mediated phagocytosis	26	26/97	0.00074446	0.00321565	2.23867	16.1248	3.53009	NCF1;ARPC1B;ARPC1A;WAS;PIK3R2;PIK3CB;CDC42;AKT2;CFL1;RAC2;AKT1;LYN;ACTR3;ACTR2;MARCKSL1;GSN;SYK;PRKCD;PRKCA;ARPC5;MARCKS;PTPRC;ARPC2;ARPC3;DOCK1;CRK
KEGG	Relaxin signaling pathway	32	32/129	0.000856507	0.00364896	2.01802	14.2526	0.353553	SRC;GNAI3;PIK3R2;PIK3CB;EGFR;GNAI1;GNAI2;GNG2;GNG5;AKT2;GNG7;AKT1;PRKACA;PRKACB;HRAS;MAP2K2;PRKCA;MAPK14;GNG11;NFKB1;COL1A1;COL3A1;COL1A2;PLCB4;COL4A2;COL4A1;COL4A4;GNB2;GNB1;GNAS;GNB4;GRB2
KEGG	ECM-receptor interaction	24	24/88	0.000896021	0.00376571	2.29179	16.0827	2.85774	ITGB1;LAMA4;ITGA1;TNC;FN1;LAMB1;THBS1;COL1A1;VTN;COL1A2;COL4A2;COL4A1;COL4A4;COL6A2;COL6A1;ITGA11;SPP1;ITGB8;ITGAV;ITGA6;COL6A6;ITGB6;FREM2;CD44
KEGG	HIF-1 signaling pathway	28	28/109	0.000985509	0.00406015	2.11351	14.6305	1.13389	CAMK2D;TFRC;SERPINE1;PIK3R2;ENO1;PIK3CB;PDHB;ENO2;HK2;EGFR;LDHB;LDHA;AKT2;AKT1;PGK2;MAP2K2;PDHA1;EGF;RPS6;STAT3;CYBB;PRKCA;NFKB1;MTOR;TF;ALDOB;EIF4E2;PFKP
KEGG	Sulfur metabolism	6	6/10	0.000992192	0.00406015	9.14053	63.2122	-2.44949	MPST;SELENBP1;ETHE1;BPNT1;SUOX;PAPSS2
KEGG	Proteasome	15	15/46	0.0011491	0.00459927	2.95335	19.9906	1.80739	PSMD11;PSMB10;PSMB8;PSMB9;PSMB6;PSMA3;PSMD7;PSMB5;PSMD4;PSMA1;PSMA2;PSMB1;PSME1;PSMD1;PSME2
KEGG	Selenocompound metabolism	8	8/17	0.00115351	0.00459927	5.41888	36.6584	-1.41421	SEPSECS;TXNRD3;CTH;SCLY;SEPHS1;SEPHS2;INMT;PAPSS2
KEGG	Thyroid hormone signaling pathway	30	30/121	0.00123245	0.0048518	2.0159	13.504	1.09545	PFKFB2;HDAC2;SRC;HDAC1;ATP2A3;ATP2A2;PIK3R2;PIK3CB;ACTG1;SIN3A;AKT2;AKT1;ITGAV;SLC16A2;PRKACA;PRKACB;HRAS;NCOA2;MAP2K2;DIO1;ATP1B3;PRKCA;MED4;MED27;MTOR;NCOR1;PLCB4;CTNNB1;PLCD1;PFKP
KEGG	Glucagon signaling pathway	27	27/107	0.00159796	0.00621208	2.06289	13.283	0.19245	PYGB;CAMK2D;ITPR2;PYGL;PDHB;LDHB;GYS1;LDHA;AKT2;PHKG2;AKT1;PRKACA;PCK1;PRKACB;PCK2;PDHA1;PRMT1;PGAM2;PRKAB1;PHKA2;CPT1B;SIRT1;G6PC3;PLCB4;GNAS;CALM2;PFKP
KEGG	Porphyrin and chlorophyll metabolism	14	14/43	0.00169017	0.00648941	2.94586	18.8032	-2.67261	ALAS1;UGT1A1;COX15;UROS;UGT2B15;HCCS;PPOX;CP;ALAD;HMBS;UGT2A3;GUSB;HMOX2;BLVRA
KEGG	Acute myeloid leukemia	19	19/67	0.00180387	0.00682268	2.41705	15.2705	0.229416	STAT5A;ITGAM;MAP2K2;CHUK;STAT3;ARAF;PIK3R2;BRAF;PIK3CB;PML;NFKB1;MTOR;IKBKB;AKT2;AKT1;GRB2;IKBKG;CD14;HRAS
KEGG	Fatty acid biosynthesis	8	8/18	0.00182084	0.00682268	4.8767	30.7645	-2.12132	MECR;ACSL1;OXSM;ACSL4;ACSL3;HSD17B8;ACSF3;CBR4
KEGG	Drug metabolism	27	27/108	0.00184922	0.00684652	2.0373	12.8207	-3.27165	TPMT;MAOB;MAOA;MGST1;GSTT2;GSTT1;ADH5;UGT2A3;TK2;UPP1;GUSB;XDH;GSTK1;GSTM1;UGT1A1;UGT2B15;FMO1;FMO3;FMO4;UPB1;FMO5;GSTA5;RRM2B;GSTA4;GSTA2;IMPDH2;GSTA1
KEGG	Synaptic vesicle cycle	21	21/78	0.00217086	0.00794278	2.25009	13.799	-2.4004	NSF;NAPA;ATP6V1A;ATP6V1G1;CLTB;SLC6A13;TCIRG1;DNM3;ATP6V1B2;AP2S1;ATP6V1H;ATP6V0A4;STX3;ATP6V1E1;ATP6V0D1;ATP6V0C;ATP6V1D;AP2M1;ATP6V1C1;ATP6V1F;ATP6V1C2
KEGG	mTOR signaling pathway	35	35/154	0.00259284	0.00937643	1.79877	10.7117	-1.18322	ATP6V1A;CAB39;CAB39L;MAPKAP1;PIK3R2;PIK3CB;IKBKB;AKT2;SESN2;AKT1;ATP6V1H;ATP6V1E1;ATP6V1D;HRAS;ATP6V1C1;ATP6V1F;ATP6V1C2;ATP6V1G1;SEC13;MAP2K2;WDR59;CHUK;STRADB;RPS6;PRKCA;BRAF;MTOR;RRAGA;RRAGC;ATP6V1B2;GRB2;LAMTOR2;EIF4E2;LAMTOR4;LAMTOR3
KEGG	Fatty acid elongation	10	10/27	0.00262366	0.00937883	3.5869	21.3176	-1.89737	HADHB;HADHA;ECHS1;ACAA2;MECR;TECR;PPT1;ACOT2;HSD17B12;HADH
KEGG	AGE-RAGE signaling pathway in diabetic complications	25	25/100	0.00267147	0.0094412	2.03656	12.0669	2.2	SERPINE1;PIK3R2;PIK3CB;CDC42;AKT2;AKT1;HRAS;STAT5A;PRKCD;STAT3;FN1;CYBB;PRKCA;MAPK14;NFKB1;AGT;COL1A1;COL3A1;COL1A2;PLCB4;COL4A2;COL4A1;COL4A4;BAX;PLCD1
KEGG	Endocytosis	52	52/252	0.0028227	0.0098636	1.59227	9.34669	1.6641	TFRC;ARPC1B;ARPC1A;CLTB;EEA1;CAPZB;CHMP1B;CHMP1A;VPS35;HRAS;GIT1;AP2M1;SH3GLB1;ACTR3;PDGFRA;ACTR2;VPS37A;EPS15L1;RBSN;DNM3;CHMP4C;CHMP3;CHMP6;STAM2;VPS28;CHMP5;SRC;VPS4B;EGFR;CDC42;CYTH2;RAB11FIP1;GRK6;AP2S1;RAB11FIP3;LDLR;GIT2;IQSEC1;VTA1;CAV1;WWP1;ARPC5;PML;EHD1;ARPC2;ARPC3;NEDD4;CAPZA2;SMAP2;SMAP1;FOLR1;HSPA1A
KEGG	Central carbon metabolism in cancer	19	19/70	0.0031218	0.0106726	2.27447	13.1222	0.688247	PDGFRB;PDGFRA;MAP2K2;PDHA1;PGAM2;IDH2;PIK3R2;PIK3CB;PDHB;HK2;EGFR;MTOR;GLS;LDHB;LDHA;AKT2;AKT1;HRAS;PFKP
KEGG	Fluid shear stress and atherosclerosis	32	32/139	0.00312286	0.0106726	1.82835	10.5478	0.353553	NCF1;SRC;SDC2;MGST1;GSTT2;PLAT;GSTT1;PIK3R2;PIK3CB;ACTG1;IKBKB;AKT2;RAC2;AKT1;ITGAV;IKBKG;MAP2K5;MEF2C;GSTM1;CHUK;CAV1;CYBA;MAPK14;NFKB1;GSTA5;GSTA4;TRPV4;GSTA2;GSTA1;CTNNB1;SQSTM1;CALM2
KEGG	Chagas disease	25	25/102	0.00354794	0.0119936	1.98343	11.1893	0.2	C1QA;SERPINE1;GNAI3;PIK3R2;PIK3CB;KNG1;GNAI1;GNAI2;C3;IKBKB;CASP8;PPP2R1B;IRAK1;AKT2;GNA11;AKT1;FADD;IKBKG;ACE;CHUK;MAPK14;NFKB1;PLCB4;GNAS;C1QC
KEGG	Chronic myeloid leukemia	20	20/76	0.00364424	0.0121866	2.18056	12.243	-0.447214	STAT5A;HDAC2;MAP2K2;CHUK;CTBP2;HDAC1;CTBP1;ARAF;PIK3R2;BRAF;PIK3CB;NFKB1;IKBKB;AKT2;AKT1;BAX;GRB2;IKBKG;HRAS;CRK
KEGG	Sphingolipid signaling pathway	28	28/119	0.00395343	0.01308	1.88016	10.4032	0	ASAH1;ASAH2;ROCK1;TRADD;GNAI3;PIK3R2;PIK3CB;KNG1;GNAI1;GNAI2;SGPL1;PPP2R1B;AKT2;GNA12;RAC2;S1PR1;AKT1;CTSD;HRAS;CERS5;MAP2K2;PRKCA;PPP2R3A;MAPK14;NFKB1;PLCB4;BAX;CERS2
KEGG	Cardiac muscle contraction	22	22/87	0.00401881	0.0131563	2.06689	11.4025	-2.55841	COX7B;TPM4;TPM3;COX4I1;CACNA2D1;TPM1;ATP2A3;ATP2A2;ATP1B3;COX7A2;UQCR10;COX5B;COX5A;SLC8A1;UQCRH;SLC9A6;UQCRC1;UQCRFS1;COX2;UQCRC2;CYC1;CYTB
KEGG	Legionellosis	16	16/57	0.00448161	0.0143854	2.38135	12.8778	2	HBS1L;ITGAM;APAF1;SAR1B;ITGB2;NFKB1;HSPD1;PYCARD;EEF1A1;C3;CASP8;CASP1;CYCS;CD14;SEC22B;HSPA1A
KEGG	Necroptosis	35	35/159	0.00448676	0.0143854	1.72573	9.33038	0.169031	PYGB;CAMK2D;TRADD;VPS4B;PYGL;PYCARD;CASP8;AIFM1;FTH1;CHMP1B;CHMP1A;CAPN2;CASP1;STAT6;FADD;DNM1L;STAT5A;PARP1;STAT3;CYBB;TYK2;GLUD1;CHMP4C;VDAC3;VDAC2;CHMP3;BAX;VDAC1;CHMP6;SLC25A5;PPIA;SQSTM1;SLC25A4;IFNAR1;CHMP5
KEGG	Vitamin B6 metabolism	4	4/6	0.00468751	0.0147944	12.1801	65.3203	-2	PDXK;PSAT1;PNPO;PDXP
KEGG	Apelin signaling pathway	31	31/137	0.00470946	0.0147944	1.78739	9.57714	0.538816	SERPINE1;PIK3R4;GNAI3;ITPR2;PLAT;NRF1;SLC8A1;GNAI1;MYLK;GNAI2;GNG2;GNG5;AKT2;GNG7;SPP1;AKT1;PRKACA;PRKACB;HRAS;MEF2C;MAP2K2;RPS6;RRAS2;PRKAB1;GNG11;MTOR;PLCB4;GNB2;GNB1;GNB4;CALM2
KEGG	Phenylalanine metabolism	7	7/17	0.00588738	0.0182607	4.2656	21.9036	-2.64575	DDC;MAOB;GOT1;MAOA;PAH;GOT2;GLYAT
KEGG	Various types of N-glycan biosynthesis	12	12/39	0.00593033	0.0182607	2.71045	13.8983	2.3094	MAN2A2;TUSC3;HEXB;HEXA;RPN1;ALG14;STT3A;ALG3;MGAT2;MAN1B1;STT3B;DDOST
KEGG	ABC transporters	13	13/45	0.00766428	0.0231544	2.47768	12.0692	-1.38675	ABCA2;ABCC4;ABCD3;ABCB7;ABCA3;ABCC6;TAP2;ABCB8;ABCC9;ABCB9;ABCB11;ABCB10;ABCG2
KEGG	Long-term depression	16	16/60	0.00766849	0.0231544	2.2186	10.806	-2	LYN;GNAZ;MAP2K2;ARAF;GNAI3;ITPR2;PRKCA;BRAF;GNAI1;GNAI2;PLCB4;PPP2R1B;GNA11;GNA12;GNAS;HRAS
KEGG	Choline metabolism in cancer	23	23/98	0.00873041	0.0261073	1.8723	8.87646	-0.208514	PDGFRB;SLC22A4;PDGFRA;LYPLA1;MAP2K2;SLC22A5;SLC44A4;EGF;SLC22A2;SLC22A1;WAS;PRKCA;PIK3R2;PIK3CB;EGFR;MTOR;SP1;AKT2;RAC2;AKT1;GRB2;HRAS;DGKH
KEGG	Arrhythmogenic right ventricular cardiomyopathy	19	19/77	0.00945462	0.0280037	1.99915	9.31855	1.14708	ITGB1;CACNA2D1;ITGA1;ATP2A3;ATP2A2;SLC8A1;ACTG1;GJA1;DES;CDH2;SGCB;LMNA;ITGA11;CTNNA1;ITGB8;CTNNB1;ITGAV;ITGA6;ITGB6
KEGG	Tuberculosis	37	37/180	0.0111408	0.0326868	1.58132	7.11142	1.15079	CAMK2D;ITGAM;SRC;TRADD;ITGB2;LSP1;TCIRG1;CORO1A;CTSS;HSPD1;C3;EEA1;MRC2;CASP8;IRAK1;AKT2;LAMP2;MRC1;AKT1;ATP6V1H;ATP6V0A4;CD14;FADD;LBP;CTSD;HSPA9;ATP6AP1;APAF1;SYK;MAPK14;NFKB1;RFX5;CYCS;BAX;ATP6V0D1;CALM2;ATP6V0C
KEGG	Hepatitis C	33	33/157	0.0114741	0.0333339	1.62595	7.26421	-0.174078	CD81;YWHAB;TRADD;ARAF;PIK3R2;PIK3CB;EGFR;IKBKB;CASP8;PPP2R1B;AKT2;AKT1;FADD;IKBKG;HRAS;LDLR;YWHAG;YWHAH;MAP2K2;APAF1;CHUK;DDX58;EGF;STAT3;BRAF;TYK2;NFKB1;CLDN8;CYCS;BAX;CTNNB1;GRB2;IFNAR1
KEGG	Rap1 signaling pathway	42	42/210	0.0115758	0.0333339	1.5284	6.81488	1.54303	ITGB1;DOCK4;ITGAM;RALB;SRC;CTNND1;ITGB2;GNAI3;PIK3R2;PIK3CB;ITGAL;THBS1;GNAI1;EGFR;RAP1GAP;GNAI2;ACTG1;CDC42;RAP1A;AKT2;RAC2;AKT1;HRAS;FARP2;PDGFRB;PDGFRA;MAP2K2;EGF;MAGI2;PRKCA;BRAF;MAPK14;PLCB4;RAPGEF1;GNAS;CTNNB1;TLN2;TLN1;PFN1;CALM2;CRK;SIPA1
KEGG	Glycosaminoglycan degradation	7	7/19	0.0118097	0.0336955	3.55425	15.7768	1.88982	NAGLU;HEXB;HEXA;GUSB;GNS;ARSB;SGSH
KEGG	Thiamine metabolism	6	6/15	0.0125776	0.035471	4.06127	17.7715	-2.44949	NFS1;TPK1;AK2;ALPL;AK4;ACP1
KEGG	Hypertrophic cardiomyopathy	21	21/90	0.0126601	0.035471	1.85747	8.11583	1.52753	ITGB1;ACE;TPM4;TPM3;CACNA2D1;ITGA1;TPM1;ATP2A3;ATP2A2;PRKAB1;SLC8A1;AGT;ACTG1;DES;SGCB;LMNA;ITGA11;ITGB8;ITGAV;ITGA6;ITGB6
KEGG	Endometrial cancer	15	15/58	0.0128978	0.03571	2.12767	9.25685	-0.774597	MAP2K2;EGF;ARAF;ILK;PIK3R2;BRAF;PIK3CB;EGFR;AKT2;CTNNA1;AKT1;BAX;CTNNB1;GRB2;HRAS
KEGG	Fructose and mannose metabolism	10	10/33	0.012975	0.03571	2.65026	11.5147	-1.26491	PFKFB2;GMPPB;PFKFB4;TPI1;MPI;GMPPA;PMM2;ALDOB;HK2;PFKP
KEGG	Dilated cardiomyopathy	22	22/96	0.0134338	0.0366483	1.81455	7.82069	1.2792	ITGB1;TPM4;TPM3;CACNA2D1;ITGA1;TPM1;ATP2A3;ATP2A2;SLC8A1;AGT;ACTG1;DES;SGCB;LMNA;ITGA11;GNAS;ITGB8;ITGAV;ITGA6;ITGB6;PRKACA;PRKACB
KEGG	Adipocytokine signaling pathway	17	17/69	0.0138344	0.037413	1.99438	8.53715	0.242536	CHUK;ACSL1;TRADD;STAT3;ACSL4;ACSL3;PRKAB1;CPT1B;NFKB1;MTOR;IKBKB;G6PC3;AKT2;AKT1;IKBKG;PCK1;PCK2
KEGG	Neurotrophin signaling pathway	26	26/119	0.0142701	0.0382586	1.7069	7.2536	0.392232	CAMK2D;MAGED1;PIK3R2;PSEN1;PIK3CB;IKBKB;CDC42;RAP1A;IRAK1;AKT2;ARHGDIA;ARHGDIB;AKT1;HRAS;MAP2K5;MAP3K3;MAP2K2;PRKCD;BRAF;MAPK14;NFKB1;RAPGEF1;BAX;GRB2;CALM2;CRK
KEGG	Glioma	18	18/75	0.015094	0.0401216	1.92659	8.07906	0	PDGFRB;PDGFRA;CAMK2D;MAP2K2;EGF;ARAF;PRKCA;PIK3R2;BRAF;PIK3CB;EGFR;MTOR;AKT2;AKT1;BAX;GRB2;HRAS;CALM2
KEGG	Small cell lung cancer	21	21/92	0.0161626	0.0425981	1.80493	7.44544	0.654654	ITGB1;APAF1;CHUK;LAMA4;FN1;PIK3R2;LAMB1;PIK3CB;FHIT;NFKB1;IKBKB;COL4A2;COL4A1;AKT2;COL4A4;AKT1;BAX;CYCS;ITGAV;ITGA6;IKBKG
KEGG	Pancreatic cancer	18	18/76	0.0172402	0.0447747	1.89326	7.6876	0	RALB;CHUK;EGF;STAT3;ARAF;PIK3R2;BRAF;PIK3CB;EGFR;NFKB1;MTOR;IKBKB;CDC42;AKT2;RAC2;AKT1;BAX;IKBKG
KEGG	Riboflavin metabolism	4	4/8	0.0172764	0.0447747	6.08936	24.7131	-2	FLAD1;RFK;ENPP3;ACP1
KEGG	RNA transport	37	37/186	0.0183623	0.0468943	1.51711	6.06458	4.43877	CYFIP1;EIF4A1;NUP205;RPP30;EIF4A3;DDX20;CASC3;PNN;FXR2;XPO1;MAGOH;TPR;SEC13;UBE2I;NUP210;NUP133;EIF1AX;ALYREF;THOC1;SRRM1;THOC6;NUP93;EEF1A1;DDX19A;EIF2S3;EIF5;DDX39B;EIF3I;EIF3G;NUP54;NUP98;EIF3F;EIF4E2;TARDBP;EIF3C;EIF3A;EIF3B
KEGG	Chemokine signaling pathway	38	38/192	0.0183958	0.0468943	1.50762	6.0239	0	NCF1;ROCK1;SRC;WAS;GNAI3;PIK3R2;PIK3CB;GNAI1;GNAI2;IKBKB;CDC42;PREX1;RAP1A;GNG2;GNG5;AKT2;GNG7;GRK6;RAC2;AKT1;IKBKG;PRKACA;PRKACB;HRAS;LYN;CHUK;PRKCD;STAT3;BRAF;GNG11;NFKB1;PLCB4;GNB2;GNB1;ELMO1;GNB4;GRB2;CRK
KEGG	Pentose phosphate pathway	9	9/30	0.0192794	0.048747	2.61177	10.3132	-0.333333	PRPS2;GLYCTK;RGN;PGM2;TALDO1;ALDOB;TKT;PGM1;PFKP
