# Supplementary material for: Unveiling the role of transgelin as a prognostic and therapeutic target in kidney fibrosis via a proteomic approach
Source: Exp Mol Med. 2024 Oct 7;56(10):2296–308. doi: 10.1038/s12276-024-01319-7 (PMC11542076; doi:10.1038/s12276-024-01319-7)
Supplement: Supplementary file 11 — Supplementary Table 10 [file 12276_2024_1319_MOESM11_ESM.xlsx]

## Sheet: Sheet1
Supplementary Table 10. Log2 Foldchange of selected proteins from GSEA analysis results
No	GeneName	Log2FC (hTEC)	Log2FC (CRF)	NABA_CORE_MATRISOME	REACTOME_ECM_PROTEOGLYCANS	RODWELL_AGING_KIDNEY_UP	GOBP_MITOCHONDRIAL_GENE_EXPRESSION	REACTOME_MITOCHONDRIAL_FATTY_ACID_BETA_OXIDATION
1	TNC	0.516705	4.36987	Y	Y	Y	N	N
2	EMILIN1	0.0565748	2.62511	Y	N	N	N	N
3	FN1	0.0744006	2.59234	Y	Y	Y	N	N
4	COL11A1	0.262285	2.3173	Y	N	N	N
5	COL18A1	0.0811863	1.99998	Y	N	N	N	N
6	SPARC	0.193413	1.7826	Y	Y	N	N	N
7	COL5A1	0.407892	1.42171	Y	Y	Y	N	N
8	COL1A1	0.287061	1.31609	Y	Y	Y	N	N
9	PXDN	0.113987	1.27143	Y	N	Y	N	N
10	COL4A1	0.242176	0.99501	Y	Y	N	N	N
11	TGFBI	0.887073	0.946951	Y	N	Y	N	N
12	BGN	0.363397	0.939518	Y	Y	N	N	N
13	IGFBP7	0.347694	0.580206	Y	N	N	N	N
14	ITGB1	0.178093	0.804397	N	Y	N	N	N
15	ITGB6	0.384029	0.691263	N	Y	N	N	N
16	ITGAV	0.233099	2.32862	N	Y	N	N	N
17	SERPINE1	0.188176	3.43675	N	Y	N	N	N
18	ASNS	0.162421	2.61226	N	N	Y	N	N
19	SSR4	0.0974731	1.49654	N	N	Y	N	N
20	CDH6	0.293197	1.20425	N	N	Y	N	N
21	CRIP1	0.09714	1.11176	N	N	Y	N	N
22	TPM1	0.245249	1.00782	N	N	Y	N	N
23	MCAM	0.292598	0.993943	N	N	Y	N	N
24	ACTN1	0.217678	0.952764	N	N	Y	N	N
25	RBP1	0.189827	0.643722	N	N	Y	N	N
26	RPN1	0.0399615	0.358161	N	N	Y	N	N
27	FDXR	-0.166371	-1.31956	N	N	Y	N	N
28	FSCN1	0.141429	-2.20014	N	N	Y	N	N
29	TAGLN	0.39916	1.97081	N	N	Y	N	N
30	TAGLN2	0.0877549	1.89389	N	N	Y	N	N
31	CALU	0.0976871	1.59115	N	N	Y	N	N
32	TXNDC5	0.0909481	1.53762	N	N	Y	N	N
33	GARS	0.0592852	0.289501	N	N	N	Y	N
34	TUFM	-0.145167	-0.316039	N	N	N	Y	N
35	IARS2	-0.103985	-0.319707	N	N	N	Y	N
36	DAP3	-0.119328	-0.597914	N	N	N	Y	N
37	MRPL2	-0.0975323	-0.606533	N	N	N	Y	N
38	MRPL19	-0.0845073	-0.622842	N	N	N	Y	N
39	MRPS9	-0.154492	-0.658026	N	N	N	Y	N
40	PNPT1	-0.0913178	-0.663051	N	N	N	Y	N
41	LRPPRC	-0.124758	-0.7073	N	N	N	Y	N
42	MRPL10	-0.102724	-0.729966	N	N	N	Y	N
43	SHMT2	-0.0904799	-0.744071	N	N	N	Y	N
44	MRPL15	-0.0706129	-0.768707	N	N	N	Y	N
45	MRPS23	-0.119322	-0.857415	N	N	N	Y	N
46	WARS2	-0.182748	-0.92847	N	N	N	Y	N
47	GFM1	-0.0691509	-0.934184	N	N	N	Y	N
48	MRPS5	-0.149946	-1.02347	N	N	N	Y	N
49	HSD17B10	-0.0559273	-1.1425	N	N	N	Y	N
50	MRPL45	-0.0846628	-1.25655	N	N	N	Y	N
51	MRPS10	-0.12792	-1.32683	N	N	N	Y	N
52	MRPS24	-0.0450411	-1.35022	N	N	N	Y	N
53	MRPS33	-0.111314	-1.36646	N	N	N	Y	N
54	MRPL53	-0.0916363	-1.53963	N	N	N	Y	N
55	COA3	-0.118593	-1.63983	N	N	N	Y	N
56	MRPS26	-0.111287	-1.73306	N	N	N	Y	N
57	DARS2	-0.148553	-1.99511	N	N	N	Y	N
58	MRPL30	-0.0671883	-2.30339	N	N	N	Y	N
59	MRPL32	-0.103678	-2.45883	N	N	N	Y	N
60	PCCA	-0.116051	-0.435011	N	N	N	N	Y
61	HADHB	-0.0719992	-0.561946	N	N	N	N	Y
62	ACAD11	-0.0471478	-1.07526	N	N	N	N	Y
63	HADHA	-0.0716626	-1.10303	N	N	N	N	Y
64	ACADM	-0.0899878	-1.42812	N	N	N	N	Y
65	ACSF2	-0.0778144	-1.66908	N	N	N	N	Y
66	DECR1	-0.119774	-1.67148	N	N	N	N	Y
67	ACAD10	-0.11503	-2.03621	N	N	N	N	Y
68	ACOT13	-0.0843112	-2.4363	N	N	N	N	Y
69	PCCB	-0.0971168	-2.71636	N	N	N	N	Y
