# Supplementary material for: Unveiling the role of transgelin as a prognostic and therapeutic target in kidney fibrosis via a proteomic approach
Source: Exp Mol Med. 2024 Oct 7;56(10):2296–308. doi: 10.1038/s12276-024-01319-7 (PMC11542076; doi:10.1038/s12276-024-01319-7)
Supplement: Supplementary file 12 — Supplementary Table 11 [file 12276_2024_1319_MOESM12_ESM.xlsx]

## Sheet: Sheet1
Supplementary Table 11. Interaction scores of 69 selected proteins from STRING interaction databased by iGraph
Category	Score	Proteins	Log2FC (hTEC)	Log2FC (CRF)	GO category	HGNC gene description
Core matrisome & ECM proteoglycan	0.0306095	Fn1	0.0744006	2.59234	Core Matrisome & ECM & Aging	fibronectin 1
	0.0297977	Itgb1	0.178093	0.804397	Core Matrisome & ECM	integrin subunit beta 1
	0.0251946	Itgav	0.233099	2.32862	Core Matrisome & ECM	integrin subunit alpha V
	0.0243811	Col1a1	0.287061	1.31609	Core Matrisome & ECM & Aging	collagen type I alpha 1 chain
	0.0218339	Col4a1	0.242176	0.99501	Core Matrisome & ECM	collagen type IV alpha 1 chain
	0.0214446	Sparc	0.193413	1.7826	Core Matrisome & ECM	secreted protein acidic and cysteine rich
	0.0203216	Col5a1	0.407892	1.42171	Core Matrisome & ECM & Aging	collagen type V alpha 1 chain
	0.019859	Bgn	0.363397	0.939518	Core Matrisome & ECM	biglycan
	0.0192562	Itgb6	0.384029	0.691263	Core Matrisome & ECM	integrin subunit beta 6
	0.0184796	Serpine1	0.188176	3.43675	Core Matrisome & ECM	serpin family E member 1
	0.0181123	Col18a1	0.0811863	1.99998	Core Matrisome & ECM	collagen type XVIII alpha 1 chain
	0.0151638	Col11a1	0.262285	2.3173	Core Matrisome & ECM	collagen type XI alpha 1 chain
	0.0137646	Tgfbi	0.887073	0.946951	Core Matrisome & ECM & Aging	transforming growth factor beta induced
	0.0108352	Igfbp7	0.347694	0.580206	Core Matrisome & ECM	insulin like growth factor binding protein 7
	0.00819475	Tnc	0.516705	4.36987	Core Matrisome & ECM & Aging	tenascin C
	0.0067493	Emilin1	0.0565748	2.62511	Core Matrisome & ECM	elastin microfibril interfacer 1
	0.00521079	Pxdn	0.113987	1.27143	Core Matrisome & ECM & Aging	peroxidasin
Aging	0.0306095	Fn1	0.0744006	2.59234	Core Matrisome & ECM & Aging	fibronectin 1
	0.0243811	Col1a1	0.287061	1.31609	Core Matrisome & ECM & Aging	collagen type I alpha 1 chain
	0.0203216	Col5a1	0.407892	1.42171	Core Matrisome & ECM & Aging	collagen type V alpha 1 chain
	0.0177029	Tagln	0.39916	1.97081	Aging	transgelin
	0.0149842	Actn1	0.217678	0.952764	Aging	actinin alpha 1
	0.0137646	Tgfbi	0.887073	0.946951	Core Matrisome & ECM & Aging	transforming growth factor beta induced
	0.0111625	Mcam	0.292598	0.993943	Aging	melanoma cell adhesion molecule
	0.0093091	Tagln2	0.0877549	1.89389	Aging	transgelin 2
	0.00819475	Tnc	0.516705	4.36987	Core Matrisome & ECM & Aging	tenascin C
	0.00703832	Rbp1	0.189827	0.643722	Aging	retinol binding protein 1
	0.00642678	Fscn1	0.141429	2.37233	Aging	fascin actin-bundling protein 1
	0.00636269	Asns	0.162421	2.61226	Aging	asparagine synthetase (glutamine-hydrolyzing)
	0.0058352	Tpm1	0.245249	1.00782	Aging	tropomyosin 1
	0.00521079	Pxdn	0.113987	1.27143	Core Matrisome & ECM & Aging	peroxidasin
	0.00456822	Cdh6	0.293197	1.20425	Aging	cadherin 6
	0.00383363	Txndc5	0.0909481	1.53762	Aging	thioredoxin domain containing 5
	NA	FDXR	-0.166371	-1.31956	Aging	ferredoxin reductase
	NA	RPN1	0.0399615	0.358161	Aging	ribophorin I
	NA	CRIP1	0.09714	1.11176	Aging	cysteine rich protein 1
	NA	SSR4	0.0974731	1.49654	Aging	signal sequence receptor subunit 4
	NA	CALU	0.0976871	1.59115	Aging	calumenin
Fatty Acid Beta-oxydation	0.0214599	Hadha	-0.0716626	-1.10303	Mito fatty acid beta oxydation	hydroxyacyl-CoA dehydrogenase trifunctional multienzyme complex subunit alpha
	0.0214401	Acadm	-0.0899878	-1.42812	Mito fatty acid beta oxydation	acyl-CoA dehydrogenase medium chain
	0.0189968	Hadhb	-0.0719992	-0.561946	Mito fatty acid beta oxydation	hydroxyacyl-CoA dehydrogenase trifunctional multienzyme complex subunit beta
	0.0142027	Acad10	-0.11503	-2.03621	Mito fatty acid beta oxydation	acyl-CoA dehydrogenase family member 10
	0.0140628	Decr1	-0.119774	-1.67148	Mito fatty acid beta oxydation	2,4-dienoyl-CoA reductase 1
	0.0140545	Acad11	-0.0471478	-1.07526	Mito fatty acid beta oxydation	acyl-CoA dehydrogenase family member 11
	0.0105868	Pccb	-0.0971168	-2.71636	Mito fatty acid beta oxydation	propionyl-CoA carboxylase subunit beta
	0.00917821	Pcca	-0.116051	-0.435011	Mito fatty acid beta oxydation	propionyl-CoA carboxylase subunit alpha
	0.00663837	Acsf2	-0.0778144	-1.66908	Mito fatty acid beta oxydation	acyl-CoA synthetase family member 2
	0.00577701	Acot13	-0.0843112	-2.4363	Mito fatty acid beta oxydation	acyl-CoA thioesterase 13
Mitochondrion gene expression	0.0271747	Gfm1	-0.0691509	-0.934184	Mito gene expression	G elongation factor mitochondrial 1
	0.024889	Mrpl2	-0.0975323	-0.606533	Mito gene expression	mitochondrial ribosomal protein L2
	0.0233363	Mrps9	-0.154492	-0.658026	Mito gene expression	mitochondrial ribosomal protein S9
	0.0226074	Dap3	-0.119328	-0.597914	Mito gene expression	Mitochondrial Small Ribosomal Subunit Protein MS29 ;death associated protein 3
	0.0221292	Tufm	-0.145167	-0.316039	Mito gene expression	Tu translation elongation factor, mitochondrial
	0.0212426	Mrpl15	-0.0706129	-0.768707	Mito gene expression	mitochondrial ribosomal protein L15
	0.0209883	Mrps10	-0.12792	-1.32683	Mito gene expression	mitochondrial ribosomal protein S10
	0.0207577	Mrpl45	-0.0846628	-1.25655	Mito gene expression	mitochondrial ribosomal protein L45
	0.0198132	Mrpl53	-0.0916363	-1.53963	Mito gene expression	mitochondrial ribosomal protein L53
	0.0193951	Mrpl32	-0.103678	-2.45883	Mito gene expression	mitochondrial ribosomal protein L32
	0.0193951	Mrps5	-0.149946	-1.02347	Mito gene expression	mitochondrial ribosomal protein S5
	0.0193951	Mrpl19	-0.0845073	-0.622842	Mito gene expression	mitochondrial ribosomal protein L19
	0.0182212	Mrpl30	-0.0671883	-2.30339	Mito gene expression	mitochondrial ribosomal protein L30
	0.0182212	Mrps26	-0.111287	-1.73306	Mito gene expression	mitochondrial ribosomal protein S26
	0.0182212	Mrps33	-0.111314	-1.36646	Mito gene expression	mitochondrial ribosomal protein S33
	0.0182212	Mrpl10	-0.102724	-0.729966	Mito gene expression	mitochondrial ribosomal protein L10
	0.0182212	Mrps23	-0.119322	-0.857415	Mito gene expression	mitochondrial ribosomal protein S23
	0.0182212	Mrps24	-0.0450411	-1.35022	Mito gene expression	mitochondrial ribosomal protein S24
	0.0157021	Gars	0.0592852	0.289501	Mito gene expression	glycyl-tRNA synthetase 1
	0.0128486	Dars2	-0.148553	-1.99511	Mito gene expression	aspartyl-tRNA synthetase 2, mitochondrial
	0.0126637	Iars2	-0.103985	-0.319707	Mito gene expression	isoleucyl-tRNA synthetase 2, mitochondrial
	0.0115993	Hsd17b10	-0.0559273	-1.1425	Mito gene expression	hydroxysteroid 17-beta dehydrogenase 10
	0.0113075	Lrpprc	-0.124758	-0.7073	Mito gene expression	leucine rich pentatricopeptide repeat containing
	0.0105557	Shmt2	-0.0904799	-0.744071	Mito gene expression	serine hydroxymethyltransferase 2
	0.00884176	Wars2	-0.182748	-0.92847	Mito gene expression	tryptophanyl tRNA synthetase 2, mitochondrial
	0.00750254	Pnpt1	-0.0913178	-0.663051	Mito gene expression	polyribonucleotide nucleotidyltransferase 1
	0.00569858	Coa3	-0.118593	-1.63983	Mito gene expression	cytochrome c oxidase assembly factor 3
